# Supplementary material for: Digital infrastructure and proxies of ambulatory care access in Russia, 2018–2024: a regional panel study with a national telemedicine signal analysis
Source: Front Digit Health. 2026 Jun 23;8:1856577. doi: 10.3389/fdgth.2026.1856577 (PMC13338863; doi:10.3389/fdgth.2026.1856577)
Supplement: Supplementary file 5 [file Datasheet1.xlsx]

## Sheet: Table list
№	Dataset
0
1	population_total
2	doctor_visits_total
3	outpatient_capacity_per10k
4	birth_death_natural_increase
5	morbidity_by_disease_class
6	primary_disability_total
7	physicians_headcount
8	hospital_beds_total
9	fixed_broadband_per100
10	mobile_broadband_per100
11	internet_subscription_fee
12	12_households_internet_share
13	internet_users_per100
14	grp_total_current_prices
15	telemedicine_consultations
16	nurses_headcount
17	hospital_organizations_count

## Sheet: 01
subject	2010	2011	2012	2013	2014	2015	2016	2017	2018	2019	2020	2021	2022	2023	2024
Russian Federation	142849468	143018195	143378447	143805638	146508169	146963159	147381167	147688545	147818888	147899994	147707517	147217903	146713743	146299106	146135359
Central Federal District	38390287	38543318	38766289	39017044	39262679	39516659	39758615	39972538	40166110	40336196	40379696	40319531	40269144	40219456	40248674
Belgorod Oblast	1532067	1534478	1539267	1543725	1547659	1551105	1553965	1554224	1551910	1551920	1549193	1540947	1525496	1507593	1491342
Bryansk Oblast	1280947	1269511	1257967	1246410	1235398	1226690	1220548	1213075	1202671	1193180	1184133	1171845	1158570	1147454	1137600
Vladimir Oblast	1445451	1437326	1429246	1421573	1415142	1408811	1402656	1394996	1384818	1376582	1366384	1350639	1333872	1317726	1303939
Voronezh Oblast	2334852	2333752	2332807	2332889	2334632	2338257	2341760	2343280	2340861	2337457	2327739	2310877	2293949	2279349	2266731
Ivanovo Oblast	1063948	1054601	1044128	1033844	1022944	1011314	999550	987202	972934	959458	946221	931472	919419	910312	902195
Kaluga Oblast	1012093	1011477	1015211	1018788	1026500	1034519	1042172	1048957	1051953	1052781	1054095	1064630	1072053	1069632	1067505
Kostroma Oblast	669665	662068	654405	647845	641673	635251	628123	620091	610689	601815	593582	583596	574947	569082	563545
Kursk Oblast	1130319	1123331	1119597	1117744	1116272	1116370	1118759	1115926	1107508	1101403	1095603	1084867	1072594	1063963	1055337
Lipetsk Oblast	1174539	1170042	1167263	1166303	1166156	1166590	1168270	1167649	1163882	1160836	1155138	1144374	1132202	1121264	1112280
Moscow region	7065211	7174980	7314618	7452612	7593006	7736019	7882899	8024182	8160757	8303032	8404864	8489558	8566996	8621498	8713497
Oryol Oblast	789368	783264	778023	772001	766328	760827	755246	748636	740587	733340	725577	715504	705149	696381	689333
Ryazan Oblast	1156822	1150716	1148299	1145708	1142318	1138164	1135033	1131938	1126857	1121803	1115127	1104512	1093748	1085575	1078315
Smolensk region	987952	980584	974558	966117	958771	952053	944278	937674	930242	920966	908256	893605	879970	868514	860542
Tambov Oblast	1094675	1086024	1078872	1072026	1065300	1055894	1044761	1036355	1024187	1010592	999423	986088	972710	961271	951475
Tver Oblast	1357707	1345945	1337546	1328694	1318823	1308195	1298683	1287871	1273914	1261790	1249405	1233938	1218611	1205465	1195160
Tula Oblast	1557492	1550237	1546893	1540973	1537144	1535617	1534873	1533698	1529328	1522369	1513299	1502152	1489080	1476305	1463965
Yaroslavl Oblast	1275547	1270070	1268463	1266845	1264839	1262927	1260496	1255397	1247850	1239717	1228638	1213650	1200121	1191081	1183866
Moscow is the capital of the Russian Federation and a city of federal significance.	11461631	11604910	11759124	11942945	12109770	12278053	12426540	12571383	12745157	12887153	12963013	12997272	13059651	13126990	13212044
Northwestern Federal District	13614983	13643838	13691040	13760483	13821863	13847476	13872660	13917471	13950761	13966789	13956172	13924240	13888591	13853850	13858500
Republic of Karelia	645650	638808	630374	620814	611732	601899	591015	578818	565634	555068	546093	536924	530131	525868	521402
Komi Republic	905595	891144	875127	859644	845086	831076	817788	803652	787460	771255	756915	742394	730398	723522	717696
Arkhangelsk Oblast	1231186	1214503	1193844	1173639	1154906	1136938	1119189	1100864	1081359	1063524	1046371	1026656	1010859	1001880	993752
Nenets Autonomous Okrug (Arkhangelsk Oblast)	42110	42131	42207	42244	42251	42388	42400	42175	41835	41611	41583	41494	41404	41804	42064
Arkhangelsk Oblast (except the Nenets Autonomous Okrug)		1172373	1151636	1131394	1112654	1094549	1076788	1058689	1039524	1021912	1004788	985162	969453	960076	951688
Vologda Oblast	1204777	1199787	1197155	1194462	1191762	1188855	1185243	1179666	1171486	1163259	1154820	1144246	1133603	1125062	1118357
Kaliningrad Oblast	940227	944432	951167	959634	967054	973978	982867	992213	1000498	1009884	1018468	1026313	1031661	1033129	1033409
Leningrad Oblast	1711743	1730578	1755561	1779030	1799173	1815090	1831618	1856619	1892426	1932223	1964107	1991648	2014894	2029763	2047620
Murmansk Oblast	796921	788155	775704	761637	748995	739001	729119	719418	709331	698096	685412	671913	661969	657568	653901
Novgorod Oblast	636247	631019	627075	622979	618968	615244	611800	606830	600353	594934	590559	584936	578752	573686	569202
Pskov Oblast	676582	668329	661855	655040	648226	641655	635720	629302	621620	614979	608791	600992	592342	584466	577813
The city of Saint Petersburg is a city of federal significance.	4866052	4937079	5023175	5133600	5235957	5303737	5368297	5450085	5520589	5563564	5584633	5598215	5603980	5598903	5625343
Southern Federal District (since 2010)	13852539	13867704	13897112	13937027	13983851	14024204
Southern Federal District (since July 29, 2016)		13877030	13925835	13985964	16324069	16436958	16543450	16617229	16669097	16721662	16743184	16728073	16680128	16633067	16606575
Republic of Adygea (Adygea)	439847	442481	447389	452086	457170	462600	467564	471201	474575	482077	488986	494351	498134	499287	500660
Republic of Kalmykia	289286	287636	284968	282421	280499	278765	277344	275685	273108	270936	269521	267661	265458	265627	267178
Republic of Crimea		0	0	0	1884473	1904256	1917721	1926234	1931205	1935709	1935281	1931511	1923948	1913152	1905874
Krasnodar Krai	5222110	5263586	5326627	5399752	5474621	5542754	5614961	5673078	5724891	5773979	5804870	5823840	5825692	5826173	5837620
Astrakhan region	1010461	1010646	1009488	1007421	1008287	1006571	1002727	999463	994239	985507	974479	963398	954164	948492	946504
Volgograd Oblast	2610835	2603056	2594646	2585707	2576819	2569129	2561940	2553518	2543595	2532443	2519924	2503227	2481432	2461978	2443972
Rostov Oblast	4279999	4269623	4262716	4258577	4255725	4254694	4253207	4248997	4237904	4230015	4223033	4204454	4178435	4158532	4144926
The federal city of Sevastopol		0	0	0	386473	418187	447986	469051	489577	510994	527088	539630	552862	559824	559837
North Caucasian Federal District	9396111	9474293	9542443	9608229	9683406	9764724	9840796	9909903	9972126	10042165	10106674	10152703	10189916	10228406	10281009
Republic of Dagestan	2891481	2924408	2944136	2964340	2989973	3018701	3046906	3073954	3099781	3126938	3152863	3175870	3198342	3221002	3246057
Republic of Ingushetia	413129	421893	434667	444854	454486	463232	470383	476836	484115	492437	500339	507657	515196	523149	530856
Kabardino-Balkarian Republic	859684	860743	863328	866194	870105	875631	881218	886232	890341	894759	898978	902475	903801	904365	906839
Karachay-Cherkess Republic	475597	476097	473569	471431	470245	469913	469557	469583	469882	470104	470307	469681	468770	468383	468460
Republic of North Ossetia-Alania	712102	710704	707558	705030	704346	704114	702982	701642	699239	696344	692868	688095	683070	679813	678853
Chechen Republic	1262505	1288757	1313808	1336127	1358754	1382576	1404852	1425882	1446552	1467050	1487169	1505603	1523906	1543038	1564709
Stavropol Krai	2781610	2791688	2805376	2820251	2835493	2850555	2864896	2875772	2882213	2894529	2904146	2903318	2896829	2888656	2885235
Volga Federal District	29936473	29845580	29792356	29756879	29728909	29698561	29663102	29601460	29485144	29360750	29200183	28981109	28776390	28612039	28474755
Republic of Bashkortostan	4070315	4072328	4075277	4086645	4100524	4109848	4116385	4120782	4120410	4115452	4104463	4093857	4084610	4070980	4053369
Republic of Mari El	697435	694210	692111	690671	689649	688675	687738	686408	684691	683685	681612	678070	674336	671088	668027
Republic of Mordovia	836224	829766	823328	817677	813830	812532	813366	813089	807577	801163	793858	785082	776407	768631	762392
Republic of Tatarstan (Tatarstan)	3785971	3799963	3826898	3854481	3881043	3906797	3932921	3956764	3974374	3989152	3997023	3998887	4000854	4002320	4011311
Udmurt Republic	1522753	1517591	1512904	1509156	1505850	1502568	1498971	1493657	1485681	1476440	1466282	1454945	1445599	1438404	1430919
Chuvash Republic - Chuvashia	1253185	1247995	1242977	1237859	1233524	1230365	1227872	1224210	1217054	1209255	1200388	1189342	1178543	1170119	1163415
Perm Krai	2641102	2631095	2629087	2628897	2627127	2623408	2618357	2610139	2596807	2581988	2562731	2537933	2516751	2501809	2489450
Kirov Oblast	1345725	1329235	1311107	1294235	1278488	1264004	1250269	1235739	1218763	1201063	1182667	1160985	1143644	1134023	1125173
Nizhny Novgorod Oblast	3317230	3300620	3288397	3277386	3264280	3250563	3236317	3220481	3200781	3181635	3159332	3126706	3095367	3071076	3049878
Orenburg region	2036770	2024254	2009848	1995431	1981016	1967232	1954702	1939640	1920172	1904146	1888872	1867547	1848579	1835016	1822777
Penza Oblast	1388210	1379615	1370536	1361249	1353717	1346711	1338461	1328720	1315622	1301298	1286654	1269953	1253856	1241361	1231495
Samara Oblast	3218110	3216169	3218119	3219640	3222293	3222676	3221165	3217895	3210539	3206514	3195048	3174117	3153533	3135262	3120204
Saratov Oblast	2527358	2517102	2515327	2515480	2516576	2518281	2517620	2511589	2498661	2484437	2467866	2444309	2417978	2395053	2377284
Ulyanovsk Oblast	1296084	1285635	1276437	1268070	1260990	1254898	1248955	1242345	1234009	1224520	1213385	1199376	1186333	1176894	1169058
Ural Federal District	12087305	12114534	12168602	12212798	12250628	12286338	12320322	12343680	12345388	12347121	12335936	12302503	12272192	12260711	12272516
Kurgan Oblast	913698	900987	886406	873839	862859	852225	841364	830176	817464	805272	794199	780363	766958	757293	748733
Sverdlovsk Oblast	4302849	4302363	4311585	4318067	4323830	4328434	4329309	4326875	4319999	4312661	4299797	4276579	4251426	4230928	4222073
Tyumen Oblast	3392030	3433198	3487579	3532639	3569416	3605551	3646714	3687260	3721567	3755879	3784809	3812032	3839456	3871017	3911248
Khanty-Mansi Autonomous Okrug - Yugra (Tyumen Oblast)	1529178	1549651	1574065	1593115	1608238	1624107	1642223	1657448	1667352	1678245	1691220	1705983	1722058	1744868	1770584
Yamalo-Nenets Autonomous Okrug (Tyumen Oblast)	524533	528902	533494	531107	526143	519244	513392	511859	510952	510366	509421	510010	511814	514173	519532
Tyumen Oblast (except for the Khanty-Mansi Autonomous Okrug-Yugra and the Yamalo-Nenets Autonomous Okrug)		1354645	1380020	1408417	1435035	1462199	1491098	1517952	1543262	1567266	1584166	1596038	1605583	1611974	1621131
Chelyabinsk Oblast	3478726	3477985	3483032	3488252	3494522	3500128	3502934	3499368	3486357	3473309	3457131	3433528	3414351	3401472	3390461
Siberian Federal District	19269416	19256405	19269568	19285470	19302454	19318099	19325113	19306835	17201745
Siberian Federal District (since November 3, 2018)		17175970	17182295	17189463	17194780	17197896	17194452	17168233	17111601	17043810	16947385	16821492	16702161	16606473	16530019
Altai Republic	205958	206985	207887	208482	209152	209910	210574	211051	211019	211127	211229	210975	210788	210766	210430
Republic of Tuva	307728	308887	310396	311943	313915	316163	318834	322161	325396	328476	331887	334988	336761	337408	338014
Republic of Khakassia	532513	532368	533079	534446	536227	538066	539511	540346	540117	538969	537292	534668	531611	529204	526866
Altai Krai	2424062	2407072	2387382	2368759	2351464	2334206	2314315	2290644	2263889	2237107	2208563	2173970	2142941	2123129	2107247
Krasnoyarsk Krai	2830979	2834045	2843351	2851211	2858013	2865506	2874424	2880081	2880100	2875636	2867233	2859356	2850935	2845832	2842054
Irkutsk Oblast	2434172	2426464	2424093	2421657	2418669	2416463	2414025	2410290	2405290	2399358	2388558	2372103	2353904	2337448	2326414
Kemerovo Oblast - Kuzbass	2767109	2755459	2744931	2735475	2725515	2716100	2706960	2694485	2676139	2656497	2634981	2607141	2580125	2557961	2537452
Novosibirsk Oblast	2664029	2677403	2700431	2724153	2744411	2761518	2779423	2794287	2802770	2808986	2806789	2799459	2795879	2791899	2788036
Omsk Oblast	1980272	1974409	1970535	1967459	1966950	1966641	1961304	1949563	1932800	1913594	1890857	1864831	1841799	1825078	1811950
Tomsk Oblast	1044392	1052877	1060205	1065877	1070462	1073321	1075082	1075323	1074081	1074060	1069994	1063999	1057416	1047746	1041556
Far Eastern Federal District	6302354	6275383	6258665	6239068	6218831	6202995	6188824	6173982	8205612
Far Eastern Federal District (since November 3, 2018)		8343632	8309587	8274778	8241835	8214547	8187769	8158031	8118661	8081501	8038287	7988252	7935220	7885104	7863311
Republic of Buryatia	970636	971422	971285	972049	974895	978552	980862	981427	980412	980818	981526	979452	976289	973275	971529
Transbaikal Territory	1107564	1100825	1091449	1083079	1075445	1068032	1059975	1051005	1040538	1030090	1019906	1007620	996473	988411	984115
Republic of Sakha (Yakutia)	958297	957292	956367	956313	957588	960740	964390	967159	969731	974061	981986	992541	997698	999613	1004112
Kamchatka Krai	322412	319957	317513	315523	312031	308290	305166	303034	301212	298132	294810	292913	290652	288838	288573
Primorsky Krai	1959361	1950957	1945842	1937946	1928783	1921761	1914487	1904449	1892360	1881968	1867931	1850077	1831018	1813234	1803026
Khabarovsk Krai	1346057	1342228	1341017	1338982	1336326	1333054	1330017	1326346	1320136	1313552	1302772	1293932	1288427	1281111	1275810
Amur Oblast	831782	824643	817894	811943	807625	804032	799170	794737	789657	784665	778191	768630	759883	753139	751563
Magadan Oblast	157767	155424	153172	150919	148606	146453	145034	143740	141406	139266	137993	136627	135111	133851	133966
Sakhalin Oblast	499008	495225	491685	487539	483000	479030	477021	477455	477281	474936	471461	467639	463272	459063	457594
Jewish Autonomous Oblast	176901	175111	172814	170330	167695	165149	162743	160361	157877	155685	153641	151073	148519	146629	145114
Chukotka Autonomous Okrug	50763	50542	50542	50149	49839	49450	48903	48314	48045	48324	48065	47745	47873	47935	47904

## Sheet: 02
subject	2004	2005	2006	2007	2008	2009	2010	2011	2012	2013	2014	2015	2016	2017	2018	2019	2020	2021	2022	2023	2024
Russian Federation	145436441	153192938	177639996	213667755	1406528162	1465871875	1435642914	1486856331	1509234033	1506500695	1496919520	1459939999	1420913009	1427651478	1436560212	1454382429	1228217382	1419023002	1455035103	1480900532	1.51321e+09
Central Federal District	38657813	36273701	42197026	38769421	385617457	417238463	422713570	449502975	447580698	458795874	436799844	414327108	377669265	379874388	382108074	395060461	338382413	410377585	445632491	458422780	4.67589e+08
Belgorod Oblast	946939	1358812	1027283	1029019	15052060	15237722	15215864	15070314	15477974	15614208	15447115	15671424	15268276	14919317	14351589	14765690	13231941	13368026	13603156	12650556	13110014
Bryansk Oblast	727184	671328	712643	720365	12396790	12833623	12604946	12623569	12693139	12807773	12297131	11454341	11467031	11475905	11730423	11520316	9162305	10323916	10382385	11023693	11034691
Vladimir Oblast	845019	855286	899237	885820	14709480	15379734	15027786	16051683	14892791	14015449	13798633	13706294	13442055	12845856	12525838	11704148	9703271	11418265	11496390	10751412	11231204
Voronezh Oblast	2589088	1872758	2944842	2480864	3158143	23723854	23684548	32834085	24930574	23561422	24815734	22738534	23059950	23646027	24125462	23964797	20501657	22760567	23126781	23156497	24021175
Ivanovo Oblast	268357	342321	404078	471078	9822065	10195643	10470799	11396675	12128341	11625306	11294652	10840379	10067421	10231849	9999587	10098165	8818435	9572949	9806674	9283694	9298909
Kaluga Oblast	1281618	1281618	1294791	1319059	1315316	8889034	9084215	9268483	9454415	10067787	9737940	9518153	9622850	9663603	10102136	10002293	8335213	9643951	9171476	9530377	9979697
Kostroma Oblast	521616	622388	663875	650381	7092826	7333439	7227255	7421192	7642465	7778830	7981219	7748406	6473416	6558506	6522001	6458378	5596967	6111074	5853865	5730279	5728373
Kursk Oblast	1488415	1489058	1519858	1695851	12502379	11741955	11356706	11519045	11827344	11109654	11030359	12593741	11052979	11922232	10914059	10800076	7968929	9482923	9229822	9032638	9104873
Lipetsk Oblast	1751302	1789733	1870068	1614050	12566199	11449205	11175633	11043966	11163209	10803547	10655693	10676923	10282806	10156415	10234741	10283647	8616556	9458120	9355693	9403648	9707560
Moscow region	7217896	5716557	8201444	5472161	63945381	63056912	64598533	71320215	70651074	70688139	69327318	66576586	61724286	62643204	63992701	69510668	62618628	69277913	71871386	76877215	7.95534e+07
Oryol Oblast	417003	401389	495484	477467	7248775	7382986	7186279	7152196	7324488	7068386	7194025	7147734	6897250	6938025	7037860	6799341	5267298	5818137	6171306	6865746	6835671
Ryazan Oblast	1004	1032	949	1032	11573838	11690942	11803478	11379504	11186451	10879280	10945193	11076096	10938423	10812247	10994491	11146434	9083279	9565099	9782162	10185280	10444968
Smolensk region	1026004	1123413	1381281	1043545	9479951	9262314	9213823	9219094	9286903	9100239	9019576	8715604	8806444	9420979	9003977	8942628	7217592	7482636	7378463	7612559	7760823
Tambov Oblast	688265	738769	756482	781384	9732907	9695557	9805005	9696766	9963067	10417536	10481510	10424168	10173730	10298562	10459870	10660863	9302869	9981825	10364952	10726645	10990292
Tver Oblast	700160	685446	825885	875166	10557359	11722536	11973314	12536752	12425378	12043633	11772626	11960779	11657690	11979261	12065502	11492627	9672674	11213773	10660618	10522207	10865846
Tula Oblast	1390982	1163571	1186989	1197684	16136361	16021484	15438227	15274915	15324241	15457697	15456519	15868783	15926497	15753960	15462129	15601186	13421597	14605302	15142120	15097727	15230546
Yaroslavl Oblast	895668	898354	916166	915839	13439910	13196744	12918712	12810616	13308591	13291458	13321463	13209419	13300650	13746182	13682271	13135610	11226089	12997043	12686793	12551513	12330215
Moscow	15901293	15261868	17095671	17138656	154887717	158424779	163928447	172883905	177900253	192465530	172223138	154399744	127507511	126862258	128903437	138173594	118637113	167296066	199548449	207421094	210360898
Northwestern Federal District	19673011	19685180	20327887	28405241	130333749	133220620	131426135	131601722	137038636	134861385	138482426	141404543	143744685	146109944	150323743	153659617	132270641	154105554	154722529	154060983	1.56395e+08
Republic of Karelia	725074	680933	605485	675344	7451794	8619308	6979035	6834396	7162526	7053523	6729166	6594394	6547984	6749340	6806838	6681663	5494806	6403468	6350550	6085378	6.14756e+06
Komi Republic	905677	1007184	1217104	10080856	10181222	10105052	9925946	9781762	10009429	9136062	9854241	9987660	10027209	10089824	9847574	9753442	7469519	9135270	8530547	8268376	9287433
Arkhangelsk Oblast	1051038	1055232	745790	1227881	12597509	12558504	12302489	11822081	12760729	12825227	13027730	12428129	12280714	12402894	12574246	12610661	10751220	12330556	12016899	11789889	11930325
Nenets Autonomous Okrug	4842	3329	2686	4989	472805	471873	484382	495998	536792	532535	542027	557491	553766	515952	517557	522242	442280	539443	517921	509627	554361
Arkhangelsk Oblast (except the Nenets Autonomous Okrug)	1046196	1051903	743104	1222892	12124704	12086631	11818107	11326083	12223937	12292692	12485703	11870638	11726948	11886942	12056689	12088419	10308940	11791113	11498978	11280262	11375964
Vologda Oblast	661819	726780	615172	600253	11233506	10952676	11021361	11058874	11767849	11425546	10882854	11120728	11223576	11138196	11225683	10848332	9058048	10360080	10402177	10318266	10326245
Kaliningrad Oblast	7456721	7246578	7607404	7257444	7325304	7377470	7438742	7623943	8388746	8773100	9390016	10165470	9576289	9532572	9673403	9960909	7639512	8985392	9336703	9687766	10162765
Leningrad Oblast	1338579	1451423	1452700	1130434	12261955	12655396	12683800	12848040	13701799	12192870	12615318	13143135	13759852	13769525	14402156	14271036	11952963	13901224	13576717	13443793	14167972
Murmansk Oblast	1116322	1166997	1068791	1034400	8436654	8853206	8845770	8458235	9007330	8725065	8644256	8359588	8258847	8113709	8054921	8128060	6634630	7476260	7258190	7179633	7407736
Novgorod Oblast	767420	808563	992548	938249	6981773	6815967	6534548	6328335	6613038	6494508	6171991	5619240	5388776	5306305	5186503	5262412	4284384	4670932	4499687	4655194	4649741
Pskov Oblast	569435	628238	524830	618889	5929870	5916958	6107564	5967293	5964140	5752412	5381982	5480053	5604372	5760375	5596528	5559200	4650530	5276497	5107997	4901269	5216175
St. Petersburg	5080926	4913252	5498063	4841491	47934162	49366083	49586880	50878763	51663050	52483072	55784872	58506146	61077066	63247204	66955891	70583902	64335029	75565875	77643062	77731419	7.70989e+07
Southern Federal District	6516250	6402498	6633016	7222493	132235525	134733088	132702322	130917701	134859812	138322508	154211757	147312462	145821200	146437198	145049321	144576727	117427949	130635535	136535836	142421317	1.46664e+08
Republic of Adygea	69378	59375	145349	113299	4606703	4803961	4603552	4494733	4333698	5237963	4175445	4260675	4028527	3944988	3868366	3852233	2618054	3122645	3206252	3256226	3432220
Republic of Kalmykia	84179	81066	68996	65994	3088533	2988663	3078986	3111299	3347671	3027560	2908709	2981908	2768781	2629072	2625308	2675496	1719201	2061591	2272882	2388133	2539644
Republic of Crimea											18235280	14014210	13394887	12775056	12814528	12972954	10213278	11745578	11805864	13054021	14758697
Krasnodar Krai	1829260	1623986	1801034	1983994	50662900	51120389	49268188	49492222	52166787	53332972	50471047	50779028	51298021	52170584	50557776	50800914	42172428	47119704	49575323	51815476	52255010
Astrakhan region	874071	845114	696685	894565	10852082	11435414	10848669	11122966	11768521	12421281	11256417	10562531	10588957	10518379	10727248	9970857	7585510	8668964	9005303	9336171	9465080
Volgograd Oblast	1354302	1419933	1439884	1756543	27488123	27741136	27919596	25921840	26656314	27319459	25131448	24184442	23400664	24149617	24355167	25138643	20955331	22710163	23277385	23892008	24377972
Rostov Oblast	2305060	2373024	2481068	2408098	35537184	36643525	36983331	36774641	36586821	36983273	38002826	37606300	37257142	37077283	36664499	35634265	29090675	31191554	33158976	34076671	3.49502e+07
Sevastopol											4030585	2923368	3084221	3172219	3436429	3531365	3073472	4015336	4233851	4602611	4885668
North Caucasian Federal District	2766609	3452934	8897654	8981648	58865441	72910803	50445584	78762893	85392902	80833396	76836474	77181379	77738342	78472124	79839559	80206164	66274550	71330023	71294815	75922657	7.774e+07
Republic of Dagestan	548	469	192625	2862	20187800	24358328	1048321	24548835	26685930	27178125	23374958	23562953	24048386	24053092	23652763	22890995	18247044	20387227	19662281	22616989	22942748
Republic of Ingushetia	1426318	1644449	1768671	2072772	2288412	2187574	2478261	2534760	3060006	3212468	3429349	4095202	4150166	4195985	4256587	4267254	3968516	4051929	3880755	4019927	4263332
Kabardino-Balkarian Republic	330372	334120	348857	345491	166592	7760718	7989181	8109495	8314776	8271609	7932796	7751274	7430665	7259704	7364584	7914492	5783994	6182619	5941493	6186745	6447016
Karachay-Cherkess Republic	48142	57831	61811	60991	2626909	2816320	2954918	4545764	4525892	4107077	3272994	3058831	3071271	3101165	3203374	3231946	2460359	2822820	3005437	3258579	3295950
Republic of North Ossetia-Alania	427131	416554	495847	625846	6425645	6358757	6441897	6628696	6670068	6863445	7052364	6739346	6752039	6839880	6530449	6507690	4706085	5130349	5549011	6308073	6.39671e+06
Chechen Republic		0	4657664	4641066	5482493	7097953	8026052	8456025	9874200	6685922	6989509	6985497	7171461	7372985	8877313	9175959	8682463	9322816	9246571	8979988	9331037
Stavropol Krai	534098	999511	1372179	1232620	21687590	22331153	21506954	23939318	26262030	24514750	24784504	24988276	25114354	25649313	25954489	26217828	22426089	23432263	24009267	24552356	25063210
Volga Federal District	37180503	18807778	21412835	25244567	316638757	318111474	314467561	313093834	317515533	309471692	306210521	298065580	297286216	296686263	300781774	301403074	255488821	282202551	282427447	286953590	2.94675e+08
Republic of Bashkortostan	2439327	2312366	2608305	2817724	43552129	44681933	44954238	45133600	44971771	41102816	40148763	39294351	37370764	38137050	38745741	39220340	35754490	38868064	37746353	39737491	4.04674e+07
Republic of Mari El	257717	260938	258750	231667	6698996	6795784	6747282	6668546	7194190	7136611	6712624	6716246	6801465	6662312	6431836	6637216	5584321	6460448	6505445	6396644	6693482
Republic of Mordovia	557529	541955	600130	616127	9714020	9804487	9548887	9231174	9458667	9535649	9084295	8695349	8207544	8358686	8385077	7987350	6237317	7260973	7716179	7655379	7731774
Republic of Tatarstan	2677621	2643641	2565974	2317957	43003404	41282642	40982796	40979415	40527366	38047243	40681419	35073331	36368527	36212261	36638330	36142931	31167726	33146814	34209546	36247475	37302612
Udmurt Republic	508	666	646537	605200	16315568	16312071	16834399	16281688	16600877	16704791	16446271	16505394	16233738	16428573	17660835	18534228	16339467	17778984	16718035	15946028	16693957
Chuvash Republic	368631	377473	614554	609396	14938919	14846089	15002899	15016023	15436349	15097009	14660489	15195438	15014662	15014158	15335847	15166491	13055837	14840332	15034622	15073920	15133369
Perm Krai	1334981	1195133	1201212	2379871	28459318	27973227	27931966	26720080	27406621	27487464	28171172	27503922	27759090	28089501	28218867	27852537	22108297	25928318	24876043	25296608	26108530
Kirov Oblast	1194435	1265353	1415848	1447636	12638737	12554489	12409431	12286156	12755518	12690242	12497473	12812396	12834014	12773925	12533350	12880404	10747148	11602622	11386157	11284236	11501712
Nizhny Novgorod Oblast	1072000	2569912	3691541	4302724	28681516	32009695	31770870	31436852	32930675	34740634	34293994	33591895	34780798	33352525	33546176	33845340	27580602	31179341	30817537	30993000	31308210
Orenburg region	20976900	1448351	1374491	1621217	23450198	23601029	22768198	21201568	21086855	20882377	20253085	20223507	20371369	19715963	19855984	19720507	16724676	18593596	18935995	18242586	18877072
Penza Oblast	1164893	1113651	1022952	1311594	14658187	14629310	14776960	14926295	14605863	13732947	13459541	12959770	13044344	13581574	14163196	13689367	11801862	13762892	14007744	14458100	14482463
Samara Oblast	2268781	2103006	2177136	3653647	31330615	30564039	28299479	30492436	30112043	30477324	31321553	31072100	30789179	31066095	32105054	32527514	26856976	29532723	29777836	31018598	33226317
Saratov Oblast	2155127	2191549	2430090	2534674	29338659	28776426	28303016	28357678	30037244	28090312	25635613	25460298	24816029	24228871	23880124	23809704	19874087	20559738	21675788	21496580	22193902
Ulyanovsk Oblast	712053	783784	805315	795133	13858491	14280253	14137140	14362323	14391494	13746273	12844229	12961583	12894693	13064769	13281357	13389145	11656015	12687706	13020167	13106945	12953950
Ural Federal District	8605695	14138547	13930088	16503528	128921017	128403816	127717741	125288906	126976771	126663364	125247821	123943642	122851041	122509899	122674530	124674929	106313907	122096574	123735358	122592260	1.25775e+08
Kurgan Oblast	609631	587328	604759	632530	7541884	7575363	7537916	7468012	7882331	7538003	7530285	7435813	7481547	7499604	7263176	7262213	5736210	5987703	6455953	5571059	5391649
Sverdlovsk Oblast	861589	6313591	7827079	8768911	45216368	44346251	43505318	41481772	43432911	44552595	42556561	41363196	40509927	39583518	39467155	40129959	33743118	38595052	39328947	37975223	39552037
Tyumen Oblast	2800168	3066689	3127683	3092132	40549680	40676783	40389217	39944467	41969959	42802637	43346152	43075932	42739189	43942151	44315347	46082042	39684956	47375570	47588748	49278127	5.00201e+07
Khanty-Mansi Autonomous Okrug-Yugra	883754	929916	901082	733928	19490168	19261566	19209668	18265728	19125964	19077658	19440781	19477400	19027816	19018678	19002503	19545944	16866865	20992403	21135499	21445751	2.11682e+07
Yamalo-Nenets Autonomous Okrug	624078	771845	741157	664253	6624093	6395500	6211469	6485771	6639562	6697785	6413773	6784417	6776556	6808848	6778345	7016431	5487830	7337724	6788592	6943980	7262065
Tyumen Oblast (except for the Khanty-Mansi Autonomous Okrug - Yugra and the Yamalo-Nenets Autonomous Okrug)	1292336	1364928	1485444	1693951	14435419	15019717	14968080	15192968	16204433	17027194	17491598	16814115	16934817	18114625	18534499	19519667	17330261	19045443	19664657	20888396	21589820
Chelyabinsk Oblast	4334307	4170939	2370567	4009955	35613085	35805419	36285290	36394655	33691570	31770129	31814823	32068701	32120378	31484626	31628852	31200715	27149623	30138249	30361710	29767851	30811529
Siberian Federal District	22234611	44834782	45856283	63071207	176939769	183637740	179518150	179720487	181249911	179251254	172184473	170263697	168523336	171490632	170050624	168626129	140172507	168439632	159689196	160940859	163768244
Altai Republic	88385	83494	87263	73539	1952700	1976450	1997626	2114270	2057722	2091857	2014640	2019027	1944920	1911721	1796476	1904814	1409102	1555306	1680551	1495703	1642202
Republic of Tuva	72546	71711	70804	77376	2920525	3040239	2959774	3195982	2989427	2912711	2656662	2681039	2778400	2845430	2961207	2971445	2422083	2588471	2606573	2622079	2840084
Republic of Khakassia	399367	442085	524077	573215	5074606	5159116	4989546	5072412	4955799	5232471	4860390	4797929	4755904	4849405	4823654	4724844	3576637	3990546	4315826	4093985	4111168
Altai Krai	1749065	2057020	26437755	29338140	25574525	26289397	25285428	24074296	23716054	24762162	23640167	23729920	23723297	23540776	22407849	21865750	16286846	19481157	18953574	18335034	19175193
Krasnoyarsk Krai	4445717	2270971	4672547	2716919	30340809	31785581	31474415	31517852	31732972	31468892	29775880	29427514	27344607	27158657	27715094	27765730	23576477	26416876	25927995	26133974	26926701
Irkutsk Oblast	3704178	3265714	3029350	2786162	23055456	22840802	22699029	23000117	22509045	22542417	22327743	21634576	22158360	22781193	22945938	22640155	18325573	30564138	21628385	21539474	21567606
Kemerovo Oblast	3795143	3466409	3738892	3267438	31791007	32765180	30908783	30543347	31113823	30212650	28964148	28292647	27647262	28058547	26248871	25755580	21283685	22970576	23091420	23174394	22371405
Novosibirsk Oblast	5850787	30808657	4825230	21597862	28252878	28745397	28881998	28994026	29433605	26709611	26264806	25771589	25763655	27596330	28989144	28898780	27201796	30280384	30659301	31760865	33562962
Omsk Oblast	1314244	1568628	1508908	1678749	19940283	21271227	20518345	20501143	21546776	21861828	20599125	20970616	21707684	21816829	20984888	20295752	17595886	19717530	19299577	20430921	20102337
Tomsk Oblast	815179	800093	961457	961807	8036980	9764351	9803206	10707042	11194688	11456655	11080912	10938840	10699247	10931744	11177503	11803279	8494422	10874648	11525994	11354430	11468586
Far Eastern Federal District	9801949	9597518	18385207	25469650	76976447	77615871	76651851	77967813	78619770	78301222	86946204	87441588	87278924	86071030	85732587	86175328	71886594	79835548	80997431	79586086	80599080
Republic of Buryatia	1290425	1178287	1061905	1350742	9065119	9100140	9123339	9213952	9361058	9805918	9834331	9545380	9834612	9369258	8955406	8702849	7426326	8456992	8598915	8898358	9158014
Republic of Sakha (Yakutia)	331524	438567	9093350	8456716	9814258	9679380	9777441	9757929	10084675	10055218	9736081	9681191	9491218	9739546	9852140	9754448	6954150	8950291	9271129	9494005	10124878
Transbaikal Territory	1443945	1256236	1117167	1313484	1153935	898693	978219	1880874	1187890	1369797	10681368	10576000	10648564	10940944	11106771	12046692	9910003	10956290	10758842	10426709	10942161
Kamchatka Krai	328772	308246	317230	523834	3288860	3087387	3047249	2988792	2975916	2911575	2946949	2935586	2802888	2761001	2787526	2769961	2225394	2715769	2926139	3068997	3327522
Primorsky Krai	2103898	2213536	2712381	2154082	19045824	19887320	19710978	20448429	20451246	20290245	20270010	21064831	20226492	19152611	19316110	19354968	16129032	17357131	17937479	17373598	17630574
Khabarovsk Krai	1833025	1681470	1740963	1949807	15785783	15825209	15701716	15736109	16199338	15565532	15567077	15126591	16138253	16131491	16045990	15527716	14228866	15162648	14938468	14010550	13545831
Amur Oblast	1423364	1583907	1463930	8844898	8853912	8837675	9058914	8875829	9211466	9138668	9020104	9333951	8864186	8727432	8596758	8882891	7205826	7751933	8002092	7660164	7617734
Magadan Oblast	194230	194390	207457	173930	1937763	2540018	1768448	1733320	1724848	1710428	1679354	1690230	1819803	1779604	1755719	1718104	1286603	1388588	1451786	1354974	1446539
Sakhalin Oblast	582203	462028	418617	446598	5627598	5428993	5203994	5119227	5213013	5288336	5061932	5257103	5279513	5277062	5151929	5315750	4821082	5219825	5323086	5335307	5235833
Jewish Autonomous Oblast	248426	257927	228537	233342	1820337	1821598	1759639	1673736	1678104	1657983	1592115	1640779	1592451	1585699	1576038	1536661	1206218	1357470	1288014	1517711	1152299
Chukotka Autonomous Okrug	22137	22924	23670	22217	583058	509458	521914	539616	532216	507522	556883	589946	580944	606382	588200	565288	493094	518611	501481	445713	417695

## Sheet: 03
subject	2005	2006	2007	2008	2009	2010	2011	2012	2013	2014	2015	2016	2017	2018	2019	2020	2021	2022	2023	2024
Russian Federation	231.4	228.4	228.2	228.8	227.8	227.2	227.9	227.8	227.1	225	225.5	225.3	225.8	226.4	226.8	227.6	229.1	230.5	232.7	233.9
Central Federal District	242.1	244.3	243.7	243.6	239.2	236.8	234.3	233.1	232.5	229.2	228	226.2	225.9	227	227.3	228	228.7	229.4	233.7
Belgorod Oblast	205.3	204.7	210.6	207.2	214.8	213.1	217.7	234.1	235.5	218.2	218	216.6	213.6	231	233.1	232	237.8	241.2	248	250.4
Bryansk Oblast	210.9	217.3	218.1	219.3	223.2	226.5	231.5	238.5	241.1	244.5	245.8	247	249.8	252	255.2	258.1	260.6	263.6	265	267.3
Vladimir Oblast	286.4	304.7	304.8	306.5	304	295.5	304.9	298.9	300.4	302.4	303.1	304.5	306.5	308.8	311.1	313.7	317.3	321.5	322.8	326.6
Voronezh Oblast	186.2	185.3	186.9	192.3	193.2	193.6	195.9	197.3	199.2	199.4	200	201.9	201.4	204.8	205.1	206.6	208.1	210.1	216.6	218.9
Ivanovo Oblast	197.1	199.9	204.2	202.7	203.4	263.3	211.3	216.3	213.7	213.6	224.4	227.5	230.2	233.5	235	238.1	241.9	247.9	249.6	250.6
Kaluga Oblast	209.9	211.2	211.4	211.8	211.5	210.7	211.1	211.1	210.3	207.8	207.3	199.5	198.2	197.6	198.5	198.7	197.2	195.8	196.1	196.5
Kostroma Oblast	191.2	193.3	195.4	207.8	203.1	210.9	221.5	223.5	225.2	227.9	229.1	232.1	236	243	246.6	252.1	255.5	259	259.1	260.9
Kursk Oblast	180.3	191.8	181.9	183.1	190.5	191.9	196.3	193.7	200.2	204.9	204.6	206.4	207.5	211.6	214.7	215.9	215.5	218	220.8	231.3
Lipetsk Oblast	265.2	266.6	270.5	273.1	272.6	277.2	278.3	280.9	281.1	280.3	279.3	279.8	282.6	285.1	289.6	290.6	294.6	297.2	299.1	303.1
Moscow region	236.2	234.3	227.7	221.8	210.3	204.1	195.6	184.4	182.6	178.2	178	176.8	175.4	175.1	176.5	177.1	177.2	175.6	180.9	180.2
Oryol Oblast	207.5	209.4	222.6	223.8	227.8	232.4	236.9	232.4	237.8	241	243.9	242.5	246.4	247.9	254.2	257	262.2	265.6	268.6	271.9
Ryazan Oblast	201.1	203.1	205.4	209.3	210.3	210	194	215.1	215.4	217.8	217.3	211.6	211.9	212.2	213.9	214.1	216.2	220.2	221	219.9
Smolensk region	222.1	231.6	235.2	233.6	234	234.3	236.3	240.9	244.2	245.6	249.6	246.5	247.9	250.4	253	256.5	260.7	264.8	267.7	277.6
Tambov Oblast	227	228.2	229.9	232.1	231.6	234.6	236.4	238	239.5	241.8	244.9	247.5	250.1	255.1	258.8	261.7	265.3	269.2	271.2	284.3
Tver Oblast	182.8	187.4	183.2	184	178	180	182.4	182.2	183	182.9	177.6	179.2	180.7	181.8	183.6	185.4	187.7	192.1	193.4	196.2
Tula Oblast	204.5	207.6	212.5	214.5	211.4	210.8	211.3	210.4	211.5	212	212.3	212.8	213.8	213.8	215.9	217.4	219	223.2	224.8	229.4
Yaroslavl Oblast	230.3	234	236.3	237.3	240.6	243	244.1	239.1	239.4	236.9	237.6	240.1	241.1	243.4	246.6	249.6	252.8	254.3	262.8	264.2
Moscow	303.8	304.2	302.2	301.8	290	277.4	275.2	273.5	270	263.1	258.2	253	251.7	250.4	247.1	246.9	245.6	244.9	250.3	248.5
Northwestern Federal District	257.1	258.4	257.7	259.8	260.2	259.1	259.5	259.1	257.2	256.5	255.7	262.7	262.5	263.1	264.3	264.2	265.7	268.7	269.3	273.9
Republic of Karelia	212.8	213.9	204.4	209	219.2	227.5	229.5	233.7	237.2	244.6	246.9	256.4	261.8	268.6	273	277.5	282.3	285.9	287.1	294.2
Komi Republic	293.5	303.9	295.2	317.3	321.5	325.7	331.8	332.7	339.5	347.4	355.7	363.3	369	376.2	374.8	381.9	390.9	398.2	396.7	400.7
Arkhangelsk Oblast	285.8	288.9	291.9	549.9	561.8	285.2	290.8	297.1	301.5	311.9	314.6	319.2	326	333.4	335.9	341.5	348.2	353.9	344.6	342.8
Nenets Autonomous Okrug (Arkhangelsk Oblast)				255.8	248.4	248.2	248	254.7	259.2	269.7	259.5	245.3	246.6	248.6	249.9	250.1	250.6	251.2	251.3	244.9
Vologda Oblast	252.7	254.3	246.9	253.5	257.9	266.8	268.2	267.5	266.8	269.9	273.1	271.1	264.1	263.7	267.7	270	272	274.6	276.7	284.1
Kaliningrad Oblast	190.3	191	191.3	185.6	185	189.2	193.9	199.2	197.4	184.8	191.3	190.4	191.3	189.8	189.7	187.8	186.3	186.3	186.4	192.8
Leningrad Oblast	224.6	215.2	232.8	236.9	231.3	226	223.7	219.9	218.2	215.1	214.5	218.7	215.8	216.3	216.8	215	212.1	209.9	212.2	212.5
Murmansk Oblast	216.1	218	216.4	215.2	221.9	229.7	225.8	228.2	233.9	239.2	223.2	224.5	225	229.3	227.7	231.6	238.1	240.2	243.8	244.6
Novgorod Oblast	249.3	258.3	262.6	264	259	259.7	263.6	269.8	275.9	268.7	266.5	264	267.2	271.2	272.5	270.1	272.8	278.9	267.8	274.4
Pskov Oblast	197.3	196.8	195.4	205	220.4	228.3	231.2	233	235.4	239.2	240.3	246.1	248.6	251.7	259.2	261.9	265.3	259.1	258.8	271.7
St. Petersburg	293.8	295.4	291.2	292	287.1	277	274.6	270.6	262.6	259.2	256.1	270.3	269.3	267.3	268.8	266.9	268	274	277	282.9
Arkhangelsk region without data for the Nenets Autonomous Okrug.				549.9	561.8	285.2	290.8	297.1	301.5	311.9	314.6	319.2	326	333.4	335.9	341.5	348.2	353.9	344.6	342.8
Southern Federal District (until January 19, 2010)	187.1	194	196.4	195.8	192.3
Southern Federal District (from January 19, 2010 to July 27, 2016)						217.2	216.1	215.3	214.1
Crimean Federal District (from March 21, 2014 to July 27, 2016)										212.2	211.8
Southern Federal District												204.3	205.9	203.9	203.6	203	203.6	204.8	206.3
Republic of Adygea	230	229.9	230.5	230.5	231.2	237.4	233.3	231.1	228.7	225.7	225	222.6	231.5	231.7	234.7	238.6	236	235.7	250.5	250.5
Republic of Kalmykia	250.4	241.5	231.3	234.5	235.3	251.3	236.7	241.6	244.7	249.6	250.5	251.8	253.3	255.7	257.7	259.1	272.8	275.1	265.7	263.4
Republic of Crimea	–	–	–	–	–	–	–	–	–	121.3	164.8	163.5	176.1	170	173	165.5	165.8	165.3	166.1	166.1
Krasnodar Krai	204.8	208.9	210.3	211.6	210.5	209.7	208.7	206.2	204	200.3	199.2	196.9	197.8	196.7	193.6	192.8	192.6	191.8	192.8	192.8
Astrakhan region	266.7	254.7	249.5	238.8	237.4	243.5	240.1	234.4	233.9	231	230.7	231	236	237.1	239.2	241.9	243.2	245.9	246.7	246.4
Volgograd Oblast	217.7	220	224.6	231.6	229.7	228.6	225.8	226.6	223.7	224.2	225.4	222.8	222.1	219.3	222.8	224.4	227.1	233.1	235	236.3
Rostov Oblast	208	206	207.2	209.9	211	208.7	210.6	211.7	212.9	212	211.5	214.9	213.3	212.2	211.6	212.8	213.6	216.5	217.5	218.2
Sevastopol	–	–	–	–	–	–	–	–	–	177.7	168.6	158.3	154.9	148.4	143.2	138.8	135.6	132.3	137.8	140
North Caucasian Federal District						154.4	158.1	158.9	156.7	159.1	161	158.9	158.9	160.9	160.8	160.7	160.7	161.2	163.5
Republic of Dagestan	114.2	115.8	111.7	111	110.8	107.5	106.6	106.2	106	104.6	104.2	103	102.2	101.2	100.7	100	100.7	100.3	99.9	99.2
Republic of Ingushetia	117.7	116.4	117.9	115.1	123.9	138	135.1	131.1	128.1	128.4	140.3	141.4	141.6	139.4	137.1	136.9	134.9	135.3	134.3	135.6
Kabardino-Balkarian Republic	165.2	165.8	165.4	165.3	169.5	172.7	184.5	184.5	185.4	186.5	184.8	182.5	182.3	182.2	181.4	183.6	183	190.6	195.2	194.7
Karachay-Cherkess Republic	192.5	191.6	192.9	193.2	183.3	175.4	174.3	176.4	185.7	225.4	226.1	219.7	219.8	220.2	215.9	215.8	216.1	218.4	219.5	231.2
Republic of North Ossetia-Alania	241.6	259.1	258.7	280.1	173.2	194.8	212.8	210.9	211.6	211.7	234.2	230.8	231.2	232.1	235.6	236.8	239.9	241.7	245	247.3
Chechen Republic	0	212.4	231.4	193.8	193.7	189.1	200.1	217.3	184	180.1	179.4	175.7	172.4	174.2	172.7	173.8	173.2	171.6	171.8	195.3
Stavropol Krai	163	163.9	173.9	172.2	173.4	170.4	171.2	167.3	174.1	179	179.5	178.2	180.9	188.5	190.2	189.6	189.6	190.1	196.8	190.6
Volga Federal District	217.2	219	219.1	219.4	220.4	220.1	221	222.1	221.7	222.9	223.4	223.1	224.7	225.4	226.3	228.6	231.3	233.1	234.6
Republic of Bashkortostan	222.8	223.8	223.6	224.5	225.2	224.8	223.9	227.8	232.1	231.9	231.7	231.9	231.7	232.2	233.5	236.4	236.1	236.7	239.4	243.8
Republic of Mari El	299.3	295.3	290.3	290.2	286.4	288	290.3	290.7	291.3	292.7	294.1	295.5	296.1	295.9	296.3	297.6	299.2	301.1	301.8	302.9
Republic of Mordovia	187.2	189.1	194.5	195.9	196.4	195.9	196.9	205.9	204.8	209.3	209.3	209.1	209.9	214	215.6	222	224.3	230.8	236.5	205.9
Republic of Tatarstan (Tatarstan)	212.1	212.8	212.8	210.7	204.4	202.7	202.8	202.3	189.9	189.8	189.8	187	188.3	185.1	187.2	187.1	188.5	189.5	189.4	189.6
Udmurt Republic	246.5	259.3	248.7	248.1	256.1	256.5	252.2	252.8	253.2	254	253.1	251.5	252.8	254.4	256.5	257.6	259.5	263.9	265.7	266
Chuvash Republic - Chuvashia	274.5	281	283.7	285.2	282.9	287.5	287.8	292.4	292.2	294.7	299.8	301.6	308.8	311.2	313.3	320	323.3	326.1	327.6	329.8
Perm Krai	178.6	182.8	182.2	186.3	187.6	181.6	179.7	182.3	180.4	182.8	184.9	183.2	179.8	175.2	176.9	176.7	178.9	176.7	179.9	181.3
Kirov Oblast	213.2	217.6	222.2	223.9	227.4	229.1	229.2	237.9	240.8	249.4	248	247.2	250.7	254.6	256.5	259.2	263.6	261.5	260.5	261.7
Nizhny Novgorod Oblast	212.7	215.7	214	211.1	211.7	212.8	213.8	213.2	214.8	216.8	217.3	219.2	219.7	221	222.3	223.6	226	228	227.4	228.3
Orenburg region	232.3	233.8	235.8	237.4	240.7	246.2	243.7	246.5	247.2	251.9	253.2	254.7	254.2	259.2	272.4	274.6	283.6	286.7	285.3	283.2
Penza Oblast	182.6	179.2	181.5	183.2	183.4	183.7	184.1	187.1	190.4	193.1	192.8	188.3	196.1	200.4	205.4	208.8	214.6	216.3	218.6	219.1
Samara Oblast	214.6	216.8	216.6	217.6	217.8	215.4	226.9	217.4	217.8	215.6	218.6	218.8	225.9	228	221.5	227.7	230.9	233.5	234.4	233.4
Saratov Oblast	206.8	205.6	207.3	205.4	214.9	215.1	217.3	219.6	219.5	221.1	220.4	220	221	221.9	223.5	225.4	229	234.8	240.7	243.2
Ulyanovsk Oblast	226.5	227	230.5	233.3	236.3	235	234	235.7	243.4	241.8	237.4	239.2	241.5	244	228.6	230.7	234.2	236.8	236.1	237.7
Ural Federal District	228.7	228.5	231.5	228.2	229.8	232.4	235.1	234.2	232.8	234.3	234.1	232.2	232.4	232.6	233.1	233.4	236.2	237.8	238.9	239.9
Kurgan Oblast	195.3	193.7	205.4	206	207.2	212.1	214.6	217.9	214.3	222	224.3	227.2	234.6	238.2	241.8	250.3	254.7	258.7	268.1	272.8
Sverdlovsk Oblast	214.6	215.7	220.8	214	218	220.4	220.3	225.2	223.8	224.1	224.2	222.6	219.8	220.5	220.8	220.7	222.2	225.1	225.8	229.4
Khanty-Mansi Autonomous Okrug - Yugra (Tyumen Oblast)				237.4	235.7	237.5	250.2	236.3	233	231.5	230.5	229.1	227.6	228.3	227.3	225.7	228.9	227.2	225.6	221.6
Yamalo-Nenets Autonomous Okrug (Tyumen Oblast)				163.7	168.6	179.3	178.7	175.8	184.6	199	202.1	203.1	205.6	203.6	206.5	206.9	206.7	212.3	212.4	211.7
Tyumen Oblast (except for the Khanty-Mansi Autonomous Okrug-Yugra and the Yamalo-Nenets Autonomous Okrug)	277	277.1	275.8	548.6	549.7	268.9	276.1	266.2	263	255	249.9	237.5	235	231.1	228.6	225.6	229.4	229.5	232.5	231.7
Chelyabinsk Oblast	238.3	241.5	241.7	241.1	239.7	244.5	244.7	244.7	243.6	247.8	248.5	248.7	252.5	253.4	255.1	256.5	260.4	262	262.4	263.4
Tyumen region, without data on the Khanty-Mansiysk and Yamalo-Nenets autonomous districts.				548.6	549.7	268.9	276.1	266.2	263	255	249.9	237.5	235	231.1	228.6	225.6	229.4	229.5	232.5	231.7
Siberian Federal District (until November 3, 2018)	264.5	229.2	225.3	232.9	234.2	234.1	238.7	240.3	240.8	239.3	239.7	240.4	240.9	244.6
Siberian Federal District															244.8	246.7	249	251.3	253
Altai Republic	297.6	291.1	284.8	279	289.1	291.7	285.9	285.6	294.4	311.1	310.8	309.8	309.1	309.1	307.8	298.5	301.3	300.1	300.1	300.1
Republic of Tuva	288.6	291.9	319.3	318.3	320.5	322.8	321.6	320	318.4	315.8	319.5	316.8	299.4	296.4	293.7	290.6	288	295.3	296.2	296
Republic of Khakassia	276.2	276.8	278.4	282.7	286	287.4	287.1	293.9	290.4	291.6	290.7	288.5	295.6	303.8	304.4	306.3	310.6	314	314.2	312.4
Altai Krai	253.8	262.9	267.8	265.6	271.2	266	265.5	275	276.1	279.6	282.3	285.5	285	286.8	290.1	290.5	297.6	302	304.3	306.3
Krasnoyarsk Krai	255	260.1	256.5	261.1	261.1	254.7	268.5	274.1	273.6	272.6	271.4	270.8	272.7	272.7	272.3	273.7	274.5	275	278.6	278.7
Irkutsk Oblast	200.5	186.9	218.8	225.5	230.5	237.4	232	240	239.6	240.8	237	238.1	238.6	240.1	241.8	243.5	245.5	248.4	248.6	250.1
Kemerovo Oblast	211.6	214.5	209.6	214.3	214.2	219.6	223.1	225.2	227.6	230	234.6	236.8	238.1	238.5	237.2	240.1	244	245	244.7	245.2
Novosibirsk Oblast	513.7	208.8	186.7	217.6	216.7	215.7	221.8	219.3	219.2	217.4	216.4	216	214.1	213.2	206.8	210.6	211.3	213.6	218.3	218.5
Omsk Oblast	209.5	247.1	210.8	213.5	214.1	210.4	213.7	211.5	212.6	212.6	213.4	213.4	214.7	216.8	224.5	227.2	229.1	232	231.9	234.4
Tomsk Oblast	246.7	243.6	213.2	218.5	213.2	210.1	233.4	206	200.7	181.3	179.2	176.4	176.5	180.3	180.4	182.1	182.4	183.8	184.3	187.5
Far Eastern Federal District (until November 3, 2018)	217.3	218.7	221.5	220.5	222.9	224.8	227.5	226.6	227.9	234.1	235.8	237.7	239.6	234.8
Far Eastern Federal District															237.1	236.5	238.9	240.6	242.1
Republic of Buryatia	191.7	196	195.2	199.2	197.2	198	198.6	201.9	206.9	209	209.9	213	217.6	219.4	220.6	220.1	219.5	222.1	225.9	226.7
Republic of Sakha (Yakutia)	253.3	255.4	253.7	258.4	257.1	256.2	256.1	258.1	259.4	259.4	260	266.1	267.5	262.9	264.1	260.6	258.2	258.3	257.4	260.2
Transbaikal Territory	178.2	192.5	196.6	207.6	211.3	219.7	228.7	228.9	231.7	210.5	214.3	216.9	217.9	219.2	225.3	224.9	228.4	231.7	232.4	244.9
Kamchatka Krai	226.1	228.3	256.7	258	259.7	267	270.4	275.2	277	282.1	283.5	297.8	296	298.4	301.5	304.9	306.9	309.3	311.3	311.1
Primorsky Krai	180.5	180.5	182.1	173.9	175.2	179	178.5	178.9	180.8	186.1	189.7	190.5	191.6	192.8	193.8	190	196.4	196.9	197.1	201.3
Khabarovsk Krai	220.8	222.3	221.5	224	229.9	235.2	235.8	236	235.7	251.7	251.9	254.2	256.2	257.4	258.7	260.7	262.5	263.7	264.2	265.8
Amur Oblast	218.6	220.9	222.8	222.8	231.3	231.2	236.5	237	240.6	242.2	242.1	240.7	246.8	249.2	252.1	253.5	256.1	254.8	254.8	257.8
Magadan Oblast	330.6	329.2	331.2	339.8	346.3	350.1	409.2	355.5	367	378.4	386.2	362.5	363	360	365	368.1	360	362.7	362.8	331.2
Sakhalin Oblast	228	229.6	234.8	233.6	234.7	222.6	227.3	222.3	219.8	223	222.9	223.6	225.2	225.5	227.5	230.1	233.8	241.5	256.5	258.1
Jewish Autonomous Oblast	151.1	165.7	182.1	185.5	189.6	197.6	199.6	202.8	205.7	210.5	217.9	221.1	224.4	233	237.9	241	245.1	249.3	251.1	254
Chukotka Autonomous Okrug	572.5	559	560.4	563.4	474.5	470.6	470.3	470.3	457.6	461.5	463.1	468.3	474	442.7	451.3	452.7	455.8	454.5	454.8	452.2

## Sheet: 04
people	2006	2007	2008	2009	2010	2011	2012	2013	2014	2015	2016	2017	2018	2019	2020	2021	2022	2023
Births, Total	1479637	1610122	1713947	1761687	1788948	1796629	1902084	1895822	1942683	1940579	1888729	1690307	1604344	1481074	1436514	1398253	1304087	1264354
Born, City	1044540	1120741	1194820	1237615	1263893	1270047	1355674	1357310	1394860	1455283	1426591	1269527	1205231	1115337	1079887	1047731	980716	949742
Born, Rural	435097	489381	519127	524072	525055	526582	546410	538512	547823	485296	462138	420780	399113	365737	356627	350522	323371	314612
Deaths, Total	2166703	2080445	2075954	2010543	2028516	1925720	1906335	1871809	1912347	1908541	1891015	1826125	1828910	1798307	2138586	2441594	1898644	1764618
Deceased, City	1501245	1445411	1443529	1397591	1421734	1356696	1353635	1332505	1362810	1361891	1354944	1310235	1317703	1301650	1568773	1799377	1388492	1288887
Deceased, Rural	665458	635034	632425	612952	606782	569024	552700	539304	549537	546650	536071	515890	511207	496657	569813	642217	510152	475731
Increase, Total	-687066	-470323	-362007	-248856	-239568	-129091	-4251	24013	30336	32038	-2286	-135818	-224566	-317233	-702072	-1043341	-594557	-500264
Growth, Urban	-456705	-324670	-248709	-159976	-157841	-86649	2039	24805	32050	93392	71647	-40708	-112472	-186313	-488886	-751646	-407776	-339145
Growth, Rural	-230361	-145653	-113298	-88880	-81727	-42442	-6290	-792	-1714	-61354	-73933	-95110	-112094	-130920	-213186	-291695	-186781	-161119

## Sheet: 05
	2006	2007	2008	2009	2010	2011	2012	2013	2014	2015	2016	2017	2018	2019	2020	2021	2022	2023	2024
Total	108842	109571	109590	113877	111428	113922	113688	114721	114989	113927	115187	114382	114841	114512	111294	125022	130443	120277	119987

## Sheet: 06
	2006	2007	2008	2009	2010	2011	2012	2013	2014	2015	2016	2017	2018	2019	2020	2021	2022	2023
Total number of people: thousands	1474	1109	966	934	893	842	805	754	729	695	666	662	641	636	559	536	565	726
Of the total number of disabled people, disabled people of working age:	545	454	432	437	441	417	395	364	346	325	313	302	280	269	242	227	229	275

## Sheet: 07
subject	2007	2008	2009	2010	2011	2012	2013	2014	2015	2016	2017	2018	2019	2020	2021	2022	2023	2024
Russian Federation	707318	703849	711271	715801	732825	703220	702577	709397	673040	680916	697088	703748	714630	737371	741858	744074	758775	749885
Central Federal District	201134	200502	202267	205628	211668	199436	198137	195500	180432	181718	183888	187786	195706	210336	214379	217424	224880	215437
Belgorod Oblast	6241	6193	6221	6189	6165	6276	6283	6307	6400	6457	6365	6263	6269	6231	6426	6469	6705	6482
Bryansk Oblast	4790	4700	4748	4620	4570	4600	4561	4569	4653	4778	4931	4861	4792	4793	4568	4458	4615	4627
Vladimir Oblast	4985	4905	4844	4767	4977	4792	4790	4752	4727	4706	4736	4769	4774	4896	4965	5018	4976	5001
Voronezh Oblast	12538	11931	12244	12274	12581	12663	12614	12603	12060	11885	12064	12164	12292	12060	12259	12271	12754	12752
Ivanovo Oblast	5563	5472	5449	5504	5749	5533	4929	4996	4506	4479	4445	4444	4402	4483	4349	4308	4318	4365
Kaluga Oblast	3910	3953	4069	3992	4025	4066	4093	4111	3892	4064	4101	4078	4266	4317	4484	4281	4327	4326
Kostroma Oblast	2608	2476	2427	2307	2364	2355	2333	2304	2346	2407	2409	2391	2415	2316	2313	2284	2265	2246
Kursk Oblast	6112	6267	6198	6529	6405	6360	5732	5789	5490	5448	5529	5676	5668	5778	5722	5554	5678	5647
Lipetsk Oblast	4987	4949	4901	4730	4835	4849	4992	4943	4911	4887	4827	4732	4821	4649	4561	4513	4490	4608
Moscow region	26116	25337	25316	25465	29346	27404	27830	27523	27789	28208	28682	29064	32747	35828	35996	37862	38668	36878
Oryol Oblast	3239	3177	3192	3136	3157	3182	3212	3293	3382	3369	3355	3309	3284	3277	3248	3148	3207	3235
Ryazan Oblast	6449	6714	6386	6542	6580	5989	5882	5914	5408	5831	5683	5738	5837	5933	5965	6053	6187	6028
Smolensk region	5966	5735	5814	5863	5882	5351	5303	5259	4803	4850	4946	4856	4821	4698	4613	4504	4672	4729
Tambov Oblast	3832	3808	3804	3708	3672	3679	3689	3675	3763	3849	3892	3892	4061	4221	4426	4435	4408	4423
Tver Oblast	7243	6926	7025	7169	7331	7168	6296	6272	5660	5722	5861	5797	5718	5717	5755	5846	5901	5706
Tula Oblast	5463	5376	5304	5137	5223	5165	5110	5244	5296	5430	5517	5454	5650	5782	5890	6007	6167	6233
Yaroslavl Oblast	7763	7725	7881	7996	8367	7409	7372	7341	6706	6741	6681	6758	6308	6853	6674	6449	6587	6391
Moscow	83329	84858	86444	89700	90439	82595	83116	80605	68640	68607	69864	73540	77581	88504	92165	93964	98955	91760
Northwestern Federal District	75488	75929	77816	78772	80522	78241	79522	79655	75451	78358	81121	82051	83664	85835	87309	87664	89375	88296
Republic of Karelia	3363	3361	3358	3241	3224	3290	3291	3210	3050	3135	3210	3170	3177	3222	3227	3114	3138	3147
Komi Republic	4399	4380	4422	4272	4251	4263	4245	4209	4144	4272	4324	4310	4221	4150	4024	3924	3872	3819
Arkhangelsk Oblast	7078	6842	6818	6928	6868	6587	6495	6604	6249	6285	6354	6403	6306	6182	6182	6142	6182	6053
Nenets Autonomous Okrug	163	157	163	187	199	212	210	214	204	212	200	209	227	227	237	230	223	221
Arkhangelsk Oblast (except the Nenets Autonomous Okrug)	6915	6685	6655	6741	6669	6375	6285	6390	6045	6073	6154	6194	6079	5955	5945	5912	5959	5832
Vologda Oblast	4344	4395	4307	4155	4170	4226	4137	4187	4181	4121	4187	4127	4119	4161	4065	4067	4085	4059
Kaliningrad Oblast	3420	3316	3260	3248	3354	3965	4234	4141	4354	4401	4480	4545	4705	4742	4977	5112	5185	5299
Leningrad Oblast	5923	5801	5928	5909	5933	6024	6059	5930	5982	6313	6552	7104	6951	7014	7277	7244	7406	7515
Murmansk Oblast	4186	4040	4572	4555	4565	4418	4397	4260	4065	4026	4010	3921	3833	3747	3694	3620	3714	3823
Novgorod Oblast	2621	2707	2640	2612	2591	2607	2643	2632	2650	2649	2625	2600	2591	2519	2531	2484	2622	2498
Pskov Oblast	2448	2273	2285	2323	2370	2354	2331	2185	2206	2234	2210	2138	1939	2011	2058	2057	2005	1933
St. Petersburg	37706	38814	40226	41529	43196	40507	41690	42297	38570	40922	43169	43733	45822	48087	49274	49900	51166	50150
Southern Federal District	61464	61256	61846	61492	62495	61023	60941	70030	68465	68984	71031	71823	71312	73498	73602	73778	74372	74246
Republic of Adygea	1713	1653	1674	1668	1698	1726	1728	1733	1709	1706	1732	1769	1807	1824	1850	1839	1844	1886
Republic of Kalmykia	1437	1430	1425	1350	1435	1476	1510	1519	1485	1444	1478	1411	1362	1346	1323	1274	1293	1286
Republic of Crimea								8000	8166	8447	8444	8741	8479	8647	9056	8983	8933	9074
Krasnodar Krai	21836	22034	22348	21931	22159	21819	22247	21953	22050	22336	23981	24539	24590	25712	25734	26593	26599	26613
Astrakhan region	6659	6735	6863	6886	7136	6664	6689	6573	6191	6260	6295	6209	6158	6201	5876	5764	5805	5674
Volgograd Oblast	13227	13230	13220	13170	13107	12202	12372	12333	11183	11247	11248	11304	11292	11297	11024	10956	11249	11723
Rostov Oblast	16592	16174	16316	16487	16960	17136	16395	16278	15950	15820	15811	15753	15587	16194	16255	15833	16003	15488
Sevastopol								1641	1731	1724	2042	2097	2037	2277	2484	2536	2646	2502
North Caucasian Federal District	37429	37532	38885	37830	39936	39753	39503	40226	38387	39793	41307	42092	42617	43949	44049	44628	44685	44257
Republic of Dagestan	10636	10827	10781	11432	11561	11547	11672	11939	11066	11452	12284	12710	12856	12961	12900	13193	12967	12539
Republic of Ingushetia	1199	1246	1296	1401	1470	1615	1708	1848	1864	1967	2233	2260	2250	2307	2352	2344	2530	2763
Kabardino-Balkarian Republic	3935	3768	3868	3786	3984	3794	3832	3954	3768	3900	3916	3927	4075	4177	4124	4105	4147	4069
Karachay-Cherkess Republic	1573	1602	1657	1574	1682	1789	1778	1766	1818	1868	1913	1943	1943	1967	2004	2021	2088	2132
Republic of North Ossetia-Alania	4956	4949	5049	5042	5281	5012	5050	4961	4536	4684	4854	4702	4753	4847	4695	4721	4850	4756
Chechen Republic	2725	3049	3367	3605	3494	3483	3630	3638	3771	3980	4021	4267	4353	4818	4978	5152	5174	5197
Stavropol Krai	12405	12091	12867	10990	12464	12513	11833	12120	11564	11942	12086	12283	12387	12872	12996	13092	12929	12801
Volga Federal District	142997	140749	141607	141121	143413	137585	138149	138660	133662	133031	136263	136060	136808	138297	137461	136168	138503	139047
Republic of Bashkortostan	17456	16899	17411	17198	17518	16903	17043	17383	16382	16657	17098	17358	17531	17985	17849	17811	18032	17699
Republic of Mari El	2487	2391	2404	2327	2399	2397	2412	2395	2384	2437	2483	2461	2459	2457	2484	2468	2475	2512
Republic of Mordovia	4315	4307	4258	4313	4278	4303	4348	4364	4340	4330	4290	4258	4222	4251	4315	4202	4177	4078
Republic of Tatarstan	16857	16228	16611	16725	16823	16029	15903	16228	15705	15631	16153	16466	16718	17261	17241	17456	18118	18494
Udmurt Republic	8854	8929	8938	8898	8831	8337	8176	8149	8394	7505	7715	7431	7452	7649	7768	7554	7742	7663
Chuvash Republic	6144	6117	5936	5948	6099	6050	6094	6022	6100	6090	6115	6042	6025	6110	6184	6270	6377	6528
Perm Krai	14767	14430	14720	14285	14357	13164	13159	13413	12970	12975	13424	13323	13140	13005	12584	12414	12386	12257
Kirov Oblast	6522	6523	6454	6540	6517	6150	6093	6025	5766	5829	6094	5985	6121	6211	6118	6130	6128	6155
Nizhny Novgorod Oblast	15853	15665	15758	15734	16558	15267	16203	16075	15449	15397	15134	15312	15464	15386	15510	15257	15408	15651
Orenburg region	10433	10460	10340	10607	10571	10428	9759	9947	9355	9288	9305	9162	9076	9035	8830	8716	8674	8648
Penza Oblast	5407	5335	5340	5432	5566	5379	5353	5464	5246	5278	5589	5551	5562	5808	5877	5980	5850	5879
Samara Oblast	15749	15379	15592	15342	15877	15211	15326	14873	14562	14714	15309	15199	15507	15589	15418	15139	15856	15987
Saratov Oblast	13367	13342	13121	13106	13304	13205	13356	13266	12099	11894	12402	12332	12307	12316	12188	11815	12102	12112
Ulyanovsk Oblast	4786	4744	4724	4666	4715	4762	4924	5056	4910	5006	5152	5180	5224	5234	5095	4956	5178	5384
Ural Federal District	53400	53278	53333	55638	56140	53556	54782	54825	53056	54014	55575	56280	56918	58024	58240	59107	59700	60310
Kurgan Oblast	2658	2717	2745	2700	2707	2680	2647	2625	2482	2506	2522	2481	2422	2367	2306	2352	2385	2365
Sverdlovsk Oblast	19255	19249	18655	19637	19552	18426	19209	18957	18374	18556	18178	18658	18832	19464	19078	19325	19158	19394
Tyumen Oblast	17054	17074	17612	18369	18599	17895	18348	18377	18416	18826	20035	20533	21006	21586	22281	23046	23503	23904
Khanty-Mansi Autonomous Okrug-Yugra	7851	8098	8361	8490	8531	8559	8458	8585	8690	8762	9286	9401	9588	9706	9984	10113	10244	10124
Yamalo-Nenets Autonomous Okrug	2638	2604	2709	2688	2614	2604	2648	2551	2687	2709	2956	2982	3089	3336	3430	3518	3604	3799
Tyumen Oblast (except for the Khanty-Mansi Autonomous Okrug - Yugra and the Yamalo-Nenets Autonomous Okrug)	6565	6372	6542	7191	7454	6732	7242	7241	7039	7355	7793	8150	8329	8544	8867	9415	9655	9981
Chelyabinsk Oblast	14433	14238	14321	14932	15282	14555	14578	14866	13784	14126	14840	14608	14658	14607	14575	14384	14654	14647
Siberian Federal District	90107	89817	90518	90023	91880	87958	87085	86676	81091	81723	83827	83998	83606	83598	83437	82343	83981	84588
Altai Republic	839	856	898	898	889	902	972	1000	962	979	1036	1002	986	1008	967	978	964	1020
Republic of Tuva	1325	1373	1409	1404	1424	1459	1490	1471	1544	1598	1701	1669	1628	1671	1670	1736	1730	1829
Republic of Khakassia	2078	2095	2058	2028	2018	2058	2124	2145	2091	2229	2317	2255	2258	2131	2178	2130	2116	2048
Altai Krai	12080	11595	11711	11766	12141	11028	10919	10705	10201	10198	10173	9957	9877	9960	9746	9449	9677	9693
Krasnoyarsk Krai	14643	14669	14831	15180	15028	14120	14445	14310	13644	13735	14137	14318	14316	14465	14145	13977	14209	14817
Irkutsk Oblast	12202	12174	12390	12107	12346	12436	11623	11828	10980	11286	11561	11673	11724	11680	11700	11379	11529	11566
Kemerovo Oblast	13430	13365	13372	13179	13301	13396	12943	12513	11661	11896	12038	11892	11652	11643	11290	11149	11144	10919
Novosibirsk Oblast	15110	15306	15310	15549	15705	15141	15160	15335	14247	14023	14813	15089	15270	15604	15775	15854	16428	16382
Omsk Oblast	11458	11489	11447	10662	11617	10835	10869	10792	10003	9866	10043	9886	9813	9749	9632	9379	9516	9574
Tomsk Oblast	6942	6895	7092	7250	7411	6583	6540	6577	5758	5913	6008	6257	6082	5687	6334	6312	6668	6740
Far Eastern Federal District	45299	44786	44999	45297	46771	45668	44458	43825	42496	43295	44076	43658	43999	43834	43381	42962	43279	43704
Republic of Buryatia	3949	3859	3943	4016	4055	4160	4359	4333	4483	4564	4564	4488	4449	4408	4261	4148	4259	4350
Republic of Sakha (Yakutia)	5003	5179	5284	5474	5425	5343	5371	5447	5295	5396	5831	5899	5987	5920	5956	5959	6037	6005
Transbaikal Territory	6210	6333	6331	6206	6294	6386	5762	5677	5289	5468	5567	5352	5396	5512	5312	5230	5141	5433
Kamchatka Krai	1796	1571	1543	1586	1722	1699	1737	1668	1694	1664	1679	1699	1655	1637	1717	1723	1821	1766
Primorsky Krai	10419	10328	10416	10291	10951	10731	10073	10110	9654	9556	9627	9602	9825	9593	9472	9570	9671	9847
Khabarovsk Krai	8204	7994	8069	8200	8525	8027	7762	7550	7135	7727	7636	7554	7417	7478	7322	7098	7029	7173
Amur Oblast	5301	5116	5054	5204	5389	4935	4915	4764	4461	4349	4448	4366	4335	4329	4387	4271	4269	4141
Magadan Oblast	943	896	891	870	860	863	895	892	893	891	891	901	872	868	869	842	837	823
Sakhalin Oblast	2403	2457	2448	2440	2522	2526	2569	2402	2636	2729	2864	2843	3104	3135	3172	3207	3337	3282
Jewish Autonomous Oblast	676	653	641	624	638	627	642	651	630	605	600	579	602	589	542	531	511	533
Chukotka Autonomous Okrug	395	400	379	386	390	371	373	331	326	346	369	375	357	365	371	383	367	351

## Sheet: 08
	2007	2008	2009	2010	2011	2012	2013	2014	2015	2016	2017	2018	2019	2020	2021	2022	2023	2024
Total	1521,7	1398.5	1373.4	1339.5	1347.1	1332.3	1301.9	1266.8	1222	1197.2	1182,7	1172,8	1173.6	1188.8	1162.1	1 141,9	1132.4	1127.7

## Sheet: 09
subject	2011	2012	2013	2014	2015	2016	2017	2018	2019	2020	2021	2022	2023	2024
Russian Federation	12.1674	14.419	16.4869	16.9174	18.1345	18.4939	20.8913	21.5021	21.9815	22.774	23.4122	24.268	25.1053	26.1143
Central Federal District	13.8745	15.672	18.5756	19.5202	20.2057	20.7056	24.1062	25.4719	26.1048	27.0997	28.0633	28.881	29.5246	30.6293
Belgorod Oblast	8.94517	9.82626	11.3347	12.9491	17.5764	18.5347	19.143	19.3997	20.032	20.5186	20.2388	22.483	23.0272	24.6702
Bryansk Oblast	10.655	12.4763	12.7377	13.2553	13.3429	14.2317	15.8462	19.9795	21.5314	22.976	24.1723	25.587	26.3702	27.3084
Vladimir Oblast	10.6704	12.3558	15.1849	13.9262	13.762	17.3029	19.493	20.4808	21.5577	23.7667	24.8806	28.34	30.0328	32.405
Voronezh Oblast	12.3591	16.176	17.421	18.3943	19.8086	20.0484	23.7649	24.6241	26.3258	28.3252	29.2502	30.768	31.8634	34.2271
Ivanovo Oblast	8.65425	10.6038	11.6046	12.7365	18.6761	18.6529	19.0714	19.0179	18.4478	21.2498	22.3062	23.579	25.2716	26.7688
Kaluga Oblast	14.896	15.7473	17.0408	18.1112	20.8895	19.9134	23.8837	24.5401	25.183	25.9467	26.2716	27.303	28.5978	29.7836
Kostroma Oblast	13.5273	16.5765	18.3081	19.2804	19.7472	19.3671	21.7554	23.0033	25.7475	27.6988	29.2308	32.149	34.0492	35.3618
Kursk Oblast	7.63765	10.4918	11.8763	14.9125	22.5833	24.0722	28.3844	22.9774	23.5327	24.295	25.2037	27.05	25.0391	25.8456
Lipetsk Oblast	10.8232	12.0459	12.7139	12.6858	14.7778	15.9469	17.8318	22.1628	23.0655	25.3953	27.4209	28.486	28.9162	30.4563
Moscow region	7.27291	7.56219	8.27623	8.89845	9.87893	11.8955	18.1852	18.797	19.9929	20.5171	20.9346	22.728	24.437	27.5142
Oryol Oblast	9.59103	11.7685	12.0996	13.4571	19.6233	19.9869	20.2911	23.9379	25.9329	27.6288	28.1016	28.897	27.5014	28.6697
Ryazan Oblast	7.13861	10.5566	12.6655	13.5457	16.8201	18.0131	23.3879	23.6878	23.787	24.6658	23.864	25.221	26.0748	27.501
Smolensk region	10.6836	13.5421	15.1563	16.8314	19.0977	18.5185	21.6738	22.8398	23.1012	24.0028	25.115	26.088	27.133	28.1726
Tambov Oblast	7.75757	12.3614	13.9993	15.4048	15.7213	15.4027	18.5393	18.6013	18.9628	20.4631	21.634	23.628	25.3444	27.3648
Tver Oblast	8.04462	10.4609	11.8435	12.5435	12.6896	13.2808	14.3606	14.4857	15.8385	16.7655	18.911	20.256	21.6709	24.13
Tula Oblast	12.6445	15.743	18.2162	17.3534	20.6372	20.4056	22.4616	23.3549	23.4848	24.5951	25.8966	27.564	29.1149	30.8105
Yaroslavl Oblast	16.7135	18.5374	18.5538	19.0261	21.4818	21.9616	23.7919	23.754	24.5863	25.2934	26.3083	26.915	28.1345	29.6205
Moscow	23.282	24.8547	31.5388	32.8966	30.3434	29.7479	32.7176	35.3683	35.2213	35.8938	37.2407	36.212	35.7587	34.772
Northwestern Federal District	15.5378	17.5158	20.079	20.4257	22.2628	22.8193	24.8187	23.9333	24.2149	24.7851	24.8311	25.487	26.1261	26.4524
Republic of Karelia	21.7745	24.3103	26.3753	28.676	30.559	31.934	33.6761	34.9836	35.9238	37.9342	39.439	38.74	40.2133	40.0405
Komi Republic	14.7976	16.752	17.3403	18.1225	27.7691	30.1598	26.4921	25.4635	24.8448	24.7459	24.8535	24.811	25.6631	26.2177
Arkhangelsk Oblast	14.1977	15.8216	16.5824	17.3214	18.2477	18.1642	23.1809	24.3295	24.9648	25.6921	26.1593	26.503	27.229	27.5796
including the Nenets Autonomous Okrug						2.75184	2.96552	19.1855	21.5268	23.0986	22.6428	23.565	23.9603	24.9964
Arkhangelsk Oblast without the joint-stock company	14.7129	16.4074	17.2068	17.9847	18.9623	18.7744	23.9912	24.5374	25.1058	25.8004	26.3087	26.629	27.3734	27.6939
Vologda Oblast	13.8351	16.18	17.6805	18.9501	20.0124	20.2129	22.5031	22.6431	22.9747	23.616	23.4896	23.459	23.9443	23.8051
Kaliningrad Oblast	18.8133	20.1887	21.6914	18.6114	21.7104	20.8298	20.7607	20.7313	20.992	21.6415	24.2209	24.892	25.8227	26.9569
Leningrad Oblast	7.32244	8.61821	9.80898	9.53858	9.85373	10.7091	10.8715	11.0647	11.5346	11.7586	12.55	13.548	15.2843	17.1216
Murmansk Oblast	15.42	17.402	18.8308	20.0931	24.3441	27.0853	29.8108	30.5137	33.7098	33.2603	34.0471	34.769	35.9851	36.4404
Novgorod Oblast	13.6587	14.8191	15.1898	15.3897	15.6912	16.0691	18.1287	17.5846	18.3529	18.8851	18.4947	21.165	21.738	22.2912
Pskov Oblast	6.27651	7.60553	8.35434	8.61336	9.01328	8.00011	15.9129	16.9875	20.6341	21.6333	21.7767	23.909	25.1358	24.3914
St. Petersburg	19.3567	21.7537	26.5901	26.9938	28.2319	28.672	31.0611	28.4397	27.9463	28.7089	27.8673	28.495	28.5013	28.343
Southern Federal District	9.31514	11.07	12.9155	12.11	13.3413	13.4189	16.4916	17.4634	18.0575	19.4618	19.9422	21.925	23.4345	24.7657
Republic of Adygea	3.69459	4.80911	5.54552	6.04517	6.81786	9.05225	9.32867	9.65533	9.47803	8.68649	8.06165	7.761	7.88448	8.53292
Republic of Kalmykia	4.45749	6.158	7.57299	8.56318	9.63281	8.72954	8.81404	13.8134	14.2472	14.3181	13.9826	13.996	13.8887	14.001
Republic of Crimea				0.499389	2.47951	3.90869	9.90194	10.3037	13.2376	14.2966	15.9061	20.307	23.0621	24.1602
Krasnodar Krai	8.87317	11.3784	13.0929	14.7273	16.9057	15.9875	18.5608	19.8771	19.2067	20.0631	20.3383	22.73	24.7973	26.2273
Astrakhan region	9.54384	11.4168	12.4361	12.9013	13.599	13.204	15.1928	16.2656	17.0813	18.7508	19.6711	21.407	23.0849	23.5956
Volgograd Oblast	12.053	13.8862	15.809	14.0541	14.7486	14.0032	15.6147	16.3148	16.1837	18.495	19.3619	20.118	20.6856	21.6036
Rostov Oblast	9.05427	9.87605	12.1875	14.2929	16.0826	15.5779	19.9663	20.9097	21.8481	23.6115	23.6324	25.171	26.2694	28.0312
Sevastopol			…	2.82049	3.98534	6.14062	6.48548	5.82799	13.3784	17.1866	18.5313	20.137	20.5809	22.8238
North Caucasian Federal District	3.35834	4.3173	5.14699	5.86028	6.34779	6.38271	8.26575	8.46638	9.10787	10.0293	10.5717	11.162	12.258	13.1342
Republic of Dagestan	0.459004	0.859172	1.60187	1.84407	2.25146	2.59874	2.38857	2.52519	3.1487	4.11395	4.43261	5.31	6.59113	6.8348
Republic of Ingushetia	0.546518	0.631489	0.6096	0.344629	0.268235	0.92011	0.96764	1.20505	1.53822	1.90476	2.14447	2.301	2.50503	2.76656
Kabardino-Balkarian Republic	4.8566	6.74122	7.82315	8.41685	9.78065	9.16356	9.26913	9.65437	9.83926	10.726	11.0168	11.829	12.7492	14.7165
Karachay-Cherkess Republic	4.36232	5.60795	6.52369	7.45997	8.87368	8.47817	10.0229	10.2158	10.353	11.0575	11.2704	11.513	12.0667	13.0912
Republic of North Ossetia-Alania	5.68647	6.85526	7.7196	7.80312	8.68328	7.96393	12.7589	15.8452	16.8356	17.9647	18.8051	20.016	21.6824	23.3419
Chechen Republic	0.100814	0.11583	0.114176	2.1926	0.971764	3.01069	3.99898	4.33395	4.78523	6.05371	6.32562	6.011	6.5647	7.01062
Stavropol Krai	7.12547	8.90526	10.3056	11.2327	12.2667	11.3932	16.2214	15.7551	16.7702	17.6642	18.8171	19.631	21.1094	22.6284
Volga Federal District	13.2401	16.1238	18.2038	18.1713	19.5419	20.0347	21.7546	21.992	21.9745	22.6387	23.4504	24.256	24.9146	25.6764
Republic of Bashkortostan	13.1449	16.0308	18.6316	19.3533	19.4451	19.9133	20.979	21.1481	20.8629	21.5986	22.4147	22.944	23.4364	24.3505
Republic of Mari El	11.9667	13.897	14.9107	15.5599	16.1198	17.1001	18.1046	18.3146	18.1682	18.1527	19.0762	19.814	20.7377	21.8498
Republic of Mordovia	9.61487	12.1035	12.4245	13.1975	17.0173	17.7508	18.4481	18.3081	18.9908	18.942	19.3362	19.381	20.1172	20.4399
Republic of Tatarstan	18.867	21.7314	24.0484	22.5329	23.552	24.0946	25.0093	25.1452	26.249	27.3033	28.3345	29.805	31.4079	32.7563
Udmurt Republic	15.0741	18.01	19.5784	18.2119	19.1115	19.6575	20.2795	20.8505	20.9818	21.5888	21.8249	22.998	23.4959	24.3883
Chuvash Republic	6.32948	8.74162	9.58763	10.0507	16.7351	17.1776	22.0664	24.2622	21.867	22.5398	22.7137	21.676	20.4374	20.9012
Perm Krai	10.562	10.3945	11.6571	12.5739	14.2321	14.4209	22.1562	22.0802	22.0367	22.28	23.1897	10.669	24.5144	25.1531
Kirov Oblast	14.471	16.9443	18.1698	15.139	19.708	20.6203	21.5147	22.0791	22.4868	22.6809	23.1147	73.885	23.7668	24.5186
Nizhny Novgorod Oblast	14.2417	18.2294	21.1695	22.4603	23.8274	24.9667	23.4872	23.771	23.5488	24.2233	25.6506	12.697	27.8316	28.3246
Orenburg region	11.7356	14.8758	16.7626	17.4905	16.5271	16.9404	17.7925	18.6886	18.9855	19.8264	20.2774	14.654	22.8879	23.9946
Penza Oblast	9.07438	11.4806	17.2298	16.9038	18.0043	18.7512	19.483	19.8743	20.016	20.136	21.1479	48.881	21.9857	22.6333
Samara Oblast	13.197	18.3718	19.9798	19.0794	19.6384	20.0956	21.6405	21.7371	21.9517	22.7083	22.9273	23.459	24.6402	25.3973
Saratov Oblast	12.6748	15.3507	17.4168	18.3211	19.6197	19.4594	21.623	21.0999	21.3196	21.9401	23.4228	24.018	24.0687	24.2004
Ulyanovsk Oblast	14.0846	16.609	17.5643	16.8022	19.9061	19.5938	23.6318	23.1653	20.5017	21.8873	22.4596	22.578	22.6282	22.6764
Ural Federal District	14.1261	16.8921	18.6622	19.8758	21.8365	21.4378	24.2927	24.654	25.2806	25.5833	26.2462	27.726	27.9233	28.8133
Kurgan Oblast	10.4325	13.4967	15.5902	16.2272	17.2087	17.4989	20.7376	21.0274	21.977	22.1335	23.0929	24.259	24.2435	25.2463
Sverdlovsk Oblast	14.2519	16.7488	18.5698	20.1468	23.213	21.1115	23.6967	24.4884	25.6271	26.5534	27.2809	28.744	29.7657	31.1457
Tyumen Oblast	16.552	17.9411	17.9738	19.4452	20.3956	20.781	25.3721	24.8435	24.1502	25.3241	25.7237	26.431	26.9602	27.463
including: Khanty-Mansi Autonomous Okrug-Yugra	15.2285	16.5972	15.6258	18.9006	19.5187	19.6818	25.7025	25.038	23.0929	24.0019	24.2133	24.671	25.2335	25.4825
Yamalo-Nenets Autonomous Okrug	14.3667	15.5468	16.3744	18.621	20.4208	21.2034	23.916	24.4726	24.9926	25.8267	25.311	25.372	25.0347	25.3601
Tyumen Oblast without joint-stock companies	18.9179	20.3877	21.2082	20.3519	21.3555	21.844	25.4997	24.7563	25.006	26.576	27.4705	28.663	29.4558	30.3082
Chelyabinsk Oblast	12.5058	16.869	20.2407	20.8768	22.7446	23.4687	24.7245	25.5008	26.8415	25.4506	26.2533	28.697	27.5518	28.2574
Siberian Federal District1)	10.6935	14.3409	15.9092	16.6601	17.8522	18.2945	19.4982	20.4156	21.0208	21.5352	22.1192	23.006	23.7445	25.3189
Altai Republic	3.60684	4.15385	4.98977	5.30008	6.45608	9.05812	7.89684	8.77596	8.38188	9.04596	11.0556	12.435	13.6019	14.5905
Republic of Tuva	1.20558	1.38293	1.77465	2.19776	2.42912	3.34547	4.32862	4.90118	5.22798	6.80203	8.77321	9.639	9.92345	10.8047
Republic of Khakassia	7.93893	8.20842	8.59144	9.1844	10.2196	10.6588	11.356	12.1895	13.1422	13.4987	16.388	17.297	18.655	20.2406
Altai Krai	7.86603	12.3396	13.4284	14.6269	16.5943	17.5035	18.3691	18.9667	19.3702	19.9726	22.8957	23.952	24.2702	25.6558
Krasnoyarsk Krai	10.1376	13.5983	15.005	15.0131	15.7247	14.0009	13.5565	15.0037	16.9055	16.7622	16.3869	16.452	15.9283	16.6866
Irkutsk Oblast	7.24053	11.4539	14.5348	16.9216	16.3913	17.0538	19.4647	20.4789	20.1855	20.1658	21.3506	22.883	24.4686	26.4002
Kemerovo Oblast	10.3342	12.6611	14.3701	15.3815	16.7293	17.3222	18.0072	18.3118	18.8561	18.4115	22.3196	22.965	23.7579	25.3523
Novosibirsk Oblast	20.0455	25.9078	28.1347	29.2721	30.7799	32.2967	34.5615	36.2103	37.2927	38.9837	31.4511	32.913	35.0943	37.4189
Omsk Oblast	9.65219	14.0047	14.6287	13.3539	14.0678	14.6995	16.0196	16.6352	16.2185	17.214	19.1814	19.733	20.2727	22.1682
Tomsk Oblast	11.1691	11.6949	11.8385	12.0559	16.5799	17.0435	19.6119	19.688	19.8394	21.1871	27.0176	27.853	27.1516	28.2076
Far Eastern Federal District1)	9.88133	11.121	11.6835	12.7929	14.8238	15.6801	17.3928	17.7124	18.6892	19.3135	19.2996	19.429	20.1629	21.2775
Republic of Buryatia	4.63457	5.45714	6.52172	7.09771	9.29892	13.1768	14.1252	14.6041	14.8745	15.5461	15.7903	15.799	15.3995	17.1146
Republic of Sakha (Yakutia)	9.402	9.54655	9.19245	9.34505	13.3589	13.7523	15.8946	15.7701	17.1911	18.4654	18.458	19.335	20.3953	20.8794
Transbaikal Territory	4.40103	5.06261	5.75868	8.34875	15.4201	14.041	14.933	16.0815	16.1573	17.0687	18.1489	18.227	18.4178	19.2238
Kamchatka Krai	11.0078	11.424	12.26	11.1716	11.2254	16.0873	19.0553	18.5534	18.1161	17.9368	17.3689	18.554	19.2437	21.2908
Primorsky Krai	14.0172	15.892	16.4358	17.4136	17.0259	17.7481	18.0599	18.2912	18.4805	18.5287	18.0915	16.961	17.2398	19.2799
Khabarovsk Krai	13.5497	14.8676	15.2927	17.6723	18.1291	19.1384	20.9161	21.1979	25.4481	26.6157	26.8418	27.307	28.4288	29.1371
Amur Oblast	6.0572	7.53776	8.75463	9.07165	10.2299	11.6405	15.4715	16.8824	17.5183	19.1032	19.3118	20.117	22.5091	23.0403
Magadan Oblast	14.9311	16.6885	17.6043	20.4969	20.7116	22.7083	25.2795	23.8515	23.6961	20.9689	20.3433	23.628	24.5031	25.961
Sakhalin Oblast	11.1621	13.1075	12.8375	12.3497	17.6191	15.2222	21.0117	19.7391	19.5055	19.0296	16.9988	17.218	17.9278	18.2414
Jewish Autonomous Oblast	10.2704	13.3621	12.8332	16.4915	13.979	14.2576	15.6985	16.3474	16.4122	16.8451	17.6828	17.622	18.222	18.648
Chukotka Autonomous Okrug	7.49946	9.56722	18.289	16.6241	20.9229	16.3072	11.783	12.0857	12.4555	12.6095	11.4913	12.092	21.4787	18.2971

[truncated: 8 more sheets: 10, 11, 12, 13, 14, 15, 16, 17]
