# Supplementary material for: Digital infrastructure and proxies of ambulatory care access in Russia, 2018–2024: a regional panel study with a national telemedicine signal analysis
Source: Front Digit Health. 2026 Jun 23;8:1856577. doi: 10.3389/fdgth.2026.1856577 (PMC13338863; doi:10.3389/fdgth.2026.1856577)
Supplement: Supplementary file 6 [file Datasheet2.xlsx]

## Sheet: S2_MAIN
Block	Variable label	Analytical name	Symbol	Level	Role in analysis	Operationalisation / formula	Unit	Source table ID(s)	Status / note
Denominator	Просто	population_total	Pop_it / Pop_t	Region-year; RF-year	Denominator for all intensity indicators	Official annual population count	persons	01_population_total	INCLUDE
Access outcome	Physician visits per 1,000 population	visit_per1000	Visit_it^(1000)	Region-year	Primary outcome	doctor_visits_total / population_total * 1000	visits per 1,000 population	02_doctor_visits_total + 01_population_total	INCLUDE
Access outcome	Outpatient capacity per 10,000 population	outpatient_capacity_per10k	APC_it	Region-year	Primary outcome / system throughput	Official reported indicator; used as given from source	visits per shift per 10,000 population	03_outpatient_capacity_per10k	INCLUDE
Access outcome (log)	Log outpatient capacity	ln_outpatient_capacity_per10k	ln(APC_it)	Region-year	Transformed outcome in selected models	ln(outpatient_capacity_per10k), outpatient_capacity_per10k > 0	log-scale	derived from outpatient_capacity_per10k	INCLUDE; also list on S2_LOGS
Resource covariate	Physicians per 10,000 population	phys_dens_10k	Phys_it^(10k)	Region-year	Resource covariate	physicians_headcount / population_total * 10000	persons per 10,000 population	07_physicians_headcount + 01_population_total	INCLUDE
Resource covariate	Nurses per 10,000 population	nurse_dens_10k	Nurse_it^(10k)	Region-year	Resource covariate	nurses_headcount / population_total * 10000	persons per 10,000 population	16_nurses_headcount + 01_population_total	INCLUDE
Resource covariate	Hospital beds per 10,000 population	beds_dens_10k	Beds_it^(10k)	Region-year	Contextual resource / robustness	hospital_beds_total / population_total * 10000	beds per 10,000 population	08_hospital_beds_total + 01_population_total	INCLUDE
Resource covariate	Hospital organizations per 100,000 population	hospital_org_per100k	HospOrg_it^(100k)	Region-year	Resource covariate / availability proxy	hospital_organizations_count / population_total * 100000	organizations per 100,000 population	17_hospital_organizations_count + 01_population_total	INCLUDE
Socioeconomic covariate	GRP per capita	grp_pc	GRPpc_it	Region-year	Socioeconomic covariate	grp_total_current_prices / population_total	RUB per person	14_grp_total_current_prices + 01_population_total	INCLUDE
Socioeconomic covariate (log)	Log GRP per capita	ln_grp_pc	ln(GRPpc_it)	Region-year	Transformed socioeconomic covariate	ln(grp_pc), grp_pc > 0	log-scale	derived from grp_pc	INCLUDE; also list on S2_LOGS
Digital component	Fixed broadband subscriptions per 100 population	fixed_bb_per100	BBfix_it	Region-year	DII component	Official reported indicator; used as given	subscriptions per 100 population	09_fixed_broadband_per100	INCLUDE
Digital component	Mobile broadband subscriptions per 100 population	mobile_bb_per100	BBmob_it	Region-year	DII component	Official reported indicator; used as given	subscriptions per 100 population	10_mobile_broadband_per100	INCLUDE
Digital component	Internet subscription fee	internet_fee	Fee_it	Region-year	DII component / digital barrier	Official reported indicator; used as given	RUB per month	11_internet_subscription_fee	INCLUDE
Digital component (log)	Log internet subscription fee	ln_internet_fee	ln(Fee_it)	Region-year	Transformed price covariate	ln(internet_fee), internet_fee > 0	log-scale	derived from internet_fee	INCLUDE; also list on S2_LOGS
Digital component	Households with internet access	households_internet_share	HHnet_it	Region-year	DII component	Official reported indicator; used as given	percent	12_households_internet_share	INCLUDE
Digital component	Internet users per 100 population	internet_users_per100	IU_it	Region-year	DII component	Official reported indicator; used as given	users per 100 population	13_internet_users_per100	INCLUDE
Composite digital index	Digital Infrastructure Index	dii	DII_it	Region-year	Composite digital covariate	Mean of z-standardised digital components available in observation; tariff component enters with reversed sign	standardised composite index	derived from 09 + 10 + 11 + 12 + 13	INCLUDE; detailed construction goes to S2_DII
Telemedicine exposure	Total telemedicine consultations	tm_consults_total	TMall_t	RF-year	Absolute telemedicine exposure	Official annual count of telemedicine consultations	consultations	15_telemedicine_consultations	INCLUDE
Telemedicine exposure	Patient-involved telemedicine consultations	tm_consults_patients_total	TMpat_t	RF-year	Preferred absolute telemedicine exposure	Official annual count of patient-involved telemedicine consultations	consultations	15_telemedicine_consultations	INCLUDE
Telemedicine exposure (rate)	Total telemedicine consultations per 1,000 RF population	tm_consults_total_per1000	TMall_t^(1000)	RF-year	Normalised telemedicine exposure	tm_consults_total / Pop_t * 1000	consultations per 1,000 RF population	15_telemedicine_consultations + 01_population_total	INCLUDE
Telemedicine exposure (rate)	Patient-involved telemedicine consultations per 1,000 RF population	tm_consults_patients_per1000	TMpat_t^(1000)	RF-year	Preferred normalised telemedicine exposure	tm_consults_patients_total / Pop_t * 1000	consultations per 1,000 RF population	15_telemedicine_consultations + 01_population_total	INCLUDE
Telemedicine structure	Telemedicine patient share	tm_patient_share	TMshare_t	RF-year	Structural telemedicine metric	tm_consults_patients_total / tm_consults_total	proportion	derived from tm_consults_total and tm_consults_patients_total	INCLUDE

## Sheet: S2_DII
Working supplementary sheet: detailed DII composition, sign convention, missing-data rule, observed component availability, and empirical validation from m06 analytical outputs.
1. Conceptual specification
Item	Specification
Index	Digital Infrastructure Index (DII)
Level of application	Primary analytical level: region-year; additional validation and descriptive support: RF-year
Function in analysis	Composite digital covariate that condenses several interrelated digital environment indicators into a single standardised scale
Base components	Fixed broadband; mobile broadband; households with internet access; internet users; internet subscription fee
Standardisation formula	z_kit = (x_kit - μ_k) / σ_k
Composite index formula	DII_it = (1 / K_it) * sum(of z-components available in the observation)
Sign rule for tariff component	The tariff indicator enters the index with reversed sign: z_internet_fee_rev = - z_internet_fee
Missing-data rule	The index is calculated only when a sufficient number of components is available; based on current m06 outputs, the operational threshold corresponds to K_it >= 3
How the K_it threshold was determined	The threshold was inferred empirically from analytical outputs: when K_it = 2, DII is absent; when K_it = 3, DII is already present
Scale of z-standardisation	In current region-panel outputs, z-components have overall mean ≈ 0 and SD ≈ 1; this is consistent with pooled standardisation over the analytical array rather than year-specific z-scores
Output DII columns in m06	z_fixed_bb_per100; z_mobile_bb_per100; z_households_internet_share; z_internet_users_per100; z_internet_fee; z_internet_fee_rev; dii
Source of formulas	m06_data_dictionary_study3 + analytical outputs m06_panel_analytical_region_year / m06_panel_analytical_rf_year
2. Component-level operationalisation
Component label	Raw analytical name	Source table ID	Unit	Direction in DII	Reverse sign	Derived z-column	Operational rule	Regions: non-missing n	Regions: missing share	RF: non-missing n	RF: missing share
Fixed broadband subscriptions per 100 population	fixed_bb_per100	09_fixed_broadband_per100	subscriptions per 100 population	Positive	No	z_fixed_bb_per100	z_fixed_bb_per100 = (fixed_bb_per100 - μ_fixed) / σ_fixed	525	13.8%	7	0.0%
Mobile broadband subscriptions per 100 population	mobile_bb_per100	10_mobile_broadband_per100	subscriptions per 100 population	Positive	No	z_mobile_bb_per100	z_mobile_bb_per100 = (mobile_bb_per100 - μ_mobile) / σ_mobile	511	16.1%	7	0.0%
Internet subscription fee	internet_fee	11_internet_subscription_fee	RUB/month	Negative (barrier)	Yes: -z_internet_fee is used	z_internet_fee_rev	z_internet_fee = (internet_fee - μ_fee) / σ_fee; z_internet_fee_rev = - z_internet_fee	443	27.3%	6	14.3%
Households with internet access	households_internet_share	12_households_internet_share	%	Positive	No	z_households_internet_share	z_households_internet_share = (households_internet_share - μ_households) / σ_households	546	10.3%	7	0.0%
Internet users per 100 population	internet_users_per100	13_internet_users_per100	users per 100 population	Positive	No	z_internet_users_per100	z_internet_users_per100 = (internet_users_per100 - μ_users) / σ_users	546	10.3%	7	0.0%
3. Missing-data rule and component availability (empirical check on m06 outputs)
Panel	K_it: available raw components	n observations	Share of panel	DII missing n	DII available n	Interpretation
regions	0	63	0.103448	63	0	DII not computed below threshold
regions	2	21	0.0344828	21	0	DII not computed below threshold
regions	3	2	0.00328407	0	2	DII available at this component count
regions	4	92	0.151067	0	92	DII available at this component count
regions	5	431	0.707718	0	431	DII available at this component count
rf	4	1	0.142857	0	1	DII available at this component count
rf	5	6	0.857143	0	6	DII available at this component count
4. Derived DII-related columns present in m06
Analytical column	Type	Unit	Formula / rule
z_fixed_bb_per100	derived	z	z = (x - mean) / sd
z_mobile_bb_per100	derived	z	z = (x - mean) / sd
z_households_internet_share	derived	z	z = (x - mean) / sd
z_internet_users_per100	derived	z	z = (x - mean) / sd
z_internet_fee	derived	z	z = (x - mean) / sd
z_internet_fee_rev	derived	z	z_internet_fee_rev = - z_internet_fee
dii	derived	z-mean	mean(z-components), min_components rule

## Sheet: S2_LOGS
This sheet enumerates all explicit log-transformed variables identified in the Study III analytical layer (m06), reports their defining formulae, admissible domain, empirical availability, and provenance.
A. Global transformation rule
Item	Specification
Transformation rule	x_it^(log) = ln(x_it), x_it > 0
Eligibility rule	The transformation is applied only to strictly positive values. Observations with x <= 0 are recoded to missing (NaN).
Interpretive note	Log-transformed variables are used to reduce positive skewness and to stabilise scale in selected model specifications.
Scope in Study III	Empirically identified log variables in m06: ln_grp_pc, ln_internet_fee, ln_outpatient_capacity_per10k.
B. Detailed registry of log-transformed variables
Block	Variable label	Analytical name	Symbol	Level	Base variable	Operationalisation / formula	Domain restriction	Unit	Regional missing share	RF missing share	Source table ID(s)	Status / note
Log-transformed variable	Log GRP per capita	ln_grp_pc	ln(GRPpc_it) / ln(GRPpc_t)	Region-year; RF-year	grp_pc	ln(grp_pc), grp_pc > 0	Defined only for strictly positive grp_pc values; non-positive values are set to missing (NaN).	ln(RUB per person)	0.261084	0.142857	14_grp_total_current_prices + 01_population_total	Primary socioeconomic log covariate.
Log-transformed variable	Log Internet subscription fee	ln_internet_fee	ln(Fee_it) / ln(Fee_t)	Region-year; RF-year	internet_fee	ln(internet_fee), internet_fee > 0	Defined only for strictly positive internet_fee values; non-positive values are set to missing (NaN).	ln(RUB per month)	0.272578	0.142857	11_internet_subscription_fee	Log price covariate; tariff indicator enters DII with reversed sign after z-standardisation.
Log-transformed variable	Log outpatient capacity per 10,000 population	ln_outpatient_capacity_per10k	ln(APC_it)	Region-year	outpatient_capacity_per10k	ln(outpatient_capacity_per10k), outpatient_capacity_per10k > 0	Defined only for strictly positive outpatient_capacity_per10k values; non-positive values are set to missing (NaN).	ln(visits per shift per 10,000 population)	0.0804598	—	03_outpatient_capacity_per10k	Transformed version of a primary access outcome used in selected specifications.
C. Implementation notes for S2 interpretation
Item	Specification
Region-year vs RF-year availability	ln_grp_pc and ln_internet_fee are present in both analytical panels; ln_outpatient_capacity_per10k is region-year only.
Relation to S2_MAIN	Each variable listed here should also appear in S2_MAIN as a full analytical variable, while this sheet serves as a dedicated log-transformation registry.
Relation to DII	ln_internet_fee is a standalone transformed covariate. DII itself uses z-standardised components rather than logged components; however, the underlying tariff indicator enters the composite with reversed sign after standardisation.
Empirical missingness	Missingness reported here is inherited from m06 indicators reports and should be interpreted as analytical-layer availability after all prior harmonisation and construction steps.

## Sheet: S2_NOTATION
Section	Symbol	Analytical name	Definition	Level	Unit / scale	Used in	Note
Indices	i	Region index	Index for subject of the Russian Federation in the regional panel.	Region-year	Index	All regional formulas	Cross-sectional unit in the panel.
Indices	t	Year index	Calendar year index.	Region-year; RF-year	Index	All formulas	Annual time unit.
Generic notation	x_it	Generic regional indicator	Observed value of indicator x for region i in year t before transformation.	Region-year	Depends on variable	Rate and log rules	Template notation for absolute or already scaled indicators.
Generic notation	x_t	Generic RF indicator	Observed value of indicator x for the Russian Federation in year t.	RF-year	Depends on variable	RF-year formulas	Used for national series without regional variation.
Generic notation	s	Scaling constant	Scaling coefficient used for rate normalisation.	Region-year; RF-year	Constant	Rate formulas	Takes values 1,000; 10,000; or 100,000 depending on indicator.
Population / denominator	Pop_it	Regional population	Total annual population in region i and year t.	Region-year	Persons	Regional rates	Denominator for per-1,000 / per-10,000 / per-100,000 indicators.
Population / denominator	Pop_t	RF population	Total annual population of the Russian Federation in year t.	RF-year	Persons	RF telemedicine rates	Denominator for RF telemedicine intensities.
Rate rule	x_it^rate	Rate-normalised regional indicator	Generic rate-transformed indicator defined as x_it / Pop_it * s.	Region-year	Depends on s	Regional operationalisation	Used for outcomes and resource indicators derived from absolute counts.
Primary outcomes	Visit_it^(1000)	Physician visits per 1,000	Number of physician visits of all specialties in region i and year t, normalised per 1,000 population.	Region-year	Visits per 1,000 population	Primary outcome	Derived from total physician visits and population.
Primary outcomes	APC_it	Outpatient capacity per 10,000	Outpatient clinic capacity in region i and year t.	Region-year	Visits per shift per 10,000 population	Primary outcome	Used as reported in the official source.
Resource covariates	Phys_it^(10k)	Physicians per 10,000	Physician density in region i and year t.	Region-year	Persons per 10,000 population	Resource covariates	Derived from physicians headcount and population.
Resource covariates	Nurse_it^(10k)	Nurses per 10,000	Nursing staff density in region i and year t.	Region-year	Persons per 10,000 population	Resource covariates	Derived from nurses headcount and population.
Resource covariates	Beds_it^(10k)	Hospital beds per 10,000	Hospital bed density in region i and year t.	Region-year	Beds per 10,000 population	Resource / contextual covariate	Used in contextual and RF descriptive blocks.
Resource covariates	HospOrg_it^(100k)	Hospital organizations per 100,000	Density of inpatient hospital organizations in region i and year t.	Region-year	Organizations per 100,000 population	Resource covariates	Derived from organization count and population.
Socioeconomic covariates	GRPpc_it	GRP per capita	Gross regional product in current prices divided by regional population.	Region-year	RUB per person	Socioeconomic covariates	Primary socioeconomic level covariate.
Log transformation	ln(x_it)	Generic log-transformed regional indicator	Natural logarithm of x_it, defined only for x_it > 0.	Region-year	Log-scale	Transformation rule	Non-positive values are treated as missing in analytical panels.
Log transformation	ln(APC_it)	Log outpatient capacity	Natural logarithm of outpatient capacity.	Region-year	Log-scale	Selected models	Applied only when APC_it > 0.
Log transformation	ln(GRPpc_it)	Log GRP per capita	Natural logarithm of GRP per capita.	Region-year	Log-scale	Selected models	Applied only when GRPpc_it > 0.
Digital environment	BBfix_it	Fixed broadband subscriptions	Fixed broadband subscriptions per 100 population in region i and year t.	Region-year	Subscriptions per 100 population	DII component	Used directly and in DII construction.
Digital environment	BBmob_it	Mobile broadband subscriptions	Mobile broadband subscriptions per 100 population in region i and year t.	Region-year	Subscriptions per 100 population	DII component	Used directly and in DII construction.
Digital environment	Fee_it	Internet subscription fee	Monthly internet subscription fee in region i and year t.	Region-year	RUB per month	DII component / digital barrier	Included in DII with reversed sign.
Digital environment	ln(Fee_it)	Log internet fee	Natural logarithm of internet subscription fee.	Region-year	Log-scale	Selected models	Applied only when Fee_it > 0.
Digital environment	HHnet_it	Households with internet access	Share of households with internet access in region i and year t.	Region-year	Percent	DII component	Used directly and in DII construction.
Digital environment	IU_it	Internet users per 100	Internet users per 100 population in region i and year t.	Region-year	Users per 100 population	DII component	Used directly and in DII construction.
DII notation	x_kit	k-th DII component	Observed value of digital component k for region i in year t.	Region-year	Component-specific	DII formula	k indexes fixed BB, mobile BB, fee, household internet, and internet users.
DII notation	z_kit	Standardised DII component	z-standardised value of digital component k computed as (x_kit - mu_k) / sigma_k.	Region-year	Standard score	DII formula	Tariff component enters the composite with reversed sign after standardisation.
DII notation	mu_k	Component mean	Mean of DII component k in the analytical array.	Region-year	Component-specific	DII formula	Reference mean for z-standardisation.
DII notation	sigma_k	Component standard deviation	Standard deviation of DII component k in the analytical array.	Region-year	Component-specific	DII formula	Reference dispersion for z-standardisation.
DII notation	K_it	Available DII components	Number of non-missing DII components available for region i in year t.	Region-year	Count	DII formula / missingness rule	DII is computed only when the minimum component threshold is satisfied.
DII notation	DII_it	Digital Infrastructure Index	Composite digital infrastructure index defined as the mean of available z-standardised components for region i in year t.	Region-year	Standardised composite index	Main digital covariate	Detailed component rules are given on sheet S2_DII.
RF telemedicine	TMall_t	Total telemedicine consultations	Absolute annual number of telemedicine consultations in the Russian Federation.	RF-year	Consultations	RF telemedicine exposure	Not used in regional FE models because there is no cross-regional variation.
RF telemedicine	TMpat_t	Patient-involved telemedicine consultations	Absolute annual number of patient-involved telemedicine consultations in the Russian Federation.	RF-year	Consultations	RF telemedicine exposure	Preferred structural telemedicine series.
RF telemedicine	TMall_t^(1000)	Total telemedicine consultations per 1,000 RF population	TMall_t / Pop_t * 1,000.	RF-year	Consultations per 1,000 RF population	RF telemedicine intensity	National telemedicine exposure normalised by population.
RF telemedicine	TMpat_t^(1000)	Patient-involved telemedicine consultations per 1,000 RF population	TMpat_t / Pop_t * 1,000.	RF-year	Consultations per 1,000 RF population	RF telemedicine intensity	Preferred normalised telemedicine exposure.
RF telemedicine	TMshare_t	Telemedicine patient share	Proportion of patient-involved consultations among all telemedicine consultations, TMpat_t / TMall_t.	RF-year	Proportion	RF telemedicine structure	Defined only when TMall_t > 0.

## Sheet: S2_APPENDIX
Order	Sheet name	Original file	Purpose in workbook	Short description	Keep in final supplement?
1	M06_DICT	m06_data_dictionary_study3.csv	Technical appendix / source table	Data dictionary exported by module 06: raw and derived variables, units, and formulas.	Yes, as supporting table in workbook
2	M06_REG_PANEL	m06_panel_analytical_region_year.csv	Technical appendix / source table	Analytical region-year panel from module 06 with raw and derived indicators.	Yes, as supporting table in workbook
3	M06_RF_PANEL	m06_panel_analytical_rf_year.csv	Technical appendix / source table	Analytical RF-year panel from module 06 with federal telemedicine and contextual indicators.	Yes, as supporting table in workbook
4	M06_REG_REP	m06_indicators_report_region_year.csv	Technical appendix / source table	Indicator completeness / missingness report for the regional analytical panel.	Yes, as supporting table in workbook
5	M06_RF_REP	m06_indicators_report_rf_year.csv	Technical appendix / source table	Indicator completeness / missingness report for the RF analytical panel.	Yes, as supporting table in workbook
Note		Sheets S2_MAIN, S2_DII, S2_LOGS, and S2_NOTATION form the curated supplementary block for Section 2.3.
Technical appendix		The M06_* sheets are included as full exported tables from module 06 to preserve transparency and allow direct audit of analytical variables and their missingness.
Interpretation		The appendix sheets support S2 but do not replace the curated S2_MAIN / S2_DII / S2_LOGS / S2_NOTATION sheets.

## Sheet: S2_DICT
column	type	description_ru	unit	formula
beds_dens_10k	derived	Hospital beds per 10,000 population (RF)	beds per 10,000	(08_hospital_beds_total__hospital_beds_total*1000) / population_total * 10000
birth_rate_per1000	derived	Birth rate per 1,000 population (RF)	per 1,000	(births_total*1) / population_total * 1000
births_total	derived	Births, total (RF) — attached/pivoted if needed	persons	from harmonized long or master
death_rate_per1000	derived	Death rate per 1,000 population (RF)	per 1,000	(deaths_total*1) / population_total * 1000
deaths_total	derived	Deaths, total (RF) — attached/pivoted if needed	persons	from harmonized long or master
dii	derived	Composite Digital Infrastructure Index (DII)	z-mean	mean(z-components), min_components rule
grp_pc	derived	GRP per capita (RF)	RUB/person	grp_total / population_total
hospital_org_per100k	derived	Hospital organizations per 100,000 population (RF)	per 100,000	hospital_organizations_count / population_total * 100000
ln_grp_pc	derived	Log(GRP per capita) (RF)	ln(RUB/person)	ln(grp_pc), x>0
ln_internet_fee	derived	Log(monthly Internet access fee) (RF)	ln(RUB/month)	ln(internet_fee), x>0
ln_outpatient_capacity_per10k	derived	Log(outpatient capacity) (visits per shift per 10,000 population)	ln(per 10,000)	ln(outpatient_capacity_per10k), x>0
morbidity_per1000	derived	Morbidity (total) per 1,000 population (RF)	per 1,000	(05_morbidity_by_disease_class__morbidity_by_disease_class*1) / population_total * 1000
natural_increase_per1000	derived	Natural increase per 1,000 population (RF)	per 1,000	(natural_increase_total*1) / population_total * 1000
natural_increase_total	derived	Natural increase, total (RF) — attached/pivoted if needed	persons	from harmonized long or master
nurse_dens_10k	derived	Nurse / mid-level staff density per 10,000 population (RF)	per 10,000	nurses_headcount / population_total * 10000
phys_dens_10k	derived	Physician density per 10,000 population (RF)	per 10,000	physicians_headcount / population_total * 10000
primary_disability_per100k	derived	Primary disability per 100,000 population (RF)	per 100,000	(06_primary_disability_total__primary_disability_total*1000) / population_total * 100000
tm_consults_patients_per1000	derived	Telemedicine consultations (patients) per 1,000 population, RF	per 1,000	tm_consults_patients_total / population_total * 1000
tm_consults_patients_total	derived	Telemedicine consultations involving patients (total), RF	consultations	copy of 15_telemedicine_consultations__consultations_patients_total
tm_consults_total	derived	Telemedicine consultations, total (RF)	consultations	copy of 15_telemedicine_consultations__consultations_total
tm_consults_total_per1000	derived	Telemedicine consultations (total) per 1,000 population, RF	per 1,000	tm_consults_total / population_total * 1000
tm_patient_share	derived	Share of telemedicine consultations involving patients among all telemedicine consultations, RF	share	tm_consults_patients_total / tm_consults_total (if tm_consults_total>0)
visit_per1000	derived	Physician visits per 1,000 population (RF)	visits per 1,000	doctor_visits_total / population_total * 1000
z_fixed_bb_per100	derived	Z-standardized DII component: z_fixed_bb_per100	z	z = (x - mean) / sd
z_households_internet_share	derived	Z-standardized DII component: z_households_internet_share	z	z = (x - mean) / sd
z_internet_fee_rev	derived	Z-standardized DII component: z_internet_fee_rev	z	z = (x - mean) / sd
z_internet_users_per100	derived	Z-standardized DII component: z_internet_users_per100	z	z = (x - mean) / sd
z_mobile_bb_per100	derived	Z-standardized DII component: z_mobile_bb_per100	z	z = (x - mean) / sd
01_population_total__population_total	raw	Population (RF), as reported in the source	persons
02_doctor_visits_total__doctor_visits_total	raw	Physician visits (all specialties), RF, as reported in the source	visits
03_outpatient_capacity_per10k__outpatient_capacity_per10k	raw	Outpatient capacity (per 10,000), as reported in the source	per 10,000
05_morbidity_by_disease_class__morbidity_by_disease_class	raw	Morbidity (total) — as reported in the source; may be in thousands	cases
06_primary_disability_total__primary_disability_total	raw	Primary disability (total) — as reported in the source; may be in thousands	persons
07_physicians_headcount__physicians_headcount	raw	Number of physicians (all specialties), RF, as reported in the source	persons
08_hospital_beds_total__hospital_beds_total	raw	Hospital beds (as reported in the source; may be in thousands)	beds
09_fixed_broadband_per100__fixed_broadband_per100	raw	Fixed broadband: subscriptions per 100 people	per 100
10_mobile_broadband_per100__mobile_broadband_per100	raw	Mobile broadband: subscriptions per 100 people	per 100
11_internet_subscription_fee__internet_subscription_fee	raw	Monthly Internet access fee	RUB/month
12_households_internet_share__households_internet_share	raw	Share of households with Internet access	%/share (as in source)
13_internet_users_per100__internet_users_per100	raw	Internet users per 100 people	per 100
14_grp_total_current_prices__grp_total_current_prices	raw	GRP (RF), current prices, as reported in the source	RUB
15_telemedicine_consultations__consultations_patients_total	raw	Telemedicine consultations involving patients, total (RF), as reported in the source	consultations
15_telemedicine_consultations__consultations_total	raw	Telemedicine consultations, total (RF), as reported in the source	consultations
16_nurses_headcount__nurses_headcount	raw	Number of mid-level medical staff, RF, as reported in the source	persons
17_hospital_organizations_count__hospital_organizations_count	raw	Number of hospital organizations, RF, as reported in the source	units

## Sheet: S2_REG_PANEL
territory	year	01_population_total__population_total	09_fixed_broadband_per100__fixed_broadband_per100	10_mobile_broadband_per100__mobile_broadband_per100	11_internet_subscription_fee__internet_subscription_fee	12_households_internet_share__households_internet_share	13_internet_users_per100__internet_users_per100	14_grp_total_current_prices__grp_total_current_prices	03_outpatient_capacity_per10k__outpatient_capacity_per10k	07_physicians_headcount__physicians_headcount	16_nurses_headcount__nurses_headcount	17_hospital_organizations_count__hospital_organizations_count	02_doctor_visits_total__doctor_visits_total	births_total	deaths_total	natural_increase_total	visit_per1000	phys_dens_10k	nurse_dens_10k	grp_pc	hospital_org_per100k	ln_grp_pc	ln_outpatient_capacity_per10k	ln_internet_fee	z_fixed_bb_per100	z_mobile_bb_per100	z_households_internet_share	z_internet_users_per100	z_internet_fee	z_internet_fee_rev	dii
Altai Krai	2018	2263889	18.9667	82.022	482.72	73.4	77	256082	286.8	9957	24561	129	22407849				9897.95	43.9818	108.49	0.113116	5.69816	-2.17934	5.65879	6.17944	-0.351254	-0.558625	-1.13453	-1.40568	-0.561763	0.561763	-0.577665
Altai Krai	2019	2237107	19.3702	89.6352	466.36	76	80	280785	290.1	9877	24241	129	21865750				9774.12	44.1508	108.359	0.125513	5.76638	-2.07535	5.67023	6.14496	-0.295681	-0.263131	-0.813143	-0.961114	-0.620041	0.620041	-0.342605
Altai Krai	2020	2208563	19.9726	93.9107	445.87	77.3	81	300706	290.5	9960	23564	125	16286846				7374.41	45.0972	106.694	0.136155	5.65979	-1.99396	5.6716	6.10003	-0.212721	-0.0971838	-0.65245	-0.812924	-0.693031	0.693031	-0.21645
Altai Krai	2021	2173970	22.8957	102.167	504.53	80.4	82	400039	297.6	9746	22508	124	19481157				8961.1	44.8304	103.534	0.184013	5.70385	-1.69275	5.69575	6.22363	0.189849	0.223281	-0.269261	-0.664735	-0.484071	0.484071	-0.00735896
Altai Krai	2022	2142941	23.952	103.6	532.27	86.3	88	433803	302	9449	21401	124	18953574				8844.66	44.0936	99.8674	0.202433	5.78644	-1.59734	5.71043	6.27715	0.335319	0.278889	0.460035	0.224401	-0.385255	0.385255	0.33678
Altai Krai	2023	2123129	24.2702	111.85	637.39	82.1	90	482474	304.3	9677	21534	111	18335034				8635.85	45.579	101.426	0.227247	5.22813	-1.48172	5.71801	6.45738	0.379145	0.599118	-0.0591248	0.52078	-0.0107936	0.0107936	0.290142
Altai Krai	2024	2107247	25.6558	117.489		86.5	91		306.3	9693	21249	106	19175193				9099.64	45.9984	100.838		5.03026		5.72457		0.569964	0.817965	0.484757	0.668969			0.635414
Altai Republic	2018	211019	8.77596	82.0091	593.22	84.4	80	256230	309.1	1002	2732	18	1796476				8513.34	47.4839	129.467	1.21425	8.53004	0.194127	5.73366	6.38557	-1.7547	-0.559126	0.225177	-0.961114	-0.168137	0.168137	-0.576325
Altai Republic	2019	211127	8.38188	89.1639	619.94	73.2	70	270283	307.8	986	2740	18	1904814				9022.12	46.7017	129.78	1.28019	8.52567	0.247009	5.72945	6.42962	-1.80897	-0.281423	-1.15925	-2.44301	-0.0729544	0.0729544	-1.12394
Altai Republic	2020	211229	9.04596	94.4649	702.06	84.2	83	297548	298.5	1008	2719	18	1409102				6670.97	47.7207	128.723	1.40865	8.52156	0.342633	5.69877	6.55402	-1.71752	-0.0756742	0.200455	-0.516546	0.219575	-0.219575	-0.465771
Altai Republic	2021	210975	11.0556	99.7728	694.02	84.2	82	353184	301.3	967	2653	18	1555306				7371.99	45.8348	125.749	1.67406	8.53182	0.515251	5.70811	6.5425	-1.44076	0.130342	0.200455	-0.664735	0.190935	-0.190935	-0.393126
Altai Republic	2022	210788	12.435	103.5	706.31	91.4	89	425132	300.1	978	2572	18	1680551				7972.71	46.3973	122.018	2.01687	8.53939	0.701546	5.70412	6.56005	-1.25078	0.275008	1.09044	0.37259	0.234715	-0.234715	0.0505086
Altai Republic	2023	210766	13.6019	114.379	706.31	89.3	90	514011	300.1	964	2572	17	1495703				7096.51	45.7379	122.031	2.43877	8.06582	0.891496	5.70412	6.56005	-1.09008	0.69726	0.830864	0.52078	0.234715	-0.234715	0.144821
Altai Republic	2024	210430	14.5905	121.353		93.8	95		300.1	1020	2630	18	1642202				7804.03	48.4722	124.982		8.55391		5.70412		-0.953926	0.96795	1.38711	1.26173			0.665714
Amur Oblast	2018	789657	16.8824	89.1249	816.33	76.3	77	423177	249.2	4366	8652	40	8596758				10886.7	55.2898	109.567	0.535899	5.06549	-0.623809	5.51826	6.70482	-0.638293	-0.282938	-0.77606	-1.40568	0.626631	-0.626631	-0.745921
Amur Oblast	2019	784665	17.5183	96.0613	819.68	74.7	81	504186	252.1	4335	8396	41	8882891				11320.6	55.2465	107.001	0.642549	5.22516	-0.442313	5.52983	6.70891	-0.550719	-0.0137141	-0.973835	-0.812924	0.638564	-0.638564	-0.597951
Amur Oblast	2020	778191	19.1032	101.085	753.46	83.5	84	577387	253.5	4329	8421	39	7205826				9259.71	55.629	108.213	0.741961	5.01162	-0.298459	5.53536	6.62468	-0.332449	0.181261	0.113928	-0.368356	0.402674	-0.402674	-0.161658
Amur Oblast	2021	768630	19.3118	108.936	753.45	86.4	88	713307	256.1	4387	8424	42	7751933				10085.4	57.0756	109.598	0.928024	5.46427	-0.0746979	5.54557	6.62466	-0.303724	0.485984	0.472396	0.224401	0.402638	-0.402638	0.0952838
Amur Oblast	2022	759883	20.117	108.7	748.8	85.9	92	794282	254.8	4271	8106	43	8002092				10530.7	56.206	106.674	1.04527	5.65877	0.0442746	5.54048	6.61847	-0.192831	0.476837	0.410591	0.817158	0.386074	-0.386074	0.225136
Amur Oblast	2023	753139	22.5091	115.12	738.53	93.8	97	1.05406e+06	254.8	4269	8056	50	7660164				10171	56.6828	106.966	1.39955	6.63888	0.336151	5.54048	6.60466	0.136607	0.726021	1.38711	1.5581	0.34949	-0.34949	0.69167
Amur Oblast	2024	751563	23.0403	118.991		93.4	94		257.8	4141	7875	49	7617734				10135.9	55.0985	104.782		6.51975		5.55218		0.20976	0.87625	1.33766	1.11354			0.884302
Arkhangelsk Oblast	2018	1081359	24.3295	78.6966	558.48	73.9	81	800588	333.4	6403	14960	61	12574246				11628.2	59.2125	138.344	0.740354	5.64105	-0.300627	5.80934	6.32522	0.387311	-0.687697	-1.07272	-0.812924	-0.291889	0.291889	-0.378829
Arkhangelsk Oblast	2019	1063524	24.9648	92.5565	581.43	77.4	81	836816	335.9	6306	14482	60	12610661				11857.4	59.2934	136.17	0.786834	5.64162	-0.239739	5.81681	6.36549	0.474794	-0.149746	-0.640089	-0.812924	-0.210136	0.210136	-0.183566
Arkhangelsk Oblast	2020	1046371	25.6921	96.371	593.74	78.4	82	747172	341.5	6182	14116	60	10751220				10274.8	59.0804	134.904	0.71406	5.7341	-0.336788	5.83335	6.38644	0.574969	-0.00169278	-0.51648	-0.664735	-0.166285	0.166285	-0.0883307
Arkhangelsk Oblast	2021	1026656	26.1593	107.836	607.66	77.9	84	1052441	348.2	6182	13574	49	12330556				12010.4	60.2149	132.216	1.02512	4.77278	0.0248053	5.85278	6.40962	0.639301	0.443302	-0.578285	-0.368356	-0.116699	0.116699	0.050532
Arkhangelsk Oblast	2022	1010859	26.503	109.9	636.22	82.4	87	1.17672e+06	353.9	6142	13048	49	12016899				11887.8	60.7602	129.078	1.16408	4.84736	0.151928	5.86901	6.45554	0.686639	0.523413	-0.022042	0.0762116	-0.0149614	0.0149614	0.255837
Arkhangelsk Oblast	2023	1001880	27.229	116.753	627.93	83	88	1.26067e+06	344.6	6182	12848	48	11789889				11767.8	61.704	128.239	1.25831	4.79099	0.229769	5.84238	6.44243	0.786622	0.789405	0.0521237	0.224401	-0.0444923	0.0444923	0.379409
Arkhangelsk Oblast	2024	993752	27.5796	120.092		94.3	91		342.8	6053	12570	48	11930325				12005.3	60.9106	126.49		4.83018		5.83715		0.834907	0.918999	1.44891	0.668969			0.967947
Astrakhan Oblast	2018	994239	16.2656	76.6358	487.76	82.2	86	582566	237.1	6209	11462	34	10727248				10789.4	62.4498	115.284	0.585941	3.4197	-0.534536	5.46848	6.18982	-0.723237	-0.76768	-0.0467639	-0.0719777	-0.543809	0.543809	-0.21317
Astrakhan Oblast	2019	985507	17.0813	90.0547	474.38	79.5	85	610662	239.2	6158	11237	34	9970857				10117.5	62.4856	114.023	0.619642	3.45	-0.478613	5.4773	6.16201	-0.610898	-0.246848	-0.38051	-0.220167	-0.591472	0.591472	-0.17339
Astrakhan Oblast	2020	974479	18.7508	94.1289	480.02	87.9	87	541099	241.9	6201	11484	34	7585510				7784.17	63.634	117.848	0.55527	3.48904	-0.588301	5.48852	6.17383	-0.380981	-0.0887144	0.65781	0.0762116	-0.571381	0.571381	0.167142
Astrakhan Oblast	2021	963398	19.6711	97.4885	486.32	87	88	688988	243.2	5876	11202	33	8668964				8998.32	60.9924	116.276	0.715165	3.42538	-0.335242	5.49388	6.18687	-0.254244	0.0416831	0.546562	0.224401	-0.548939	0.548939	0.221468
Astrakhan Oblast	2022	954164	21.407	97.5	554.96	87.9	91	800576	245.9	5764	10831	35	9005303				9437.9	60.4089	113.513	0.839034	3.66813	-0.175505	5.50492	6.3189	-0.0151742	0.0421276	0.65781	0.668969	-0.304428	0.304428	0.331632
Astrakhan Oblast	2023	948492	23.0849	104.503	590.31	89.5	92	819952	246.7	5805	10614	34	9336171				9843.17	61.2024	111.904	0.864479	3.58464	-0.145628	5.50817	6.38065	0.215901	0.313947	0.855586	0.817158	-0.178503	0.178503	0.476219
Astrakhan Oblast	2024	946504	23.5956	110.409		92.9	95		246.4	5674	10340	33	9465080				10000	59.9469	109.244		3.48651		5.50696		0.286233	0.543179	1.27586	1.26173			0.841749
Belgorod Oblast	2018	1551910	19.3997	77.4563	572.24	71.5	75	587404	231	6263	16555	43	14351589				9247.69	40.3567	106.675	0.378504	2.77078	-0.971529	5.44242	6.34956	-0.291622	-0.735835	-1.36939	-1.70206	-0.242873	0.242873	-0.771206
Belgorod Oblast	2019	1551920	20.032	87.785	616.94	70.9	78	615579	233.1	6269	16435	42	14765690				9514.47	40.3951	105.901	0.396656	2.70633	-0.924685	5.45147	6.42477	-0.204531	-0.334942	-1.44355	-1.25749	-0.0836411	0.0836411	-0.631375
Belgorod Oblast	2020	1549193	20.5186	91.5824	551.22	72.5	80	643774	232	6231	16178	42	13231941				8541.18	40.2209	104.429	0.415555	2.71109	-0.878141	5.44674	6.31213	-0.137525	-0.187554	-1.24578	-0.961114	-0.317751	0.317751	-0.442844
Belgorod Oblast	2021	1540947	20.2388	97.6083	593.52	78.7	83	882552	237.8	6426	16159	46	13368026				8675.2	41.7016	104.864	0.572733	2.98518	-0.557335	5.47143	6.38607	-0.17605	0.0463303	-0.479397	-0.516546	-0.167068	0.167068	-0.191719
Belgorod Oblast	2022	1525496	22.483	104.3	593.52	78.1	86	840506	241.2	6469	15650	46	13603156				8917.2	42.4059	102.59	0.550972	3.01541	-0.596071	5.48563	6.38607	0.133011	0.306058	-0.553563	-0.0719777	-0.167068	0.167068	-0.00388055
Belgorod Oblast	2023	1507593	23.0272	110.072	662.65	79.2	86	889769	248	6705	15982	46	12650556				8391.23	44.4749	106.01	0.590192	3.05122	-0.527308	5.51343	6.49625	0.20795	0.530075	-0.417592	-0.0719777	0.0791882	-0.0791882	0.0338535
Belgorod Oblast	2024	1491342	24.6702	119.195		87.4	94		250.4	6482	15722	46	13110014				8790.75	43.4642	105.422		3.08447		5.52306		0.434233	0.884197	0.596006	1.11354			0.756993
Bryansk Oblast	2018	1202671	19.9795	70.0933	565.88	69.4	78	305285	252	4861	13479	51	11730423				9753.64	40.4184	112.076	0.253839	4.24056	-1.37106	5.52943	6.33838	-0.211774	-1.02162	-1.62897	-1.25749	-0.265528	0.265528	-0.770864
Bryansk Oblast	2019	1193180	21.5314	80.7225	608.87	69	78	334496	255.2	4792	13463	50	11520316				9655.14	40.1616	112.833	0.28034	4.19048	-1.27175	5.54205	6.4116	0.00196309	-0.609064	-1.67841	-1.25749	-0.112388	0.112388	-0.686123
Bryansk Oblast	2020	1184133	22.976	84.044	577.71	74.3	84	349774	258.1	4793	13357	49	9162305				7737.56	40.4769	112.8	0.295384	4.13805	-1.21948	5.55335	6.35907	0.20091	-0.480145	-1.02328	-0.368356	-0.223387	0.223387	-0.289497
Bryansk Oblast	2021	1171845	24.1723	90.4598	676.04	79.6	84	411888	260.6	4568	12958	53	10323916				8809.97	38.9813	110.578	0.351487	4.52278	-1.04558	5.56299	6.51625	0.365658	-0.231124	-0.368149	-0.368356	0.126886	-0.126886	-0.145772
Bryansk Oblast	2022	1158570	25.587	93.2	718.4	81.1	86	472756	263.6	4458	12507	53	10382385				8961.38	38.4785	107.952	0.408051	4.5746	-0.896363	5.57443	6.57703	0.560489	-0.12477	-0.182734	-0.0719777	0.277782	-0.277782	-0.019355
Bryansk Oblast	2023	1147454	26.3702	99.1826	737.42	83.3	88	546443	265	4615	12540	52	11023693				9607.09	40.2195	109.285	0.476222	4.53177	-0.741872	5.57973	6.60316	0.668347	0.107435	0.0892066	0.224401	0.345536	-0.345536	0.148771
Bryansk Oblast	2024	1137600	27.3084	105.102		85.1	93		267.3	4627	12419	51	11034691				9699.97	40.6733	109.168		4.48312		5.58837		0.797555	0.337196	0.311704	0.965348			0.602951
Chechen Republic	2018	1446552	4.33395	65.233	1282.99	85.9	88	154750	174.2	4267	11134	39	8877313				6136.88	29.4977	76.9692	0.106978	2.69607	-2.23513	5.1602	7.15695	-2.36645	-1.21026	0.410591	0.224401	2.28898	-2.28898	-1.04614
Chechen Republic	2019	1467050	4.78523	65.768	1192.82	83.3	88	164714	172.7	4353	11322	38	9175959				6254.7	29.6718	77.1753	0.112276	2.59023	-2.1868	5.15156	7.08408	-2.3043	-1.1895	0.0892066	0.224401	1.96777	-1.96777	-1.02959
Chechen Republic	2020	1487169	6.05371	62.1804	1233.32	89.3	90	169364	173.8	4818	12038	41	8682463				5838.25	32.3971	80.9457	0.113884	2.75692	-2.17258	5.15791	7.11746	-2.12961	-1.32875	0.830864	0.52078	2.11204	-2.11204	-0.84375
Chechen Republic	2021	1505603	6.32562	65.1276	1118.02	96.2	96	185165	173.2	4978	13521	42	9322816				6192.08	33.0632	89.8046	0.122984	2.78958	-2.0957	5.15445	7.01931	-2.09216	-1.21435	1.68377	1.40992	1.70132	-1.70132	-0.382829
Chechen Republic	2022	1523906	6.011	65.4	1165.07	96	96	206334	171.6	5152	13591	65	9246571				6067.68	33.8079	89.1853	0.135398	4.26535	-1.99953	5.14517	7.06054	-2.13549	-1.20378	1.65905	1.40992	1.86892	-1.86892	-0.427845
Chechen Republic	2023	1543038	6.5647	68.4953	1254.89	97.5	87	257430	171.8	5174	12667	86	8979988				5819.68	33.5313	82.0913	0.166833	5.57342	-1.79076	5.14633	7.1348	-2.05923	-1.08364	1.84446	0.0762116	2.18888	-2.18888	-0.682216
Chechen Republic	2024	1564709	7.01062	74.1821		97.4	96		195.3	5197	12422	43	9331037				5963.43	33.2138	79.3886		2.74811		5.27454		-1.99782	-0.862919	1.8321	1.40992			0.0953189
Chelyabinsk Oblast	2018	3486357	25.5008	81.4606	469.62	75.3	77	436365	253.4	14608	34431	126	31628852				9072.18	41.9005	98.7592	0.125164	3.61409	-2.07813	5.53497	6.15192	0.548618	-0.580416	-0.899669	-1.40568	-0.608428	0.608428	-0.345744
Chelyabinsk Oblast	2019	3473309	26.8415	92.1335	475.27	77	82	445546	255.1	14658	34080	120	31200715				8982.99	42.2018	98.1197	0.128277	3.45492	-2.05356	5.54166	6.16388	0.733262	-0.166165	-0.689533	-0.664735	-0.588302	0.588302	-0.0397741
Chelyabinsk Oblast	2020	3457131	25.4506	94.4084	489.64	81.3	85	463604	256.5	14607	33367	117	27149623				7853.22	42.2518	96.5164	0.134101	3.38431	-2.00916	5.54713	6.19367	0.541702	-0.077866	-0.158012	-0.220167	-0.537112	0.537112	0.124554
Chelyabinsk Oblast	2021	3433528	26.2533	100.754	485.75	87.5	90	601401	260.4	14575	32993	115	30138249				8777.63	42.449	96.0907	0.175155	3.34932	-1.74208	5.56222	6.18569	0.652245	0.168414	0.608367	0.52078	-0.550969	0.550969	0.500155
Chelyabinsk Oblast	2022	3414351	28.697	102	508.02	90.5	90	652804	262	14384	31721	116	30361710				8892.38	42.1281	92.9049	0.191194	3.39742	-1.65447	5.56834	6.23052	0.988793	0.216788	0.979195	0.52078	-0.471639	0.471639	0.635439
Chelyabinsk Oblast	2023	3401472	27.5518	108.63	517.32	91.2	93	761166	262.4	14654	31708	114	29767851				8751.46	43.0813	93.2185	0.223775	3.35149	-1.49711	5.56987	6.24866	0.83108	0.474137	1.06572	0.965348	-0.43851	0.43851	0.754959
Chelyabinsk Oblast	2024	3390461	28.2574	112.729		91.4	92		263.4	14647	31556	114	30811529				9087.71	43.2006	93.0729		3.36237		5.57367		0.928248	0.633208	1.09044	0.817158			0.867264
Chukotka Autonomous Okrug	2018	48045	12.0857	103.308	707.11	90.6	91	1.73631e+06	442.7	375	728	3	588200				12242.7	78.0518	151.525	36.1392	6.24415	3.58738	6.09289	6.56119	-1.29888	0.267549	0.991556	0.668969	0.237565	-0.237565	0.0783252
Chukotka Autonomous Okrug	2019	48324	12.4555	102.441	707.11	93.4	92	1.96579e+06	451.3	357	708	1	565288				11697.9	73.8763	146.511	40.6794	2.06937	3.70572	6.11213	6.56119	-1.24797	0.233898	1.33766	0.817158	0.237565	-0.237565	0.180638
Chukotka Autonomous Okrug	2020	48065	12.6095	106.483	465	89.2	92	2.49551e+06	452.7	365	706	1	493094				10258.9	75.9388	146.884	51.9196	2.08052	3.9497	6.11523	6.14204	-1.22675	0.390804	0.818503	0.817158	-0.624886	0.624886	0.284921
Chukotka Autonomous Okrug	2021	47745	11.4913	109.093	750	93.4	93	2932794	455.8	371	715	1	518611				10862.1	77.7045	149.754	61.4262	2.09446	4.11784	6.12205	6.62007	-1.38076	0.492083	1.33766	0.965348	0.390349	-0.390349	0.204798
Chukotka Autonomous Okrug	2022	47873	12.092	116.6	2000	97.5	97	3.0301e+06	454.5	383	716	1	501481				10475.2	80.0033	149.562	63.2945	2.08886	4.1478	6.1192	7.6009	-1.29802	0.783463	1.84446	1.5581	4.84313	-4.84313	-0.391024
Chukotka Autonomous Okrug	2023	47935	21.4787	109.969		98.9	99	3.89505e+06	454.8	367	715	1	445713				9298.28	76.562	149.16	81.257	2.08616	4.39762	6.11986		-0.00530112	0.52609	2.01751	1.85448			1.0982
Chukotka Autonomous Okrug	2024	47904	18.2971	114.318		96.4	99		452.2	351	741	1	417695				8719.42	73.2715	154.684		2.08751		6.11412		-0.443461	0.694902	1.70849	1.85448			0.953604
Chuvash Republic	2018	1217054	24.2622	79.3891	451.29	62.6	73	260155	311.2	6042	13448	48	15335847				12600.8	49.6445	110.496	0.213758	3.94395	-1.54291	5.74044	6.11211	0.378033	-0.660816	-2.46951	-1.99844	-0.673724	0.673724	-0.815402
Chuvash Republic	2019	1209255	21.867	87.7002	443.24	71.8	76	280743	313.3	6025	13236	47	15166491				12542	49.8241	109.456	0.232162	3.88669	-1.46032	5.74716	6.09411	0.0481761	-0.338234	-1.3323	-1.55387	-0.7024	0.7024	-0.494766
Chuvash Republic	2020	1200388	22.5398	92.2116	455.28	70.7	77	288279	320	6110	12996	47	13055837				10876.3	50.9002	108.265	0.240155	3.9154	-1.42647	5.76832	6.12091	0.140832	-0.163133	-1.46827	-1.40568	-0.65951	0.65951	-0.447349
Chuvash Republic	2021	1189342	22.7137	98.2027	453.93	79.7	81	336236	323.3	6184	12882	47	14840332				12477.8	51.9951	108.312	0.282707	3.95176	-1.26334	5.77858	6.11794	0.164779	0.069403	-0.355788	-0.812924	-0.664319	0.664319	-0.0540421
Chuvash Republic	2022	1178543	21.676	102.5	454.78	75.2	82	415070	326.1	6270	12592	48	15034622				12757	53.2013	106.844	0.352189	4.07283	-1.04359	5.7872	6.11981	0.0218721	0.236194	-0.91203	-0.664735	-0.661292	0.661292	-0.131481
Chuvash Republic	2023	1170119	20.4374	107.279	468.88	81.3	87	513894	327.6	6377	12728	46	15073920				12882.4	54.4987	108.775	0.439181	3.93122	-0.822844	5.79179	6.15035	-0.148705	0.421669	-0.158012	0.0762116	-0.611064	0.611064	0.160445
Chuvash Republic	2024	1163415	20.9012	112.836		82.8	90		329.8	6528	12661	44	15133369				13007.7	56.1107	108.826		3.78197		5.79849		-0.0848253	0.637366	0.0274018	0.52078			0.275181
Irkutsk Oblast	2018	2405290	20.4789	92.884	546.9	73.5	75	607208	240.1	11673	26476	96	22945938				9539.78	48.5305	110.074	0.252447	3.9912	-1.37655	5.48106	6.30427	-0.142993	-0.137035	-1.12217	-1.70206	-0.333139	0.333139	-0.554223
Irkutsk Oblast	2019	2399358	20.1855	103.279	535.64	74.5	79	641938	241.8	11724	26258	87	22640155				9435.92	48.8631	109.438	0.267546	3.62597	-1.31847	5.48811	6.28346	-0.183391	0.26644	-0.998557	-1.1093	-0.37325	0.37325	-0.330312
Irkutsk Oblast	2020	2388558	20.1658	105.646	521.66	78.9	83	625619	243.5	11680	26029	87	18325573				7672.23	48.8998	108.974	0.261923	3.64236	-1.3397	5.49512	6.25702	-0.186105	0.358312	-0.454675	-0.516546	-0.42305	0.42305	-0.0751929
Irkutsk Oblast	2021	2372103	21.3506	112	559.99	83.4	86	831532	245.5	11700	25917	89	30564138				12884.8	49.3233	109.257	0.350546	3.75195	-1.04826	5.5033	6.32792	-0.0229421	0.60492	0.101568	-0.0719777	-0.28651	0.28651	0.179616
Irkutsk Oblast	2022	2353904	22.883	115	569.94	90	90	997313	248.4	11379	25218	88	21628385				9188.3	48.341	107.133	0.423685	3.73847	-0.858766	5.51504	6.34553	0.188098	0.721361	0.91739	0.52078	-0.251066	0.251066	0.519739
Irkutsk Oblast	2023	2337448	24.4686	119.392	591.4	92.5	90	1.08639e+06	248.6	11529	25192	88	21539474				9214.95	49.323	107.776	0.464777	3.76479	-0.766198	5.51585	6.38249	0.40646	0.891817	1.22641	0.52078	-0.17462	0.17462	0.644018
Irkutsk Oblast	2024	2326414	26.4002	123.981		94.3	94		250.1	11566	25412	89	21567606				9270.75	49.716	109.232		3.82563		5.52186		0.672483	1.06993	1.44891	1.11354			1.07622
Ivanovo Oblast	2018	972934	19.0179	77.189	481.13	70.3	79	238961	233.5	4444	10235	49	9999587				10277.8	45.6763	105.197	0.245609	5.03631	-1.40402	5.45318	6.17614	-0.344194	-0.746212	-1.51772	-1.1093	-0.567427	0.567427	-0.63
Ivanovo Oblast	2019	959458	18.4478	94.2512	481.13	64.8	79	265742	235	4402	10054	49	10098165				10524.9	45.8801	104.788	0.276971	5.10705	-1.28384	5.45959	6.17614	-0.422705	-0.083968	-2.19757	-1.1093	-0.567427	0.567427	-0.649224
Ivanovo Oblast	2020	946221	21.2498	102.648	429.45	75.8	86	284826	238.1	4483	9744	49	8818435				9319.64	47.3779	102.978	0.301014	5.17849	-1.2006	5.47269	6.06251	-0.0368192	0.241929	-0.837865	-0.0719777	-0.751523	0.751523	0.00935813
Ivanovo Oblast	2021	931472	22.3062	112.374	444.8	77.5	87	331080	241.9	4349	9408	48	9572949				10277.2	46.6895	101.001	0.355438	5.15313	-1.03441	5.48852	6.09762	0.108666	0.619434	-0.627729	0.0762116	-0.696843	0.696843	0.174685
Ivanovo Oblast	2022	919419	23.579	114.8	448.6	84.4	88	394615	247.9	4308	9235	52	9806674				10666.2	46.8557	100.444	0.4292	5.65575	-0.845832	5.51303	6.10613	0.28395	0.713599	0.225177	0.224401	-0.683306	0.683306	0.426087
Ivanovo Oblast	2023	910312	25.2716	121.541	433.88	87.4	94	478108	249.6	4318	9302	53	9283694				10198.4	47.4343	102.185	0.525213	5.82218	-0.643951	5.51986	6.07277	0.517046	0.975223	0.596006	1.11354	-0.735742	0.735742	0.787511
Ivanovo Oblast	2024	902195	26.7688	126.298		87.6	94		250.6	4365	9016	53	9298909				10307	48.382	99.934		5.87456		5.52386		0.723245	1.15988	0.620727	1.11354			0.904348
Jewish Autonomous Oblast	2018	157877	16.3474	65.403	530.84	67.4	70	345698	233	579	1891	16	1576038				9982.7	36.6741	119.777	2.18967	10.1345	0.783749	5.45104	6.27446	-0.711976	-1.20367	-1.87618	-2.44301	-0.390349	0.390349	-1.1689
Jewish Autonomous Oblast	2019	155685	16.4122	81.1659	530.84	75.3	77	365145	237.9	602	1923	16	1536661				9870.32	38.6678	123.519	2.34541	10.2772	0.85246	5.47185	6.27446	-0.703048	-0.591854	-0.899669	-1.40568	-0.390349	0.390349	-0.641981
Jewish Autonomous Oblast	2020	153641	16.8451	85.8429	589.37	76.3	78	411199	241	589	1911	16	1206218				7850.89	38.3361	124.381	2.67636	10.4139	0.984459	5.4848	6.37905	-0.643438	-0.410322	-0.77606	-1.25749	-0.181852	0.181852	-0.581092
Jewish Autonomous Oblast	2021	151073	17.6828	92.6073	589.37	78.5	84	523965	245.1	542	1812	16	1357470				8985.52	35.8767	119.942	3.46829	10.5909	1.24366	5.50167	6.37905	-0.528059	-0.147774	-0.504119	-0.368356	-0.181852	0.181852	-0.273291
Jewish Autonomous Oblast	2022	148519	17.622	96.4	589.37	77.5	83	546196	249.3	531	1757	16	1288014				8672.39	35.753	118.301	3.67762	10.773	1.30227	5.51866	6.37905	-0.536438	-0.000567056	-0.627729	-0.516546	-0.181852	0.181852	-0.299886
Jewish Autonomous Oblast	2023	146629	18.222	105.975	589.37	80.3	80	697096	251.1	511	1664	16	1517711				10350.7	34.8499	113.484	4.75415	10.9119	1.55902	5.52585	6.37905	-0.453811	0.37108	-0.281622	-0.961114	-0.181852	0.181852	-0.228723
Jewish Autonomous Oblast	2024	145114	18.648	108.661		84.1	91		254	533	1642	17	1152299				7940.65	36.7297	113.152		11.7149		5.53733		-0.395133	0.475326	0.188094	0.668969			0.234314
Kabardino-Balkarian Republic	2018	890341	9.65437	69.2304	418.55	78.3	81	181478	182.2	3927	9247	33	7364584				8271.64	44.1067	103.859	0.20383	3.70645	-1.59047	5.2051	6.0368	-1.63373	-1.05511	-0.528841	-0.812924	-0.790351	0.790351	-0.64805
Kabardino-Balkarian Republic	2019	894759	9.83926	72.7812	745.72	85.3	88	191722	181.4	4075	9385	33	7914492				8845.39	45.543	104.889	0.214272	3.68814	-1.54051	5.2007	6.61435	-1.60827	-0.917291	0.336426	0.224401	0.375102	-0.375102	-0.467966
Kabardino-Balkarian Republic	2020	898978	10.726	73.7143	755.18	89.8	89	200314	183.6	4177	9439	34	5783994				6433.97	46.4639	104.997	0.222824	3.78207	-1.50137	5.21276	6.62696	-1.48614	-0.881073	0.892668	0.37259	0.408801	-0.408801	-0.302151
Kabardino-Balkarian Republic	2021	902475	11.0168	73.767	791.24	89.7	92	235770	183	4124	9328	34	6182619				6850.74	45.6966	103.36	0.261248	3.76742	-1.34228	5.20949	6.6736	-1.4461	-0.87903	0.880307	0.817158	0.537255	-0.537255	-0.232983
Kabardino-Balkarian Republic	2022	903801	11.829	75	806.11	92.7	92	272795	190.6	4105	8948	35	5941493				6573.9	45.4193	99.0041	0.301831	3.87253	-1.19789	5.25018	6.69222	-1.33424	-0.831173	1.25114	0.817158	0.590225	-0.590225	-0.137469
Kabardino-Balkarian Republic	2023	904365	12.7492	78.2764	760.05	93.7	95	321884	195.2	4147	8800	35	6186745				6840.98	45.8554	97.3058	0.355922	3.87012	-1.03304	5.27402	6.63338	-1.20752	-0.704003	1.37475	1.26173	0.426149	-0.426149	0.0597601
Kabardino-Balkarian Republic	2024	906839	14.7165	83.3925		89	95		194.7	4069	8592	38	6447016				7109.33	44.8701	94.7467		4.19038		5.27146		-0.936584	-0.505433	0.793781	1.26173			0.153372
Kaliningrad Oblast	2018	1000498	20.7313	92.5235	505.88	80.8	81	493057	189.8	4545	8548	51	9673403				9668.59	45.4274	85.4375	0.492811	5.09746	-0.707629	5.24597	6.2263	-0.108224	-0.151028	-0.219817	-0.812924	-0.479262	0.479262	-0.162546
Kaliningrad Oblast	2019	1009884	20.992	101.2	495.64	78.3	86	515852	189.7	4705	8606	48	9960909				9863.42	46.5895	85.2177	0.510804	4.75302	-0.67177	5.24544	6.20585	-0.0723336	0.185739	-0.528841	-0.0719777	-0.515739	0.515739	0.00566518
Kaliningrad Oblast	2020	1018468	21.6415	102.812	509.26	80.6	84	539350	187.8	4742	8437	47	7639512				7500.98	46.5601	82.8401	0.52957	4.61477	-0.635689	5.23538	6.23296	0.0171244	0.248317	-0.244539	-0.368356	-0.467222	0.467222	0.0239534
Kaliningrad Oblast	2021	1026313	24.2209	113.102	519.88	86.7	92	666280	186.3	4977	8481	47	8985392				8755.02	48.494	82.6356	0.649197	4.5795	-0.432018	5.22736	6.2536	0.372346	0.647683	0.509479	0.817158	-0.429391	0.429391	0.555211
Kaliningrad Oblast	2022	1031661	24.892	112	519.77	90.2	92	710941	186.3	5112	8417	47	9336703				9050.17	49.5512	81.5869	0.689123	4.55576	-0.372336	5.22736	6.25339	0.464775	0.604921	0.942112	0.817158	-0.429783	0.429783	0.65175
Kaliningrad Oblast	2023	1033129	25.8227	117.927	529.11	89.2	94	760027	186.4	5185	8450	53	9687766				9377.11	50.1873	81.7904	0.735655	5.13005	-0.306993	5.22789	6.2712	0.592942	0.834984	0.818503	1.11354	-0.396511	0.396511	0.751295
Kaliningrad Oblast	2024	1033409	26.9569	122.712		93.6	94		192.8	5299	8347	52	10162765				9834.21	51.2769	80.7715		5.03189		5.26165		0.749151	1.02069	1.36238	1.11354			1.06144
Kaluga Oblast	2018	1051953	24.5401	82.9208	529.55	73.3	74	482562	197.6	4078	9710	40	10102136				9603.22	38.766	92.3045	0.458729	3.80245	-0.779295	5.28624	6.27203	0.416315	-0.52374	-1.14689	-1.85025	-0.394944	0.394944	-0.541924
Kaluga Oblast	2019	1052781	25.183	93.4962	514.18	72.2	71	522194	198.5	4266	9789	28	10002293				9500.83	40.5212	92.9823	0.496014	2.65962	-0.701152	5.29079	6.24257	0.504854	-0.113274	-1.28286	-2.29482	-0.449695	0.449695	-0.54728
Kaluga Oblast	2020	1054095	25.9467	96.3793	493.93	76.4	78	533060	198.7	4317	10014	28	8335213				7907.46	40.9546	95.0009	0.505704	2.65631	-0.681804	5.2918	6.20239	0.610033	-0.00137079	-0.763699	-1.25749	-0.52183	0.52183	-0.17814
Kaluga Oblast	2021	1064630	26.2716	101.632	500.56	79	78	630412	197.2	4484	9752	33	9643951				9058.5	42.1179	91.5999	0.592142	3.09967	-0.524009	5.28422	6.21573	0.654765	0.202521	-0.442314	-1.25749	-0.498213	0.498213	-0.0688616
Kaluga Oblast	2022	1072053	27.303	103.9	551.44	79.2	83	641434	195.8	4281	9178	35	9171476				8555.06	39.9327	85.6114	0.598323	3.26476	-0.513624	5.27709	6.31253	0.796814	0.290533	-0.417592	-0.516546	-0.316967	0.316967	0.0940351
Kaluga Oblast	2023	1069632	28.5978	108.716	569.36	76.5	84	740705	196.1	4327	9303	36	9530377				8909.96	40.4532	86.9738	0.692486	3.36564	-0.367468	5.27862	6.34451	0.975135	0.477456	-0.751338	-0.368356	-0.253132	0.253132	0.117206
Kaluga Oblast	2024	1067505	29.7836	112.993		83.7	92		196.5	4326	9015	36	9979697				9348.62	40.5244	84.4493		3.37235		5.28066		1.13844	0.64345	0.13865	0.817158			0.684424
Kamchatka Krai	2018	301212	18.5534	107.595	1439.95	82.2	85	873639	298.4	1699	3735	32	2787526				9254.37	56.4055	123.999	2.90041	10.6237	1.06485	5.69843	7.27236	-0.408163	0.433934	-0.0467639	-0.220167	2.84811	-2.84811	-0.617853
Kamchatka Krai	2019	298132	18.1161	113.055	1518.61	84.9	84	936960	301.5	1655	3773	33	2769961				9291.06	55.5123	126.555	3.14277	11.0689	1.1451	5.70877	7.32555	-0.468398	0.645886	0.286982	-0.368356	3.12831	-3.12831	-0.606439
Kamchatka Krai	2020	294810	17.9368	112.373	1571.5	82.7	87	1005493	304.9	1637	3675	33	2225394				7548.57	55.5273	124.657	3.41065	11.1937	1.2269	5.71998	7.35979	-0.493086	0.619384	0.0150409	0.0762116	3.31672	-3.31672	-0.619833
Kamchatka Krai	2021	292913	17.3689	119.794	1843.44	89.4	90	1.19911e+06	306.9	1717	3829	32	2715769				9271.59	58.6181	130.721	4.09373	10.9247	1.40946	5.72652	7.51939	-0.57129	0.907445	0.843225	0.52078	4.28543	-4.28543	-0.517054
Kamchatka Krai	2022	290652	18.554	117.8	1843.44	89.3	87	1.22986e+06	309.3	1723	3735	32	2926139				10067.5	59.2805	128.504	4.23139	11.0097	1.44253	5.73431	7.51939	-0.408085	0.830039	0.830864	0.0762116	4.28543	-4.28543	-0.59128
Kamchatka Krai	2023	288838	19.2437	120	1966.52	95.1	95	1.52385e+06	311.3	1821	3807	32	3068997				10625.3	63.0457	131.804	5.27579	11.0789	1.66313	5.74076	7.58402	-0.313105	0.915436	1.5478	1.26173	4.72387	-4.72387	-0.262402
Kamchatka Krai	2024	288573	21.2908	123.155		96.5	98		311.1	1766	3814	32	3327522				11531	61.1977	132.168		11.089		5.74011		-0.0311811	1.0379	1.72085	1.70629			1.10847
Karachay-Cherkess Republic	2018	469882	10.2158	62.9176	498.33	78	78	182467	220.2	1943	5164	21	3203374				6817.4	41.3508	109.9	0.388325	4.46921	-0.945913	5.39454	6.21126	-1.55641	-1.30013	-0.565924	-1.25749	-0.506157	0.506157	-0.834761
Karachay-Cherkess Republic	2019	470104	10.353	65.831	550.11	81.8	81	194488	215.9	1943	5209	21	3231946				6874.96	41.3313	110.805	0.413714	4.4671	-0.882581	5.37482	6.31012	-1.53752	-1.18705	-0.0962077	-0.812924	-0.321705	0.321705	-0.662399
Karachay-Cherkess Republic	2020	470307	11.0575	67.6688	578.12	85.2	84	202627	215.8	1967	5116	21	2460359				5231.39	41.8237	108.78	0.43084	4.46517	-0.842019	5.37435	6.35978	-1.44048	-1.11572	0.324065	-0.368356	-0.221927	0.221927	-0.475714
Karachay-Cherkess Republic	2021	469681	11.2704	69.767	629.62	91.2	94	231203	216.1	2004	5023	21	2822820				6010.08	42.6673	106.945	0.492255	4.47112	-0.708759	5.37574	6.44512	-1.41117	-1.03428	1.06572	1.11354	-0.0384721	0.0384721	-0.0455449
Karachay-Cherkess Republic	2022	468770	11.513	68.8	641.19	90.1	91	264393	218.4	2021	4835	20	3005437				6411.33	43.1128	103.142	0.564013	4.26648	-0.572677	5.38633	6.46333	-1.37776	-1.07182	0.929751	0.668969	0.00274284	-0.00274284	-0.17072
Karachay-Cherkess Republic	2023	468383	12.0667	71.5491	661.82	92.2	94	305969	219.5	2088	4852	19	3258579				6957.08	44.5789	103.59	0.653245	4.05651	-0.425803	5.39135	6.49499	-1.30151	-0.965115	1.18933	1.11354	0.0762315	-0.0762315	-0.00799693
Karachay-Cherkess Republic	2024	468460	13.0912	75.3574		96.2	96		231.2	2132	4857	20	3295950				7035.71	45.5108	103.68		4.26931		5.44328		-1.16042	-0.817301	1.68377	1.40992			0.278991
Kemerovo Oblast - Kuzbass	2018	2676139	18.3118	78.0079	477.72	70.5	77	473228	238.5	11892	28221	118	26248871				9808.49	44.4372	105.454	0.176832	4.40934	-1.73255	5.47437	6.16902	-0.441439	-0.714425	-1.493	-1.40568	-0.579574	0.579574	-0.694993
Kemerovo Oblast - Kuzbass	2019	2656497	18.8561	88.7055	433.53	69.7	78	417917	237.2	11652	27466	102	25755580				9695.32	43.8623	103.392	0.157319	3.83964	-1.84948	5.4689	6.07196	-0.366483	-0.299215	-1.59188	-1.25749	-0.736989	0.736989	-0.555617
Kemerovo Oblast - Kuzbass	2020	2634981	18.4115	92.2955	463.07	74.9	81	396617	240.1	11643	27005	97	21283685				8077.36	44.1863	102.487	0.15052	3.68124	-1.89366	5.48106	6.13788	-0.427705	-0.159878	-0.949113	-0.812924	-0.631761	0.631761	-0.343572
Kemerovo Oblast - Kuzbass	2021	2607141	22.3196	98.9044	456.54	80.2	85	699482	244	11290	25902	94	22970576				8810.64	43.3041	99.3502	0.268295	3.60548	-1.31567	5.49717	6.12368	0.110513	0.0966387	-0.293983	-0.220167	-0.655022	0.655022	0.0696049
Kemerovo Oblast - Kuzbass	2022	2580125	22.965	101.4	439.27	82.1	87	841095	245	11149	25024	91	23091420				8949.73	43.2111	96.9875	0.32599	3.52696	-1.12089	5.50126	6.08511	0.199391	0.1935	-0.0591248	0.0762116	-0.716542	0.716542	0.225304
Kemerovo Oblast - Kuzbass	2023	2557961	23.7579	108.223	519.03	84.3	90	736456	244.7	11144	24841	82	23174394				9059.71	43.5659	97.1125	0.287907	3.20568	-1.24512	5.50003	6.25196	0.308581	0.458325	0.212816	0.52078	-0.432419	0.432419	0.386584
Kemerovo Oblast - Kuzbass	2024	2537452	25.3523	113.985		88.2	94		245.2	10919	23793	81	22371405				8816.48	43.0314	93.7673		3.19218		5.50207		0.528166	0.681973	0.694893	1.11354			0.754642
Khabarovsk Krai	2018	1320136	21.1979	92.0861	622.82	81.3	83	576902	257.4	7554	13358	67	16045990				12154.8	57.2214	101.187	0.437002	5.07523	-0.827817	5.55063	6.43426	-0.0439657	-0.168003	-0.158012	-0.516546	-0.0626952	0.0626952	-0.164766
Khabarovsk Krai	2019	1313552	25.4481	102.098	632.86	77.3	81	613006	258.7	7417	13181	67	15527716				11821.2	56.4652	100.346	0.466678	5.10067	-0.762115	5.55567	6.45025	0.541356	0.220603	-0.65245	-0.812924	-0.0269305	0.0269305	-0.135297
Khabarovsk Krai	2020	1302772	26.6157	105.404	641.34	83.1	88	657755	260.7	7478	13260	67	14228866				10922	57.4007	101.783	0.504889	5.14288	-0.683417	5.56337	6.46356	0.702161	0.348896	0.0644847	0.224401	0.00327718	-0.00327718	0.267333
Khabarovsk Krai	2021	1293932	26.8418	107.903	645.39	82	87	786591	262.5	7322	12762	64	15162648				11718.3	56.5872	98.6296	0.607907	4.94616	-0.497733	5.57025	6.46985	0.733297	0.445906	-0.0714858	0.0762116	0.0177042	-0.0177042	0.233245
Khabarovsk Krai	2022	1288427	27.307	115.9	678.29	84.2	91	826668	263.7	7098	12295	70	14938468				11594.3	55.0904	95.4264	0.64161	5.43298	-0.443775	5.57481	6.51957	0.797365	0.756293	0.200455	0.668969	0.134901	-0.134901	0.457636
Khabarovsk Krai	2023	1281111	28.4288	139.568	645.09	81.9	92	985370	264.2	7029	11824	54	14010550				10936.2	54.8664	92.2949	0.769153	4.21509	-0.262466	5.57671	6.46939	0.951851	1.67494	-0.0838467	0.817158	0.0166355	-0.0166355	0.668693
Khabarovsk Krai	2024	1275810	29.1371	154.772		89.9	94		265.8	7173	11900	53	13545831				10617.4	56.2231	93.2741		4.15422		5.58274		1.04941	2.26506	0.905029	1.11354			1.33326
Khanty-Mansi Autonomous Okrug - Yugra	2018	1667352			742.23	91.7	95	2.70293e+06	228.3	9401	24145	56	19002503				11396.8	56.3828	144.81	1.62109	3.35862	0.483101	5.43066	6.60966			1.12753	1.26173	0.36267	-0.36267	0.675527
Khanty-Mansi Autonomous Okrug - Yugra	2019	1678245			721.38	86.2	93	2.71646e+06	227.3	9588	23965	55	19545944				11646.7	57.1311	142.798	1.61863	3.27723	0.48158	5.42627	6.58117			0.447674	0.965348	0.288398	-0.288398	0.374875
Khanty-Mansi Autonomous Okrug - Yugra	2020	1691220			748.26	93.4	95	1.97599e+06	225.7	9706	23908	55	16866865				9973.19	57.3905	141.365	1.16838	3.25209	0.155619	5.41921	6.61775			1.33766	1.26173	0.38415	-0.38415	0.738413
Khanty-Mansi Autonomous Okrug - Yugra	2021	1705983			749.31	94.2	98	3341316	228.9	9984	24173	55	20992403				12305.2	58.5234	141.695	1.95859	3.22395	0.672223	5.43329	6.61915			1.43655	1.70629	0.387891	-0.387891	0.918318
Khanty-Mansi Autonomous Okrug - Yugra	2022	1722058			815.92	93.6	94	3.99536e+06	227.2	10113	24212	54	21135499				12273.4	58.7262	140.599	2.32011	3.13578	0.841613	5.42583	6.70432			1.36238	1.11354	0.62517	-0.62517	0.616917
Khanty-Mansi Autonomous Okrug - Yugra	2023	1744868			821.06	96.3	97	4.9453e+06	225.6	10244	24166	54	21445751				12290.8	58.7093	138.498	2.8342	3.09479	1.04176	5.41876	6.7106			1.69613	1.5581	0.64348	-0.64348	0.870252
Khanty-Mansi Autonomous Okrug - Yugra	2024	1770584				97.2	98		221.6	10124	24005	54	2.11682e+07				11955.5	57.1789	135.577		3.04984		5.40087				1.80738	1.70629
Kirov Oblast	2018	1218763	22.0791	73.301	525.78	64.1	74	289856	254.6	5985	14411	70	12533350				10283.7	49.1072	118.243	0.237828	5.74353	-1.43621	5.53969	6.26488	0.0773923	-0.897116	-2.2841	-1.85025	-0.408374	0.408374	-0.909139
Kirov Oblast	2019	1201063	22.4868	83.8192	573.14	66.3	78	308454	256.5	6121	14265	69	12880404				10724.2	50.9632	118.77	0.256818	5.74491	-1.35939	5.54713	6.35113	0.133533	-0.488872	-2.01215	-1.25749	-0.239667	0.239667	-0.677064
Kirov Oblast	2020	1182667	22.6809	91.8347	590.56	75.5	80	335637	259.2	6211	13852	69	10747148				9087.21	52.5169	117.125	0.283797	5.83427	-1.2595	5.5576	6.38107	0.160265	-0.177761	-0.874948	-0.961114	-0.177613	0.177613	-0.335189
Kirov Oblast	2021	1160985	23.1147	103.665	589.28	75.7	83	420845	263.6	6118	13526	69	11602622				9993.77	52.6966	116.505	0.362489	5.94323	-1.01476	5.57443	6.3789	0.220013	0.281394	-0.850226	-0.516546	-0.182172	0.182172	-0.136638
Kirov Oblast	2022	1143644	73.885	375	624.2	75.9	86	479182	261.5	6130	13183	68	11386157				9956.03	53.6006	115.272	0.418996	5.94591	-0.869894	5.56643	6.43647	7.21201	10.8128	-0.825504	-0.0719777	-0.0577794	0.0577794	3.43703
Kirov Oblast	2023	1134023	23.7668	118.139	680.68	75	87	534306	260.5	6128	12928	70	11284236				9950.62	54.0377	114.001	0.47116	6.17271	-0.752558	5.5626	6.52309	0.309809	0.8432	-0.936752	0.0762116	0.143415	-0.143415	0.0298107
Kirov Oblast	2024	1125173	24.5186	123.564		78.1	91		261.7	6155	12924	70	11501712				10222.2	54.7027	114.862		6.22127		5.5672		0.413346	1.05375	-0.553563	0.668969			0.395624
Komi Republic	2018	787460	25.4635	87.5113	555.64	79.1	83	884161	376.2	4310	11976	50	9847574				12505.5	54.7329	152.084	1.1228	6.34953	0.115826	5.93012	6.32012	0.543487	-0.345566	-0.429953	-0.516546	-0.302006	0.302006	-0.0893146
Komi Republic	2019	771255	24.8448	100.256	560.16	79	82	931130	374.8	4221	11792	48	9753442				12646.2	54.729	152.894	1.20729	6.22362	0.18838	5.92639	6.32822	0.458271	0.149085	-0.442314	-0.664735	-0.285904	0.285904	-0.0427578
Komi Republic	2020	756915	24.7459	103.624	607.81	79.7	83	810218	381.9	4150	11685	47	7469519				9868.37	54.8278	154.377	1.07042	6.20942	0.0680523	5.94516	6.40986	0.444655	0.279803	-0.355788	-0.516546	-0.116164	0.116164	-0.00634218
Komi Republic	2021	742394	24.8535	114.455	636.81	81.1	85	1.17188e+06	390.9	4024	11431	47	9135270				12305.2	54.203	153.975	1.57851	6.33087	0.456482	5.96845	6.45647	0.459474	0.700197	-0.182734	-0.220167	-0.0128597	0.0128597	0.153926
Komi Republic	2022	730398	24.811	115.9	617.12	80.3	87	1.33028e+06	398.2	3924	11101	45	8530547				11679.3	53.7241	151.986	1.82131	6.16102	0.599555	5.98695	6.42506	0.453619	0.756293	-0.281622	0.0762116	-0.0829999	0.0829999	0.2175
Komi Republic	2023	723522	25.6631	123.484	691.3	83.2	89	1.45036e+06	396.7	3872	10826	45	8268376				11428	53.516	149.629	2.00458	6.21958	0.695434	5.98318	6.53857	0.570972	1.05066	0.0768456	0.37259	0.181246	-0.181246	0.377964
Komi Republic	2024	717696	26.2177	127.472		87.9	91		400.7	3819	10643	45	9287433				12940.6	53.2119	148.294		6.27006		5.99321		0.647344	1.20546	0.65781	0.668969			0.794896
Kostroma Oblast	2018	610689	23.0033	77.7166	540.04	68.3	76	314092	243	2391	7279	42	6522001				10679.7	39.1525	119.193	0.514324	6.87748	-0.664902	5.49306	6.29164	0.204665	-0.725733	-1.76494	-1.55387	-0.357576	0.357576	-0.69646
Kostroma Oblast	2019	601815	25.7475	90.5627	493.24	66.5	76	338678	246.6	2415	7225	42	6458378				10731.5	40.1286	120.054	0.562761	6.97889	-0.574901	5.50777	6.201	0.582597	-0.227132	-1.98743	-1.55387	-0.524288	0.524288	-0.53231
Kostroma Oblast	2020	593582	27.6988	94.2562	493.68	68.3	77	343868	252.1	2316	7058	42	5596967				9429.14	39.0174	118.905	0.579311	7.07569	-0.545916	5.52983	6.20189	0.851324	-0.0837739	-1.76494	-1.40568	-0.522721	0.522721	-0.376069
Kostroma Oblast	2021	583596	29.2308	101.691	522.97	75.9	84	424108	255.5	2313	6809	42	6111074				10471.4	39.6336	116.673	0.726716	7.19676	-0.31922	5.54322	6.25952	1.06231	0.204795	-0.825504	-0.368356	-0.418383	0.418383	0.0983258
Kostroma Oblast	2022	574947	32.149	103.5	541.63	78.1	86	478371	259	2284	6508	42	5853865				10181.6	39.7254	113.193	0.832026	7.30502	-0.183892	5.55683	6.29458	1.4642	0.275008	-0.553563	-0.0719777	-0.351912	0.351912	0.293115
Kostroma Oblast	2023	569082	34.0492	110.043	541.63	77.4	88	555311	259.1	2265	6457	41	5730279				10069.3	39.8009	113.463	0.975802	7.20459	-0.0244957	5.55721	6.29458	1.72589	0.528963	-0.640089	0.224401	-0.351912	0.351912	0.438215
Kostroma Oblast	2024	563545	35.3618	113.888		83.7	92		260.9	2246	6161	40	5728373				10164.9	39.8548	109.326		7.09792		5.56414		1.90666	0.678205	0.13865	0.817158			0.885169
Krasnodar Krai	2018	5724891	19.8771	106.205	572.01	71.8	89	436675	196.7	24539	50204	136	50557776				8831.22	42.8637	87.6942	0.0762765	2.37559	-2.57339	5.28168	6.34916	-0.225871	0.379989	-1.3323	0.37259	-0.243692	0.243692	-0.112381
Krasnodar Krai	2019	5773979	19.2067	112.973	535.41	77.3	79	446335	193.6	24590	50735	143	50800914				8798.25	42.5876	87.8683	0.0773012	2.47663	-2.56005	5.26579	6.28303	-0.318195	0.642699	-0.65245	-1.1093	-0.374069	0.374069	-0.212636
Krasnodar Krai	2020	5804870	20.0631	116.579	605.46	78.6	83	459481	192.8	25712	51798	150	42172428				7265.01	44.2938	89.232	0.0791544	2.58404	-2.53635	5.26165	6.40599	-0.200248	0.782653	-0.491758	-0.516546	-0.124535	0.124535	-0.0602726
Krasnodar Krai	2021	5823840	20.3383	123.084	656.84	88.7	91	563372	192.6	25734	50370	153	47119704				8090.83	44.1873	86.4893	0.0967355	2.62713	-2.33577	5.26062	6.48744	-0.162352	1.03514	0.756698	0.668969	0.0584917	-0.0584917	0.447992
Krasnodar Krai	2022	5825692	22.73	125.5	664.4	89.1	93	736250	191.8	26593	49876	149	49575323				8509.77	45.6478	85.6139	0.12638	2.55764	-2.06846	5.25645	6.49888	0.167027	1.1289	0.806142	0.965348	0.0854221	-0.0854221	0.596399
Krasnodar Krai	2023	5826173	24.7973	134.138	750.24	90.4	93	819069	192.8	26599	49818	166	51815476				8893.57	45.6543	85.5072	0.140584	2.84921	-1.96195	5.26165	6.62039	0.451728	1.46419	0.966834	0.965348	0.391203	-0.391203	0.691378
Krasnodar Krai	2024	5837620	26.2273	140.268		92.3	94		192.8	26613	49881	152	52255010				8951.42	45.5888	85.4475		2.6038		5.26165		0.648676	1.7021	1.20169	1.11354			1.1665
Krasnoyarsk Krai	2018	2880100	15.0037	82.0247	460.67	72	80	824537	272.7	14318	33953	123	27715094				9622.96	49.7136	117.888	0.286288	4.27069	-1.25076	5.60837	6.13268	-0.897024	-0.558523	-1.30758	-0.961114	-0.64031	0.64031	-0.616786
Krasnoyarsk Krai	2019	2875636	16.9055	91.023	462.41	69.5	80	937587	272.3	14316	33564	123	27765730				9655.51	49.7838	116.719	0.326045	4.27731	-1.12072	5.6069	6.13645	-0.635111	-0.209268	-1.6166	-0.961114	-0.634112	0.634112	-0.557597
Krasnoyarsk Krai	2020	2867233	16.7622	94.9567	450.41	76.4	82	950427	273.7	14465	33121	125	23576477				8222.73	50.4493	115.516	0.331479	4.3596	-1.10419	5.61203	6.11016	-0.654844	-0.056588	-0.763699	-0.664735	-0.676858	0.676858	-0.292601
Krasnoyarsk Krai	2021	2859356	16.3869	102.156	481.92	78.5	84	1.09189e+06	274.5	14145	32054	126	26416876				9238.75	49.4692	112.102	0.381867	4.40659	-0.962682	5.61495	6.17778	-0.706536	0.222858	-0.504119	-0.368356	-0.564613	0.564613	-0.158308
Krasnoyarsk Krai	2022	2850935	16.452	103.8	568.11	82.8	86	1.16273e+06	275	13977	31416	124	25927995				9094.56	49.026	110.195	0.407841	4.34945	-0.896877	5.61677	6.34232	-0.697569	0.286652	0.0274018	-0.0719777	-0.257585	0.257585	-0.0395817
Krasnoyarsk Krai	2023	2845832	15.9283	108.219	605.53	81.2	89	1.30705e+06	278.6	14209	31460	124	26133974				9183.25	49.9292	110.548	0.459286	4.35725	-0.778082	5.62978	6.4061	-0.769695	0.45816	-0.170373	0.37259	-0.124286	0.124286	0.00299375
Krasnoyarsk Krai	2024	2842054	16.6866	117.646		87	92		278.7	14817	31895	120	26926701				9474.38	52.1348	112.225		4.2223		5.63014		-0.665259	0.824045	0.546562	0.817158			0.380626
Kurgan Oblast	2018	817464	21.0274	69.3766	443.52	66.9	75	263730	238.2	2481	9561	45	7263176				8885.01	30.35	116.959	0.322619	5.50483	-1.13128	5.47311	6.09474	-0.0674541	-1.04944	-1.93799	-1.70206	-0.701402	0.701402	-0.811108
Kurgan Oblast	2019	805272	21.977	99.3039	439.23	65.9	77	294094	241.8	2422	9391	45	7262213				9018.34	30.0768	116.619	0.365211	5.58817	-1.00728	5.48811	6.08502	0.0633253	0.112142	-2.0616	-1.40568	-0.716684	0.716684	-0.515026
Kurgan Oblast	2020	794199	22.1335	105.417	484.62	77.4	79	302428	250.3	2367	9195	45	5736210				7222.64	29.8036	115.777	0.380797	5.66609	-0.96549	5.52266	6.18337	0.0848809	0.349406	-0.640089	-1.1093	-0.554995	0.554995	-0.152022
Kurgan Oblast	2021	780363	23.0929	113.012	475.47	77.8	85	348780	254.7	2306	8858	43	5987703				7672.97	29.5504	113.511	0.446945	5.51026	-0.805319	5.54009	6.1643	0.217008	0.644211	-0.590646	-0.220167	-0.587589	0.587589	0.127599
Kurgan Oblast	2022	766958	24.259	115.8	501.08	82.7	90	438395	258.7	2352	8904	33	6455953				8417.61	30.6666	116.095	0.571603	4.30271	-0.559311	5.55567	6.21677	0.377599	0.752412	0.0150409	0.52078	-0.496361	0.496361	0.432438
Kurgan Oblast	2023	757293	24.2435	122.282	558.5	83.7	94	502403	268.1	2385	8551	31	5571059				7356.54	31.4938	112.915	0.66342	4.09353	-0.410348	5.59136	6.32525	0.375463	1.004	0.13865	1.11354	-0.291818	0.291818	0.584693
Kurgan Oblast	2024	748733	25.2463	125.758		86.4	95		272.8	2365	8428	30	5391649				7201.03	31.5867	112.563		4.00677		5.60874		0.513571	1.13891	0.472396	1.26173			0.846652
Kursk Oblast	2018	1107508	22.9774	77.7983	515.95	77	75	407221	211.6	5676	12363	55	10914059				9854.61	51.2502	111.629	0.367691	4.9661	-1.00051	5.3547	6.24601	0.201104	-0.72256	-0.689533	-1.70206	-0.44339	0.44339	-0.493932
Kursk Oblast	2019	1101403	23.5327	90.2376	488.96	78.6	83	450212	214.7	5668	12400	55	10800076				9805.74	51.4616	112.584	0.408762	4.99363	-0.894622	5.36924	6.19228	0.277575	-0.239751	-0.491758	-0.516546	-0.539535	0.539535	-0.0861889
Kursk Oblast	2020	1095603	24.295	93.0108	480.83	74.6	80	477363	215.9	5778	12206	54	7968929				7273.56	52.7381	111.409	0.435708	4.92879	-0.830784	5.37482	6.17551	0.382562	-0.132114	-0.986196	-0.961114	-0.568496	0.568496	-0.225673
Kursk Oblast	2021	1084867	25.2037	99.31	469.3	82.7	86	634611	215.5	5722	11929	51	9482923				8741.09	52.7438	109.958	0.584967	4.70104	-0.5362	5.37296	6.15124	0.507699	0.112381	0.0150409	-0.0719777	-0.609568	0.609568	0.234542
Kursk Oblast	2022	1072594	27.05	101.8	509.8	83.4	89	618600	218	5554	11444	51	9229822				8605.14	51.781	106.695	0.576733	4.75483	-0.550376	5.3845	6.23402	0.761971	0.209025	0.101568	0.37259	-0.465298	0.465298	0.38209
Kursk Oblast	2023	1063963	25.0391	105.978	531.34	84.4	90	702738	220.8	5678	11412	47	9032638				8489.62	53.3665	107.259	0.660491	4.41745	-0.414772	5.39726	6.2754	0.485035	0.371169	0.225177	0.52078	-0.388568	0.388568	0.398146
Kursk Oblast	2024	1055337	25.8456	115.18		85.8	94		231.3	5647	11246	46	9104873				8627.46	53.509	106.563		4.3588		5.44372		0.596107	0.728362	0.39823	1.11354			0.709059
Leningrad Oblast	2018	1892426	11.0647		519.49	78.4	76	606441	216.3	7104	14123	49	14402156				7610.42	37.5391	74.6291	0.320457	2.58927	-1.13801	5.37667	6.25285	-1.4395		-0.51648	-1.55387	-0.43078	0.43078	-0.769767
Leningrad Oblast	2019	1932223	11.5346		520	73.6	77	633301	216.8	6951	13794	48	14271036				7385.81	35.9741	71.3893	0.327758	2.48419	-1.11548	5.37898	6.25383	-1.37479		-1.10981	-1.40568	-0.428963	0.428963	-0.865328
Leningrad Oblast	2020	1964107	11.7586		533.22	80.8	81	630638	215	7014	13538	48	11952963				6085.7	35.7109	68.927	0.321081	2.44386	-1.13606	5.37064	6.27893	-1.34393		-0.219817	-0.812924	-0.381871	0.381871	-0.498701
Leningrad Oblast	2021	1991648	12.55		554.74	80.2	84	739733	212.1	7277	13570	47	13901224				6979.76	36.5376	68.1345	0.371417	2.35985	-0.990429	5.35706	6.3185	-1.23495		-0.293983	-0.368356	-0.305212	0.305212	-0.39802
Leningrad Oblast	2022	2014894	13.548		577.05	84.6	89	823931	209.9	7244	13437	50	13576717				6738.18	35.9523	66.6884	0.40892	2.48152	-0.894235	5.34663	6.35793	-1.0975		0.249899	0.37259	-0.225738	0.225738	-0.0623189
Leningrad Oblast	2023	2029763	15.2843		586.91	84	88	943552	212.2	7406	13000	50	13443793				6623.33	36.487	64.0469	0.464858	2.46334	-0.766023	5.35753	6.37487	-0.858389		0.175733	0.224401	-0.190615	0.190615	-0.0669101
Leningrad Oblast	2024	2047620	17.1216			86.4	91		212.5	7515	13141	51	14167972				6919.24	36.7011	64.1769		2.4907		5.35894		-0.605358		0.472396	0.668969			0.178669
Lipetsk Oblast	2018	1163882	22.1628	72.1451	461.04	73.2	76	519293	285.1	4732	13128	43	10234741				8793.62	40.657	112.795	0.446174	3.69453	-0.807047	5.65284	6.13348	0.0889179	-0.941981	-1.15925	-1.55387	-0.638992	0.638992	-0.585438
Lipetsk Oblast	2019	1160836	23.0655	85.432	568.52	69.8	74	491045	289.6	4821	13112	44	10283647				8858.83	41.5304	112.953	0.42301	3.79037	-0.86036	5.6685	6.34304	0.213238	-0.426273	-1.57952	-1.85025	-0.256124	0.256124	-0.677336
Lipetsk Oblast	2020	1155138	25.3953	89.748	601.89	68.9	76	535238	290.6	4649	12788	44	8616556				7459.33	40.2463	110.705	0.463354	3.80907	-0.769265	5.67195	6.40007	0.534084	-0.258752	-1.69077	-1.55387	-0.137253	0.137253	-0.566411
Lipetsk Oblast	2021	1144374	27.4209	96.3461	601.89	76.9	81	745419	294.6	4561	12428	46	9458120				8264.89	39.8559	108.601	0.651377	4.01966	-0.428666	5.68562	6.40007	0.813048	-0.00266081	-0.701894	-0.812924	-0.137253	0.137253	-0.113436
Lipetsk Oblast	2022	1132202	28.486	98.9	704.14	77.8	86	689046	297.2	4513	12201	47	9355693				8263.27	39.8604	107.763	0.608589	4.1512	-0.496612	5.69441	6.55698	0.959735	0.0964663	-0.590646	-0.0719777	0.226985	-0.226985	0.0333185
Lipetsk Oblast	2023	1121264	28.9162	104.789	653.67	87.6	92	847501	299.1	4490	12081	45	9403648				8386.65	40.0441	107.744	0.755844	4.01333	-0.27992	5.70078	6.4826	1.01898	0.325025	0.620727	0.817158	0.0471994	-0.0471994	0.546937
Lipetsk Oblast	2024	1112280	30.4563	109.225		87.8	93		303.1	4608	12135	44	9707560				8727.62	41.4284	109.1		3.95584		5.71406		1.23109	0.497224	0.645449	0.965348			0.834777
Magadan Oblast	2018	141406	23.8515	101.5	1547.41	87.7	84	1.24726e+06	360	901	2249	19	1755719				12416.2	63.7172	159.046	8.82038	13.4365	2.17707	5.8861	7.34434	0.321473	0.197369	0.633088	-0.368356	3.2309	-3.2309	-0.489466
Magadan Oblast	2019	139266	23.6961	103.826	1518.19	91	84	1.5396e+06	365	872	2172	18	1718104				12336.9	62.614	155.961	11.0551	12.9249	2.40289	5.8999	7.32527	0.300073	0.28768	1.041	-0.368356	3.12681	-3.12681	-0.373284
Magadan Oblast	2020	137993	20.9689	103.207	1565.95	95.3	89	2.06638e+06	368.1	868	2144	18	1286603				9323.68	62.9017	155.37	14.9745	13.0441	2.70635	5.90835	7.35625	-0.0755031	0.263616	1.57252	0.37259	3.29695	-3.29695	-0.232744
Magadan Oblast	2021	136627	20.3433	112.424	1565.95	97.3	93	2.34331e+06	360	869	2089	7	1388588				10163.3	63.6038	152.898	17.1512	5.12344	2.84207	5.8861	7.35625	-0.161662	0.621376	1.81974	0.965348	3.29695	-3.29695	-0.0104291
Magadan Oblast	2022	135111	23.628	109.2	1565.95	99.1	97	2334089	362.7	842	1996	7	1451786				10745.1	62.3191	147.73	17.2753	5.18093	2.84928	5.89358	7.35625	0.290698	0.496244	2.04224	1.5581	3.29695	-3.29695	0.218068
Magadan Oblast	2023	133851	24.5031	109.223	1565.95	94.3	90	3017481	362.8	837	2000	7	1354974				10123	62.5322	149.42	22.5436	5.2297	3.11545	5.89385	7.35625	0.411221	0.497128	1.44891	0.52078	3.29695	-3.29695	-0.0837812
Magadan Oblast	2024	133966	25.961	112.417		95.8	96		331.2	823	1949	7	1446539				10797.8	61.4335	145.485		5.22521		5.80272		0.611999	0.621126	1.63433	1.40992			1.06934
Moscow	2018	12745157	35.3683		1070.61	84.8	86	1.47332e+06	250.4	73540	104413	153	128903437				10113.9	57.7003	81.9237	0.115599	1.20046	-2.15763	5.52306	6.97598	1.90755		0.274621	-0.0719777	1.53243	-1.53243	0.14444
Moscow	2019	12887153	35.2213		712.32	86.9	90	1536186	247.1	77581	106195	149	138173594				10721.8	60.2003	82.4038	0.119203	1.15619	-2.12693	5.50979	6.56853	1.88731		0.534201	0.52078	0.256124	-0.256124	0.671541
Moscow	2020	12963013	35.8938		738.34	88.8	93	1.56296e+06	246.9	88504	114298	146	118637113				9151.97	68.2743	88.1724	0.120571	1.12628	-2.11552	5.50898	6.6044	1.97992		0.769059	0.965348	0.348813	-0.348813	0.841378
Moscow	2021	12997272	37.2407		640.55	94.4	96	1.86699e+06	245.6	92165	112457	172	167296066				12871.6	70.911	86.5235	0.143645	1.32335	-1.94041	5.5037	6.46233	2.16542		1.46127	1.40992	0.000463019	-0.000463019	1.25904
Moscow	2022	13059651	36.212		534.49	96.7	96	2.12306e+06	244.9	93964	113315	202	199548449				15279.8	71.9499	86.7672	0.162566	1.54675	-1.81667	5.50085	6.28131	2.02375		1.74557	1.40992	-0.377347	0.377347	1.38915
Moscow	2023	13126990	35.7587		550.13	96	98	2.46355e+06	250.3	98955	115921	208	207421094				15801.1	75.3829	88.3074	0.187671	1.58452	-1.67307	5.52266	6.31015	1.96132		1.65905	1.70629	-0.321633	0.321633	1.41207
Moscow	2024	13212044	34.772			97.2	98		248.5	91760	107850	189	210360898				15921.9	69.4518	81.6301		1.43051		5.51544		1.82543		1.80738	1.70629			1.7797
Moscow Oblast	2018	8160757	18.797		572.82	82.3	85	569143	175.1	29064	55228	176	63992701				7841.52	35.6143	67.6751	0.0697414	2.15666	-2.66296	5.16536	6.35057	-0.374613		-0.0344029	-0.220167	-0.240806	0.240806	-0.0970942
Moscow Oblast	2019	8303032	19.9929		574.48	82.7	89	625812	176.5	32747	60409	155	69510668				8371.72	39.4398	72.7554	0.0753715	1.86679	-2.58533	5.17332	6.35347	-0.209921		0.0150409	0.37259	-0.234893	0.234893	0.103151
Moscow Oblast	2020	8404864	20.5171		563.92	87.5	90	643208	177.1	35828	62673	152	62618628				7450.28	42.6277	74.5675	0.0765281	1.80848	-2.5701	5.17671	6.33491	-0.137728		0.608367	0.52078	-0.27251	0.27251	0.315982
Moscow Oblast	2021	8489558	20.9346		660.49	88.1	92	802156	177.2	35996	62679	155	69277913				8160.37	42.4003	73.8307	0.0944874	1.82577	-2.35929	5.17728	6.49298	-0.080228		0.682532	0.817158	0.0714938	-0.0714938	0.336992
Moscow Oblast	2022	8566996	22.728		632.15	89.7	94	907486	175.6	37862	63331	167	71871386				8389.33	44.1952	73.9244	0.105928	1.94934	-2.24499	5.16821	6.44913	0.166752		0.880307	1.11354	-0.0294597	0.0294597	0.547514
Moscow Oblast	2023	8621498	24.437		545.16	90.6	94	1.07227e+06	180.9	38668	62152	156	76877215				8916.92	44.8507	72.0896	0.124372	1.80943	-2.08448	5.19794	6.30108	0.402112		0.991556	1.11354	-0.339338	0.339338	0.711636
Moscow Oblast	2024	8713497	27.5142			91.6	97		180.2	36878	59908	148	7.95534e+07				9129.9	42.3228	68.7531		1.69851		5.19407		0.825902		1.11517	1.5581			1.16639
Murmansk Oblast	2018	709331	30.5137	87.4092	675.47	83.5	87	734566	229.3	3921	9959	41	8054921				11355.7	55.2774	140.4	1.03558	5.78009	0.0349583	5.43503	6.51541	1.23898	-0.349528	0.113928	0.0762116	0.124856	-0.124856	0.190948
Murmansk Oblast	2019	698096	33.7098	100.923	676.46	84.2	90	883121	227.7	3833	9747	38	8128060				11643.2	54.9065	139.623	1.26504	5.44338	0.235106	5.42803	6.51687	1.67915	0.174972	0.200455	0.52078	0.128383	-0.128383	0.489396
Murmansk Oblast	2020	685412	33.2603	105.406	666.69	84.9	90	1.16492e+06	231.6	3747	9536	38	6634630				9679.77	54.6678	139.128	1.69959	5.54411	0.530386	5.44501	6.50233	1.61725	0.348995	0.286982	0.52078	0.0935796	-0.0935796	0.536085
Murmansk Oblast	2021	671913	34.0471	117.694	658.82	88.8	94	1.64695e+06	238.1	3694	9327	38	7476260				11126.8	54.9774	138.813	2.45114	5.65549	0.896552	5.47269	6.49045	1.7256	0.825921	0.769059	1.11354	0.0655449	-0.0655449	0.873715
Murmansk Oblast	2022	661969	34.769	116.9	641.88	87.6	93	1.74043e+06	240.2	3620	9051	37	7258190				10964.5	54.6853	136.728	2.62916	5.58939	0.966666	5.48147	6.4644	1.82502	0.795107	0.620727	0.965348	0.00520078	-0.00520078	0.8402
Murmansk Oblast	2023	657568	35.9851	121.657	715.09	88.9	93	1.71465e+06	243.8	3714	9049	38	7179633				10918.5	56.4809	137.613	2.60756	5.77887	0.958415	5.49635	6.57241	1.9925	0.979725	0.78142	0.965348	0.265991	-0.265991	0.890601
Murmansk Oblast	2024	653901	36.4404	124.875		90.7	95		244.6	3823	9031	36	7407736				11328.5	58.4645	138.11		5.50542		5.49962		2.0552	1.10464	1.00392	1.26173			1.35637
Nenets Autonomous Okrug	2018	41835			1385	62.1	71	7658795	248.6	209	540	2	517557				12371.4	49.9582	129.079	183.071	4.78069	5.20988	5.51585	7.23346			-2.53131	-2.29482	2.65236	-2.65236	-2.49283
Nenets Autonomous Okrug	2019	41611			1500	74.8	81	7.95441e+06	249.9	227	621	2	522242				12550.6	54.5529	149.239	191.161	4.80642	5.25312	5.52106	7.31322			-0.961474	-0.812924	3.06202	-3.06202	-1.61214
Nenets Autonomous Okrug	2020	41583			1530	78.9	80	5.54732e+06	250.1	227	572	2	442280				10636.1	54.5896	137.556	133.404	4.80966	4.89338	5.52186	7.33302			-0.454675	-0.961114	3.16888	-3.16888	-1.52822
Nenets Autonomous Okrug	2021	41494			1530	83.8	82	9.8662e+06	250.6	237	555	2	539443				13000.5	57.1167	133.754	237.774	4.81997	5.47132	5.52386	7.33302			0.151011	-0.664735	3.16888	-3.16888	-1.22754
Nenets Autonomous Okrug	2022	41404			1530	85.4	79	1.18152e+07	251.2	230	519	2	517921				12509	55.5502	125.35	285.363	4.83045	5.65376	5.52625	7.33302			0.348787	-1.1093	3.16888	-3.16888	-1.3098
Nenets Autonomous Okrug	2023	41804			1530	87.4	86	1.19954e+07	251.3	223	481	2	509627				12190.9	53.3442	115.061	286.944	4.78423	5.65929	5.52665	7.33302			0.596006	-0.0719777	3.16888	-3.16888	-0.881619
Nenets Autonomous Okrug	2024	42064				91.6	93		244.9	221	512	2	554361				13179	52.539	121.719		4.75466		5.50085				1.11517	0.965348
Nizhny Novgorod Oblast	2018	3200781	23.771	98.8864	452.16	72.9	78	469309	221	15312	35070	140	33546176				10480.6	47.8383	109.567	0.146623	4.37393	-1.91989	5.39816	6.11404	0.310398	0.0959382	-1.19633	-1.25749	-0.670625	0.670625	-0.275373
Nizhny Novgorod Oblast	2019	3181635	23.5488	113.68	459.17	70.1	79	508283	222.3	15464	34512	136	33845340				10637.7	48.6039	108.473	0.159755	4.27453	-1.83411	5.40403	6.12942	0.279786	0.670122	-1.54244	-1.1093	-0.645653	0.645653	-0.211236
Nizhny Novgorod Oblast	2020	3159332	24.2233	119.12	503.4	75.1	79	506542	223.6	15386	33652	137	27580602				8729.88	48.7002	106.516	0.160332	4.33636	-1.83051	5.40986	6.22139	0.37268	0.881259	-0.924391	-1.1093	-0.488096	0.488096	-0.0583317
Nizhny Novgorod Oblast	2021	3126706	25.6506	130.929	515.4	78.7	85	617664	226	15510	33188	138	31179341				9971.95	49.6049	106.144	0.197545	4.41359	-1.62179	5.42053	6.24494	0.569243	1.33962	-0.479397	-0.220167	-0.445349	0.445349	0.33093
Nizhny Novgorod Oblast	2022	3095367	12.697	65.4	564.6	82.5	88	735698	228	15257	32327	136	30817537				9956.02	49.2898	104.437	0.237677	4.39366	-1.43684	5.42935	6.33612	-1.2147	-1.20378	-0.00968101	0.224401	-0.270088	0.270088	-0.386735
Nizhny Novgorod Oblast	2023	3071076	27.8316	139.653	662.14	83	90	870132	227.4	15408	31502	133	30993000				10091.9	50.1713	102.576	0.283331	4.33073	-1.26114	5.42671	6.49548	0.869611	1.67821	0.0521237	0.52078	0.0773715	-0.0773715	0.60867
Nizhny Novgorod Oblast	2024	3049878	28.3246	161.526		86.9	94		228.3	15651	31156	134	31308210				10265.4	51.3168	102.155		4.39362		5.43066		0.937507	2.52718	0.534201	1.11354			1.27811
Novgorod Oblast	2018	600353	17.5846	70.016	409.71	68.1	74	431838	271.2	2600	6271	37	5186503				8639.09	43.3079	104.455	0.719307	6.16304	-0.329467	5.60286	6.01545	-0.541593	-1.02462	-1.78966	-1.85025	-0.821841	0.821841	-0.876855
Novgorod Oblast	2019	594934	18.3529	86.0044	390.63	66.1	74	460232	272.5	2591	6086	34	5262412				8845.37	43.551	102.297	0.773585	5.71492	-0.25672	5.60764	5.96776	-0.435785	-0.404054	-2.03688	-1.85025	-0.889808	0.889808	-0.767431
Novgorod Oblast	2020	590559	18.8851	90.6736	428.44	69.9	74	473600	270.1	2519	5895	34	4284384				7254.79	42.6545	99.8207	0.801952	5.75726	-0.220706	5.59879	6.06015	-0.362493	-0.222829	-1.56716	-1.85025	-0.755121	0.755121	-0.649522
Novgorod Oblast	2021	584936	18.4947	100.976	434.99	73	79	590943	272.8	2531	5672	32	4670932				7985.37	43.2697	96.9679	1.01027	5.47068	0.010217	5.60874	6.07532	-0.416254	0.177028	-1.18397	-1.1093	-0.731788	0.731788	-0.360142
Novgorod Oblast	2022	578752	21.165	103.2	434.99	75.9	81	652401	278.9	2484	5374	36	4499687				7774.81	42.9199	92.855	1.12726	6.22028	0.119786	5.63085	6.07532	-0.048502	0.263364	-0.825504	-0.812924	-0.731788	0.731788	-0.138356
Novgorod Oblast	2023	573686	21.738	112.585	443.28	78.5	87	712877	267.8	2622	5505	34	4655194				8114.53	45.7044	95.9584	1.24263	5.92659	0.217226	5.59024	6.0942	0.0304071	0.62763	-0.504119	0.0762116	-0.702257	0.702257	0.186477
Novgorod Oblast	2024	569202	22.2912	118.426		90.6	95		274.4	2498	5089	37	4649741				8168.88	43.886	89.4059		6.50033		5.61459		0.106592	0.854349	0.991556	1.26173			0.803556
Novosibirsk Oblast	2018	2802770	36.2103	87.3827	563.08	76.3	81	464409	213.2	15089	28088	105	28989144				10343	53.836	100.215	0.165696	3.74629	-1.7976	5.36223	6.33342	2.02352	-0.350558	-0.77606	-0.812924	-0.275503	0.275503	0.0718959
Novosibirsk Oblast	2019	2808986	37.2927	99.3981	558.44	80	84	474511	206.8	15270	27794	107	28898780				10288	54.3613	98.9467	0.168926	3.8092	-1.77829	5.33175	6.32515	2.17258	0.1158	-0.318705	-0.368356	-0.292031	0.292031	0.378669
Novosibirsk Oblast	2020	2806789	38.9837	102.497	447.53	79	85	483952	210.6	15604	27807	105	27201796				9691.43	55.5938	99.0705	0.172422	3.74093	-1.75781	5.34996	6.10374	2.40546	0.236066	-0.442314	-0.220167	-0.687118	0.687118	0.533233
Novosibirsk Oblast	2021	2799459	31.4511	110.54	447.22	83.9	87	581842	211.3	15775	27627	106	30280384				10816.5	56.3502	98.6869	0.207841	3.78645	-1.57098	5.35328	6.10305	1.36809	0.54826	0.163372	0.0762116	-0.688222	0.688222	0.568831
Novosibirsk Oblast	2022	2795879	32.913	113.2	348.16	86.4	91	689280	213.6	15854	27282	113	30659301				10965.9	56.7049	97.5793	0.246534	4.04166	-1.40025	5.36411	5.85266	1.56941	0.651497	0.472396	0.668969	-1.0411	1.0411	0.880674
Novosibirsk Oblast	2023	2791899	35.0943	120.759	689.92	86.5	91	793881	218.3	16428	26962	109	31760865				11376.1	58.8417	96.5723	0.284352	3.90415	-1.25754	5.38587	6.53658	1.86982	0.944879	0.484757	0.668969	0.17633	-0.17633	0.758418
Novosibirsk Oblast	2024	2788036	37.4189	125.472		88.5	93		218.5	16382	27218	110	33562962				12038.2	58.7582	97.6243		3.94543		5.38679		2.18996	1.1278	0.731976	0.965348			1.25377
Omsk Oblast	2018	1932800	16.6352	82.1914	489.54	74.5	77	380834	216.8	9886	22808	82	20984888				10857.2	51.1486	118.005	0.197038	4.24255	-1.62436	5.37898	6.19347	-0.672345	-0.55205	-0.998557	-1.40568	-0.537469	0.537469	-0.618233
Omsk Oblast	2019	1913594	16.2185	93.459	523.64	78.2	81	403480	224.5	9813	22595	82	20295752				10606.1	51.2805	118.076	0.210849	4.28513	-1.55661	5.41388	6.2608	-0.729721	-0.114716	-0.541202	-0.812924	-0.415997	0.415997	-0.356513
Omsk Oblast	2020	1890857	17.214	97.3749	520.08	77	87	407371	227.2	9749	22163	82	17595886				9305.77	51.5586	117.211	0.215443	4.33666	-1.53506	5.42583	6.25398	-0.592633	0.0372736	-0.689533	0.0762116	-0.428678	0.428678	-0.148001
Omsk Oblast	2021	1864831	19.1814	105.067	538.62	85.3	89	426872	229.1	9632	21592	83	19717530				10573.4	51.6508	115.785	0.228906	4.45081	-1.47444	5.43416	6.28901	-0.321678	0.335821	0.336426	0.37259	-0.362635	0.362635	0.217159
Omsk Oblast	2022	1841799	19.733	106.7	579.97	85.5	91	503176	232	9379	21153	86	19299577				10478.7	50.923	114.85	0.273198	4.66935	-1.29756	5.44674	6.36298	-0.245715	0.39921	0.361147	0.668969	-0.215337	0.215337	0.27979
Omsk Oblast	2023	1825078	20.2727	111.046	655.12	83.2	93	578934	231.9	9516	20932	84	20430921				11194.5	52.1402	114.691	0.317211	4.60254	-1.14819	5.44631	6.48482	-0.171385	0.567892	0.0768456	0.965348	0.0523646	-0.0523646	0.277267
Omsk Oblast	2024	1811950	22.1682	114.485		88.9	94		234.4	9574	20620	83	20102337				11094.3	52.8381	113.8		4.5807		5.45703		0.0896595	0.701364	0.78142	1.11354			0.671495
Orenburg Oblast	2018	1920172	18.6886	83.8884	478.04	80.5	80	551255	259.2	9162	23491	83	19855984				10340.7	47.7145	122.338	0.287086	4.32253	-1.24797	5.5576	6.16969	-0.389551	-0.486184	-0.2569	-0.961114	-0.578434	0.578434	-0.303063
Orenburg Oblast	2019	1904146	18.9855	93.0078	534.05	87.9	86	581011	272.4	9076	23199	82	19720507				10356.6	47.6644	121.834	0.305129	4.30639	-1.18702	5.60727	6.28049	-0.348664	-0.13223	0.65781	-0.0719777	-0.378914	0.378914	0.0967707
Orenburg Oblast	2020	1888872	19.8264	98.0061	564.41	85.6	86	554155	274.6	9035	22632	81	16724676				8854.32	47.8328	119.818	0.293379	4.28827	-1.22629	5.61532	6.33578	-0.232853	0.0617703	0.373508	-0.0719777	-0.270765	0.270765	0.0802426
Orenburg Oblast	2021	1867547	20.2774	105.6	572.56	93.5	93	754959	283.6	8830	21914	68	18593596				9956.16	47.2813	117.341	0.404252	3.64114	-0.905718	5.64756	6.35012	-0.170742	0.356523	1.35002	0.965348	-0.241733	0.241733	0.548577
Orenburg Oblast	2022	1848579	14.654	65.7	608.52	93.7	92	847012	286.7	8716	20729	68	18935995				10243.5	47.1497	112.135	0.458196	3.6785	-0.780458	5.65844	6.41103	-0.945187	-1.19214	1.37475	0.817158	-0.113635	0.113635	0.033643
Orenburg Oblast	2023	1835016	22.8879	120.52	640.96	93.1	93	961298	285.3	8674	20014	62	18242586				9941.38	47.2693	109.067	0.523864	3.37872	-0.646524	5.65354	6.46297	0.188773	0.935602	1.30058	0.965348	0.00192353	-0.00192353	0.677676
Orenburg Oblast	2024	1822777	23.9946	128.367		97.4	99		283.2	8648	19432	61	18877072				10356.2	47.4441	106.607		3.34654		5.64615		0.341191	1.24016	1.8321	1.85448			1.31698
Oryol Oblast	2018	740587	23.9379	78.3165	516.69	71.4	70	333661	247.9	3309	8589	37	7037860				9503.08	44.6808	115.976	0.450536	4.99604	-0.797317	5.51303	6.24744	0.333372	-0.702446	-1.38175	-2.44301	-0.440754	0.440754	-0.750615
Oryol Oblast	2019	733340	25.9329	88.2916	488.6	67	73	363618	254.2	3284	8502	37	6799341				9271.74	44.7814	115.935	0.495838	5.04541	-0.701506	5.53812	6.19154	0.608126	-0.315281	-1.92563	-1.99844	-0.540817	0.540817	-0.618081
Oryol Oblast	2020	725577	27.6288	91.8836	482.12	74.1	77	389874	257	3277	8376	37	5267298				7259.46	45.1641	115.439	0.537329	5.09939	-0.621144	5.54908	6.17819	0.841686	-0.175863	-1.048	-1.40568	-0.5639	0.5639	-0.244792
Oryol Oblast	2021	715504	28.1016	98.4195	494.25	74.5	79	472766	262.2	3248	8088	37	5818137				8131.52	45.3946	113.039	0.660745	5.17118	-0.414387	5.56911	6.20304	0.906799	0.077816	-0.998557	-1.1093	-0.520691	0.520691	-0.120511
Oryol Oblast	2022	705149	28.897	101.5	491.93	76.5	80	519458	265.6	3148	7779	37	6171306				8751.78	44.643	110.317	0.736664	5.24712	-0.305623	5.58199	6.19834	1.01634	0.197381	-0.751338	-0.961114	-0.528955	0.528955	0.00604423
Oryol Oblast	2023	696381	27.5014	107.699	517.06	76.1	81	572561	268.6	3207	7670	37	6865746				9859.18	46.0524	110.141	0.822195	5.31318	-0.195778	5.59322	6.24816	0.82413	0.437993	-0.800782	-0.812924	-0.439436	0.439436	0.0175707
Oryol Oblast	2024	689333	28.6697	113.521		83.4	85		271.9	3235	7616	36	6835671				9916.36	46.9294	110.484		5.22244		5.60543		0.985033	0.66397	0.101568	-0.220167			0.382601
Penza Oblast	2018	1315622	19.8743	73.862	500.02	71.9	75	312422	200.4	5551	13792	41	14163196				10765.4	42.193	104.833	0.237471	3.1164	-1.43771	5.30032	6.21465	-0.22625	-0.875342	-1.31994	-1.70206	-0.500136	0.500136	-0.724691
Penza Oblast	2019	1301298	20.016	82.9957	550.57	73.9	81	344672	205.4	5562	13751	41	13689367				10519.8	42.7419	105.671	0.264868	3.1507	-1.32852	5.32496	6.31095	-0.206744	-0.520834	-1.07272	-0.812924	-0.320066	0.320066	-0.458632
Penza Oblast	2020	1286654	20.136	88.7544	543.04	78.5	81	376780	208.8	5808	13848	40	11801862				9172.52	45.1403	107.628	0.292837	3.10884	-1.22814	5.34138	6.29718	-0.19021	-0.297319	-0.504119	-0.812924	-0.34689	0.34689	-0.291536
Penza Oblast	2021	1269953	21.1479	93.8167	592.98	79.8	86	425304	214.6	5877	13570	39	13762892				10837.3	46.2773	106.854	0.334897	3.07098	-1.09393	5.36878	6.38516	-0.0508548	-0.100834	-0.343427	-0.0719777	-0.168992	0.168992	-0.0796203
Penza Oblast	2022	1253856	48.881	210.8	668.65	80.5	84	469186	216.3	5980	13248	42	14007744				11171.7	47.6929	105.658	0.374194	3.34967	-0.98298	5.37667	6.50526	3.7685	4.43968	-0.2569	-0.368356	0.100562	-0.100562	1.49647
Penza Oblast	2023	1241361	21.9857	103.505	701.49	83.2	87	530871	218.6	5850	13001	43	14458100				11647	47.1257	104.732	0.427653	3.46394	-0.849444	5.38724	6.55321	0.0645224	0.275215	0.0768456	0.0762116	0.217545	-0.217545	0.05505
Penza Oblast	2024	1231495	22.6333	108.11		87.4	89		219.1	5879	12872	43	14482463				11760.1	47.7387	104.523		3.49169		5.38953		0.15371	0.453944	0.596006	0.37259			0.394063
Perm Krai	2018	2596807	22.0802	79.513	532.25	72.6	73	547867	175.2	13323	26791	81	28218867				10866.8	51.3053	103.169	0.210977	3.11922	-1.55601	5.16593	6.27711	0.0775435	-0.656008	-1.23342	-1.99844	-0.385326	0.385326	-0.684998
Perm Krai	2019	2581988	22.0367	93.4853	557.44	70.3	77	579554	176.9	13140	26026	77	27852537				10787.2	50.891	100.798	0.22446	2.9822	-1.49406	5.17558	6.32335	0.0715415	-0.113695	-1.51772	-1.40568	-0.295594	0.295594	-0.533992
Perm Krai	2020	2562731	22.28	95.5759	561.95	74.6	82	540577	176.7	13005	25511	67	22108297				8626.85	50.7466	99.5461	0.210938	2.6144	-1.55619	5.17445	6.33141	0.105057	-0.0325528	-0.986196	-0.664735	-0.279528	0.279528	-0.25978
Perm Krai	2021	2537933	23.1897	102.16	574.2	79.2	85	695592	178.9	12584	24631	68	25928318				10216.3	49.5837	97.0514	0.274078	2.67935	-1.29434	5.18683	6.35298	0.230339	0.223002	-0.417592	-0.220167	-0.235891	0.235891	0.0102945
Perm Krai	2022	2516751	10.669	49.1	624.31	84.2	91	793485	176.7	12414	23903	70	24876043				9884.19	49.3255	94.9756	0.315281	2.78136	-1.15429	5.17445	6.43665	-1.49399	-1.83644	0.200455	0.668969	-0.0573875	0.0573875	-0.480724
Perm Krai	2023	2501809	24.5144	110.677	685.58	87	93	878276	179.9	12386	23829	72	25296608				10111.3	49.5082	95.2471	0.351057	2.87792	-1.04681	5.1924	6.53027	0.412769	0.553577	0.546562	0.965348	0.16087	-0.16087	0.463477
Perm Krai	2024	2489450	25.1531	117.163		88.7	94		181.3	12257	23964	72	26108530				10487.7	49.2358	96.2622		2.89221		5.20015		0.500729	0.805329	0.756698	1.11354			0.794073
Primorsky Krai	2018	1892360	18.2912	95.2547	678.68	80.4	79	510202	192.8	9602	15948	87	19316110				10207.4	50.7409	84.2757	0.269611	4.59743	-1.31077	5.26165	6.52015	-0.444281	-0.0450181	-0.269261	-1.1093	0.136291	-0.136291	-0.400831
Primorsky Krai	2019	1881968	18.4805	104.78	680.97	75.4	79	568198	193.8	9825	16189	87	19354968				10284.4	52.206	86.0217	0.301917	4.62282	-1.1976	5.26683	6.52352	-0.418208	0.324685	-0.887308	-1.1093	0.144448	-0.144448	-0.446917
Primorsky Krai	2020	1867931	18.5287	108.378	712.52	79.6	84	591923	190	9593	15790	87	16129032				8634.7	51.3563	84.532	0.316887	4.65756	-1.14921	5.24702	6.56881	-0.411563	0.464322	-0.368149	-0.368356	0.256836	-0.256836	-0.188117
Primorsky Krai	2021	1850077	18.0915	115.778	725	86.4	88	731915	196.4	9472	15560	84	17357131				9381.84	51.1979	84.1046	0.395613	4.54035	-0.927318	5.28015	6.58617	-0.471775	0.751559	0.472396	0.224401	0.301293	-0.301293	0.135058
Primorsky Krai	2022	1831018	16.961	114.8	807.62	88.3	89	860584	196.9	9570	15257	83	17937479				9796.45	52.266	83.3252	0.470003	4.533	-0.755016	5.2827	6.69409	-0.62747	0.713599	0.707254	0.37259	0.595604	-0.595604	0.114074
Primorsky Krai	2023	1813234	17.2398	120.644	796.27	88	93	1.02741e+06	197.1	9671	15283	83	17373598				9581.55	53.3356	84.2859	0.566617	4.57746	-0.568071	5.28371	6.67994	-0.589078	0.940435	0.670171	0.965348	0.555173	-0.555173	0.286341
Primorsky Krai	2024	1803026	19.2799	125.432		91.7	96		201.3	9847	15434	84	17630574				9778.32	54.6137	85.6005		4.65883		5.3048		-0.308111	1.12626	1.12753	1.40992			0.838897
Pskov Oblast	2018	621620	16.9875	73.6466	445.66	67.2	75	290740	251.7	2138	6311	32	5596528				9003.13	34.394	101.525	0.467714	5.14784	-0.759898	5.52824	6.09956	-0.623822	-0.883701	-1.90091	-1.70206	-0.693779	0.693779	-0.883342
Pskov Oblast	2019	614979	20.6341	82.5102	508.89	72.5	79	319726	259.2	1939	6061	30	5559200				9039.66	31.5295	98.5562	0.519898	4.87822	-0.654123	5.5576	6.23223	-0.121613	-0.539676	-1.24578	-1.1093	-0.46854	0.46854	-0.509566
Pskov Oblast	2020	608791	21.6333	87.8102	487.71	75.4	81	331406	261.9	2011	6085	31	4650530				7638.96	33.0327	99.9522	0.544367	5.09206	-0.608132	5.56796	6.18972	0.015985	-0.333967	-0.887308	-0.812924	-0.543987	0.543987	-0.294845
Pskov Oblast	2021	600992	21.7767	99.4361	493.11	81.1	85	378939	265.3	2058	5945	30	5276497				8779.65	34.2434	98.9198	0.630523	4.99175	-0.461206	5.58086	6.20073	0.0357425	0.117274	-0.182734	-0.220167	-0.524751	0.524751	0.0549733
Pskov Oblast	2022	592342	23.909	100.9	511.47	73.9	83	431917	259.1	2057	5797	33	5107997				8623.39	34.7266	97.8658	0.729169	5.57111	-0.31585	5.55721	6.23729	0.329397	0.174093	-1.07272	-0.516546	-0.459349	0.459349	-0.125286
Pskov Oblast	2023	584466	25.1358	111.577	538.31	85.9	92	494040	258.8	2005	5793	40	4901269				8385.89	34.3048	99.1161	0.845284	6.84385	-0.168082	5.55606	6.28843	0.498352	0.588507	0.410591	0.817158	-0.363739	0.363739	0.535669
Pskov Oblast	2024	577813	24.3914	117.384		81.7	87		271.7	1933	5524	40	5216175				9027.44	33.4537	95.6019		6.92265		5.6047		0.39584	0.813909	-0.108569	0.0762116			0.294348
Republic of Adygea	2018	474575	9.65533	50.6115	613.37	76.6	76	252777	231.7	1769	4315	19	3868366				8151.22	37.2755	90.9235	0.532638	4.00358	-0.629913	5.44544	6.41897	-1.6336	-1.77777	-0.738977	-1.55387	-0.0963583	0.0963583	-1.12157
Republic of Adygea	2019	482077	9.47803	51.1214	613.37	77.8	77	272001	234.7	1807	4278	20	3852233				7990.91	37.4836	88.741	0.564228	4.14871	-0.572297	5.45831	6.41897	-1.65801	-1.75798	-0.590646	-1.40568	-0.0963583	0.0963583	-1.06319
Republic of Adygea	2020	488986	8.68649	51.7761	626	79.5	80	292264	238.6	1824	4268	20	2618054				5354.05	37.3017	87.2827	0.597695	4.0901	-0.514675	5.47479	6.43935	-1.76702	-1.73257	-0.38051	-0.961114	-0.0513674	0.0513674	-0.95797
Republic of Adygea	2021	494351	8.06165	52.7857	614.5	88.2	87	346689	236	1850	4189	19	3122645				6316.66	37.4228	84.7374	0.701302	3.84342	-0.354817	5.46383	6.42081	-1.85307	-1.69339	0.694893	0.0762116	-0.0923329	0.0923329	-0.536605
Republic of Adygea	2022	498134	7.761	52.3	626	88	92	384554	235.7	1839	4076	21	3206252				6436.53	36.9178	81.8254	0.771989	4.21573	-0.258785	5.46256	6.43935	-1.89448	-1.71224	0.670171	0.817158	-0.0513674	0.0513674	-0.413604
Republic of Adygea	2023	499287	7.88448	53.8352	636.89	89.9	94	446662	250.5	1844	4044	23	3256226				6521.75	36.9327	80.9955	0.8946	4.60657	-0.111379	5.52346	6.4566	-1.87747	-1.65265	0.905029	1.11354	-0.0125747	0.0125747	-0.299797
Republic of Adygea	2024	500660	8.53292	56.4129		93	96		250.5	1886	4072	20	3432220				6855.39	37.6703	81.3326		3.99473		5.52346		-1.78817	-1.5526	1.28822	1.40992			-0.160659
Republic of Bashkortostan	2018	4120410	21.1481	74.8359	424.56	79.7	84	422133	232.2	17358	42515	105	38745741				9403.37	42.1269	103.181	0.102449	2.54829	-2.27839	5.4476	6.05105	-0.0508294	-0.837542	-0.355788	-0.368356	-0.768942	0.768942	-0.168715
Republic of Bashkortostan	2019	4115452	20.8629	84.4796	438.84	77.5	88	438183	233.5	17531	42142	105	39220340				9530.02	42.598	102.399	0.106473	2.55136	-2.23987	5.45318	6.08413	-0.0901015	-0.463239	-0.627729	0.224401	-0.718073	0.718073	-0.047719
Republic of Bashkortostan	2020	4104463	21.5986	90.0485	451.61	75.2	82	412768	236.4	17985	41680	102	35754490				8711.12	43.8182	101.548	0.100566	2.4851	-2.29695	5.46553	6.11282	0.0112169	-0.247091	-0.91203	-0.664735	-0.672584	0.672584	-0.228011
Republic of Bashkortostan	2021	4093857	22.4147	95.3731	476.88	82.2	88	492451	236.1	17849	41164	105	38868064				9494.24	43.5995	100.551	0.12029	2.56482	-2.11785	5.46426	6.16726	0.123606	-0.0404252	-0.0467639	0.224401	-0.582566	0.582566	0.168677
Republic of Bashkortostan	2022	4084610	22.944	97.6	459.36	87.2	90	542785	236.7	17811	39860	100	37746353				9241.12	43.6051	97.5858	0.132885	2.44821	-2.01827	5.46679	6.12983	0.196499	0.046009	0.571284	0.52078	-0.644977	0.644977	0.39591
Republic of Bashkortostan	2023	4070980	23.4364	103.969	598.89	90.4	94	604343	239.4	18032	39133	96	39737491				9761.16	44.294	96.1267	0.148452	2.35815	-1.9075	5.47814	6.39508	0.264305	0.293216	0.966834	1.11354	-0.147939	0.147939	0.557166
Republic of Bashkortostan	2024	4053369	24.3505	109.958		92.1	96		243.8	17699	38590	98	4.04674e+07				9983.65	43.6649	95.2048		2.41774		5.49635		0.3902	0.525647	1.17697	1.40992			0.875683
Republic of Buryatia	2018	980412	14.6041	72.1611	464.55	78.6	80	263744	219.4	4488	11011	45	8955406				9134.33	45.7767	112.31	0.269014	4.58991	-1.31299	5.3909	6.14107	-0.952061	-0.941358	-0.491758	-0.961114	-0.626489	0.626489	-0.54396
Republic of Buryatia	2019	980818	14.8745	80.4919	446.69	83.7	85	291074	220.6	4449	10927	45	8702849				8873.05	45.3601	111.407	0.296766	4.58801	-1.21481	5.39635	6.10186	-0.914822	-0.618015	0.13865	-0.220167	-0.69011	0.69011	-0.184849
Republic of Buryatia	2020	981526	15.5461	86.9595	443.38	80.7	81	308499	220.1	4408	10682	43	7426326				7566.1	44.9097	108.831	0.314306	4.38093	-1.15739	5.39408	6.09443	-0.822331	-0.366983	-0.232178	-0.812924	-0.701901	0.701901	-0.306503
Republic of Buryatia	2021	979452	15.7903	92.6375	494.76	88.8	90	363622	219.5	4261	10388	44	8456992				8634.41	43.5039	106.059	0.37125	4.49231	-0.99088	5.39135	6.20407	-0.788703	-0.146604	0.769059	0.52078	-0.518874	0.518874	0.174681
Republic of Buryatia	2022	976289	15.799	95.3	583.99	92	92	458130	222.1	4148	9876	43	8598915				8807.76	42.4874	101.159	0.469256	4.40443	-0.756607	5.40313	6.36988	-0.787499	-0.0432617	1.16461	0.817158	-0.201016	0.201016	0.270405
Republic of Buryatia	2023	973275	15.3995	99.8872	516.96	90.4	95	517756	225.9	4259	9838	44	8898358				9142.7	43.7595	101.081	0.531973	4.52082	-0.631163	5.42009	6.24797	-0.842519	0.134784	0.966834	1.26173	-0.439792	0.439792	0.392123
Republic of Buryatia	2024	971529	17.1146	102.306		95.6	97		226.7	4350	9639	44	9158014				9426.39	44.7748	99.2147		4.52894		5.42363		-0.60631	0.228647	1.6096	1.5581			0.697511
Republic of Crimea	2018	1931205	10.3037	10.7369	454.57	81.6	86	226510	170	8741	20407	51	12814528				6635.51	45.2619	105.67	0.11729	2.64084	-2.14311	5.1358	6.11935	-1.54431	-3.32544	-0.12093	-0.0719777	-0.66204	0.66204	-0.880123
Republic of Crimea	2019	1935709	13.2376	19.4725	430.99	83.5	86	245660	173	8479	19821	50	12972954				6701.91	43.8031	102.397	0.126909	2.58303	-2.06428	5.15329	6.06608	-1.14025	-2.98638	0.113928	-0.0719777	-0.746037	0.746037	-0.667729
Republic of Crimea	2020	1935281	14.2966	42.2399	479.97	81.8	86	267221	165.5	8647	20041	49	10213278				5277.41	44.6808	103.556	0.138079	2.53193	-1.97993	5.10897	6.17372	-0.994409	-2.1027	-0.0962077	-0.0719777	-0.571559	0.571559	-0.538748
Republic of Crimea	2021	1931511	15.9061	66.7405	498.45	84.2	84	318032	165.8	9056	20522	54	11745578				6081.03	46.8856	106.248	0.164655	2.79574	-1.8039	5.11078	6.2115	-0.772744	-1.15175	0.200455	-0.368356	-0.505729	0.505729	-0.317333
Republic of Crimea	2022	1923948	20.307	94.6	508.11	83.2	90	339121	165.3	8983	19628	56	11805864				6136.27	46.6905	102.019	0.176263	2.91068	-1.73578	5.10776	6.2307	-0.166664	-0.0704311	0.0768456	0.52078	-0.471318	0.471318	0.16637
Republic of Crimea	2023	1913152	23.0621	78.1953	490.26	88.8	92	377648	166.1	8933	19152	66	13054021				6823.31	46.6926	100.107	0.197396	3.4498	-1.62255	5.11259	6.19494	0.212767	-0.707153	0.769059	0.817158	-0.534904	0.534904	0.325347
Republic of Crimea	2024	1905874	24.1602	102.709		91.3	95		166.1	9074	18893	62	14758697				7743.79	47.6107	99.1304		3.2531		5.11259		0.363998	0.244302	1.07808	1.26173			0.737027
Republic of Dagestan	2018	3099781	2.52519	56.794	687.32	63.6	77	218100	101.2	12710	27997	130	23652763				7630.46	41.0029	90.3193	0.0703596	4.19384	-2.65414	4.6171	6.5328	-2.61555	-1.53781	-2.3459	-1.40568	0.167068	-0.167068	-1.6144
Republic of Dagestan	2019	3126938	3.1487	58.3663	567.71	77.8	85	228250	100.7	12856	27884	122	22890995				7320.58	41.1137	89.1735	0.0729947	3.90158	-2.61737	4.61215	6.34161	-2.52968	-1.47678	-0.590646	-0.220167	-0.259009	0.259009	-0.911653
Republic of Dagestan	2020	3152863	4.11395	57.8168	644.29	82.7	92	234961	100	12961	28163	118	18247044				5787.45	41.1087	89.3252	0.074523	3.74263	-2.59665	4.60517	6.46815	-2.39674	-1.49811	0.0150409	0.817158	0.0137857	-0.0137857	-0.615288
Republic of Dagestan	2021	3175870	4.43261	60.2722	737.68	87.1	93	252694	100.7	12900	27873	111	20387227				6419.41	40.6188	87.7649	0.0795669	3.49511	-2.53116	4.61215	6.60351	-2.35286	-1.40281	0.558923	0.965348	0.346462	-0.346462	-0.515572
Republic of Dagestan	2022	3198342	5.31	59.6	816.6	91	91	274191	100.3	13193	28364	116	19662281				6147.65	41.2495	88.6834	0.0857291	3.62688	-2.45656	4.60817	6.70515	-2.23203	-1.4289	1.041	0.668969	0.627593	-0.627593	-0.51571
Republic of Dagestan	2023	3221002	6.59113	62.567	851.94	92.4	96	321237	99.9	12967	28171	122	22616989				7021.72	40.2577	87.4604	0.099732	3.78764	-2.30527	4.60417	6.74752	-2.05559	-1.31374	1.21405	1.40992	0.753482	-0.753482	-0.299769
Republic of Dagestan	2024	3246057	6.8348	65.9583		92.9	97		99.2	12539	27480	116	22942748				7067.88	38.6284	84.6566		3.57357		4.59714		-2.02203	-1.18211	1.27586	1.5581			-0.0925455
Republic of Ingushetia	2018	484115	1.20505	53.4686	1000	85.2	82	139364	139.4	2260	4056	17	4256587				8792.51	46.6831	83.7817	0.287873	3.51156	-1.24523	4.93735	6.90776	-2.79736	-1.66688	0.324065	-0.664735	1.2809	-1.2809	-1.21716
Republic of Ingushetia	2019	492437	1.53822	54.0184	1000	80.3	79	149849	137.1	2250	4062	16	4267254				8665.58	45.6911	82.4877	0.304302	3.24915	-1.18974	4.92071	6.90776	-2.75147	-1.64554	-0.281622	-1.1093	1.2809	-1.2809	-1.41377
Republic of Ingushetia	2020	500339	1.90476	52.9531	1000	77.3	79	141618	136.9	2307	4463	16	3968516				7931.65	46.1087	89.1995	0.283045	3.19783	-1.26215	4.91925	6.90776	-2.70099	-1.68689	-0.65245	-1.1093	1.2809	-1.2809	-1.48611
Republic of Ingushetia	2021	507657	2.14447	52.3424	1000	79.6	81	141496	134.9	2352	4522	18	4051929				7981.63	46.3305	89.0759	0.278724	3.5457	-1.27753	4.90453	6.90776	-2.66798	-1.71059	-0.368149	-0.812924	1.2809	-1.2809	-1.36811
Republic of Ingushetia	2022	515196	2.301	53.4	1000	83.7	85	162797	135.3	2344	4546	16	3880755				7532.58	45.4972	88.2383	0.31599	3.10561	-1.15204	4.90749	6.90776	-2.64642	-1.66954	0.13865	-0.220167	1.2809	-1.2809	-1.13568
Republic of Ingushetia	2023	523149	2.50503	57.1913	1000	88.4	87	182204	134.3	2530	4724	16	4019927				7684.1	48.361	90.2993	0.348283	3.0584	-1.05474	4.90008	6.90776	-2.61832	-1.52239	0.719615	0.0762116	1.2809	-1.2809	-0.925158
Republic of Ingushetia	2024	530856	2.76656	62.8731		87.5	89		135.6	2763	5024	18	4263332				8031.05	52.048	94.6396		3.39075		4.90971		-2.58231	-1.30186	0.608367	0.37259			-0.725802
Republic of Kalmykia	2018	273108	13.8134	70.4745	543.87	73.8	82	315286	255.7	1411	2949	24	2625308				9612.71	51.6645	107.979	1.15444	8.78773	0.143613	5.544	6.29871	-1.06095	-1.00682	-1.08508	-0.664735	-0.343933	0.343933	-0.694731
Republic of Kalmykia	2019	270936	14.2472	80.4646	688.37	68.3	77	328442	257.7	1362	2936	23	2675496				9875.01	50.2702	108.365	1.21225	8.48909	0.192479	5.5518	6.53433	-1.00121	-0.619072	-1.76494	-1.40568	0.170809	-0.170809	-0.992341
Republic of Kalmykia	2020	269521	14.3181	81.7216	688.37	85.6	86	348863	259.1	1346	2890	23	1719201				6378.73	49.9404	107.227	1.29438	8.53366	0.258033	5.55721	6.53433	-0.99145	-0.570285	0.373508	-0.0719777	0.170809	-0.170809	-0.286203
Republic of Kalmykia	2021	267661	13.9826	82.3891	716.33	92.8	89	382488	272.8	1323	2810	23	2061591				7702.25	49.4282	104.984	1.429	8.59296	0.356977	5.60874	6.57414	-1.03766	-0.544376	1.2635	0.37259	0.270408	-0.270408	-0.0432709
Republic of Kalmykia	2022	265458	13.996	79.9	716.33	95.2	96	451204	275.1	1274	2694	23	2272882				8562.12	47.9925	101.485	1.69972	8.66427	0.530462	5.61713	6.57414	-1.03581	-0.640987	1.56016	1.40992	0.270408	-0.270408	0.204575
Republic of Kalmykia	2023	265627	13.8887	83.2028	775.01	93.5	98	627610	265.7	1293	2748	23	2388133				8990.55	48.6773	103.453	2.36275	8.65876	0.859826	5.58237	6.65288	-1.05058	-0.512796	1.35002	1.70629	0.47944	-0.47944	0.202701
Republic of Kalmykia	2024	267178	14.001	86.6773		96	97		263.4	1286	2726	22	2539644				9505.44	48.1327	102.029		8.23421		5.57367		-1.03512	-0.377938	1.65905	1.5581			0.451024
Republic of Karelia	2018	565634	34.9836	77.4445	361.78	76.4	81	532105	268.6	3170	7128	33	6806838				12034	56.0433	126.018	0.940723	5.83416	-0.0611068	5.59322	5.89104	1.85458	-0.736293	-0.763699	-0.812924	-0.992578	0.992578	0.106848
Republic of Karelia	2019	555068	35.9238	90.9568	406.16	77.7	82	574794	273	3177	7010	32	6681663				12037.6	57.2362	126.291	1.03554	5.76506	0.034922	5.60947	6.00675	1.98406	-0.211837	-0.603007	-0.664735	-0.834487	0.834487	0.267793
Republic of Karelia	2020	546093	37.9342	98.7525	421.03	77.6	84	591115	277.5	3222	6743	32	5494806				10062	59.0009	123.477	1.08244	5.85981	0.0792208	5.62582	6.0427	2.26092	0.0907397	-0.615368	-0.368356	-0.781517	0.781517	0.429891
Republic of Karelia	2021	536924	39.439	109.105	449.76	80.3	86	833571	282.3	3227	6539	34	6403468				11926.2	60.1016	121.786	1.55249	6.33237	0.439862	5.64297	6.10871	2.46817	0.492553	-0.281622	-0.0719777	-0.679174	0.679174	0.657259
Republic of Karelia	2022	530131	38.74	112.5	492.52	80.9	86	740746	285.9	3114	6261	34	6350550				11979.2	58.7402	118.103	1.39729	6.41351	0.334534	5.65564	6.19954	2.3719	0.624328	-0.207456	-0.0719777	-0.526853	0.526853	0.648729
Republic of Karelia	2023	525868	40.2133	119.958	516.24	84	90	825856	287.1	3138	6246	33	6085378				11572.1	59.6728	118.775	1.57046	6.27534	0.45137	5.65983	6.24657	2.57481	0.913797	0.175733	0.52078	-0.442357	0.442357	0.925494
Republic of Karelia	2024	521402	40.0405	124.397		86.8	91		294.2	3147	6258	33	6.14756e+06				11790.4	60.3565	120.023		6.32909		5.68426		2.551	1.08607	0.52184	0.668969			1.20697
Republic of Khakassia	2018	540117	12.1895	86.0913	478.87	66.9	73	448683	303.8	2255	5604	30	4823654				8930.76	41.7502	103.755	0.830714	5.55435	-0.18547	5.71637	6.17143	-1.28459	-0.40068	-1.93799	-1.99844	-0.575478	0.575478	-1.00924
Republic of Khakassia	2019	538969	13.1422	99.7951	456	69.2	75	475579	304.4	2258	5649	30	4724844				8766.45	41.8948	104.811	0.882386	5.56618	-0.125125	5.71834	6.12249	-1.15339	0.131207	-1.65369	-1.70206	-0.656946	0.656946	-0.744198
Republic of Khakassia	2020	537292	13.4987	108.51	519.16	75	82	495471	306.3	2131	5562	29	3576637				6656.78	39.6619	103.519	0.922164	5.39744	-0.0810325	5.72457	6.25221	-1.10429	0.469447	-0.936752	-0.664735	-0.431955	0.431955	-0.360876
Republic of Khakassia	2021	534668	16.388	116.164	519.12	76	83	589720	310.6	2178	5622	26	3990546				7463.6	40.7356	105.149	1.10296	4.86283	0.0980017	5.73851	6.25214	-0.706385	0.766553	-0.813143	-0.516546	-0.432098	0.432098	-0.167484
Republic of Khakassia	2022	531611	17.297	120.2	459.77	84	91	650563	314	2130	5269	26	4315826				8118.39	40.0669	99.1138	1.22376	4.89079	0.201927	5.74939	6.13073	-0.581197	0.923191	0.175733	0.668969	-0.643516	0.643516	0.366042
Republic of Khakassia	2023	529204	18.655	125.957	492.3	87.1	91	715322	314.2	2116	5277	25	4093985				7736.12	39.9846	99.7158	1.3517	4.72408	0.301359	5.75003	6.19909	-0.394176	1.14662	0.558923	0.668969	-0.527637	0.527637	0.501595
Republic of Khakassia	2024	526866	20.2406	130.059		85.4	93		312.4	2048	5130	27	4111168				7803.06	38.8714	97.3682		5.12464		5.74428		-0.175806	1.30584	0.348787	0.965348			0.611041
Republic of Mari El	2018	684691	18.3146	76.9536	497.49	66.1	68	281426	295.9	2461	7085	28	6431836				9393.78	35.9432	103.477	0.411027	4.08944	-0.889097	5.69002	6.20958	-0.44105	-0.755346	-2.03688	-2.73939	-0.509149	0.509149	-1.0927
Republic of Mari El	2019	683685	18.1682	85.5758	550	67.2	74	297333	296.3	2459	6991	28	6637216				9708	35.9669	102.255	0.434897	4.09545	-0.832646	5.69137	6.30992	-0.461221	-0.420689	-1.90091	-1.85025	-0.322096	0.322096	-0.862194
Republic of Mari El	2020	681612	18.1527	90.7796	573.98	70.1	77	290412	297.6	2457	6865	28	5584321				8192.81	36.0469	100.717	0.426067	4.10791	-0.853159	5.69575	6.35259	-0.463352	-0.218712	-1.54244	-1.40568	-0.236674	0.236674	-0.678702
Republic of Mari El	2021	678070	19.0762	96.39	573.98	72	75	333965	299.2	2484	6666	28	6460448				9527.7	36.6334	98.3084	0.492522	4.12937	-0.708215	5.70111	6.35259	-0.33617	-0.000953634	-1.30758	-1.70206	-0.236674	0.236674	-0.622018
Republic of Mari El	2022	674336	19.814	99	574.46	78.2	81	374801	301.1	2468	6460	29	6505445				9647.19	36.599	95.7979	0.555808	4.30053	-0.587333	5.70744	6.35343	-0.23456	0.100348	-0.541202	-0.812924	-0.234964	0.234964	-0.250675
Republic of Mari El	2023	671088	20.7377	104.315	572.05	86	92	453701	301.8	2475	6339	28	6396644				9531.75	36.8804	94.4586	0.676068	4.17233	-0.391462	5.70976	6.34923	-0.107356	0.306634	0.422952	0.817158	-0.243549	0.243549	0.336588
Republic of Mari El	2024	668027	21.8498	109.292		86.4	94		302.9	2512	6257	27	6693482				10019.8	37.6033	93.6639		4.04175		5.7134		0.0458116	0.499806	0.472396	1.11354			0.532888
Republic of Mordovia	2018	807577	18.3081	64.064	449.7	67.1	67	304213	214	4258	8918	32	8385077				10383	52.7256	110.429	0.376699	3.96247	-0.97631	5.36598	6.10858	-0.44195	-1.25564	-1.91327	-2.88757	-0.679388	0.679388	-1.16381
Republic of Mordovia	2019	801163	18.9908	70.0482	460.6	65.1	74	327974	215.6	4222	8588	32	7987350				9969.69	52.6984	107.194	0.409372	3.99419	-0.89313	5.37342	6.13253	-0.347932	-1.02337	-2.16049	-1.85025	-0.640559	0.640559	-0.948296
Republic of Mordovia	2020	793858	18.942	74.8366	425.88	63.4	74	335560	222	4251	8490	32	6237317				7856.97	53.5486	106.946	0.422695	4.03095	-0.861105	5.40268	6.05416	-0.354652	-0.837516	-2.37062	-1.85025	-0.76424	0.76424	-0.92976
Republic of Mordovia	2021	785082	19.3362	80.8214	421.73	73.7	79	387434	224.3	4315	8297	32	7260973				9248.68	54.9624	105.683	0.493495	4.07601	-0.706243	5.41298	6.04437	-0.300358	-0.605224	-1.09744	-1.1093	-0.779023	0.779023	-0.466661
Republic of Mordovia	2022	776407	19.381	83.3	422.18	74.2	80	436514	230.8	4202	7698	33	7716179				9938.32	54.1211	99.149	0.562223	4.25035	-0.575857	5.44155	6.04543	-0.294192	-0.509022	-1.03564	-0.961114	-0.77742	0.77742	-0.404509
Republic of Mordovia	2023	768631	20.1172	88.4558	436.44	83	92	516285	236.5	4177	7760	36	7655379				9959.76	54.3434	100.959	0.671694	4.68365	-0.397952	5.46595	6.07865	-0.1928	-0.308908	0.0521237	0.817158	-0.726623	0.726623	0.218839
Republic of Mordovia	2024	762392	20.4399	92.595		86.9	93		205.9	4078	7328	35	7731774				10141.5	53.4895	96.1185		4.59081		5.32739		-0.148369	-0.148251	0.534201	0.965348			0.300732
Republic of North Ossetia - Alania	2018	699239	15.8452	77.3445	598.22	84.7	87	230383	232.1	4702	7638	30	6530449				9339.37	67.2445	109.233	0.329476	4.29038	-1.11025	5.44717	6.39396	-0.781137	-0.740175	0.26226	0.0762116	-0.150326	0.150326	-0.206503
Republic of North Ossetia - Alania	2019	696344	16.8356	81.8032	605.56	74.5	84	249100	235.6	4753	7663	31	6507690				9345.51	68.2565	110.046	0.357725	4.45182	-1.02799	5.46214	6.40615	-0.644743	-0.56712	-0.998557	-0.368356	-0.124179	0.124179	-0.490919
Republic of North Ossetia - Alania	2020	692868	17.9647	84.3288	649.1	83.2	86	258576	236.8	4847	7580	31	4706085				6792.18	69.9556	109.4	0.373196	4.47416	-0.985651	5.46722	6.47559	-0.489238	-0.469089	0.0768456	-0.0719777	0.03092	-0.03092	-0.196876
Republic of North Ossetia - Alania	2021	688095	18.8051	87.6221	649.1	90.5	92	287740	239.9	4695	7117	29	5130349				7455.87	68.2319	103.43	0.41817	4.21453	-0.871868	5.48022	6.47559	-0.3735	-0.341265	0.979195	0.817158	0.03092	-0.03092	0.210133
Republic of North Ossetia - Alania	2022	683070	20.016	88.6	762.15	95.8	93	323803	241.7	4721	7241	31	5549011				8123.63	69.1144	106.007	0.474041	4.53833	-0.746461	5.4877	6.63614	-0.20674	-0.303311	1.63433	0.965348	0.43363	-0.43363	0.331198
Republic of North Ossetia - Alania	2023	679813	21.6824	94.5652	762.15	92.9	94	392102	245	4850	7690	40	6308073				9279.13	71.3431	113.119	0.576779	5.88397	-0.550297	5.50126	6.63614	0.0227482	-0.0717834	1.27586	1.11354	0.43363	-0.43363	0.381346
Republic of North Ossetia - Alania	2024	678853	23.3419	99.5679		95.2	97		247.3	4756	7184	35	6.39671e+06				9422.82	70.0594	105.826		5.15576		5.5106		0.2513	0.122391	1.56016	1.5581			0.872989
Republic of Sakha (Yakutia)	2018	969731	15.7701	91.1998	1338.29	78.8	88	1.16194e+06	262.9	5899	13332	62	9852140				10159.7	60.8313	137.481	1.19821	6.39353	0.180831	5.57177	7.19915	-0.791473	-0.202404	-0.467036	0.224401	2.48597	-2.48597	-0.744497
Republic of Sakha (Yakutia)	2019	974061	17.1911	94.6644	1776.84	87.6	86	1.26037e+06	264.1	5987	13517	62	9754448				10014.2	61.4643	138.77	1.29394	6.3651	0.257689	5.57633	7.48259	-0.595785	-0.0679316	0.620727	-0.0719777	4.04818	-4.04818	-0.83263
Republic of Sakha (Yakutia)	2020	981986	18.4654	95.314	1749.51	91.4	93	1.15448e+06	260.6	5920	13291	56	6954150				7081.72	60.286	135.348	1.17566	5.70273	0.161832	5.56299	7.46709	-0.420285	-0.04272	1.09044	0.965348	3.95083	-3.95083	-0.471608
Republic of Sakha (Yakutia)	2021	992541	18.458	96.1636	1779.37	94.2	92	1.68484e+06	258.2	5956	13175	55	8950291				9017.55	60.0076	132.74	1.6975	5.54133	0.529157	5.55373	7.48401	-0.421306	-0.00974306	1.43655	0.817158	4.0572	-4.0572	-0.446907
Republic of Sakha (Yakutia)	2022	997698	19.335	95.9	1767.11	94.8	95	2.01392e+06	258.3	5959	12628	62	9271129				9292.52	59.7275	126.571	2.01857	6.21431	0.702388	5.55412	7.4771	-0.300527	-0.0199737	1.51072	1.26173	4.01352	-4.01352	-0.312316
Republic of Sakha (Yakutia)	2023	999613	20.3953	97.9024	2026.5	92.3	91	2.23068e+06	257.4	6037	12783	57	9494005				9497.68	60.3934	127.879	2.23154	5.70221	0.802692	5.55063	7.61407	-0.154509	0.0577458	1.20169	0.668969	4.93753	-4.93753	-0.632726
Republic of Sakha (Yakutia)	2024	1004112	20.8794	99.9485		96.2	98		260.2	6005	12797	57	10124878				10083.4	59.8041	127.446		5.67666		5.56145		-0.087833	0.137164	1.68377	1.70629			0.859848
Republic of Tatarstan	2018	3974374	25.1452	90.2497	450.67	81.8	85	659921	185.1	16466	42907	103	36638330				9218.64	41.4304	107.959	0.166044	2.5916	-1.7955	5.2209	6.11074	0.49965	-0.23928	-0.0962077	-0.220167	-0.675932	0.675932	0.123985
Republic of Tatarstan	2019	3989152	26.249	99.298	454.7	78.1	86	704098	187.2	16718	43182	102	36142931				9060.3	41.9087	108.249	0.176503	2.55693	-1.73442	5.23218	6.11964	0.651655	0.111914	-0.553563	-0.0719777	-0.661577	0.661577	0.159921
Republic of Tatarstan	2020	3997023	27.3033	105.566	461.6	83.3	89	658312	187.1	17261	43118	103	31167726				7797.73	43.1846	107.875	0.164701	2.57692	-1.80363	5.23164	6.1347	0.79685	0.355204	0.0892066	0.37259	-0.636997	0.636997	0.45017
Republic of Tatarstan	2021	3998887	28.3345	112.715	487.16	86.9	91	883564	188.5	17241	42592	102	33146814				8289.01	43.1145	106.51	0.220952	2.55071	-1.50981	5.2391	6.18859	0.938871	0.632655	0.534201	0.668969	-0.545947	0.545947	0.664128
Republic of Tatarstan	2022	4000854	29.805	117.3	487.77	97.8	95	1.03595e+06	189.5	17456	42360	91	34209546				8550.56	43.6307	105.877	0.258933	2.27451	-1.35119	5.24439	6.18984	1.14139	0.810632	1.88154	1.26173	-0.543774	0.543774	1.12781
Republic of Tatarstan	2023	4002320	31.4079	126.855	532.81	99	96	1.14517e+06	189.4	18118	42712	92	36247475				9056.62	45.2687	106.718	0.286128	2.29867	-1.25132	5.24386	6.27816	1.36213	1.18149	2.02988	1.40992	-0.383331	0.383331	1.27335
Republic of Tatarstan	2024	4011311	32.7563	135.084		99.4	95		189.6	18494	43000	93	37302612				9299.36	46.1046	107.197		2.31844		5.24492		1.54783	1.50091	2.07932	1.26173			1.59745
Republic of Tuva	2018	325396	4.90118	49.3715	790.37	87.4	81	226437	296.4	1669	4779	29	2961207				9100.32	51.2913	146.867	0.69588	8.91222	-0.362577	5.69171	6.6725	-2.28833	-1.8259	0.596006	-0.812924	0.534156	-0.534156	-0.973061
Republic of Tuva	2019	328476	5.22798	58.0016	741.89	87.5	79	241483	293.7	1628	4774	29	2971445				9046.16	49.5622	145.338	0.735161	8.82865	-0.307666	5.68256	6.6092	-2.24332	-1.49094	0.608367	-1.1093	0.361459	-0.361459	-0.919331
Republic of Tuva	2020	331887	6.80203	61.4094	737.05	93.4	85	247767	290.6	1671	4875	29	2422083				7297.91	50.3485	146.887	0.746539	8.73791	-0.292307	5.67195	6.60266	-2.02655	-1.35867	1.33766	-0.220167	0.344218	-0.344218	-0.522388
Republic of Tuva	2021	334988	8.77321	62.6933	735.13	91.7	87	273232	288	1670	4888	30	2588471				7727.06	49.8525	145.916	0.815646	8.95554	-0.203775	5.66296	6.60005	-1.75508	-1.30884	1.12753	0.0762116	0.337378	-0.337378	-0.439511
Republic of Tuva	2022	336761	9.639	61.9	768.81	92.9	90	320446	295.3	1736	4736	29	2606573				7740.13	51.5499	140.634	0.951553	8.61145	-0.0496597	5.68799	6.64484	-1.63584	-1.33963	1.27586	0.52078	0.457354	-0.457354	-0.327238
Republic of Tuva	2023	337408	9.92345	66.7679	794.41	96.7	95	363158	296.2	1730	4660	29	2622079				7771.24	51.2732	138.112	1.07632	8.59494	0.0735457	5.69103	6.6776	-1.59667	-1.15069	1.74557	1.26173	0.548547	-0.548547	-0.0577213
Republic of Tuva	2024	338014	10.8047	68.8362		93.9	95		296	1829	4830	30	2840084				8402.27	54.1102	142.893		8.87537		5.69036		-1.47531	-1.07041	1.39947	1.26173			0.0288689
Rostov Oblast	2018	4237904	20.9097	79.5401	494.34	79	82	365328	212.2	15753	37063	132	36664499				8651.56	37.1717	87.456	0.0862048	3.11475	-2.45103	5.35753	6.20322	-0.0836665	-0.654958	-0.442314	-0.664735	-0.52037	0.52037	-0.265061
Rostov Oblast	2019	4230015	21.8481	85.1222	497.76	77.8	83	386764	211.6	15587	37017	131	35634265				8424.15	36.8486	87.5103	0.0914332	3.09692	-2.39215	5.3547	6.21012	0.0455799	-0.438297	-0.590646	-0.516546	-0.508187	0.508187	-0.198344
Rostov Oblast	2020	4223033	23.6115	88.0685	518.6	81.2	88	406006	212.8	16194	36610	129	29090675				6888.57	38.3468	86.6912	0.0961409	3.05468	-2.34194	5.36035	6.25113	0.288429	-0.323942	-0.170373	0.224401	-0.43395	0.43395	0.0904928
Rostov Oblast	2021	4204454	23.6324	94.7565	561.87	83.6	88	485902	213.6	16255	35484	129	31191554				7418.69	38.6614	84.3962	0.115568	3.06817	-2.15789	5.36411	6.33127	0.2913	-0.0643583	0.126289	0.224401	-0.279813	0.279813	0.171489
Rostov Oblast	2022	4178435	25.171	101.5	590.56	88.1	91	554701	216.5	15833	33853	122	33158976				7935.74	37.8922	81.0184	0.132753	2.91975	-2.01926	5.37759	6.38107	0.503198	0.197381	0.682532	0.668969	-0.177613	0.177613	0.445939
Rostov Oblast	2023	4158532	26.2694	109.608	626.72	91	95	647631	217.5	16003	33286	125	34076671				8194.4	38.4823	80.0427	0.155735	3.00587	-1.8596	5.3822	6.4405	0.654463	0.512082	1.041	1.26173	-0.0488026	0.0488026	0.703615
Rostov Oblast	2024	4144926	28.0312	114.907		89.7	96		218.2	15488	31993	123	3.49502e+07				8432.04	37.3662	77.1859		2.96748		5.38541		0.897098	0.717742	0.880307	1.40992			0.976266
Ryazan Oblast	2018	1126857	23.6878	76.4508	513.2	72.5	77	369331	212.2	5738	12336	45	10994491				9756.78	50.9204	109.473	0.327753	3.99341	-1.11549	5.35753	6.24067	0.298931	-0.774864	-1.24578	-1.40568	-0.453186	0.453186	-0.534841
Ryazan Oblast	2019	1121803	23.787	87.5737	514.21	64.7	69	389032	213.9	5837	12289	45	11146434				9936.18	52.0323	109.547	0.346792	4.0114	-1.05903	5.36551	6.24263	0.312602	-0.343147	-2.20993	-2.5912	-0.449589	0.449589	-0.876417
Ryazan Oblast	2020	1115127	24.6658	91.2406	544.13	82.3	82	413598	214.1	5933	11911	43	9083279				8145.51	53.2047	106.813	0.370898	3.85606	-0.991828	5.36644	6.29919	0.433618	-0.200819	-0.0344029	-0.664735	-0.343007	0.343007	-0.0246665
Ryazan Oblast	2021	1104512	23.864	98.6209	546.11	76.3	80	492574	216.2	5965	11802	43	9565099				8660.02	54.0058	106.853	0.445965	3.89312	-0.807515	5.3762	6.30282	0.323201	0.0856353	-0.77606	-0.961114	-0.335954	0.335954	-0.198477
Ryazan Oblast	2022	1093748	25.221	103.5	557.52	87.5	85	561756	220.2	6053	11724	42	9782162				8943.71	55.3418	107.191	0.513607	3.84001	-0.666297	5.39454	6.3235	0.510084	0.275008	0.608367	-0.220167	-0.295309	0.295309	0.29372
Ryazan Oblast	2023	1085575	26.0748	109.626	624.77	88.9	94	638082	221	6187	11222	41	10185280				9382.38	56.9928	103.374	0.587782	3.7768	-0.531399	5.39816	6.43738	0.627673	0.512773	0.78142	1.11354	-0.0557489	0.0557489	0.61823
Ryazan Oblast	2024	1078315	27.501	118.057		90.6	96		219.9	6028	10972	41	10444968				9686.38	55.902	101.751		3.80223		5.39317		0.824078	0.840022	0.991556	1.40992			1.01639
Saint Petersburg	2018	5520589	28.4397		502.89	86	86	866795	267.3	43733	57811	118	66955891				12128.4	79.218	104.719	0.157011	2.13745	-1.85144	5.58837	6.22037	0.953355		0.422952	-0.0719777	-0.489913	0.489913	0.448561
Saint Petersburg	2019	5563564	27.9463		559.11	85.3	89	932160	268.8	45822	58963	122	70583902				12686.8	82.3609	105.981	0.167547	2.19284	-1.78649	5.59397	6.32635	0.885401		0.336426	0.37259	-0.289645	0.289645	0.471015
Saint Petersburg	2020	5584633	28.7089		562.46	87.4	90	954863	266.9	48087	59713	122	64335029				11520	86.1059	106.924	0.17098	2.18457	-1.76621	5.58687	6.33232	0.99043		0.596006	0.52078	-0.277711	0.277711	0.596232
Saint Petersburg	2021	5598215	27.8673		568.06	88.6	92	1.68276e+06	268	49274	59308	121	75565875				13498.2	88.0173	105.941	0.300588	2.1614	-1.20201	5.59099	6.34223	0.874531		0.744337	0.817158	-0.257763	0.257763	0.673447
Saint Petersburg	2022	5603980	28.495		629.62	87.4	93	1.99385e+06	274	49900	60618	121	77643062				13855	89.0439	108.17	0.355792	2.15918	-1.03341	5.61313	6.44512	0.960974		0.596006	0.965348	-0.0384721	0.0384721	0.6402
Saint Petersburg	2023	5598903	28.5013		743.4	88	92	1.94824e+06	277	51166	60884	123	77731419				13883.3	91.3858	108.743	0.347969	2.19686	-1.05564	5.62402	6.61123	0.961839		0.670171	0.817158	0.366838	-0.366838	0.520583
Saint Petersburg	2024	5625343	28.343			88.6	93		282.9	50150	58367	123	7.70989e+07				13705.6	89.1501	103.757		2.18653		5.64509		0.940039		0.744337	0.965348			0.883241
Sakhalin Oblast	2018	477281	19.7391	105.018	968.54	74.6	82	2.58372e+06	225.5	2843	6471	31	5151929				10794.3	59.5666	135.581	5.41342	6.49513	1.68888	5.41832	6.87579	-0.244879	0.333913	-0.986196	-0.664735	1.16884	-1.16884	-0.546147
Sakhalin Oblast	2019	474936	19.5055	111.842	983.73	77	84	2.46817e+06	227.5	3104	6680	31	5315750				11192.6	65.3562	140.651	5.19685	6.5272	1.64805	5.42715	6.89135	-0.277039	0.598795	-0.689533	-0.368356	1.22295	-1.22295	-0.391816
Sakhalin Oblast	2020	471461	19.0296	114.641	983.73	81.7	87	2124645	230.1	3135	6785	33	4821082				10225.8	66.4954	143.914	4.50651	6.99952	1.50552	5.43851	6.89135	-0.342586	0.707438	-0.108569	0.0762116	1.22295	-1.22295	-0.17809
Sakhalin Oblast	2021	467639	16.9988	124.658	976.98	87.3	91	2.64723e+06	233.8	3172	6722	32	5219825				11162.1	67.8301	143.743	5.66085	6.84289	1.73357	5.45447	6.88447	-0.622263	1.09622	0.583645	0.668969	1.1989	-1.1989	0.105533
Sakhalin Oblast	2022	463272	17.218	126.8	949.93	88.7	92	3610182	241.5	3207	6695	37	5323086				11490.2	69.225	144.516	7.79279	7.98667	2.0532	5.48687	6.85639	-0.592077	1.17936	0.756698	0.817158	1.10254	-1.10254	0.211719
Sakhalin Oblast	2023	459063	17.9278	127.127	978.94	91.4	94	3.53886e+06	256.5	3337	6683	45	5335307				11622.2	72.6915	145.579	7.70888	9.80258	2.04237	5.54713	6.88647	-0.494319	1.19205	1.09044	1.11354	1.20588	-1.20588	0.339165
Sakhalin Oblast	2024	457594	18.2414	129.007		96	97		258.1	3282	6500	37	5235833				11442.1	71.723	142.047		8.08577		5.55335		-0.451139	1.26504	1.65905	1.5581			1.00776
Samara Oblast	2018	3210539	21.7371	80.638	428.4	81.8	86	506320	228	15199	29703	93	32105054				9999.9	47.341	92.5172	0.157705	2.89671	-1.84703	5.42935	6.06006	0.0302883	-0.612342	-0.0962077	-0.0719777	-0.755263	0.755263	0.00100489
Samara Oblast	2019	3206514	21.9517	89.2785	430.34	76.1	84	526920	221.5	15507	29732	91	32527514				10144.2	48.3609	92.7237	0.164328	2.83797	-1.80589	5.40042	6.06458	0.0598346	-0.276977	-0.800782	-0.368356	-0.748352	0.748352	-0.127586
Samara Oblast	2020	3195048	22.7083	93.7135	486.59	84.9	88	508744	227.7	15589	29221	90	26856976				8405.81	48.7911	91.4572	0.159229	2.81686	-1.83741	5.42803	6.18742	0.164046	-0.104841	0.286982	0.224401	-0.547977	0.547977	0.223713
Samara Oblast	2021	3174117	22.9273	99.3159	498.44	80.3	86	679768	230.9	15418	28719	92	29532723				9304.23	48.5741	90.4787	0.21416	2.89844	-1.54103	5.44198	6.21148	0.194204	0.112609	-0.281622	-0.0719777	-0.505765	0.505765	0.0917958
Samara Oblast	2022	3153533	23.459	102.4	532.7	81.9	87	750783	233.5	15139	27689	88	29777836				9442.69	48.0065	87.8031	0.238077	2.79052	-1.43516	5.45318	6.27796	0.267424	0.232313	-0.0838467	0.0762116	-0.383723	0.383723	0.175165
Samara Oblast	2023	3135262	24.6402	107.902	570.61	86.1	93	844104	234.4	15856	28330	88	31018598				9893.46	50.5731	90.3593	0.269229	2.80678	-1.31219	5.45703	6.34671	0.430099	0.445845	0.435313	0.965348	-0.248679	0.248679	0.505057
Samara Oblast	2024	3120204	25.3973	114.039		88.4	92		233.4	15987	28596	91	33226317				10648.8	51.237	91.6479		2.91648		5.45275		0.53436	0.684053	0.719615	0.817158			0.688797
Saratov Oblast	2018	2498661	21.0999	74.9433	470.81	73.3	81	309701	221.9	12332	26593	111	23880124				9557.17	49.3544	106.429	0.123947	4.44238	-2.0879	5.40223	6.15445	-0.0574661	-0.833374	-1.14689	-0.812924	-0.604189	0.604189	-0.449293
Saratov Oblast	2019	2484437	21.3196	81.9942	584.23	79.7	88	325958	223.5	12307	26551	109	23809704				9583.54	49.5364	106.869	0.1312	4.38731	-2.03103	5.40941	6.37029	-0.0272102	-0.559706	-0.355788	0.224401	-0.200162	0.200162	-0.103628
Saratov Oblast	2020	2467866	21.9401	86.1184	649.79	80.9	84	347067	225.4	12316	25996	102	19874087				8053.15	49.9055	105.338	0.140635	4.13313	-1.96159	5.41788	6.47665	0.0582367	-0.39963	-0.207456	-0.368356	0.033378	-0.033378	-0.190117
Saratov Oblast	2021	2444309	23.4228	91.1523	730.85	80.7	88	413122	229	12188	25482	103	20559738				8411.27	49.8628	104.25	0.169014	4.21387	-1.77777	5.43372	6.59421	0.262433	-0.204247	-0.232178	0.224401	0.322132	-0.322132	-0.0543447
Saratov Oblast	2022	2417978	24.018	93.8	770.84	86.8	92	486453	234.8	11815	25017	100	21675788				8964.43	48.8631	103.462	0.201182	4.13569	-1.60355	5.45873	6.64748	0.344409	-0.101482	0.52184	0.817158	0.464585	-0.464585	0.223468
Saratov Oblast	2023	2395053	24.0687	100.769	591.19	89.8	94	561624	240.7	12102	24577	100	21496580				8975.41	50.5292	102.616	0.234493	4.17527	-1.45033	5.48355	6.38214	0.351387	0.169025	0.892668	1.11354	-0.175368	0.175368	0.540397
Saratov Oblast	2024	2377284	24.2004	104.971		85.7	94		243.2	12112	24480	100	22193902				9335.82	50.9489	102.975		4.20648		5.49388		0.369531	0.332099	0.385869	1.11354			0.550259
Sevastopol	2018	489577	5.82799	2.55032	362.37	79.2	85	248512	148.4	2097	3992	13	3436429				7019.18	42.8329	81.5398	0.507605	2.65535	-0.678051	4.99991	5.89267	-2.16069	-3.64319	-0.417592	-0.220167	-0.990477	0.990477	-1.09023
Sevastopol	2019	510994	13.3784	2.19961	389.77	83	91	269904	143.2	2037	3621	11	3531365				6910.78	39.8635	70.8619	0.528193	2.15267	-0.638293	4.96424	5.96556	-1.12087	-3.6568	0.0521237	0.668969	-0.892872	0.892872	-0.63274
Sevastopol	2020	527088	17.1866	2.0498	426.35	82.7	88	271274	138.8	2277	3874	10	3073472				5831.04	43.1996	73.4982	0.514666	1.89722	-0.664236	4.93303	6.05526	-0.596398	-3.66261	0.0150409	0.224401	-0.762566	0.762566	-0.651401
Sevastopol	2021	539630	18.5313	1.25454	496.03	83.2	93	348362	135.6	2484	3909	12	4015336				7440.91	46.0315	72.4385	0.645557	2.22375	-0.437642	4.90971	6.20664	-0.41121	-3.69348	0.0768456	0.965348	-0.51435	0.51435	-0.50963
Sevastopol	2022	552862	20.137	1.2	567.78	89.1	94	413084	132.3	2536	4030	13	4233851				7658.06	45.8704	72.8934	0.747173	2.3514	-0.291458	4.88507	6.34173	-0.190077	-3.6956	0.806142	1.11354	-0.25876	0.25876	-0.341447
Sevastopol	2023	559824	20.5809	1.15146	564.29	91.7	95	452270	137.8	2646	4191	13	4602611				8221.53	47.2649	74.8628	0.807879	2.32216	-0.213343	4.9258	6.33557	-0.128939	-3.69748	1.12753	1.26173	-0.271192	0.271192	-0.233195
Sevastopol	2024	559837	22.8238	1.04442		92.7	96		140	2502	3883	12	4885668				8726.95	44.6916	69.3595		2.14348		4.94164		0.179952	-3.70164	1.25114	1.40992			-0.215158
Smolensk Oblast	2018	930242	22.8398	83.6511	443.51	73.6	79	360185	250.4	4856	9503	51	9003977				9679.18	52.2015	102.156	0.387195	5.48244	-0.948826	5.52306	6.09472	0.182147	-0.495395	-1.10981	-1.1093	-0.701438	0.701438	-0.366184
Smolensk Oblast	2019	920966	23.1012	95.6781	369.67	77.2	83	379208	253	4821	9530	49	8942628				9710.05	52.3472	103.478	0.41175	5.3205	-0.88734	5.53339	5.91261	0.218154	-0.028585	-0.664811	-0.516546	-0.964473	0.964473	-0.00546318
Smolensk Oblast	2020	908256	24.0028	98.9647	372.33	75.6	84	401922	256.5	4698	9200	48	7217592				7946.65	51.7255	101.293	0.44252	5.28485	-0.815269	5.54713	5.91978	0.342318	0.0989772	-0.862587	-0.368356	-0.954997	0.954997	0.0330698
Smolensk Oblast	2021	893605	25.115	104.385	370.83	79.8	85	479884	260.7	4613	8877	48	7482636				8373.54	51.6224	99.3392	0.537021	5.3715	-0.621719	5.56337	5.91574	0.495487	0.309342	-0.343427	-0.220167	-0.96034	0.96034	0.240315
Smolensk Oblast	2022	879970	26.088	106.8	427.35	81.2	86	549203	264.8	4504	8501	41	7378463				8384.9	51.1836	96.6056	0.624115	4.65925	-0.47142	5.57897	6.0576	0.629486	0.403092	-0.170373	-0.0719777	-0.759003	0.759003	0.309846
Smolensk Oblast	2023	868514	27.133	113.595	434.27	80.9	86	640811	267.7	4672	8570	37	7612559				8765.04	53.793	98.6743	0.737824	4.26015	-0.30405	5.58987	6.07367	0.773408	0.666837	-0.207456	-0.0719777	-0.734353	0.734353	0.379033
Smolensk Oblast	2024	860542	28.1726	119.138		84.8	92		277.6	4729	8554	37	7760823				9018.53	54.9537	99.4025		4.29962		5.62618		0.91657	0.881975	0.274621	0.817158			0.722581
Stavropol Krai	2018	2882213	15.7551	78.5236	608.97	75.5	80	272029	188.5	12283	27389	87	25954489				9005.06	42.6166	95.0277	0.094382	3.01851	-2.3604	5.2391	6.41177	-0.793541	-0.694412	-0.874948	-0.961114	-0.112032	0.112032	-0.642396
Stavropol Krai	2019	2894529	16.7702	81.9798	634.62	70.8	80	286480	190.2	12387	28156	83	26217828				9057.72	42.7945	97.2732	0.0989728	2.86748	-2.31291	5.24808	6.45303	-0.653743	-0.560264	-1.45591	-0.961114	-0.020661	0.020661	-0.722074
Stavropol Krai	2020	2904146	17.6642	85.0163	718.54	78.4	83	291614	189.6	12872	28579	85	22426089				7722.09	44.3228	98.4076	0.100413	2.92685	-2.29846	5.24492	6.57722	-0.530629	-0.442407	-0.51648	-0.516546	0.278281	-0.278281	-0.456868
Stavropol Krai	2021	2903318	18.8171	88.548	617.39	79.5	86	357475	189.6	12996	28701	82	23432263				8070.86	44.7626	98.8559	0.123126	2.82435	-2.09454	5.24492	6.4255	-0.371855	-0.305329	-0.38051	-0.0719777	-0.0820381	0.0820381	-0.209527
Stavropol Krai	2022	2896829	19.631	88.5	595.67	85.5	90	406588	190.1	13092	28220	81	24009267				8288.12	45.1942	97.4169	0.140356	2.79616	-1.96357	5.24755	6.38969	-0.259762	-0.307193	0.361147	0.52078	-0.15941	0.15941	0.0948764
Stavropol Krai	2023	2888656	21.1094	93.9131	568.76	83.1	90	464154	196.8	12929	27756	83	24552356				8499.58	44.7578	96.0862	0.160682	2.87331	-1.82833	5.28219	6.34346	-0.0561595	-0.0970913	0.0644847	0.52078	-0.255269	0.255269	0.137457
Stavropol Krai	2024	2885235	22.6284	99.8762		87.6	94		190.6	12801	27662	83	25063210				8686.71	44.3673	95.8743		2.87672		5.25018		0.153029	0.134357	0.620727	1.11354			0.505413
Sverdlovsk Oblast	2018	4319999	24.4884	78.3176	538.15	74	81	561039	220.5	18658	46841	153	39467155				9135.92	43.1898	108.428	0.12987	3.54167	-2.04122	5.3959	6.28814	0.409197	-0.702405	-1.06036	-0.812924	-0.364309	0.364309	-0.360437
Sverdlovsk Oblast	2019	4312661	25.6271	91.7251	548.64	75.8	82	587854	220.8	18832	47132	155	40129959				9305.15	43.6668	109.288	0.136309	3.59407	-1.99283	5.39726	6.30744	0.566006	-0.182014	-0.837865	-0.664735	-0.326941	0.326941	-0.158333
Sverdlovsk Oblast	2020	4299797	26.5534	96.0847	491.91	76.2	87	584366	220.7	19464	47902	151	33743118				7847.61	45.2673	111.405	0.135905	3.51179	-1.9958	5.3968	6.1983	0.693582	-0.0128045	-0.788421	0.0762116	-0.529026	0.529026	0.0995189
Sverdlovsk Oblast	2021	4276579	27.2809	106.896	517.27	79.1	87	721125	222.2	19078	45707	136	38595052				9024.75	44.6104	106.877	0.168622	3.18011	-1.7801	5.40358	6.24856	0.793772	0.406816	-0.429953	0.0762116	-0.438688	0.438688	0.257107
Sverdlovsk Oblast	2022	4251426	28.744	112.3	544.51	82.2	90	809984	225.1	19325	45090	144	39328947				9250.77	45.4553	106.059	0.190521	3.3871	-1.65799	5.41654	6.29989	0.995266	0.616565	-0.0467639	0.52078	-0.341653	0.341653	0.4855
Sverdlovsk Oblast	2023	4230928	29.7657	121.195	560.9	86	91	975701	225.8	19158	44003	149	37975223				8975.62	45.2808	104.003	0.230611	3.52169	-1.46702	5.41965	6.32954	1.13597	0.961814	0.422952	0.668969	-0.283268	0.283268	0.694595
Sverdlovsk Oblast	2024	4222073	31.1457	131.434		83.8	92		229.4	19394	42993	146	39552037				9367.92	45.9348	101.829		3.45802		5.43547		1.32603	1.35923	0.151011	0.817158			0.913358
Tambov Oblast	2018	1024187	18.6013	67.9399	499	74.5	73	343885	255.1	3892	10891	45	10459870				10212.9	38.0009	106.338	0.335764	4.39373	-1.09135	5.54166	6.21261	-0.401577	-1.1052	-0.998557	-1.99844	-0.50377	0.50377	-0.8
Tambov Oblast	2019	1010592	18.9628	78.6426	499	72.9	74	350038	258.8	4061	11134	43	10660863				10549.1	40.1844	110.173	0.346369	4.25493	-1.06025	5.55606	6.21261	-0.351785	-0.689792	-1.19633	-1.85025	-0.50377	0.50377	-0.716878
Tambov Oblast	2020	999423	20.4631	81.9474	484.62	72.9	76	376476	261.7	4221	11152	43	9302869				9308.24	42.2344	111.584	0.376693	4.30248	-0.976325	5.5672	6.18337	-0.145167	-0.561523	-1.19633	-1.55387	-0.554995	0.554995	-0.58038
Tambov Oblast	2021	986088	21.634	87.8189	493.94	82.2	81	449246	265.3	4426	11286	46	9981825				10122.7	44.8844	114.452	0.455584	4.6649	-0.786174	5.58086	6.20241	0.01609	-0.333629	-0.0467639	-0.812924	-0.521795	0.521795	-0.131086
Tambov Oblast	2022	972710	23.628	90.9	482.66	83.1	86	464995	269.2	4435	11310	45	10364952				10655.7	45.5943	116.273	0.478041	4.62625	-0.738059	5.59545	6.17931	0.290698	-0.214041	0.0644847	-0.0719777	-0.561977	0.561977	0.126228
Tambov Oblast	2023	961271	25.3444	96.6042	573	80.1	88	543704	271.2	4408	11202	45	10726645				11158.8	45.856	116.533	0.565609	4.6813	-0.569852	5.60286	6.35089	0.527072	0.00735767	-0.306344	0.224401	-0.240165	0.240165	0.13853
Tambov Oblast	2024	951475	27.3648	101.779		84.5	92		284.3	4423	10949	45	10990292				11550.8	46.4857	115.074		4.7295		5.65003		0.805328	0.208198	0.237538	0.817158			0.517055
Tomsk Oblast	2018	1074081	19.688	83.264	465.25	65.1	79	570191	180.3	6257	10806	48	11177503				10406.6	58.2545	100.607	0.530864	4.46894	-0.633249	5.19462	6.14257	-0.251907	-0.51042	-2.16049	-1.1093	-0.623995	0.623995	-0.681624
Tomsk Oblast	2019	1074060	19.8394	93.5137	488.48	73.6	83	575297	180.4	6082	10739	50	11803279				10989.4	56.6263	99.9851	0.535628	4.65523	-0.624315	5.19518	6.1913	-0.231064	-0.112593	-1.10981	-0.516546	-0.541245	0.541245	-0.285753
Tomsk Oblast	2020	1069994	21.1871	96.3203	584.28	76.2	82	517023	182.1	5687	9494	48	8494422				7938.76	53.1498	88.7295	0.483202	4.48601	-0.727321	5.20456	6.37038	-0.0454588	-0.00366129	-0.788421	-0.664735	-0.199983	0.199983	-0.260459
Tomsk Oblast	2021	1063999	27.0176	102.31	606.4	78.8	88	679725	182.4	6334	10558	49	10874648				10220.5	59.5301	99.2294	0.63884	4.60527	-0.448102	5.2062	6.40754	0.757508	0.228813	-0.467036	0.224401	-0.121187	0.121187	0.172974
Tomsk Oblast	2022	1057416	27.853	103.7	685.53	74.2	85	769029	183.8	6312	10312	70	11525994				10900.2	59.6927	97.5207	0.727272	6.61991	-0.318455	5.21385	6.53019	0.872559	0.28277	-1.03564	-0.220167	0.160692	-0.160692	-0.0522339
Tomsk Oblast	2023	1047746	27.1516	109.322	741.49	85.1	93	870869	184.3	6668	10880	50	11354430				10837	63.6414	103.842	0.831183	4.77215	-0.184905	5.21656	6.60866	0.775967	0.500989	0.311704	0.965348	0.360034	-0.360034	0.438795
Tomsk Oblast	2024	1041556	28.2076	112.722		87.7	93		187.5	6740	10498	48	11468586				11011	64.7109	100.792		4.60849		5.23378		0.92139	0.632948	0.633088	0.965348			0.788193
Tula Oblast	2018	1529328	23.3549	80.8501	577.4	83.8	82	435984	213.8	5454	14739	52	15462129				10110.4	35.6627	96.3757	0.285082	3.40019	-1.25498	5.36504	6.35854	0.253094	-0.604112	0.151011	-0.664735	-0.224492	0.224492	-0.12805
Tula Oblast	2019	1522369	23.4848	95.5475	596.04	88.4	85	444585	215.9	5650	14759	52	15601186				10248	37.1132	96.9476	0.292035	3.41573	-1.23088	5.37482	6.39031	0.270983	-0.033656	0.719615	-0.220167	-0.158092	0.158092	0.178973
Tula Oblast	2020	1513299	24.5951	97.4757	426.31	91.1	87	471229	217.4	5782	14574	51	13421597				8869.1	38.2079	96.3061	0.311392	3.37012	-1.1667	5.38174	6.05517	0.423891	0.0411863	1.05336	0.0762116	-0.762708	0.762708	0.471472
Tula Oblast	2021	1502152	25.8966	100.699	407.23	89.2	89	590846	219	5890	14094	51	14605302				9722.92	39.2104	93.8254	0.393333	3.39513	-0.933098	5.38907	6.00938	0.603128	0.166279	0.818503	0.37259	-0.830675	0.830675	0.558235
Tula Oblast	2022	1489080	27.564	102.3	490.91	90.5	91	673180	223.2	6007	13990	50	15142120				10168.8	40.3403	93.9506	0.452078	3.35778	-0.7939	5.40807	6.19626	0.832758	0.228432	0.979195	0.668969	-0.532588	0.532588	0.648388
Tula Oblast	2023	1476305	29.1149	106.302	511.46	93.5	92	778403	224.8	6167	13628	59	15097727				10226.7	41.7732	92.3115	0.527264	3.99646	-0.640053	5.41521	6.23727	1.04635	0.383773	1.35002	0.817158	-0.459385	0.459385	0.811337
Tula Oblast	2024	1463965	30.8105	111.588		94	95		229.4	6233	13297	50	15230546				10403.6	42.5762	90.8287		3.41538		5.43547		1.27986	0.588941	1.41183	1.26173			1.13559
Tver Oblast	2018	1273914	14.4857	79.1391	562.1	69.9	76	369778	181.8	5797	12470	80	12065502				9471.21	45.5054	97.8873	0.290269	6.27986	-1.23695	5.20291	6.33168	-0.968363	-0.670519	-1.56716	-1.55387	-0.278994	0.278994	-0.896184
Tver Oblast	2019	1261790	15.8385	89.8357	627.5	67.6	77	387043	183.6	5718	12208	71	11492627				9108.19	45.3166	96.7514	0.306742	5.62693	-1.18175	5.21276	6.44174	-0.782056	-0.255351	-1.85146	-1.40568	-0.046024	0.046024	-0.849705
Tver Oblast	2020	1249405	16.7655	94.7219	539.06	64.2	76	389464	185.4	5717	11733	71	9672674				7741.82	45.7578	93.9087	0.31172	5.6827	-1.16565	5.22252	6.28983	-0.6544	-0.0657013	-2.27173	-1.55387	-0.361067	0.361067	-0.836928
Tver Oblast	2021	1233938	18.911	100.729	703.74	75.3	83	457518	187.7	5755	11707	71	11213773				9087.79	46.6393	94.8751	0.370779	5.75394	-0.99215	5.23484	6.55641	-0.35892	0.16746	-0.899669	-0.516546	0.22556	-0.22556	-0.366647
Tver Oblast	2022	1218611	20.256	103.5	719.21	78.4	83	509468	192.1	5846	11202	72	10660618				8748.17	47.9727	91.9243	0.418072	5.90837	-0.872101	5.25802	6.57815	-0.173688	0.275008	-0.51648	-0.516546	0.280668	-0.280668	-0.242475
Tver Oblast	2023	1205465	21.6709	111.25	719.21	77.6	88	622862	193.4	5901	11018	72	10522207				8728.75	48.9521	91.4004	0.516699	5.9728	-0.660296	5.26476	6.57815	0.0211701	0.575803	-0.615368	0.224401	0.280668	-0.280668	-0.0149322
Tver Oblast	2024	1195160	24.13	115.035		91.8	94		196.2	5706	10945	73	10865846				9091.54	47.7426	91.5777		6.10797		5.27913		0.359827	0.722704	1.13989	1.11354			0.833989
Tyumen Oblast	2018	3721567	24.8435	100.853	706.23	86.5	90	2.38475e+06		20533	48398	116	44315347				11907.7	55.173	130.047	0.640792	3.11697	-0.445051		6.55994	0.458102	0.172259	0.484757	0.52078	0.23443	-0.23443	0.280293
Tyumen Oblast	2019	3755879	24.1502	111.05	738.85	80.4	88	2383586		21006	48694	114	46082042				12269.3	55.9283	129.647	0.634628	3.03524	-0.454716		6.60509	0.362617	0.568055	-0.269261	0.224401	0.35063	-0.35063	0.107036
Tyumen Oblast	2020	3784809	25.3241	111.599	744.33	87.6	90	1.92364e+06		21586	49137	113	39684956				10485.3	57.0333	129.827	0.508252	2.98562	-0.676778		6.61248	0.524282	0.589372	0.620727	0.52078	0.370151	-0.370151	0.377002
Tyumen Oblast	2021	3812032	25.7237	116.165	747.48	87.6	93	3.01491e+06		22281	49570	118	47375570				12427.9	58.4491	130.036	0.790892	3.09546	-0.234593		6.61671	0.579316	0.766594	0.620727	0.965348	0.381372	-0.381372	0.510123
Tyumen Oblast	2022	3839456	26.431	116.2	811.37	89.8	92	3.62258e+06		23046	49824	118	47588748				12394.7	60.0241	129.768	0.943515	3.07335	-0.0581433		6.69872	0.676723	0.767937	0.892668	0.817158	0.608962	-0.608962	0.509105
Tyumen Oblast	2023	3871017	26.9602	119.634	882.21	92.6	95	4.11949e+06		23503	50077	117	49278127				12730	60.7153	129.364	1.06419	3.02246	0.0622109		6.78243	0.749609	0.901217	1.23877	1.26173	0.86131	-0.86131	0.658003
Tyumen Oblast	2024	3911248	27.463	121.5		95.7	98			23904	50212	118	5.00201e+07				12788.8	61.116	128.378		3.01694				0.818843	0.973648	1.62196	1.70629			1.28019
Udmurt Republic	2018	1485681	20.8505	77.2511	464.27	70.3	75	457661	254.4	7431	15541	69	17660835				11887.4	50.0175	104.605	0.308048	4.64433	-1.1775	5.53891	6.14047	-0.0918082	-0.743801	-1.51772	-1.70206	-0.627486	0.627486	-0.68558
Udmurt Republic	2019	1476440	20.9818	85.4724	436.95	71.4	75	489587	256.5	7452	15251	66	18534228				12553.3	50.4728	103.296	0.3316	4.47021	-1.10383	5.54713	6.07982	-0.0737335	-0.424704	-1.38175	-1.70206	-0.724806	0.724806	-0.571488
Udmurt Republic	2020	1466282	21.5888	91.1784	480.91	76.8	79	466780	257.6	7649	15204	63	16339467				11143.5	52.166	103.691	0.318342	4.29658	-1.14463	5.55141	6.17568	0.00986043	-0.203236	-0.714255	-1.1093	-0.568211	0.568211	-0.289745
Udmurt Republic	2021	1454945	21.8249	100.159	499.29	79.6	83	596320	259.5	7768	14860	69	17778984				12219.7	53.3903	102.134	0.409857	4.74245	-0.891946	5.55876	6.21319	0.0423782	0.145317	-0.368149	-0.516546	-0.502737	0.502737	-0.0388525
Udmurt Republic	2022	1445599	22.998	104.1	540.81	84.3	88	667917	263.9	7554	14347	64	16718035				11564.8	52.2552	99.2461	0.462035	4.42723	-0.772115	5.57557	6.29307	0.203936	0.298296	0.212816	0.224401	-0.354833	0.354833	0.258856
Udmurt Republic	2023	1438404	23.4959	111.859	536.93	85.5	88	766753	265.7	7742	14235	65	15946028				11085.9	53.8235	98.9639	0.533058	4.5189	-0.629125	5.58237	6.28587	0.272505	0.59944	0.361147	0.224401	-0.368655	0.368655	0.36523
Udmurt Republic	2024	1430919	24.3883	115.833		85.6	89		266	7663	13970	62	16693957				11666.6	53.553	97.6296		4.33288		5.5835		0.395408	0.753699	0.373508	0.37259			0.473801
Ulyanovsk Oblast	2018	1234009	23.1653	73.9357	446.29	70.5	75	313349	244	5180	15275	55	13281357				10762.8	41.977	123.784	0.253928	4.45702	-1.37071	5.49717	6.10097	0.226983	-0.87248	-1.493	-1.70206	-0.691535	0.691535	-0.629803
Ulyanovsk Oblast	2019	1224520	20.5017	82.1362	462.57	66	72	347071	228.6	5224	15377	55	13389145				10934.2	42.6616	125.576	0.283434	4.49156	-1.26077	5.43197	6.1368	-0.139848	-0.554193	-2.04924	-2.14663	-0.633542	0.633542	-0.851273
Ulyanovsk Oblast	2020	1213385	21.8873	87.5121	444.82	68.9	78	361772	230.7	5234	15014	55	11656015				9606.2	43.1355	123.736	0.298151	4.53277	-1.21015	5.44112	6.09767	0.0509762	-0.345535	-1.69077	-1.25749	-0.696771	0.696771	-0.50921
Ulyanovsk Oblast	2021	1199376	22.4596	93.9447	473.81	75.1	81	423970	234.2	5095	14514	56	12687706				10578.6	42.4804	121.013	0.353492	4.66909	-1.03989	5.45618	6.16081	0.129785	-0.0958666	-0.924391	-0.812924	-0.593502	0.593502	-0.221979
Ulyanovsk Oblast	2022	1186333	22.578	96.7	500.74	80.5	88	494328	236.8	4956	13829	58	13020167				10975.1	41.7758	116.569	0.416686	4.88902	-0.875423	5.46722	6.21609	0.146094	0.011077	-0.2569	0.224401	-0.497572	0.497572	0.124449
Ulyanovsk Oblast	2023	1176894	22.6282	103.155	524.27	80.9	88	572384	236.1	5178	13810	60	13106945				11136.9	43.9972	117.343	0.486352	5.09817	-0.720824	5.46426	6.26201	0.153014	0.261623	-0.207456	0.224401	-0.413753	0.413753	0.169067
Ulyanovsk Oblast	2024	1169058	22.6764	106.279		89.5	94		237.7	5384	13602	61	12953950				11080.7	46.0542	116.35		5.21788		5.47101		0.159648	0.382856	0.855586	1.11354			0.627907
Vladimir Oblast	2018	1384818	20.4808	71.8362	503.18	72.1	75	346636	308.8	4769	12784	58	12525838				9045.11	34.4377	92.3154	0.250311	4.18828	-1.38505	5.73269	6.22095	-0.142728	-0.95397	-1.29522	-1.70206	-0.48888	0.48888	-0.72102
Vladimir Oblast	2019	1376582	21.5577	83.9692	475.67	74.1	80	389002	311.1	4774	12634	58	11704148				8502.33	34.6801	91.778	0.282586	4.21333	-1.26377	5.74011	6.16472	0.00558272	-0.483047	-1.048	-0.961114	-0.586877	0.586877	-0.37994
Vladimir Oblast	2020	1366384	23.7667	86.7617	473.28	75.8	82	404786	313.7	4896	12385	58	9703271				7101.42	35.8318	90.6407	0.296246	4.24478	-1.21657	5.74844	6.15969	0.309806	-0.374662	-0.837865	-0.664735	-0.59539	0.59539	-0.194413
Vladimir Oblast	2021	1350639	24.8806	94.1136	471.69	81.3	87	540728	317.3	4965	12423	62	11418265				8453.97	36.7604	91.9787	0.40035	4.59042	-0.915416	5.75985	6.15632	0.463203	-0.089309	-0.158012	0.0762116	-0.601054	0.601054	0.17863
Vladimir Oblast	2022	1333872	28.34	97	477.06	79.4	87	584074	321.5	5018	12208	62	11496390				8618.81	37.6198	91.523	0.437879	4.64812	-0.825813	5.773	6.16764	0.939628	0.022721	-0.39287	0.0762116	-0.581925	0.581925	0.245523
Vladimir Oblast	2023	1317726	30.0328	104.195	514.88	81.5	88	677998	322.8	4976	11955	62	10751412				8159.06	37.762	90.7245	0.514522	4.70508	-0.664518	5.77703	6.24393	1.17275	0.301977	-0.133291	0.224401	-0.447202	0.447202	0.402609
Vladimir Oblast	2024	1303939	32.405	110.082		84.8	90		326.6	5001	11786	58	11231204				8613.29	38.353	90.3877		4.44806		5.78874		1.49945	0.530495	0.274621	0.52078			0.706337
Volgograd Oblast	2018	2543595	16.3148	73.3082	525.77	77.6	78	364764	219.3	11304	24630	89	24355167				9575.1	44.441	96.8315	0.143405	3.49898	-1.94208	5.39044	6.26486	-0.716461	-0.896838	-0.615368	-1.25749	-0.408409	0.408409	-0.61555
Volgograd Oblast	2019	2532443	16.1837	81.4988	461.17	78.4	83	380350	222.8	11292	24210	88	25138643				9926.64	44.5894	95.5994	0.150191	3.47491	-1.89585	5.40627	6.13377	-0.734518	-0.578933	-0.51648	-0.516546	-0.638529	0.638529	-0.34159
Volgograd Oblast	2020	2519924	18.495	84.5882	468.38	75.7	88	387991	224.4	11297	23462	85	20955331				8315.86	44.8307	93.106	0.153969	3.37312	-1.871	5.41343	6.14928	-0.416204	-0.459021	-0.850226	0.224401	-0.612845	0.612845	-0.177641
Volgograd Oblast	2021	2503227	19.3619	89.2692	440.71	88.3	92	426400	227.1	11024	22607	82	22710163				9072.35	44.0392	90.3114	0.17034	3.27577	-1.76996	5.42539	6.08839	-0.296817	-0.277339	0.707254	0.817158	-0.711412	0.711412	0.332334
Volgograd Oblast	2022	2481432	20.118	89.6	511.7	88.2	95	486910	233.1	10956	21700	84	23277385				9380.63	44.1519	87.4495	0.196222	3.38514	-1.62851	5.45147	6.23774	-0.192693	-0.264498	0.694893	1.26173	-0.45853	0.45853	0.391592
Volgograd Oblast	2023	2461978	20.6856	96.0872	533.79	91.4	95	562548	235	11249	21771	84	23892008				9704.4	45.6909	88.4289	0.228494	3.41189	-1.47624	5.45959	6.28	-0.114522	-0.0127077	1.09044	1.26173	-0.37984	0.37984	0.520956
Volgograd Oblast	2024	2443972	21.6036	101.685		92.3	97		236.3	11723	21203	85	24377972				9974.73	47.967	86.7563		3.47794		5.4651		0.0119038	0.204564	1.20169	1.5581			0.744066
Vologda Oblast	2018	1171486	22.6431	69.5835	508.91	70.4	75	525527	263.7	4127	12638	52	11225683				9582.43	35.2288	107.88	0.448599	4.43881	-0.801627	5.57481	6.23227	0.155063	-1.0414	-1.50536	-1.70206	-0.468468	0.468468	-0.725058
Vologda Oblast	2019	1163259	22.9747	82.9847	524.68	70.3	81	543954	267.7	4119	12606	51	10848332				9325.81	35.4091	108.368	0.467612	4.38423	-0.760116	5.58987	6.26279	0.200722	-0.52126	-1.51772	-0.812924	-0.412292	0.412292	-0.447778
Vologda Oblast	2020	1154820	23.616	88.1629	511.41	71.6	81	540722	270	4161	12443	51	9058048				7843.69	36.0316	107.748	0.468231	4.41627	-0.758794	5.59842	6.23717	0.289045	-0.320278	-1.35702	-0.812924	-0.459563	0.459563	-0.348324
Vologda Oblast	2021	1144246	23.4896	96.7294	551.28	79.6	86	897094	272	4065	12183	53	10360080				9054.07	35.5256	106.472	0.784005	4.63187	-0.24334	5.6058	6.31224	0.271635	0.0122191	-0.368149	-0.0719777	-0.317537	0.317537	0.032253
Vologda Oblast	2022	1133603	23.459	99.7	572.51	80.8	87	900544	274.6	4067	11885	54	10402177				9176.21	35.8768	104.843	0.794408	4.76357	-0.230158	5.61532	6.35003	0.267424	0.127517	-0.219817	0.0762116	-0.241911	0.241911	0.0986493
Vologda Oblast	2023	1125062	23.9443	106.714	590.58	83.2	89	961567	276.7	4085	11632	53	10318266				9171.29	36.3091	103.39	0.854679	4.71085	-0.157029	5.62293	6.38111	0.334262	0.39974	0.0768456	0.37259	-0.177541	0.177541	0.272196
Vologda Oblast	2024	1118357	23.8051	110.851		87.6	92		284.1	4059	11288	53	10326245				9233.41	36.2943	100.934		4.73909		5.64933		0.315086	0.560329	0.620727	0.817158			0.578325
Voronezh Oblast	2018	2340861	24.6241	74.5572	334.87	79	82	406386	204.8	12164	25463	78	24125462				10306.2	51.9638	108.776	0.173605	3.33211	-1.75097	5.32203	5.81374	0.427874	-0.848361	-0.442314	-0.664735	-1.08844	1.08844	-0.0878197
Voronezh Oblast	2019	2337457	26.3258	84.9653	337.98	77.1	79	428581	205.1	12292	25363	77	23964797				10252.5	52.5871	108.507	0.183354	3.29418	-1.69634	5.3235	5.82299	0.662234	-0.444387	-0.677172	-1.1093	-1.07736	1.07736	-0.0982537
Voronezh Oblast	2020	2327739	28.3252	88.9712	331	80.6	76	456566	206.6	12060	24718	76	20501657				8807.54	51.8099	106.189	0.196141	3.26497	-1.62892	5.33078	5.80212	0.937587	-0.288902	-0.244539	-1.55387	-1.10222	1.10222	-0.00950028
Voronezh Oblast	2021	2310877	29.2502	96.9473	357.66	87.1	84	551242	208.1	12259	24458	78	22760567				9849.32	53.0491	105.839	0.238542	3.37534	-1.43321	5.33802	5.87958	1.06498	0.0206772	0.558923	-0.368356	-1.00725	1.00725	0.456695
Voronezh Oblast	2022	2293949	30.768	100.1	523.42	90.4	94	594183	210.1	12271	23807	79	23126781				10081.6	53.4929	103.782	0.259022	3.44384	-1.35084	5.34758	6.26038	1.27401	0.143042	0.966834	1.11354	-0.41678	0.41678	0.78284
Voronezh Oblast	2023	2279349	31.8634	105.623	497.63	89.9	92	655627	216.6	12754	24195	77	23156497				10159.3	55.9546	106.149	0.287638	3.37816	-1.24605	5.37805	6.20986	1.42487	0.357427	0.905029	0.817158	-0.50865	0.50865	0.802627
Voronezh Oblast	2024	2266731	34.2271	110.326		92.3	94		218.9	12752	24055	78	24021175				10597.3	56.2572	106.122		3.44108		5.38862		1.75039	0.539956	1.20169	1.11354			1.15139
Yamalo-Nenets Autonomous Okrug	2018	510952	24.4726	120.394	1036.86	98.1	98	5.97239e+06	203.6	2982	7823	22	6778345				13266.1	58.3616	153.106	11.6888	4.30569	2.45863	5.31616	6.94395	0.407009	0.930719	1.91863	1.70629	1.41221	-1.41221	0.710088
Yamalo-Nenets Autonomous Okrug	2019	510366	24.9926	139.292	1261.91	95	94	6.18933e+06	206.5	3089	7879	21	7016431				13747.8	60.5252	154.379	12.1272	4.11469	2.49545	5.3303	7.14038	0.478622	1.66421	1.53544	1.11354	2.21389	-2.21389	0.515584
Yamalo-Nenets Autonomous Okrug	2020	509421	25.8267	139.981	1323.22	95.4	94	5.43309e+06	206.9	3336	8146	21	5487830				10772.7	65.4861	159.907	10.6652	4.12233	2.36699	5.33224	7.18782	0.593499	1.69098	1.58488	1.11354	2.43229	-2.43229	0.510121
Yamalo-Nenets Autonomous Okrug	2021	510010	25.311	148.453	1157.53	98.5	98	8.27287e+06	206.7	3430	8336	24	7337724				14387.4	67.2536	163.448	16.221	4.70579	2.78631	5.33127	7.05404	0.522479	2.01978	1.96807	1.70629	1.84206	-1.84206	0.874912
Yamalo-Nenets Autonomous Okrug	2022	511814	25.372	143.4	1367.48	97.9	94	1.03663e+07	212.3	3518	8463	25	6788592				13263.8	68.7359	165.353	20.2539	4.88459	3.00835	5.358	7.22072	0.530879	1.82366	1.89391	1.11354	2.58995	-2.58995	0.554406
Yamalo-Nenets Autonomous Okrug	2023	514173	25.0347	142.969	1641.65	98.6	99	1.04622e+07	212.4	3604	8490	24	6943980				13505.1	70.0931	165.12	20.3477	4.66769	3.01297	5.35847	7.40346	0.484426	1.80693	1.98043	1.85448	3.56661	-3.56661	0.511934
Yamalo-Nenets Autonomous Okrug	2024	519532	25.3601	142.252		98.4	97		211.7	3799	8742	24	7262065				13978.1	73.1235	168.267		4.61954		5.35517		0.529242	1.77912	1.95571	1.5581			1.45554
Yaroslavl Oblast	2018	1247850	23.754	79.4765	548.48	65.9	76	467689	243.4	6758	12684	52	13682271				10964.7	54.1572	101.647	0.374796	4.16717	-0.981375	5.49471	6.30715	0.308048	-0.657426	-2.0616	-1.55387	-0.327511	0.327511	-0.727467
Yaroslavl Oblast	2019	1239717	24.5863	98.5568	509.16	71.1	79	491363	246.6	6308	11748	44	13135610				10595.7	50.8826	94.7636	0.396351	3.5492	-0.925456	5.50777	6.23276	0.422668	0.0831467	-1.41883	-1.1093	-0.467578	0.467578	-0.310948
Yaroslavl Oblast	2020	1228638	25.2934	109.437	472.67	73.9	80	497908	249.6	6853	11791	46	11226089				9137.02	55.7772	95.9681	0.405252	3.74398	-0.903247	5.51986	6.1584	0.520053	0.505429	-1.07272	-0.961114	-0.597563	0.597563	-0.0821581
Yaroslavl Oblast	2021	1213650	26.3083	119.037	452.09	75.3	83	572665	252.8	6674	11728	45	12997043				10709.1	54.9911	96.6341	0.471854	3.70782	-0.751086	5.5326	6.11388	0.659818	0.878054	-0.899669	-0.516546	-0.670874	0.670874	0.158506
Yaroslavl Oblast	2022	1200121	26.915	125.2	476.22	77.8	85	617103	254.3	6449	11253	45	12686793				10571.3	53.7362	93.7655	0.514201	3.74962	-0.665141	5.53851	6.16588	0.743379	1.11726	-0.590646	-0.220167	-0.584917	0.584917	0.326948
Yaroslavl Oblast	2023	1191081	28.1345	133.772	476.22	80.6	88	713444	262.8	6587	11038	46	12551513				10537.9	55.3027	92.6721	0.598989	3.86204	-0.512512	5.57139	6.16588	0.911332	1.44996	-0.244539	0.224401	-0.584917	0.584917	0.585215
Yaroslavl Oblast	2024	1183866	29.6205	139.874		83.2	90		264.2	6391	10676	46	12330215				10415.2	53.9842	90.1791		3.88557		5.57671		1.11598	1.68682	0.0768456	0.52078			0.850108
Zabaykalsky Krai	2018	1040538	16.0815	65.5896	588.84	65.1	70	326599	219.2	5352	11980	49	11106771				10674.1	51.4349	115.133	0.313875	4.7091	-1.15876	5.38998	6.37815	-0.748587	-1.19642	-2.16049	-2.44301	-0.18374	0.18374	-1.27295
Zabaykalsky Krai	2019	1030090	16.1573	78.6114	518.64	65.3	73	358684	225.3	5396	11938	53	12046692				11694.8	52.3838	115.893	0.348206	5.14518	-1.05496	5.41743	6.25121	-0.738159	-0.691002	-2.13576	-1.99844	-0.433808	0.433808	-1.02591
Zabaykalsky Krai	2020	1019906	17.0687	85.6502	506.78	69.7	77	414484	224.9	5512	11681	50	9910003				9716.58	54.0442	114.53	0.406394	4.90241	-0.900432	5.41566	6.22808	-0.612631	-0.417802	-1.59188	-1.40568	-0.476056	0.476056	-0.710388
Zabaykalsky Krai	2021	1007620	18.1489	93.1103	529.32	79.4	84	512723	228.4	5312	11423	55	10956290				10873.4	52.7183	113.366	0.508846	5.45841	-0.67561	5.4311	6.27159	-0.46388	-0.128252	-0.39287	-0.368356	-0.395763	0.395763	-0.191519
Zabaykalsky Krai	2022	996473	18.227	95.3	517.74	84.3	88	563667	231.7	5230	11139	57	10758842				10796.9	52.4851	111.784	0.565662	5.72018	-0.569758	5.44544	6.24947	-0.453119	-0.0432617	0.212816	0.224401	-0.437014	0.437014	0.0755701
Zabaykalsky Krai	2023	988411	18.4178	101.815	516.04	85.8	90	726780	232.4	5141	11153	55	10426709				10549	52.0128	112.838	0.735302	5.56449	-0.307475	5.44846	6.24618	-0.426841	0.209604	0.39823	0.52078	-0.44307	0.44307	0.228969
Zabaykalsky Krai	2024	984115	19.2238	105.064		83.6	92		244.9	5433	11112	55	10942161				11118.8	55.207	112.914		5.58878		5.50085		-0.315842	0.335718	0.126289	0.817158			0.240831

## Sheet: S2_RF_PANEL
territory	year	01_population_total__population_total	04_birth_death_natural_increase__births_total	04_birth_death_natural_increase__born_city	04_birth_death_natural_increase__born_rural	04_birth_death_natural_increase__deaths_total	04_birth_death_natural_increase__deceased_city	04_birth_death_natural_increase__deceased_rural	04_birth_death_natural_increase__growth_rural	04_birth_death_natural_increase__growth_urban	04_birth_death_natural_increase__increase_total	09_fixed_broadband_per100__fixed_broadband_per100	10_mobile_broadband_per100__mobile_broadband_per100	11_internet_subscription_fee__internet_subscription_fee	12_households_internet_share__households_internet_share	13_internet_users_per100__internet_users_per100	05_morbidity_by_disease_class__morbidity_by_disease_class	06_primary_disability_total__primary_disability_total	14_grp_total_current_prices__grp_total_current_prices	03_outpatient_capacity_per10k__outpatient_capacity_per10k	07_physicians_headcount__physicians_headcount	08_hospital_beds_total__hospital_beds_total	16_nurses_headcount__nurses_headcount	17_hospital_organizations_count__hospital_organizations_count	15_telemedicine_consultations__consultations_patients_total	15_telemedicine_consultations__consultations_total	02_doctor_visits_total__doctor_visits_total	tm_consults_total	tm_consults_total_per1000	tm_consults_patients_total	tm_consults_patients_per1000	tm_patient_share	visit_per1000	phys_dens_10k	nurse_dens_10k	hospital_org_per100k	beds_dens_10k	births_total	birth_rate_per1000	deaths_total	death_rate_per1000	natural_increase_total	natural_increase_per1000	morbidity_per1000	primary_disability_per100k	grp_pc	ln_grp_pc	ln_internet_fee	z_fixed_bb_per100
Russian Federation	2018	147818888	1604344	1205231	399113	1828910	1317703	511207	-112094	-112472	-224566	21.5021	85.6035	563.68	76.6	81	114841	641	610226	226.4	703748	1172.8	1491375	5257	189911	387555	1436560212	387555	2.62182	189911	1.28475	0.490023	9718.38	47.6088	100.892	3.55638	79.3403	1604344	10.8534	1828910	12.3726	-224566	-1.5192	0.776902	433.639	0.0041282	-5.48991	6.33449	-1.35139
Russian Federation	2019	147899994	1481074	1115337	365737	1798307	1301650	496657	-130920	-186313	-317233	21.9815	95.6098	554.08	76.9	83	114512	636	642736	226.8	714630	1173.6	1491256	5130	385328	678990	1454382429	678990	4.59087	385328	2.60533	0.567502	9833.55	48.3185	100.829	3.46856	79.3509	1481074	10.014	1798307	12.1589	-317233	-2.14492	0.774254	430.02	0.00434575	-5.43856	6.31731	-1.04169
Russian Federation	2020	147707517	1436514	1079887	356627	2138586	1568773	569813	-213186	-488886	-702072	22.774	98.7589	552.88	80	85	111294	559	639170	227.6	737371	1188.8	1490517	5065	6437608	7004863	1228217382	7004863	47.4239	6437608	43.5835	0.91902	8315.2	49.921	100.91	3.42907	80.4834	1436514	9.7254	2138586	14.4785	-702072	-4.75312	0.753478	378.451	0.00432727	-5.44282	6.31514	-0.529682
Russian Federation	2021	147217903	1398253	1047731	350522	2441594	1799377	642217	-291695	-751646	-1043341	23.4122	106.468	571.41	84	88	125022	536	830060	229.1	741858	1162.1	1467603	5072	7599927	8634251	1419023002	8634251	58.6495	7599927	51.6237	0.880207	9638.93	50.3918	99.6892	3.44523	78.9374	1398253	9.49785	2441594	16.5849	-1043341	-7.08705	0.849234	364.086	0.00563831	-5.17817	6.34811	-0.117389
Russian Federation	2022	146713743	1304087	980716	323371	1898644	1388492	510152	-186781	-407776	-594557	24.268	109.2	585.02	86.6	90	130443	565	950861	230.5	744074	1141.9	1439929	5167	6744323	7640525	1455035103	7640525	52.0778	6744323	45.9693	0.882704	9917.51	50.716	98.1455	3.52182	77.8318	1304087	8.88865	1898644	12.9411	-594557	-4.0525	0.889096	385.104	0.00648107	-5.03887	6.37165	0.435484
Russian Federation	2023	146299106	1264354	949742	314612	1764618	1288887	475731	-161119	-339145	-500264	25.1053	115.89	608.17	87.9	92	120277	726	1.07365e+06	232.7	758775	1132.4	1433518	5177	7002697	8169548	1480900532	8169548	55.8414	7002697	47.8656	0.857171	10122.4	51.8646	97.9854	3.53864	77.4031	1264354	8.64225	1764618	12.0617	-500264	-3.41946	0.822131	496.244	0.00733874	-4.91459	6.41045	0.976378
Russian Federation	2024	146135359										26.1143	123.459		90.4	94	119987			233.9	749885	1127.7	1407491	5044	7910526	15941875	1.51321e+09	15941875	109.09	7910526	54.1315	0.496211	10354.8	51.3144	96.3142	3.45159	77.1682							0.821065					1.62829
[truncated: 6 more columns]

## Sheet: S2_REG_REP
panel	indicator	n_rows	n_missing	missing_share
regions	births_total	595	595	1
regions	deaths_total	595	595	1
regions	natural_increase_total	595	595	1
regions	11_internet_subscription_fee__internet_subscription_fee	595	86	0.144538
regions	ln_internet_fee	595	86	0.144538
regions	z_internet_fee	595	86	0.144538
regions	z_internet_fee_rev	595	86	0.144538
regions	14_grp_total_current_prices__grp_total_current_prices	595	85	0.142857
regions	grp_pc	595	85	0.142857
regions	ln_grp_pc	595	85	0.142857
regions	10_mobile_broadband_per100__mobile_broadband_per100	595	42	0.0705882
regions	z_mobile_bb_per100	595	42	0.0705882
regions	09_fixed_broadband_per100__fixed_broadband_per100	595	14	0.0235294
regions	z_fixed_bb_per100	595	14	0.0235294
regions	03_outpatient_capacity_per10k__outpatient_capacity_per10k	595	7	0.0117647
regions	ln_outpatient_capacity_per10k	595	7	0.0117647
regions	dii	595	2	0.00336134
regions	01_population_total__population_total	595	0	0
regions	02_doctor_visits_total__doctor_visits_total	595	0	0
regions	07_physicians_headcount__physicians_headcount	595	0	0
regions	12_households_internet_share__households_internet_share	595	0	0
regions	13_internet_users_per100__internet_users_per100	595	0	0
regions	16_nurses_headcount__nurses_headcount	595	0	0
regions	17_hospital_organizations_count__hospital_organizations_count	595	0	0
regions	hospital_org_per100k	595	0	0
regions	nurse_dens_10k	595	0	0
regions	phys_dens_10k	595	0	0
regions	visit_per1000	595	0	0
regions	z_households_internet_share	595	0	0
regions	z_internet_users_per100	595	0	0

## Sheet: S2_RF_REP
panel	indicator	n_rows	n_missing	missing_share
rf	04_birth_death_natural_increase__births_total	7	1	0.142857
rf	04_birth_death_natural_increase__born_city	7	1	0.142857
rf	04_birth_death_natural_increase__born_rural	7	1	0.142857
rf	04_birth_death_natural_increase__deaths_total	7	1	0.142857
rf	04_birth_death_natural_increase__deceased_city	7	1	0.142857
rf	04_birth_death_natural_increase__deceased_rural	7	1	0.142857
rf	04_birth_death_natural_increase__growth_rural	7	1	0.142857
rf	04_birth_death_natural_increase__growth_urban	7	1	0.142857
rf	04_birth_death_natural_increase__increase_total	7	1	0.142857
rf	06_primary_disability_total__primary_disability_total	7	1	0.142857
rf	11_internet_subscription_fee__internet_subscription_fee	7	1	0.142857
rf	14_grp_total_current_prices__grp_total_current_prices	7	1	0.142857
rf	birth_rate_per1000	7	1	0.142857
rf	births_total	7	1	0.142857
rf	death_rate_per1000	7	1	0.142857
rf	deaths_total	7	1	0.142857
rf	grp_pc	7	1	0.142857
rf	ln_grp_pc	7	1	0.142857
rf	ln_internet_fee	7	1	0.142857
rf	natural_increase_per1000	7	1	0.142857
rf	natural_increase_total	7	1	0.142857
rf	primary_disability_per100k	7	1	0.142857
rf	z_internet_fee	7	1	0.142857
rf	z_internet_fee_rev	7	1	0.142857
rf	01_population_total__population_total	7	0	0
rf	02_doctor_visits_total__doctor_visits_total	7	0	0
rf	03_outpatient_capacity_per10k__outpatient_capacity_per10k	7	0	0
rf	05_morbidity_by_disease_class__morbidity_by_disease_class	7	0	0
rf	07_physicians_headcount__physicians_headcount	7	0	0
rf	08_hospital_beds_total__hospital_beds_total	7	0	0
rf	09_fixed_broadband_per100__fixed_broadband_per100	7	0	0
rf	10_mobile_broadband_per100__mobile_broadband_per100	7	0	0
rf	12_households_internet_share__households_internet_share	7	0	0
rf	13_internet_users_per100__internet_users_per100	7	0	0
rf	15_telemedicine_consultations__consultations_patients_total	7	0	0
rf	15_telemedicine_consultations__consultations_total	7	0	0
rf	16_nurses_headcount__nurses_headcount	7	0	0
rf	17_hospital_organizations_count__hospital_organizations_count	7	0	0
rf	beds_dens_10k	7	0	0
rf	dii	7	0	0
rf	hospital_org_per100k	7	0	0
rf	morbidity_per1000	7	0	0
rf	nurse_dens_10k	7	0	0
rf	phys_dens_10k	7	0	0
rf	tm_consults_patients_per1000	7	0	0
rf	tm_consults_patients_total	7	0	0
rf	tm_consults_total	7	0	0
rf	tm_consults_total_per1000	7	0	0
rf	tm_patient_share	7	0	0
rf	visit_per1000	7	0	0
rf	z_fixed_bb_per100	7	0	0
rf	z_households_internet_share	7	0	0
rf	z_internet_users_per100	7	0	0
rf	z_mobile_bb_per100	7	0	0
