# Supplementary material for: Digital infrastructure and proxies of ambulatory care access in Russia, 2018–2024: a regional panel study with a national telemedicine signal analysis
Source: Front Digit Health. 2026 Jun 23;8:1856577. doi: 10.3389/fdgth.2026.1856577 (PMC13338863; doi:10.3389/fdgth.2026.1856577)
Supplement: Supplementary file 7 [file Datasheet3.xlsx]

## Sheet: S3_MAIN
Order	Sheet name	What it contains	Role in workbook	Relationship to main text
1	S3_PANEL	Full panel passport: N, number of regions, number of years, expected balanced-panel size, completeness, and share of fully covered regions.	Core Supplementary S3	Expands the brief panel architecture summary in the main text.
2	S3_DESC_REG	Annual descriptive statistics for all numeric variables in the region-year analytical panel.	Core Supplementary S3	Provides the detailed descriptive table underlying the compact main-text summary.
3	S3_MISS_YEAR	Missingness by variable and year in the regional panel.	Core Supplementary S3	Full missingness matrix; the main text shows only the compact profile.
4	S3_MISS_VAR	Overall missingness by variable in the regional panel.	Core Supplementary S3	Complete variable-level missingness profile.
5	S3_OUTLIERS	Protocol for marking within-year extreme values based on z-scores, without automatic exclusion.	Core Supplementary S3	Supports the QC/outlier profile without duplicating the main-text figure.
6	S3_RF_DESC	Annual descriptive statistics for the RF-year series.	Core Supplementary S3	Expanded national descriptive layer.
7	S3_RF_TM_SERIES	Expanded RF telemedicine table: annual levels, absolute changes, YoY changes, and era where available.	Core Supplementary S3	Expands the compact RF telemedicine presentation in the main text.
8	S3_RF_TM_QC	QC checks for the RF telemedicine series: patient-share bounds, patients <= total, ratio consistency, and discrepancy flags.	Core Supplementary S3	Full QC table for the national series.
9	S3_APPENDIX	Index of technical panel-assembly tables included for traceability.	Technical appendix	Not part of the core descriptive/QC narrative.
10	Panel_USED	Datasets successfully incorporated into the master panel.	Technical appendix	Included only for panel-assembly traceability.
11	Panel_COV_REG	m05	m05_panel_coverage_report_region_year.csv	Coverage report for the regional master panel before later analytical transformations.	Technical appendix	Included only as a panel-assembly support layer.

## Sheet: S3_PANEL
panel	n_rows	n_units	n_years	year_min	year_max	expected_rows_balanced	completeness_share	unit_years_min	unit_years_max	share_units_complete
regions	595	85	7	2018	2024	595	1	7	7	1
rf	7	1	7	2018	2024

## Sheet: S3_DESC_REG
panel	year	era	variable	n_nonmissing	n_missing	missing_share	mean	sd	median	p25	p75	min	max
regions	2018	pre_covid	01_population_total__population_total	85	0	0	1.76516e+06	1.84863e+06	1171486	709331	2340861	41835	12745157
regions	2018	pre_covid	02_doctor_visits_total__doctor_visits_total	85	0	0	1.72101e+07	1.79884e+07	11225683	7037860	22945938	517557	128903437
regions	2018	pre_covid	03_outpatient_capacity_per10k__outpatient_capacity_per10k	84	1	0.0117647	237.879	50.6336	232.6	212.2	256.125	101.2	442.7
regions	2018	pre_covid	07_physicians_headcount__physicians_headcount	85	0	0	8427.53	9870.48	5551	3309	11304	209	73540
regions	2018	pre_covid	09_fixed_broadband_per100__fixed_broadband_per100	83	2	0.0235294	19.1769	6.57117	19.8743	16.1736	23.2601	1.20505	36.2103
regions	2018	pre_covid	10_mobile_broadband_per100__mobile_broadband_per100	79	6	0.0705882	77.7664	16.9739	78.0079	72.1531	83.7697	2.55032	120.394
regions	2018	pre_covid	11_internet_subscription_fee__internet_subscription_fee	85	0	0	599.354	242.471	519.49	469.62	593.22	334.87	1547.41
regions	2018	pre_covid	12_households_internet_share__households_internet_share	85	0	0	75.84	7.1958	74.6	70.5	80.8	62.1	98.1
regions	2018	pre_covid	13_internet_users_per100__internet_users_per100	85	0	0	79.5294	5.78759	79	75	83	67	98
regions	2018	pre_covid	14_grp_total_current_prices__grp_total_current_prices	85	0	0	692826	1.06813e+06	431838	305285	570191	139364	7658795
regions	2018	pre_covid	16_nurses_headcount__nurses_headcount	85	0	0	17928	16046.8	12684	8548	24630	540	104413
regions	2018	pre_covid	17_hospital_organizations_count__hospital_organizations_count	85	0	0	62.7882	38.8309	51	34	87	2	176
regions	2018	pre_covid	dii	85	0	0	-0.550179	0.478326	-0.617853	-0.771206	-0.265061	-2.49283	0.710088
regions	2018	pre_covid	grp_pc	85	0	0	3.30164	20.0502	0.322619	0.197038	0.532638	0.0697414	183.071
regions	2018	pre_covid	hospital_org_per100k	85	0	0	4.63768	1.93015	4.30569	3.49898	5.14784	1.20046	13.4365
regions	2018	pre_covid	ln_grp_pc	85	0	0	-0.905144	1.28249	-1.13128	-1.62436	-0.629913	-2.66296	5.20988
regions	2018	pre_covid	ln_internet_fee	85	0	0	6.33892	0.310517	6.25285	6.15192	6.38557	5.81374	7.34434
regions	2018	pre_covid	ln_outpatient_capacity_per10k	84	1	0.0117647	5.44943	0.213378	5.44932	5.35753	5.54566	4.6171	6.09289
regions	2018	pre_covid	nurse_dens_10k	85	0	0	109.545	18.1701	107.959	100.607	117.888	67.6751	159.046
regions	2018	pre_covid	phys_dens_10k	85	0	0	47.8134	9.22833	47.341	41.7502	52.7256	29.4977	79.218
regions	2018	pre_covid	visit_per1000	85	0	0	9900.43	1394.55	9756.78	9100.32	10762.8	6136.88	13266.1
regions	2018	pre_covid	z_fixed_bb_per100	83	2	0.0235294	-0.322307	0.904972	-0.22625	-0.735912	0.240038	-2.79736	2.02352
regions	2018	pre_covid	z_households_internet_share	85	0	0	-0.83292	0.88947	-0.986196	-1.493	-0.219817	-2.53131	1.91863
regions	2018	pre_covid	z_internet_fee	85	0	0	-0.146287	0.863737	-0.43078	-0.608428	-0.168137	-1.08844	3.2309
regions	2018	pre_covid	z_internet_fee_rev	85	0	0	0.146287	0.863737	0.43078	0.168137	0.608428	-3.2309	1.08844
regions	2018	pre_covid	z_internet_users_per100	85	0	0	-1.03085	0.857659	-1.1093	-1.70206	-0.516546	-2.88757	1.70629
regions	2018	pre_covid	z_mobile_bb_per100	79	6	0.0705882	-0.723801	0.658815	-0.714425	-0.94167	-0.490789	-3.64319	0.930719
regions	2019	pre_covid	01_population_total__population_total	85	0	0	1.76624e+06	1.86757e+06	1163259	698096	2337457	41611	12887153
regions	2019	pre_covid	02_doctor_visits_total__doctor_visits_total	85	0	0	1.7429e+07	1.89945e+07	11520316	7016431	22640155	522242	138173594
regions	2019	pre_covid	03_outpatient_capacity_per10k__outpatient_capacity_per10k	84	1	0.0117647	239.306	51.6137	234.85	213.325	258.9	100.7	451.3
regions	2019	pre_covid	07_physicians_headcount__physicians_headcount	85	0	0	8559.22	10386.6	5650	3284	11292	227	77581
regions	2019	pre_covid	09_fixed_broadband_per100__fixed_broadband_per100	83	2	0.0235294	19.7948	6.53165	20.032	16.8029	23.5407	1.53822	37.2927
regions	2019	pre_covid	10_mobile_broadband_per100__mobile_broadband_per100	79	6	0.0705882	87.4415	18.506	89.2785	82.0652	95.8697	2.19961	139.292
regions	2019	pre_covid	11_internet_subscription_fee__internet_subscription_fee	85	0	0	613.282	265.368	535.41	474.38	619.94	337.98	1776.84
regions	2019	pre_covid	12_households_internet_share__households_internet_share	85	0	0	76.2212	7.01987	76.1	70.8	80	64.7	95
regions	2019	pre_covid	13_internet_users_per100__internet_users_per100	85	0	0	81.1059	5.38849	81	77	85	69	94
regions	2019	pre_covid	14_grp_total_current_prices__grp_total_current_prices	85	0	0	730110	1.10331e+06	445546	327974	610662	149849	7.95441e+06
regions	2019	pre_covid	16_nurses_headcount__nurses_headcount	85	0	0	17926.1	16356.8	12606	8396	24241	621	106195
regions	2019	pre_covid	17_hospital_organizations_count__hospital_organizations_count	85	0	0	61.2706	37.8061	49	33	83	1	155
regions	2019	pre_covid	dii	85	0	0	-0.413263	0.439979	-0.467966	-0.677336	-0.127586	-1.61214	0.671541
regions	2019	pre_covid	grp_pc	85	0	0	3.50846	20.9999	0.346792	0.210849	0.564228	0.0729947	191.161
regions	2019	pre_covid	hospital_org_per100k	85	0	0	4.51111	1.95267	4.25493	3.29418	5.14518	1.15619	12.9249
regions	2019	pre_covid	ln_grp_pc	85	0	0	-0.840412	1.28883	-1.05903	-1.55661	-0.572297	-2.61737	5.25312
regions	2019	pre_covid	ln_internet_fee	85	0	0	6.35691	0.320796	6.28303	6.16201	6.42962	5.82299	7.48259
regions	2019	pre_covid	ln_outpatient_capacity_per10k	84	1	0.0117647	5.45474	0.216905	5.45895	5.36281	5.55644	4.61215	6.11213
regions	2019	pre_covid	nurse_dens_10k	85	0	0	109.415	18.7565	108.249	98.5562	116.719	70.8619	155.961
regions	2019	pre_covid	phys_dens_10k	85	0	0	48.1032	9.33589	46.7017	41.8948	52.6984	29.6718	82.3609
regions	2019	pre_covid	visit_per1000	85	0	0	9959.38	1459.98	9863.42	9046.16	10724.2	6254.7	13747.8
regions	2019	pre_covid	z_fixed_bb_per100	83	2	0.0235294	-0.237201	0.899528	-0.204531	-0.649243	0.27868	-2.75147	2.17258
regions	2019	pre_covid	z_households_internet_share	85	0	0	-0.785803	0.867723	-0.800782	-1.45591	-0.318705	-2.20993	1.53544
regions	2019	pre_covid	z_internet_fee	85	0	0	-0.0966705	0.945302	-0.374069	-0.591472	-0.0729544	-1.07736	4.04818
regions	2019	pre_covid	z_internet_fee_rev	85	0	0	0.0966705	0.945302	0.374069	0.0729544	0.591472	-4.04818	1.07736
regions	2019	pre_covid	z_internet_users_per100	85	0	0	-0.797234	0.798517	-0.812924	-1.40568	-0.220167	-2.5912	1.11354
regions	2019	pre_covid	z_mobile_bb_per100	79	6	0.0705882	-0.348275	0.718278	-0.276977	-0.55695	-0.0211495	-3.6568	1.66421
regions	2020	covid	01_population_total__population_total	85	0	0	1.76411e+06	1.8788e+06	1155138	692868	2327739	41583	12963013
regions	2020	covid	02_doctor_visits_total__doctor_visits_total	85	0	0	1.47178e+07	1.65762e+07	9302869	5596967	18247044	442280	118637113
regions	2020	covid	03_outpatient_capacity_per10k__outpatient_capacity_per10k	84	1	0.0117647	240.636	52.4324	237.45	213.775	260.95	100	452.7
regions	2020	covid	07_physicians_headcount__physicians_headcount	85	0	0	8831.06	11482.6	5717	3336	11297	227	88504
regions	2020	covid	09_fixed_broadband_per100__fixed_broadband_per100	83	2	0.0235294	20.5858	6.60502	20.9689	17.8005	24.4451	1.90476	38.9837
regions	2020	covid	10_mobile_broadband_per100__mobile_broadband_per100	79	6	0.0705882	91.3542	18.3234	93.7135	86.8606	101.791	2.0498	139.981
regions	2020	covid	11_internet_subscription_fee__internet_subscription_fee	85	0	0	619.17	271.733	533.22	479.97	644.29	331	1749.51
regions	2020	covid	12_households_internet_share__households_internet_share	85	0	0	79.5529	6.74028	78.9	75.4	83.3	63.4	95.4
regions	2020	covid	13_internet_users_per100__internet_users_per100	85	0	0	83.5294	4.86183	83	80	87	74	95
regions	2020	covid	14_grp_total_current_prices__grp_total_current_prices	85	0	0	696203	869403	463604	343868	591923	141618	5.54732e+06
regions	2020	covid	16_nurses_headcount__nurses_headcount	85	0	0	17919.3	16994.1	12385	8376	23908	572	114298
regions	2020	covid	17_hospital_organizations_count__hospital_organizations_count	85	0	0	60.5059	37.2643	48	34	85	1	152
regions	2020	covid	dii	85	0	0	-0.209595	0.427549	-0.228011	-0.465771	0.00935813	-1.52822	0.841378
regions	2020	covid	grp_pc	85	0	0	2.99478	15.3888	0.373196	0.210938	0.55527	0.074523	133.404
regions	2020	covid	hospital_org_per100k	85	0	0	4.49341	1.98154	4.24478	3.26497	5.14288	1.12628	13.0441
regions	2020	covid	ln_grp_pc	85	0	0	-0.820503	1.27909	-0.985651	-1.55619	-0.588301	-2.59665	4.89338
regions	2020	covid	ln_internet_fee	85	0	0	6.36482	0.324651	6.27893	6.17372	6.46815	5.80212	7.46709
regions	2020	covid	ln_outpatient_capacity_per10k	84	1	0.0117647	5.45963	0.220452	5.46995	5.36492	5.56433	4.60517	6.11523
regions	2020	covid	nurse_dens_10k	85	0	0	108.865	18.5515	106.924	98.4076	117.125	68.927	159.907
regions	2020	covid	phys_dens_10k	85	0	0	48.8879	9.7234	47.7207	42.6277	54.0442	29.8036	86.1059
regions	2020	covid	visit_per1000	85	0	0	8262.94	1418.52	7946.65	7374.41	9305.77	5231.39	11520
regions	2020	covid	z_fixed_bb_per100	83	2	0.0235294	-0.128264	0.909633	-0.0755031	-0.511857	0.403226	-2.70099	2.40546
regions	2020	covid	z_households_internet_share	85	0	0	-0.373965	0.833163	-0.454675	-0.887308	0.0892066	-2.37062	1.58488
regions	2020	covid	z_internet_fee	85	0	0	-0.0756965	0.967975	-0.381871	-0.571559	0.0137857	-1.10222	3.95083
regions	2020	covid	z_internet_fee_rev	85	0	0	0.0756965	0.967975	0.381871	-0.0137857	0.571559	-3.95083	1.10222
regions	2020	covid	z_internet_users_per100	85	0	0	-0.438092	0.720471	-0.516546	-0.961114	0.0762116	-1.85025	1.26173
regions	2020	covid	z_mobile_bb_per100	79	6	0.0705882	-0.196411	0.711193	-0.104841	-0.370822	0.208663	-3.66261	1.69098
regions	2021	covid	01_population_total__population_total	85	0	0	1.75853e+06	1.88538e+06	1144374	688095	2310877	41494	12997272
regions	2021	covid	02_doctor_visits_total__doctor_visits_total	85	0	0	1.7034e+07	2.13892e+07	10874648	6403468	20559738	518611	167296066
regions	2021	covid	03_outpatient_capacity_per10k__outpatient_capacity_per10k	84	1	0.0117647	242.827	53.3878	239	214.35	265.3	100.7	455.8
regions	2021	covid	07_physicians_headcount__physicians_headcount	85	0	0	8888.34	11833.8	5755	3430	11024	237	92165
regions	2021	covid	09_fixed_broadband_per100__fixed_broadband_per100	83	2	0.0235294	21.2419	6.52104	21.8249	18.4763	25.2573	2.14447	39.439
regions	2021	covid	10_mobile_broadband_per100__mobile_broadband_per100	79	6	0.0705882	97.9638	19.7142	99.7728	93.4635	109.014	1.25454	148.453
regions	2021	covid	11_internet_subscription_fee__internet_subscription_fee	85	0	0	637.843	274.608	561.87	493.11	660.49	357.66	1843.44
regions	2021	covid	12_households_internet_share__households_internet_share	85	0	0	83.4353	6.11924	82.2	79.1	88.1	72	98.5
regions	2021	covid	13_internet_users_per100__internet_users_per100	85	0	0	86.8824	4.75125	86	84	91	75	98
regions	2021	covid	14_grp_total_current_prices__grp_total_current_prices	85	0	0	944044	1.41283e+06	581842	411888	786591	141496	9.8662e+06
regions	2021	covid	16_nurses_headcount__nurses_headcount	85	0	0	17654.9	16740.7	12423	8297	24173	555	112457
regions	2021	covid	17_hospital_organizations_count__hospital_organizations_count	85	0	0	60.6235	37.7942	48	33	82	1	172
regions	2021	covid	dii	85	0	0	0.0414981	0.422504	0.0549733	-0.191719	0.233245	-1.36811	1.25904
regions	2021	covid	grp_pc	85	0	0	4.56756	26.3894	0.445965	0.268295	0.726716	0.0795669	237.774
regions	2021	covid	hospital_org_per100k	85	0	0	4.43655	1.7362	4.40659	3.27577	5.12344	1.32335	10.9247
regions	2021	covid	ln_grp_pc	85	0	0	-0.590281	1.31317	-0.807515	-1.31567	-0.31922	-2.53116	5.47132
regions	2021	covid	ln_internet_fee	85	0	0	6.39738	0.317789	6.33127	6.20073	6.49298	5.87958	7.51939
regions	2021	covid	ln_outpatient_capacity_per10k	84	1	0.0117647	5.46805	0.223877	5.47646	5.36761	5.58086	4.61215	6.12205
regions	2021	covid	nurse_dens_10k	85	0	0	107.933	18.5584	105.941	97.0514	115.785	68.1345	163.448
regions	2021	covid	phys_dens_10k	85	0	0	49.2919	10.0178	47.2813	42.6673	54.9624	29.5504	88.0173
regions	2021	covid	visit_per1000	85	0	0	9450.71	1810.95	9072.35	8264.89	10573.4	6010.08	14387.4
regions	2021	covid	z_fixed_bb_per100	83	2	0.0235294	-0.037915	0.898068	0.0423782	-0.41878	0.515089	-2.66798	2.46817
regions	2021	covid	z_households_internet_share	85	0	0	0.10593	0.756396	-0.0467639	-0.429953	0.682532	-1.30758	1.96807
regions	2021	covid	z_internet_fee	85	0	0	-0.00917846	0.978215	-0.279813	-0.524751	0.0714938	-1.00725	4.28543
regions	2021	covid	z_internet_fee_rev	85	0	0	0.00917846	0.978215	0.279813	-0.0714938	0.524751	-4.28543	1.00725
regions	2021	covid	z_internet_users_per100	85	0	0	0.0587776	0.704085	-0.0719777	-0.368356	0.668969	-1.70206	1.70629
regions	2021	covid	z_mobile_bb_per100	79	6	0.0705882	0.0601301	0.765176	0.130342	-0.114543	0.489034	-3.69348	2.01978
regions	2022	post_covid	01_population_total__population_total	85	0	0	1.75281e+06	1.89299e+06	1133603	683070	2293949	41404	13059651
regions	2022	post_covid	02_doctor_visits_total__doctor_visits_total	85	0	0	1.74527e+07	2.42968e+07	10660618	6455953	21135499	501481	199548449
regions	2022	post_covid	03_outpatient_capacity_per10k__outpatient_capacity_per10k	84	1	0.0117647	245.021	54.1284	241.6	216.45	266.5	100.3	454.5
regions	2022	post_covid	07_physicians_headcount__physicians_headcount	85	0	0	8916.88	12084.5	5764	3518	10956	230	93964
regions	2022	post_covid	09_fixed_broadband_per100__fixed_broadband_per100	83	2	0.0235294	22.7196	9.36734	22.944	18.3905	26.709	2.301	73.885
regions	2022	post_covid	10_mobile_broadband_per100__mobile_broadband_per100	79	6	0.0705882	103.059	39.2789	102.4	94.95	112.4	1.2	375
regions	2022	post_covid	11_internet_subscription_fee__internet_subscription_fee	85	0	0	678.387	311.148	579.97	511.47	706.31	348.16	2000
regions	2022	post_covid	12_households_internet_share__households_internet_share	85	0	0	85.6835	6.19981	85.5	81.1	90	73.9	99.1
regions	2022	post_covid	13_internet_users_per100__internet_users_per100	85	0	0	89.0941	4.18294	90	86	92	79	97
regions	2022	post_covid	14_grp_total_current_prices__grp_total_current_prices	85	0	0	1.08363e+06	1.72091e+06	641434	464995	841095	162797	1.18152e+07
regions	2022	post_covid	16_nurses_headcount__nurses_headcount	85	0	0	17330.9	16794.6	12201	7779	23807	519	113315
regions	2022	post_covid	17_hospital_organizations_count__hospital_organizations_count	85	0	0	61.7412	38.9422	50	35	83	1	202
regions	2022	post_covid	dii	85	0	0	0.209961	0.573908	0.218068	-0.0623189	0.432438	-1.3098	3.43703
regions	2022	post_covid	grp_pc	85	0	0	5.28975	31.4194	0.478041	0.315281	0.832026	0.0857291	285.363
regions	2022	post_covid	hospital_org_per100k	85	0	0	4.54272	1.77912	4.30271	3.38514	5.24712	1.54675	11.0097
regions	2022	post_covid	ln_grp_pc	85	0	0	-0.467954	1.3094	-0.738059	-1.15429	-0.183892	-2.45656	5.65376
regions	2022	post_covid	ln_internet_fee	85	0	0	6.45106	0.336997	6.36298	6.23729	6.56005	5.85266	7.6009
regions	2022	post_covid	ln_outpatient_capacity_per10k	84	1	0.0117647	5.47656	0.22672	5.48728	5.37736	5.58536	4.60817	6.1192
regions	2022	post_covid	nurse_dens_10k	85	0	0	105.836	18.4047	103.462	94.9756	113.513	66.6884	165.353
regions	2022	post_covid	phys_dens_10k	85	0	0	49.3566	10.1708	47.9727	42.9199	54.1211	30.6666	89.0439
regions	2022	post_covid	visit_per1000	85	0	0	9546.95	1765.51	9241.12	8550.56	10655.7	6067.68	15279.8
regions	2022	post_covid	z_fixed_bb_per100	83	2	0.0235294	0.165595	1.29005	0.196499	-0.430602	0.715009	-2.64642	7.21201
regions	2022	post_covid	z_households_internet_share	85	0	0	0.383833	0.766355	0.361147	-0.182734	0.91739	-1.07272	2.04224
regions	2022	post_covid	z_internet_fee	85	0	0	0.135248	1.10838	-0.215337	-0.459349	0.234715	-1.0411	4.84313
regions	2022	post_covid	z_internet_fee_rev	85	0	0	-0.135248	1.10838	0.215337	-0.234715	0.459349	-4.84313	1.0411
regions	2022	post_covid	z_internet_users_per100	85	0	0	0.386537	0.619868	0.52078	-0.0719777	0.817158	-1.1093	1.5581
regions	2022	post_covid	z_mobile_bb_per100	79	6	0.0705882	0.25791	1.52454	0.232313	-0.0568464	0.620447	-3.6956	10.8128
regions	2023	post_covid	01_population_total__population_total	85	0	0	1.74823e+06	1.89988e+06	1125062	679813	2279349	41804	13126990
regions	2023	post_covid	02_doctor_visits_total__doctor_visits_total	85	0	0	1.77624e+07	2.52377e+07	10726645	6396644	21496580	445713	207421094
regions	2023	post_covid	03_outpatient_capacity_per10k__outpatient_capacity_per10k	84	1	0.0117647	246.689	53.4623	247.35	218.525	267.875	99.9	454.8
regions	2023	post_covid	07_physicians_headcount__physicians_headcount	85	0	0	9092.31	12588.5	5805	3604	11144	223	98955
regions	2023	post_covid	09_fixed_broadband_per100__fixed_broadband_per100	83	2	0.0235294	23.0576	6.64921	23.9443	20.4163	27.0466	2.50503	40.2133
regions	2023	post_covid	10_mobile_broadband_per100__mobile_broadband_per100	79	6	0.0705882	105.973	21.1356	109.223	102.485	118.765	1.15146	142.969
regions	2023	post_covid	11_internet_subscription_fee__internet_subscription_fee	84	1	0.0117647	695.127	300.693	602.21	533.545	723.763	433.88	2026.5
regions	2023	post_covid	12_households_internet_share__households_internet_share	85	0	0	87.3541	5.65909	87.4	83.2	91.4	75	99
regions	2023	post_covid	13_internet_users_per100__internet_users_per100	85	0	0	91.3765	3.6973	92	88	94	80	99
regions	2023	post_covid	14_grp_total_current_prices__grp_total_current_prices	85	0	0	1.20456e+06	1.77532e+06	715322	534306	975701	182204	1.19954e+07
regions	2023	post_covid	16_nurses_headcount__nurses_headcount	85	0	0	17254.8	16910.6	11824	7760	23829	481	115921
regions	2023	post_covid	17_hospital_organizations_count__hospital_organizations_count	85	0	0	61.8471	39.1439	50	36	83	1	208
regions	2023	post_covid	dii	85	0	0	0.343483	0.419774	0.381346	0.137457	0.61823	-0.925158	1.41207
regions	2023	post_covid	grp_pc	85	0	0	5.69075	32.0449	0.576779	0.347969	0.8946	0.099732	286.944
regions	2023	post_covid	hospital_org_per100k	85	0	0	4.58148	1.82829	4.33073	3.37872	5.2297	1.58452	11.0789
regions	2023	post_covid	ln_grp_pc	85	0	0	-0.329281	1.30752	-0.550297	-1.05564	-0.111379	-2.30527	5.65929
regions	2023	post_covid	ln_internet_fee	84	1	0.0117647	6.48411	0.313661	6.40059	6.27954	6.5844	6.07277	7.61407
regions	2023	post_covid	ln_outpatient_capacity_per10k	84	1	0.0117647	5.48408	0.223836	5.5108	5.3869	5.59052	4.60417	6.11986
regions	2023	post_covid	nurse_dens_10k	85	0	0	105.701	18.3432	103.453	94.4586	113.119	64.0469	165.12
regions	2023	post_covid	phys_dens_10k	85	0	0	50.2269	10.4749	48.6773	44.294	54.8664	31.4938	91.3858
regions	2023	post_covid	visit_per1000	85	0	0	9648.39	1736.88	9531.75	8635.85	10549	5819.68	15801.1
regions	2023	post_covid	z_fixed_bb_per100	83	2	0.0235294	0.212138	0.915718	0.334262	-0.151607	0.761509	-2.61832	2.57481
regions	2023	post_covid	z_households_internet_share	85	0	0	0.590334	0.699517	0.596006	0.0768456	1.09044	-0.936752	2.02988
regions	2023	post_covid	z_internet_fee	84	1	0.0117647	0.194877	1.07114	-0.136113	-0.380713	0.296885	-0.735742	4.93753
regions	2023	post_covid	z_internet_fee_rev	84	1	0.0117647	-0.194877	1.07114	0.136113	-0.296885	0.380713	-4.93753	0.735742
regions	2023	post_covid	z_internet_users_per100	85	0	0	0.724758	0.5479	0.817158	0.224401	1.11354	-0.961114	1.85448
regions	2023	post_covid	z_mobile_bb_per100	79	6	0.0705882	0.370974	0.820344	0.497128	0.235614	0.867508	-3.69748	1.80693
regions	2024	post_covid	01_population_total__population_total	85	0	0	1.74668e+06	1.91107e+06	1118357	678853	2266731	42064	13212044
regions	2024	post_covid	02_doctor_visits_total__doctor_visits_total	85	0	0	1.81434e+07	2.56139e+07	10990292	6693482	21567606	417695	210360898
regions	2024	post_covid	03_outpatient_capacity_per10k__outpatient_capacity_per10k	84	1	0.0117647	248.194	52.8086	246.85	218.8	273.2	99.2	452.2
regions	2024	post_covid	07_physicians_headcount__physicians_headcount	85	0	0	8988.58	11909.7	5674	3799	10919	221	91760
regions	2024	post_covid	09_fixed_broadband_per100__fixed_broadband_per100	83	2	0.0235294	24.0437	6.74785	24.5186	21.096	27.8054	2.76656	40.0405
regions	2024	post_covid	10_mobile_broadband_per100__mobile_broadband_per100	79	6	0.0705882	111.344	22.0769	114.039	105.69	122.934	1.04442	161.526
regions	2024	post_covid	11_internet_subscription_fee__internet_subscription_fee	0	85	1
regions	2024	post_covid	12_households_internet_share__households_internet_share	85	0	0	89.9612	4.59081	89.5	86.5	93.6	78.1	99.4
regions	2024	post_covid	13_internet_users_per100__internet_users_per100	85	0	0	93.8824	2.6807	94	92	96	85	99
regions	2024	post_covid	14_grp_total_current_prices__grp_total_current_prices	0	85	1
regions	2024	post_covid	16_nurses_headcount__nurses_headcount	85	0	0	16950	16213.9	11786	7616	23793	512	107850
regions	2024	post_covid	17_hospital_organizations_count__hospital_organizations_count	85	0	0	60.2824	37.5282	49	36	83	1	189
regions	2024	post_covid	dii	83	2	0.0235294	0.734372	0.419047	0.788193	0.511234	0.972106	-0.725802	1.7797
regions	2024	post_covid	grp_pc	0	85	1
regions	2024	post_covid	hospital_org_per100k	85	0	0	4.51301	1.84362	4.2223	3.37235	5.15576	1.43051	11.7149
regions	2024	post_covid	ln_grp_pc	0	85	1
regions	2024	post_covid	ln_internet_fee	0	85	1
regions	2024	post_covid	ln_outpatient_capacity_per10k	84	1	0.0117647	5.49078	0.221531	5.50878	5.38816	5.6102	4.59714	6.11412
regions	2024	post_covid	nurse_dens_10k	85	0	0	104.785	19.0539	102.029	93.6639	112.563	64.1769	168.267
regions	2024	post_covid	phys_dens_10k	85	0	0	50.315	10.115	48.4722	43.6649	55.207	31.5867	89.1501
regions	2024	post_covid	visit_per1000	85	0	0	9890.71	1750.94	9778.32	8790.75	10797.8	5963.43	15921.9
regions	2024	post_covid	z_fixed_bb_per100	83	2	0.0235294	0.347954	0.929303	0.413346	-0.0580032	0.866003	-2.58231	2.551
regions	2024	post_covid	z_households_internet_share	85	0	0	0.912591	0.567468	0.855586	0.484757	1.36238	-0.553563	2.07932
regions	2024	post_covid	z_internet_fee	0	85	1
regions	2024	post_covid	z_internet_fee_rev	0	85	1
regions	2024	post_covid	z_internet_users_per100	85	0	0	1.0961	0.397251	1.11354	0.817158	1.40992	-0.220167	1.85448
regions	2024	post_covid	z_mobile_bb_per100	79	6	0.0705882	0.579473	0.85688	0.684053	0.360026	1.0293	-3.70164	2.52718

## Sheet: S3_MISS_YEAR
year	era	variable	n_rows	n_missing	missing_share
2018	pre_covid	10_mobile_broadband_per100__mobile_broadband_per100	85	6	0.0705882
2018	pre_covid	z_mobile_bb_per100	85	6	0.0705882
2018	pre_covid	09_fixed_broadband_per100__fixed_broadband_per100	85	2	0.0235294
2018	pre_covid	z_fixed_bb_per100	85	2	0.0235294
2018	pre_covid	03_outpatient_capacity_per10k__outpatient_capacity_per10k	85	1	0.0117647
2018	pre_covid	ln_outpatient_capacity_per10k	85	1	0.0117647
2018	pre_covid	01_population_total__population_total	85	0	0
2018	pre_covid	02_doctor_visits_total__doctor_visits_total	85	0	0
2018	pre_covid	07_physicians_headcount__physicians_headcount	85	0	0
2018	pre_covid	11_internet_subscription_fee__internet_subscription_fee	85	0	0
2018	pre_covid	12_households_internet_share__households_internet_share	85	0	0
2018	pre_covid	13_internet_users_per100__internet_users_per100	85	0	0
2018	pre_covid	14_grp_total_current_prices__grp_total_current_prices	85	0	0
2018	pre_covid	16_nurses_headcount__nurses_headcount	85	0	0
2018	pre_covid	17_hospital_organizations_count__hospital_organizations_count	85	0	0
2018	pre_covid	dii	85	0	0
2018	pre_covid	grp_pc	85	0	0
2018	pre_covid	hospital_org_per100k	85	0	0
2018	pre_covid	ln_grp_pc	85	0	0
2018	pre_covid	ln_internet_fee	85	0	0
2018	pre_covid	nurse_dens_10k	85	0	0
2018	pre_covid	phys_dens_10k	85	0	0
2018	pre_covid	visit_per1000	85	0	0
2018	pre_covid	z_households_internet_share	85	0	0
2018	pre_covid	z_internet_fee	85	0	0
2018	pre_covid	z_internet_fee_rev	85	0	0
2018	pre_covid	z_internet_users_per100	85	0	0
2019	pre_covid	10_mobile_broadband_per100__mobile_broadband_per100	85	6	0.0705882
2019	pre_covid	z_mobile_bb_per100	85	6	0.0705882
2019	pre_covid	09_fixed_broadband_per100__fixed_broadband_per100	85	2	0.0235294
2019	pre_covid	z_fixed_bb_per100	85	2	0.0235294
2019	pre_covid	03_outpatient_capacity_per10k__outpatient_capacity_per10k	85	1	0.0117647
2019	pre_covid	ln_outpatient_capacity_per10k	85	1	0.0117647
2019	pre_covid	01_population_total__population_total	85	0	0
2019	pre_covid	02_doctor_visits_total__doctor_visits_total	85	0	0
2019	pre_covid	07_physicians_headcount__physicians_headcount	85	0	0
2019	pre_covid	11_internet_subscription_fee__internet_subscription_fee	85	0	0
2019	pre_covid	12_households_internet_share__households_internet_share	85	0	0
2019	pre_covid	13_internet_users_per100__internet_users_per100	85	0	0
2019	pre_covid	14_grp_total_current_prices__grp_total_current_prices	85	0	0
2019	pre_covid	16_nurses_headcount__nurses_headcount	85	0	0
2019	pre_covid	17_hospital_organizations_count__hospital_organizations_count	85	0	0
2019	pre_covid	dii	85	0	0
2019	pre_covid	grp_pc	85	0	0
2019	pre_covid	hospital_org_per100k	85	0	0
2019	pre_covid	ln_grp_pc	85	0	0
2019	pre_covid	ln_internet_fee	85	0	0
2019	pre_covid	nurse_dens_10k	85	0	0
2019	pre_covid	phys_dens_10k	85	0	0
2019	pre_covid	visit_per1000	85	0	0
2019	pre_covid	z_households_internet_share	85	0	0
2019	pre_covid	z_internet_fee	85	0	0
2019	pre_covid	z_internet_fee_rev	85	0	0
2019	pre_covid	z_internet_users_per100	85	0	0
2020	covid	10_mobile_broadband_per100__mobile_broadband_per100	85	6	0.0705882
2020	covid	z_mobile_bb_per100	85	6	0.0705882
2020	covid	09_fixed_broadband_per100__fixed_broadband_per100	85	2	0.0235294
2020	covid	z_fixed_bb_per100	85	2	0.0235294
2020	covid	03_outpatient_capacity_per10k__outpatient_capacity_per10k	85	1	0.0117647
2020	covid	ln_outpatient_capacity_per10k	85	1	0.0117647
2020	covid	01_population_total__population_total	85	0	0
2020	covid	02_doctor_visits_total__doctor_visits_total	85	0	0
2020	covid	07_physicians_headcount__physicians_headcount	85	0	0
2020	covid	11_internet_subscription_fee__internet_subscription_fee	85	0	0
2020	covid	12_households_internet_share__households_internet_share	85	0	0
2020	covid	13_internet_users_per100__internet_users_per100	85	0	0
2020	covid	14_grp_total_current_prices__grp_total_current_prices	85	0	0
2020	covid	16_nurses_headcount__nurses_headcount	85	0	0
2020	covid	17_hospital_organizations_count__hospital_organizations_count	85	0	0
2020	covid	dii	85	0	0
2020	covid	grp_pc	85	0	0
2020	covid	hospital_org_per100k	85	0	0
2020	covid	ln_grp_pc	85	0	0
2020	covid	ln_internet_fee	85	0	0
2020	covid	nurse_dens_10k	85	0	0
2020	covid	phys_dens_10k	85	0	0
2020	covid	visit_per1000	85	0	0
2020	covid	z_households_internet_share	85	0	0
2020	covid	z_internet_fee	85	0	0
2020	covid	z_internet_fee_rev	85	0	0
2020	covid	z_internet_users_per100	85	0	0
2021	covid	10_mobile_broadband_per100__mobile_broadband_per100	85	6	0.0705882
2021	covid	z_mobile_bb_per100	85	6	0.0705882
2021	covid	09_fixed_broadband_per100__fixed_broadband_per100	85	2	0.0235294
2021	covid	z_fixed_bb_per100	85	2	0.0235294
2021	covid	03_outpatient_capacity_per10k__outpatient_capacity_per10k	85	1	0.0117647
2021	covid	ln_outpatient_capacity_per10k	85	1	0.0117647
2021	covid	01_population_total__population_total	85	0	0
2021	covid	02_doctor_visits_total__doctor_visits_total	85	0	0
2021	covid	07_physicians_headcount__physicians_headcount	85	0	0
2021	covid	11_internet_subscription_fee__internet_subscription_fee	85	0	0
2021	covid	12_households_internet_share__households_internet_share	85	0	0
2021	covid	13_internet_users_per100__internet_users_per100	85	0	0
2021	covid	14_grp_total_current_prices__grp_total_current_prices	85	0	0
2021	covid	16_nurses_headcount__nurses_headcount	85	0	0
2021	covid	17_hospital_organizations_count__hospital_organizations_count	85	0	0
2021	covid	dii	85	0	0
2021	covid	grp_pc	85	0	0
2021	covid	hospital_org_per100k	85	0	0
2021	covid	ln_grp_pc	85	0	0
2021	covid	ln_internet_fee	85	0	0
2021	covid	nurse_dens_10k	85	0	0
2021	covid	phys_dens_10k	85	0	0
2021	covid	visit_per1000	85	0	0
2021	covid	z_households_internet_share	85	0	0
2021	covid	z_internet_fee	85	0	0
2021	covid	z_internet_fee_rev	85	0	0
2021	covid	z_internet_users_per100	85	0	0
2022	post_covid	10_mobile_broadband_per100__mobile_broadband_per100	85	6	0.0705882
2022	post_covid	z_mobile_bb_per100	85	6	0.0705882
2022	post_covid	09_fixed_broadband_per100__fixed_broadband_per100	85	2	0.0235294
2022	post_covid	z_fixed_bb_per100	85	2	0.0235294
2022	post_covid	03_outpatient_capacity_per10k__outpatient_capacity_per10k	85	1	0.0117647
2022	post_covid	ln_outpatient_capacity_per10k	85	1	0.0117647
2022	post_covid	01_population_total__population_total	85	0	0
2022	post_covid	02_doctor_visits_total__doctor_visits_total	85	0	0
2022	post_covid	07_physicians_headcount__physicians_headcount	85	0	0
2022	post_covid	11_internet_subscription_fee__internet_subscription_fee	85	0	0
2022	post_covid	12_households_internet_share__households_internet_share	85	0	0
2022	post_covid	13_internet_users_per100__internet_users_per100	85	0	0
2022	post_covid	14_grp_total_current_prices__grp_total_current_prices	85	0	0
2022	post_covid	16_nurses_headcount__nurses_headcount	85	0	0
2022	post_covid	17_hospital_organizations_count__hospital_organizations_count	85	0	0
2022	post_covid	dii	85	0	0
2022	post_covid	grp_pc	85	0	0
2022	post_covid	hospital_org_per100k	85	0	0
2022	post_covid	ln_grp_pc	85	0	0
2022	post_covid	ln_internet_fee	85	0	0
2022	post_covid	nurse_dens_10k	85	0	0
2022	post_covid	phys_dens_10k	85	0	0
2022	post_covid	visit_per1000	85	0	0
2022	post_covid	z_households_internet_share	85	0	0
2022	post_covid	z_internet_fee	85	0	0
2022	post_covid	z_internet_fee_rev	85	0	0
2022	post_covid	z_internet_users_per100	85	0	0
2023	post_covid	10_mobile_broadband_per100__mobile_broadband_per100	85	6	0.0705882
2023	post_covid	z_mobile_bb_per100	85	6	0.0705882
2023	post_covid	09_fixed_broadband_per100__fixed_broadband_per100	85	2	0.0235294
2023	post_covid	z_fixed_bb_per100	85	2	0.0235294
2023	post_covid	03_outpatient_capacity_per10k__outpatient_capacity_per10k	85	1	0.0117647
2023	post_covid	11_internet_subscription_fee__internet_subscription_fee	85	1	0.0117647
2023	post_covid	ln_internet_fee	85	1	0.0117647
2023	post_covid	ln_outpatient_capacity_per10k	85	1	0.0117647
2023	post_covid	z_internet_fee	85	1	0.0117647
2023	post_covid	z_internet_fee_rev	85	1	0.0117647
2023	post_covid	01_population_total__population_total	85	0	0
2023	post_covid	02_doctor_visits_total__doctor_visits_total	85	0	0
2023	post_covid	07_physicians_headcount__physicians_headcount	85	0	0
2023	post_covid	12_households_internet_share__households_internet_share	85	0	0
2023	post_covid	13_internet_users_per100__internet_users_per100	85	0	0
2023	post_covid	14_grp_total_current_prices__grp_total_current_prices	85	0	0
2023	post_covid	16_nurses_headcount__nurses_headcount	85	0	0
2023	post_covid	17_hospital_organizations_count__hospital_organizations_count	85	0	0
2023	post_covid	dii	85	0	0
2023	post_covid	grp_pc	85	0	0
2023	post_covid	hospital_org_per100k	85	0	0
2023	post_covid	ln_grp_pc	85	0	0
2023	post_covid	nurse_dens_10k	85	0	0
2023	post_covid	phys_dens_10k	85	0	0
2023	post_covid	visit_per1000	85	0	0
2023	post_covid	z_households_internet_share	85	0	0
2023	post_covid	z_internet_users_per100	85	0	0
2024	post_covid	11_internet_subscription_fee__internet_subscription_fee	85	85	1
2024	post_covid	14_grp_total_current_prices__grp_total_current_prices	85	85	1
2024	post_covid	grp_pc	85	85	1
2024	post_covid	ln_grp_pc	85	85	1
2024	post_covid	ln_internet_fee	85	85	1
2024	post_covid	z_internet_fee	85	85	1
2024	post_covid	z_internet_fee_rev	85	85	1
2024	post_covid	10_mobile_broadband_per100__mobile_broadband_per100	85	6	0.0705882
2024	post_covid	z_mobile_bb_per100	85	6	0.0705882
2024	post_covid	09_fixed_broadband_per100__fixed_broadband_per100	85	2	0.0235294
2024	post_covid	dii	85	2	0.0235294
2024	post_covid	z_fixed_bb_per100	85	2	0.0235294
2024	post_covid	03_outpatient_capacity_per10k__outpatient_capacity_per10k	85	1	0.0117647
2024	post_covid	ln_outpatient_capacity_per10k	85	1	0.0117647
2024	post_covid	01_population_total__population_total	85	0	0
2024	post_covid	02_doctor_visits_total__doctor_visits_total	85	0	0
2024	post_covid	07_physicians_headcount__physicians_headcount	85	0	0
2024	post_covid	12_households_internet_share__households_internet_share	85	0	0
2024	post_covid	13_internet_users_per100__internet_users_per100	85	0	0
2024	post_covid	16_nurses_headcount__nurses_headcount	85	0	0
2024	post_covid	17_hospital_organizations_count__hospital_organizations_count	85	0	0
2024	post_covid	hospital_org_per100k	85	0	0
2024	post_covid	nurse_dens_10k	85	0	0
2024	post_covid	phys_dens_10k	85	0	0
2024	post_covid	visit_per1000	85	0	0
2024	post_covid	z_households_internet_share	85	0	0
2024	post_covid	z_internet_users_per100	85	0	0

## Sheet: S3_MISS_VAR
variable	n_rows	n_missing	missing_share
11_internet_subscription_fee__internet_subscription_fee	595	86	0.144538
ln_internet_fee	595	86	0.144538
z_internet_fee	595	86	0.144538
z_internet_fee_rev	595	86	0.144538
14_grp_total_current_prices__grp_total_current_prices	595	85	0.142857
grp_pc	595	85	0.142857
ln_grp_pc	595	85	0.142857
10_mobile_broadband_per100__mobile_broadband_per100	595	42	0.0705882
z_mobile_bb_per100	595	42	0.0705882
09_fixed_broadband_per100__fixed_broadband_per100	595	14	0.0235294
z_fixed_bb_per100	595	14	0.0235294
03_outpatient_capacity_per10k__outpatient_capacity_per10k	595	7	0.0117647
ln_outpatient_capacity_per10k	595	7	0.0117647
dii	595	2	0.00336134
01_population_total__population_total	595	0	0
02_doctor_visits_total__doctor_visits_total	595	0	0
07_physicians_headcount__physicians_headcount	595	0	0
12_households_internet_share__households_internet_share	595	0	0
13_internet_users_per100__internet_users_per100	595	0	0
16_nurses_headcount__nurses_headcount	595	0	0
17_hospital_organizations_count__hospital_organizations_count	595	0	0
hospital_org_per100k	595	0	0
nurse_dens_10k	595	0	0
phys_dens_10k	595	0	0
visit_per1000	595	0	0
z_households_internet_share	595	0	0
z_internet_users_per100	595	0	0

## Sheet: S3_OUTLIERS
territory	year	variable	value	z_score_within_year	year_mean	year_sd	era
Moscow	2018	01_population_total__population_total	12745157	5.93954	1.76516e+06	1.84863e+06	pre_covid
Moscow Oblast	2018	01_population_total__population_total	8160757	3.45965	1.76516e+06	1.84863e+06	pre_covid
Moscow	2018	02_doctor_visits_total__doctor_visits_total	128903437	6.20918	1.72101e+07	1.79884e+07	pre_covid
Chukotka Autonomous Okrug	2018	03_outpatient_capacity_per10k__outpatient_capacity_per10k	442.7	4.04517	237.879	50.6336	pre_covid
Moscow	2018	07_physicians_headcount__physicians_headcount	73540	6.59669	8427.53	9870.48	pre_covid
Saint Petersburg	2018	07_physicians_headcount__physicians_headcount	43733	3.57687	8427.53	9870.48	pre_covid
Republic of Crimea	2018	10_mobile_broadband_per100__mobile_broadband_per100	10.7369	-3.94897	77.7664	16.9739	pre_covid
Sevastopol	2018	10_mobile_broadband_per100__mobile_broadband_per100	2.55032	-4.43127	77.7664	16.9739	pre_covid
Magadan Oblast	2018	11_internet_subscription_fee__internet_subscription_fee	1547.41	3.90997	599.354	242.471	pre_covid
Kamchatka Krai	2018	11_internet_subscription_fee__internet_subscription_fee	1439.95	3.46679	599.354	242.471	pre_covid
Nenets Autonomous Okrug	2018	11_internet_subscription_fee__internet_subscription_fee	1385	3.24016	599.354	242.471	pre_covid
Republic of Sakha (Yakutia)	2018	11_internet_subscription_fee__internet_subscription_fee	1338.29	3.04752	599.354	242.471	pre_covid
Yamalo-Nenets Autonomous Okrug	2018	12_households_internet_share__households_internet_share	98.1	3.09347	75.84	7.1958	pre_covid
Yamalo-Nenets Autonomous Okrug	2018	13_internet_users_per100__internet_users_per100	98	3.19141	79.5294	5.78759	pre_covid
Nenets Autonomous Okrug	2018	14_grp_total_current_prices__grp_total_current_prices	7658795	6.52162	692826	1.06813e+06	pre_covid
Yamalo-Nenets Autonomous Okrug	2018	14_grp_total_current_prices__grp_total_current_prices	5.97239e+06	4.94279	692826	1.06813e+06	pre_covid
Moscow	2018	16_nurses_headcount__nurses_headcount	104413	5.38954	17928	16046.8	pre_covid
Nenets Autonomous Okrug	2018	dii	-2.49283	-4.06135	-0.550179	0.478326	pre_covid
Nenets Autonomous Okrug	2018	grp_pc	183.071	8.966	3.30164	20.0502	pre_covid
Magadan Oblast	2018	hospital_org_per100k	13.4365	4.55862	4.63768	1.93015	pre_covid
Kamchatka Krai	2018	hospital_org_per100k	10.6237	3.10135	4.63768	1.93015	pre_covid
Nenets Autonomous Okrug	2018	ln_grp_pc	5.20988	4.7681	-0.905144	1.28249	pre_covid
Chukotka Autonomous Okrug	2018	ln_grp_pc	3.58738	3.50298	-0.905144	1.28249	pre_covid
Magadan Oblast	2018	ln_internet_fee	7.34434	3.23789	6.33892	0.310517	pre_covid
Kamchatka Krai	2018	ln_internet_fee	7.27236	3.0061	6.33892	0.310517	pre_covid
Chukotka Autonomous Okrug	2018	ln_outpatient_capacity_per10k	6.09289	3.01558	5.44943	0.213378	pre_covid
Republic of Dagestan	2018	ln_outpatient_capacity_per10k	4.6171	-3.90076	5.44943	0.213378	pre_covid
Saint Petersburg	2018	phys_dens_10k	79.218	3.40306	47.8134	9.22833	pre_covid
Chukotka Autonomous Okrug	2018	phys_dens_10k	78.0518	3.27669	47.8134	9.22833	pre_covid
Yamalo-Nenets Autonomous Okrug	2018	z_households_internet_share	1.91863	3.09347	-0.83292	0.88947	pre_covid
Magadan Oblast	2018	z_internet_fee	3.2309	3.90997	-0.146287	0.863737	pre_covid
Kamchatka Krai	2018	z_internet_fee	2.84811	3.46679	-0.146287	0.863737	pre_covid
Nenets Autonomous Okrug	2018	z_internet_fee	2.65236	3.24016	-0.146287	0.863737	pre_covid
Republic of Sakha (Yakutia)	2018	z_internet_fee	2.48597	3.04752	-0.146287	0.863737	pre_covid
Republic of Sakha (Yakutia)	2018	z_internet_fee_rev	-2.48597	-3.04752	0.146287	0.863737	pre_covid
Nenets Autonomous Okrug	2018	z_internet_fee_rev	-2.65236	-3.24016	0.146287	0.863737	pre_covid
Kamchatka Krai	2018	z_internet_fee_rev	-2.84811	-3.46679	0.146287	0.863737	pre_covid
Magadan Oblast	2018	z_internet_fee_rev	-3.2309	-3.90997	0.146287	0.863737	pre_covid
Yamalo-Nenets Autonomous Okrug	2018	z_internet_users_per100	1.70629	3.19141	-1.03085	0.857659	pre_covid
Republic of Crimea	2018	z_mobile_bb_per100	-3.32544	-3.94897	-0.723801	0.658815	pre_covid
Sevastopol	2018	z_mobile_bb_per100	-3.64319	-4.43127	-0.723801	0.658815	pre_covid
Moscow	2019	01_population_total__population_total	12887153	5.95476	1.76624e+06	1.86757e+06	pre_covid
Moscow Oblast	2019	01_population_total__population_total	8303032	3.50016	1.76624e+06	1.86757e+06	pre_covid
Moscow	2019	02_doctor_visits_total__doctor_visits_total	138173594	6.35683	1.7429e+07	1.89945e+07	pre_covid
Chukotka Autonomous Okrug	2019	03_outpatient_capacity_per10k__outpatient_capacity_per10k	451.3	4.10733	239.306	51.6137	pre_covid
Moscow	2019	07_physicians_headcount__physicians_headcount	77581	6.64529	8559.22	10386.6	pre_covid
Saint Petersburg	2019	07_physicians_headcount__physicians_headcount	45822	3.58759	8559.22	10386.6	pre_covid
Republic of Crimea	2019	10_mobile_broadband_per100__mobile_broadband_per100	19.4725	-3.67282	87.4415	18.506	pre_covid
Sevastopol	2019	10_mobile_broadband_per100__mobile_broadband_per100	2.19961	-4.60619	87.4415	18.506	pre_covid
Republic of Sakha (Yakutia)	2019	11_internet_subscription_fee__internet_subscription_fee	1776.84	4.38469	613.282	265.368	pre_covid
Kamchatka Krai	2019	11_internet_subscription_fee__internet_subscription_fee	1518.61	3.41159	613.282	265.368	pre_covid
Magadan Oblast	2019	11_internet_subscription_fee__internet_subscription_fee	1518.19	3.41001	613.282	265.368	pre_covid
Nenets Autonomous Okrug	2019	11_internet_subscription_fee__internet_subscription_fee	1500	3.34146	613.282	265.368	pre_covid
Nenets Autonomous Okrug	2019	14_grp_total_current_prices__grp_total_current_prices	7.95441e+06	6.54782	730110	1.10331e+06	pre_covid
Yamalo-Nenets Autonomous Okrug	2019	14_grp_total_current_prices__grp_total_current_prices	6.18933e+06	4.94801	730110	1.10331e+06	pre_covid
Moscow	2019	16_nurses_headcount__nurses_headcount	106195	5.39647	17926.1	16356.8	pre_covid
Nenets Autonomous Okrug	2019	grp_pc	191.161	8.93588	3.50846	20.9999	pre_covid
Magadan Oblast	2019	hospital_org_per100k	12.9249	4.30887	4.51111	1.95267	pre_covid
Kamchatka Krai	2019	hospital_org_per100k	11.0689	3.35839	4.51111	1.95267	pre_covid
Nenets Autonomous Okrug	2019	ln_grp_pc	5.25312	4.72796	-0.840412	1.28883	pre_covid
Chukotka Autonomous Okrug	2019	ln_grp_pc	3.70572	3.52734	-0.840412	1.28883	pre_covid
Republic of Sakha (Yakutia)	2019	ln_internet_fee	7.48259	3.50903	6.35691	0.320796	pre_covid
Kamchatka Krai	2019	ln_internet_fee	7.32555	3.01949	6.35691	0.320796	pre_covid
Magadan Oblast	2019	ln_internet_fee	7.32527	3.01863	6.35691	0.320796	pre_covid
Chukotka Autonomous Okrug	2019	ln_outpatient_capacity_per10k	6.11213	3.03079	5.45474	0.216905	pre_covid
Republic of Dagestan	2019	ln_outpatient_capacity_per10k	4.61215	-3.88461	5.45474	0.216905	pre_covid
Saint Petersburg	2019	phys_dens_10k	82.3609	3.66946	48.1032	9.33589	pre_covid
Republic of Sakha (Yakutia)	2019	z_internet_fee	4.04818	4.38469	-0.0966705	0.945302	pre_covid
Kamchatka Krai	2019	z_internet_fee	3.12831	3.41159	-0.0966705	0.945302	pre_covid
Magadan Oblast	2019	z_internet_fee	3.12681	3.41001	-0.0966705	0.945302	pre_covid
Nenets Autonomous Okrug	2019	z_internet_fee	3.06202	3.34146	-0.0966705	0.945302	pre_covid
Nenets Autonomous Okrug	2019	z_internet_fee_rev	-3.06202	-3.34146	0.0966705	0.945302	pre_covid
Magadan Oblast	2019	z_internet_fee_rev	-3.12681	-3.41001	0.0966705	0.945302	pre_covid
Kamchatka Krai	2019	z_internet_fee_rev	-3.12831	-3.41159	0.0966705	0.945302	pre_covid
Republic of Sakha (Yakutia)	2019	z_internet_fee_rev	-4.04818	-4.38469	0.0966705	0.945302	pre_covid
Republic of Crimea	2019	z_mobile_bb_per100	-2.98638	-3.67282	-0.348275	0.718278	pre_covid
Sevastopol	2019	z_mobile_bb_per100	-3.6568	-4.60619	-0.348275	0.718278	pre_covid
Moscow	2020	01_population_total__population_total	12963013	5.96065	1.76411e+06	1.8788e+06	covid
Moscow Oblast	2020	01_population_total__population_total	8404864	3.53456	1.76411e+06	1.8788e+06	covid
Moscow	2020	02_doctor_visits_total__doctor_visits_total	118637113	6.26919	1.47178e+07	1.65762e+07	covid
Chukotka Autonomous Okrug	2020	03_outpatient_capacity_per10k__outpatient_capacity_per10k	452.7	4.04453	240.636	52.4324	covid
Moscow	2020	07_physicians_headcount__physicians_headcount	88504	6.93855	8831.06	11482.6	covid
Saint Petersburg	2020	07_physicians_headcount__physicians_headcount	48087	3.41872	8831.06	11482.6	covid
Sevastopol	2020	10_mobile_broadband_per100__mobile_broadband_per100	2.0498	-4.87379	91.3542	18.3234	covid
Republic of Sakha (Yakutia)	2020	11_internet_subscription_fee__internet_subscription_fee	1749.51	4.15974	619.17	271.733	covid
Kamchatka Krai	2020	11_internet_subscription_fee__internet_subscription_fee	1571.5	3.50465	619.17	271.733	covid
Magadan Oblast	2020	11_internet_subscription_fee__internet_subscription_fee	1565.95	3.48423	619.17	271.733	covid
Nenets Autonomous Okrug	2020	11_internet_subscription_fee__internet_subscription_fee	1530	3.35193	619.17	271.733	covid
Nenets Autonomous Okrug	2020	14_grp_total_current_prices__grp_total_current_prices	5.54732e+06	5.57983	696203	869403	covid
Yamalo-Nenets Autonomous Okrug	2020	14_grp_total_current_prices__grp_total_current_prices	5.43309e+06	5.44843	696203	869403	covid
Moscow	2020	16_nurses_headcount__nurses_headcount	114298	5.67129	17919.3	16994.1	covid
Nenets Autonomous Okrug	2020	dii	-1.52822	-3.08416	-0.209595	0.427549	covid
Nenets Autonomous Okrug	2020	grp_pc	133.404	8.47428	2.99478	15.3888	covid
Chukotka Autonomous Okrug	2020	grp_pc	51.9196	3.17925	2.99478	15.3888	covid
Magadan Oblast	2020	hospital_org_per100k	13.0441	4.3152	4.49341	1.98154	covid
Kamchatka Krai	2020	hospital_org_per100k	11.1937	3.38133	4.49341	1.98154	covid
Nenets Autonomous Okrug	2020	ln_grp_pc	4.89338	4.46713	-0.820503	1.27909	covid
Chukotka Autonomous Okrug	2020	ln_grp_pc	3.9497	3.72936	-0.820503	1.27909	covid
Republic of Sakha (Yakutia)	2020	ln_internet_fee	7.46709	3.39524	6.36482	0.324651	covid
Kamchatka Krai	2020	ln_internet_fee	7.35979	3.06471	6.36482	0.324651	covid
Magadan Oblast	2020	ln_internet_fee	7.35625	3.05382	6.36482	0.324651	covid
Republic of Dagestan	2020	ln_outpatient_capacity_per10k	4.60517	-3.87593	5.45963	0.220452	covid
Saint Petersburg	2020	phys_dens_10k	86.1059	3.82767	48.8879	9.7234	covid
Republic of Sakha (Yakutia)	2020	z_internet_fee	3.95083	4.15974	-0.0756965	0.967975	covid
Kamchatka Krai	2020	z_internet_fee	3.31672	3.50465	-0.0756965	0.967975	covid
Magadan Oblast	2020	z_internet_fee	3.29695	3.48423	-0.0756965	0.967975	covid
Nenets Autonomous Okrug	2020	z_internet_fee	3.16888	3.35193	-0.0756965	0.967975	covid
Nenets Autonomous Okrug	2020	z_internet_fee_rev	-3.16888	-3.35193	0.0756965	0.967975	covid
Magadan Oblast	2020	z_internet_fee_rev	-3.29695	-3.48423	0.0756965	0.967975	covid
Kamchatka Krai	2020	z_internet_fee_rev	-3.31672	-3.50465	0.0756965	0.967975	covid
Republic of Sakha (Yakutia)	2020	z_internet_fee_rev	-3.95083	-4.15974	0.0756965	0.967975	covid
Sevastopol	2020	z_mobile_bb_per100	-3.66261	-4.87379	-0.196411	0.711193	covid
Moscow	2021	01_population_total__population_total	12997272	5.96099	1.75853e+06	1.88538e+06	covid
Moscow Oblast	2021	01_population_total__population_total	8489558	3.57011	1.75853e+06	1.88538e+06	covid
Moscow	2021	02_doctor_visits_total__doctor_visits_total	167296066	7.02514	1.7034e+07	2.13892e+07	covid
Chukotka Autonomous Okrug	2021	03_outpatient_capacity_per10k__outpatient_capacity_per10k	455.8	3.98916	242.827	53.3878	covid
Moscow	2021	07_physicians_headcount__physicians_headcount	92165	7.03719	8888.34	11833.8	covid
Saint Petersburg	2021	07_physicians_headcount__physicians_headcount	49274	3.41274	8888.34	11833.8	covid
Sevastopol	2021	10_mobile_broadband_per100__mobile_broadband_per100	1.25454	-4.90555	97.9638	19.7142	covid
Kamchatka Krai	2021	11_internet_subscription_fee__internet_subscription_fee	1843.44	4.39025	637.843	274.608	covid
Republic of Sakha (Yakutia)	2021	11_internet_subscription_fee__internet_subscription_fee	1779.37	4.15693	637.843	274.608	covid
Magadan Oblast	2021	11_internet_subscription_fee__internet_subscription_fee	1565.95	3.37975	637.843	274.608	covid
Nenets Autonomous Okrug	2021	11_internet_subscription_fee__internet_subscription_fee	1530	3.24884	637.843	274.608	covid
Nenets Autonomous Okrug	2021	14_grp_total_current_prices__grp_total_current_prices	9.8662e+06	6.31511	944044	1.41283e+06	covid
Yamalo-Nenets Autonomous Okrug	2021	14_grp_total_current_prices__grp_total_current_prices	8.27287e+06	5.18734	944044	1.41283e+06	covid
Moscow	2021	16_nurses_headcount__nurses_headcount	112457	5.66296	17654.9	16740.7	covid
Nenets Autonomous Okrug	2021	dii	-1.22754	-3.0036	0.0414981	0.422504	covid
Republic of Ingushetia	2021	dii	-1.36811	-3.33631	0.0414981	0.422504	covid
Nenets Autonomous Okrug	2021	grp_pc	237.774	8.83714	4.56756	26.3894	covid
Kamchatka Krai	2021	hospital_org_per100k	10.9247	3.73701	4.43655	1.7362	covid
Jewish Autonomous Oblast	2021	hospital_org_per100k	10.5909	3.54473	4.43655	1.7362	covid
Nenets Autonomous Okrug	2021	ln_grp_pc	5.47132	4.61602	-0.590281	1.31317	covid
Chukotka Autonomous Okrug	2021	ln_grp_pc	4.11784	3.58532	-0.590281	1.31317	covid
Kamchatka Krai	2021	ln_internet_fee	7.51939	3.53066	6.39738	0.317789	covid
Republic of Sakha (Yakutia)	2021	ln_internet_fee	7.48401	3.41935	6.39738	0.317789	covid
Magadan Oblast	2021	ln_internet_fee	7.35625	3.0173	6.39738	0.317789	covid
Republic of Dagestan	2021	ln_outpatient_capacity_per10k	4.61215	-3.82313	5.46805	0.223877	covid
Saint Petersburg	2021	phys_dens_10k	88.0173	3.86567	49.2919	10.0178	covid
Kamchatka Krai	2021	z_internet_fee	4.28543	4.39025	-0.00917846	0.978215	covid
Republic of Sakha (Yakutia)	2021	z_internet_fee	4.0572	4.15693	-0.00917846	0.978215	covid
Magadan Oblast	2021	z_internet_fee	3.29695	3.37975	-0.00917846	0.978215	covid
Nenets Autonomous Okrug	2021	z_internet_fee	3.16888	3.24884	-0.00917846	0.978215	covid
Nenets Autonomous Okrug	2021	z_internet_fee_rev	-3.16888	-3.24884	0.00917846	0.978215	covid
Magadan Oblast	2021	z_internet_fee_rev	-3.29695	-3.37975	0.00917846	0.978215	covid
Republic of Sakha (Yakutia)	2021	z_internet_fee_rev	-4.0572	-4.15693	0.00917846	0.978215	covid
Kamchatka Krai	2021	z_internet_fee_rev	-4.28543	-4.39025	0.00917846	0.978215	covid
Sevastopol	2021	z_mobile_bb_per100	-3.69348	-4.90555	0.0601301	0.765176	covid
Moscow	2022	01_population_total__population_total	13059651	5.97301	1.75281e+06	1.89299e+06	post_covid
Moscow Oblast	2022	01_population_total__population_total	8566996	3.59969	1.75281e+06	1.89299e+06	post_covid
Moscow	2022	02_doctor_visits_total__doctor_visits_total	199548449	7.49463	1.74527e+07	2.42968e+07	post_covid
Chukotka Autonomous Okrug	2022	03_outpatient_capacity_per10k__outpatient_capacity_per10k	454.5	3.87003	245.021	54.1284	post_covid
Moscow	2022	07_physicians_headcount__physicians_headcount	93964	7.03769	8916.88	12084.5	post_covid
Saint Petersburg	2022	07_physicians_headcount__physicians_headcount	49900	3.39137	8916.88	12084.5	post_covid
Kirov Oblast	2022	09_fixed_broadband_per100__fixed_broadband_per100	73.885	5.46211	22.7196	9.36734	post_covid
Kirov Oblast	2022	10_mobile_broadband_per100__mobile_broadband_per100	375	6.92333	103.059	39.2789	post_covid
Chukotka Autonomous Okrug	2022	11_internet_subscription_fee__internet_subscription_fee	2000	4.24754	678.387	311.148	post_covid
Kamchatka Krai	2022	11_internet_subscription_fee__internet_subscription_fee	1843.44	3.74437	678.387	311.148	post_covid
Republic of Sakha (Yakutia)	2022	11_internet_subscription_fee__internet_subscription_fee	1767.11	3.49905	678.387	311.148	post_covid
Nenets Autonomous Okrug	2022	14_grp_total_current_prices__grp_total_current_prices	1.18152e+07	6.23596	1.08363e+06	1.72091e+06	post_covid
Yamalo-Nenets Autonomous Okrug	2022	14_grp_total_current_prices__grp_total_current_prices	1.03663e+07	5.39401	1.08363e+06	1.72091e+06	post_covid
Moscow	2022	16_nurses_headcount__nurses_headcount	113315	5.71517	17330.9	16794.6	post_covid
Moscow	2022	17_hospital_organizations_count__hospital_organizations_count	202	3.60171	61.7412	38.9422	post_covid
Kirov Oblast	2022	dii	3.43703	5.62297	0.209961	0.573908	post_covid
Nenets Autonomous Okrug	2022	grp_pc	285.363	8.91401	5.28975	31.4194	post_covid
Kamchatka Krai	2022	hospital_org_per100k	11.0097	3.63494	4.54272	1.77912	post_covid
Jewish Autonomous Oblast	2022	hospital_org_per100k	10.773	3.5019	4.54272	1.77912	post_covid
Nenets Autonomous Okrug	2022	ln_grp_pc	5.65376	4.67522	-0.467954	1.3094	post_covid
Chukotka Autonomous Okrug	2022	ln_grp_pc	4.1478	3.5251	-0.467954	1.3094	post_covid
Chukotka Autonomous Okrug	2022	ln_internet_fee	7.6009	3.41201	6.45106	0.336997	post_covid
Kamchatka Krai	2022	ln_internet_fee	7.51939	3.17013	6.45106	0.336997	post_covid
Republic of Sakha (Yakutia)	2022	ln_internet_fee	7.4771	3.04465	6.45106	0.336997	post_covid
Republic of Dagestan	2022	ln_outpatient_capacity_per10k	4.60817	-3.83026	5.47656	0.22672	post_covid
Yamalo-Nenets Autonomous Okrug	2022	nurse_dens_10k	165.353	3.23379	105.836	18.4047	post_covid
Saint Petersburg	2022	phys_dens_10k	89.0439	3.90208	49.3566	10.1708	post_covid
Chukotka Autonomous Okrug	2022	phys_dens_10k	80.0033	3.01321	49.3566	10.1708	post_covid
Moscow	2022	visit_per1000	15279.8	3.24712	9546.95	1765.51	post_covid
Kirov Oblast	2022	z_fixed_bb_per100	7.21201	5.46211	0.165595	1.29005	post_covid
Chukotka Autonomous Okrug	2022	z_internet_fee	4.84313	4.24754	0.135248	1.10838	post_covid
Kamchatka Krai	2022	z_internet_fee	4.28543	3.74437	0.135248	1.10838	post_covid
Republic of Sakha (Yakutia)	2022	z_internet_fee	4.01352	3.49905	0.135248	1.10838	post_covid
Republic of Sakha (Yakutia)	2022	z_internet_fee_rev	-4.01352	-3.49905	-0.135248	1.10838	post_covid
Kamchatka Krai	2022	z_internet_fee_rev	-4.28543	-3.74437	-0.135248	1.10838	post_covid
Chukotka Autonomous Okrug	2022	z_internet_fee_rev	-4.84313	-4.24754	-0.135248	1.10838	post_covid
Kirov Oblast	2022	z_mobile_bb_per100	10.8128	6.92333	0.25791	1.52454	post_covid
Moscow	2023	01_population_total__population_total	13126990	5.9892	1.74823e+06	1.89988e+06	post_covid
Moscow Oblast	2023	01_population_total__population_total	8621498	3.61774	1.74823e+06	1.89988e+06	post_covid
Moscow	2023	02_doctor_visits_total__doctor_visits_total	207421094	7.51491	1.77624e+07	2.52377e+07	post_covid
Chukotka Autonomous Okrug	2023	03_outpatient_capacity_per10k__outpatient_capacity_per10k	454.8	3.89266	246.689	53.4623	post_covid
Moscow	2023	07_physicians_headcount__physicians_headcount	98955	7.13847	9092.31	12588.5	post_covid
Saint Petersburg	2023	07_physicians_headcount__physicians_headcount	51166	3.34223	9092.31	12588.5	post_covid
Republic of Ingushetia	2023	09_fixed_broadband_per100__fixed_broadband_per100	2.50503	-3.09098	23.0576	6.64921	post_covid
Sevastopol	2023	10_mobile_broadband_per100__mobile_broadband_per100	1.15146	-4.95945	105.973	21.1356	post_covid
Republic of Sakha (Yakutia)	2023	11_internet_subscription_fee__internet_subscription_fee	2026.5	4.42768	695.127	300.693	post_covid
Kamchatka Krai	2023	11_internet_subscription_fee__internet_subscription_fee	1966.52	4.22821	695.127	300.693	post_covid
Yamalo-Nenets Autonomous Okrug	2023	11_internet_subscription_fee__internet_subscription_fee	1641.65	3.14781	695.127	300.693	post_covid
Jewish Autonomous Oblast	2023	13_internet_users_per100__internet_users_per100	80	-3.07697	91.3765	3.6973	post_covid
Nenets Autonomous Okrug	2023	14_grp_total_current_prices__grp_total_current_prices	1.19954e+07	6.07825	1.20456e+06	1.77532e+06	post_covid
Yamalo-Nenets Autonomous Okrug	2023	14_grp_total_current_prices__grp_total_current_prices	1.04622e+07	5.21465	1.20456e+06	1.77532e+06	post_covid
Moscow	2023	16_nurses_headcount__nurses_headcount	115921	5.83457	17254.8	16910.6	post_covid
Moscow	2023	17_hospital_organizations_count__hospital_organizations_count	208	3.73373	61.8471	39.1439	post_covid
Republic of Ingushetia	2023	dii	-0.925158	-3.0222	0.343483	0.419774	post_covid
Nenets Autonomous Okrug	2023	grp_pc	286.944	8.77684	5.69075	32.0449	post_covid
Kamchatka Krai	2023	hospital_org_per100k	11.0789	3.55381	4.58148	1.82829	post_covid
Jewish Autonomous Oblast	2023	hospital_org_per100k	10.9119	3.46248	4.58148	1.82829	post_covid
Nenets Autonomous Okrug	2023	ln_grp_pc	5.65929	4.58008	-0.329281	1.30752	post_covid
Chukotka Autonomous Okrug	2023	ln_grp_pc	4.39762	3.61515	-0.329281	1.30752	post_covid
Republic of Sakha (Yakutia)	2023	ln_internet_fee	7.61407	3.60248	6.48411	0.313661	post_covid
Kamchatka Krai	2023	ln_internet_fee	7.58402	3.50669	6.48411	0.313661	post_covid
Republic of Dagestan	2023	ln_outpatient_capacity_per10k	4.60417	-3.93105	5.48408	0.223836	post_covid
Yamalo-Nenets Autonomous Okrug	2023	nurse_dens_10k	165.12	3.23926	105.701	18.3432	post_covid
Saint Petersburg	2023	phys_dens_10k	91.3858	3.9293	50.2269	10.4749	post_covid
Moscow	2023	visit_per1000	15801.1	3.5424	9648.39	1736.88	post_covid
Republic of Ingushetia	2023	z_fixed_bb_per100	-2.61832	-3.09098	0.212138	0.915718	post_covid
Republic of Sakha (Yakutia)	2023	z_internet_fee	4.93753	4.42768	0.194877	1.07114	post_covid
Kamchatka Krai	2023	z_internet_fee	4.72387	4.22821	0.194877	1.07114	post_covid
Yamalo-Nenets Autonomous Okrug	2023	z_internet_fee	3.56661	3.14781	0.194877	1.07114	post_covid
Yamalo-Nenets Autonomous Okrug	2023	z_internet_fee_rev	-3.56661	-3.14781	-0.194877	1.07114	post_covid
Kamchatka Krai	2023	z_internet_fee_rev	-4.72387	-4.22821	-0.194877	1.07114	post_covid
Republic of Sakha (Yakutia)	2023	z_internet_fee_rev	-4.93753	-4.42768	-0.194877	1.07114	post_covid
Jewish Autonomous Oblast	2023	z_internet_users_per100	-0.961114	-3.07697	0.724758	0.5479	post_covid
Sevastopol	2023	z_mobile_bb_per100	-3.69748	-4.95945	0.370974	0.820344	post_covid
Moscow	2024	01_population_total__population_total	13212044	5.99945	1.74668e+06	1.91107e+06	post_covid
Moscow Oblast	2024	01_population_total__population_total	8713497	3.64551	1.74668e+06	1.91107e+06	post_covid
Moscow	2024	02_doctor_visits_total__doctor_visits_total	210360898	7.50442	1.81434e+07	2.56139e+07	post_covid
Chukotka Autonomous Okrug	2024	03_outpatient_capacity_per10k__outpatient_capacity_per10k	452.2	3.86312	248.194	52.8086	post_covid
Moscow	2024	07_physicians_headcount__physicians_headcount	91760	6.94989	8988.58	11909.7	post_covid
Saint Petersburg	2024	07_physicians_headcount__physicians_headcount	50150	3.45611	8988.58	11909.7	post_covid
Republic of Ingushetia	2024	09_fixed_broadband_per100__fixed_broadband_per100	2.76656	-3.15318	24.0437	6.74785	post_covid
Sevastopol	2024	10_mobile_broadband_per100__mobile_broadband_per100	1.04442	-4.99616	111.344	22.0769	post_covid
Oryol Oblast	2024	13_internet_users_per100__internet_users_per100	85	-3.31344	93.8824	2.6807	post_covid
Moscow	2024	16_nurses_headcount__nurses_headcount	107850	5.60632	16950	16213.9	post_covid
Moscow	2024	17_hospital_organizations_count__hospital_organizations_count	189	3.42989	60.2824	37.5282	post_covid
Republic of Ingushetia	2024	dii	-0.725802	-3.48451	0.734372	0.419047	post_covid
Jewish Autonomous Oblast	2024	hospital_org_per100k	11.7149	3.9064	4.51301	1.84362	post_covid
Kamchatka Krai	2024	hospital_org_per100k	11.089	3.56692	4.51301	1.84362	post_covid
Republic of Dagestan	2024	ln_outpatient_capacity_per10k	4.59714	-4.03392	5.49078	0.221531	post_covid
Yamalo-Nenets Autonomous Okrug	2024	nurse_dens_10k	168.267	3.3317	104.785	19.0539	post_covid
Saint Petersburg	2024	phys_dens_10k	89.1501	3.83938	50.315	10.115	post_covid
Moscow	2024	visit_per1000	15921.9	3.44455	9890.71	1750.94	post_covid
Republic of Ingushetia	2024	z_fixed_bb_per100	-2.58231	-3.15318	0.347954	0.929303	post_covid
Oryol Oblast	2024	z_internet_users_per100	-0.220167	-3.31344	1.0961	0.397251	post_covid
Sevastopol	2024	z_mobile_bb_per100	-3.70164	-4.99616	0.579473	0.85688	post_covid

## Sheet: S3_RF_DESC
panel	year	era	variable	n_nonmissing	n_missing	missing_share	mean	sd	median	p25	p75	min	max
rf	2018	pre_covid	01_population_total__population_total	1	0	0	147818888	0	147818888	147818888	147818888	147818888	147818888
rf	2018	pre_covid	02_doctor_visits_total__doctor_visits_total	1	0	0	1436560212	0	1436560212	1436560212	1436560212	1436560212	1436560212
rf	2018	pre_covid	03_outpatient_capacity_per10k__outpatient_capacity_per10k	1	0	0	226.4	0	226.4	226.4	226.4	226.4	226.4
rf	2018	pre_covid	04_birth_death_natural_increase__births_total	1	0	0	1604344	0	1604344	1604344	1604344	1604344	1604344
rf	2018	pre_covid	04_birth_death_natural_increase__born_city	1	0	0	1205231	0	1205231	1205231	1205231	1205231	1205231
rf	2018	pre_covid	04_birth_death_natural_increase__born_rural	1	0	0	399113	0	399113	399113	399113	399113	399113
rf	2018	pre_covid	04_birth_death_natural_increase__deaths_total	1	0	0	1828910	0	1828910	1828910	1828910	1828910	1828910
rf	2018	pre_covid	04_birth_death_natural_increase__deceased_city	1	0	0	1317703	0	1317703	1317703	1317703	1317703	1317703
rf	2018	pre_covid	04_birth_death_natural_increase__deceased_rural	1	0	0	511207	0	511207	511207	511207	511207	511207
rf	2018	pre_covid	04_birth_death_natural_increase__growth_rural	1	0	0	-112094	0	-112094	-112094	-112094	-112094	-112094
rf	2018	pre_covid	04_birth_death_natural_increase__growth_urban	1	0	0	-112472	0	-112472	-112472	-112472	-112472	-112472
rf	2018	pre_covid	04_birth_death_natural_increase__increase_total	1	0	0	-224566	0	-224566	-224566	-224566	-224566	-224566
rf	2018	pre_covid	05_morbidity_by_disease_class__morbidity_by_disease_class	1	0	0	114841	0	114841	114841	114841	114841	114841
rf	2018	pre_covid	06_primary_disability_total__primary_disability_total	1	0	0	641	0	641	641	641	641	641
rf	2018	pre_covid	07_physicians_headcount__physicians_headcount	1	0	0	703748	0	703748	703748	703748	703748	703748
rf	2018	pre_covid	08_hospital_beds_total__hospital_beds_total	1	0	0	1172.8	0	1172.8	1172.8	1172.8	1172.8	1172.8
rf	2018	pre_covid	09_fixed_broadband_per100__fixed_broadband_per100	1	0	0	21.5021	0	21.5021	21.5021	21.5021	21.5021	21.5021
rf	2018	pre_covid	10_mobile_broadband_per100__mobile_broadband_per100	1	0	0	85.6035	0	85.6035	85.6035	85.6035	85.6035	85.6035
rf	2018	pre_covid	11_internet_subscription_fee__internet_subscription_fee	1	0	0	563.68	0	563.68	563.68	563.68	563.68	563.68
rf	2018	pre_covid	12_households_internet_share__households_internet_share	1	0	0	76.6	0	76.6	76.6	76.6	76.6	76.6
rf	2018	pre_covid	13_internet_users_per100__internet_users_per100	1	0	0	81	0	81	81	81	81	81
rf	2018	pre_covid	14_grp_total_current_prices__grp_total_current_prices	1	0	0	610226	0	610226	610226	610226	610226	610226
rf	2018	pre_covid	15_telemedicine_consultations__consultations_patients_total	1	0	0	189911	0	189911	189911	189911	189911	189911
rf	2018	pre_covid	15_telemedicine_consultations__consultations_total	1	0	0	387555	0	387555	387555	387555	387555	387555
rf	2018	pre_covid	16_nurses_headcount__nurses_headcount	1	0	0	1491375	0	1491375	1491375	1491375	1491375	1491375
rf	2018	pre_covid	17_hospital_organizations_count__hospital_organizations_count	1	0	0	5257	0	5257	5257	5257	5257	5257
rf	2018	pre_covid	beds_dens_10k	1	0	0	79.3403	0	79.3403	79.3403	79.3403	79.3403	79.3403
rf	2018	pre_covid	birth_rate_per1000	1	0	0	10.8534	0	10.8534	10.8534	10.8534	10.8534	10.8534
rf	2018	pre_covid	births_total	1	0	0	1604344	0	1604344	1604344	1604344	1604344	1604344
rf	2018	pre_covid	death_rate_per1000	1	0	0	12.3726	0	12.3726	12.3726	12.3726	12.3726	12.3726
rf	2018	pre_covid	deaths_total	1	0	0	1828910	0	1828910	1828910	1828910	1828910	1828910
rf	2018	pre_covid	dii	1	0	0	-1.06273	0	-1.06273	-1.06273	-1.06273	-1.06273	-1.06273
rf	2018	pre_covid	grp_pc	1	0	0	0.0041282	0	0.0041282	0.0041282	0.0041282	0.0041282	0.0041282
rf	2018	pre_covid	hospital_org_per100k	1	0	0	3.55638	0	3.55638	3.55638	3.55638	3.55638	3.55638
rf	2018	pre_covid	ln_grp_pc	1	0	0	-5.48991	0	-5.48991	-5.48991	-5.48991	-5.48991	-5.48991
rf	2018	pre_covid	ln_internet_fee	1	0	0	6.33449	0	6.33449	6.33449	6.33449	6.33449	6.33449
rf	2018	pre_covid	morbidity_per1000	1	0	0	0.776902	0	0.776902	0.776902	0.776902	0.776902	0.776902
rf	2018	pre_covid	natural_increase_per1000	1	0	0	-1.5192	0	-1.5192	-1.5192	-1.5192	-1.5192	-1.5192
rf	2018	pre_covid	natural_increase_total	1	0	0	-224566	0	-224566	-224566	-224566	-224566	-224566
rf	2018	pre_covid	nurse_dens_10k	1	0	0	100.892	0	100.892	100.892	100.892	100.892	100.892
rf	2018	pre_covid	phys_dens_10k	1	0	0	47.6088	0	47.6088	47.6088	47.6088	47.6088	47.6088
rf	2018	pre_covid	primary_disability_per100k	1	0	0	433.639	0	433.639	433.639	433.639	433.639	433.639
rf	2018	pre_covid	tm_consults_patients_per1000	1	0	0	1.28475	0	1.28475	1.28475	1.28475	1.28475	1.28475
rf	2018	pre_covid	tm_consults_patients_total	1	0	0	189911	0	189911	189911	189911	189911	189911
rf	2018	pre_covid	tm_consults_total	1	0	0	387555	0	387555	387555	387555	387555	387555
rf	2018	pre_covid	tm_consults_total_per1000	1	0	0	2.62182	0	2.62182	2.62182	2.62182	2.62182	2.62182
rf	2018	pre_covid	tm_patient_share	1	0	0	0.490023	0	0.490023	0.490023	0.490023	0.490023	0.490023
rf	2018	pre_covid	visit_per1000	1	0	0	9718.38	0	9718.38	9718.38	9718.38	9718.38	9718.38
rf	2018	pre_covid	z_fixed_bb_per100	1	0	0	-1.35139	0	-1.35139	-1.35139	-1.35139	-1.35139	-1.35139
rf	2018	pre_covid	z_households_internet_share	1	0	0	-1.30291	0	-1.30291	-1.30291	-1.30291	-1.30291	-1.30291
rf	2018	pre_covid	z_internet_fee	1	0	0	-0.459338	0	-0.459338	-0.459338	-0.459338	-0.459338	-0.459338
rf	2018	pre_covid	z_internet_fee_rev	1	0	0	0.459338	0	0.459338	0.459338	0.459338	0.459338	0.459338
rf	2018	pre_covid	z_internet_users_per100	1	0	0	-1.48156	0	-1.48156	-1.48156	-1.48156	-1.48156	-1.48156
rf	2018	pre_covid	z_mobile_bb_per100	1	0	0	-1.63711	0	-1.63711	-1.63711	-1.63711	-1.63711	-1.63711
rf	2019	pre_covid	01_population_total__population_total	1	0	0	147899994	0	147899994	147899994	147899994	147899994	147899994
rf	2019	pre_covid	02_doctor_visits_total__doctor_visits_total	1	0	0	1454382429	0	1454382429	1454382429	1454382429	1454382429	1454382429
rf	2019	pre_covid	03_outpatient_capacity_per10k__outpatient_capacity_per10k	1	0	0	226.8	0	226.8	226.8	226.8	226.8	226.8
rf	2019	pre_covid	04_birth_death_natural_increase__births_total	1	0	0	1481074	0	1481074	1481074	1481074	1481074	1481074
rf	2019	pre_covid	04_birth_death_natural_increase__born_city	1	0	0	1115337	0	1115337	1115337	1115337	1115337	1115337
rf	2019	pre_covid	04_birth_death_natural_increase__born_rural	1	0	0	365737	0	365737	365737	365737	365737	365737
rf	2019	pre_covid	04_birth_death_natural_increase__deaths_total	1	0	0	1798307	0	1798307	1798307	1798307	1798307	1798307
rf	2019	pre_covid	04_birth_death_natural_increase__deceased_city	1	0	0	1301650	0	1301650	1301650	1301650	1301650	1301650
rf	2019	pre_covid	04_birth_death_natural_increase__deceased_rural	1	0	0	496657	0	496657	496657	496657	496657	496657
rf	2019	pre_covid	04_birth_death_natural_increase__growth_rural	1	0	0	-130920	0	-130920	-130920	-130920	-130920	-130920
rf	2019	pre_covid	04_birth_death_natural_increase__growth_urban	1	0	0	-186313	0	-186313	-186313	-186313	-186313	-186313
rf	2019	pre_covid	04_birth_death_natural_increase__increase_total	1	0	0	-317233	0	-317233	-317233	-317233	-317233	-317233
rf	2019	pre_covid	05_morbidity_by_disease_class__morbidity_by_disease_class	1	0	0	114512	0	114512	114512	114512	114512	114512
rf	2019	pre_covid	06_primary_disability_total__primary_disability_total	1	0	0	636	0	636	636	636	636	636
rf	2019	pre_covid	07_physicians_headcount__physicians_headcount	1	0	0	714630	0	714630	714630	714630	714630	714630
rf	2019	pre_covid	08_hospital_beds_total__hospital_beds_total	1	0	0	1173.6	0	1173.6	1173.6	1173.6	1173.6	1173.6
rf	2019	pre_covid	09_fixed_broadband_per100__fixed_broadband_per100	1	0	0	21.9815	0	21.9815	21.9815	21.9815	21.9815	21.9815
rf	2019	pre_covid	10_mobile_broadband_per100__mobile_broadband_per100	1	0	0	95.6098	0	95.6098	95.6098	95.6098	95.6098	95.6098
rf	2019	pre_covid	11_internet_subscription_fee__internet_subscription_fee	1	0	0	554.08	0	554.08	554.08	554.08	554.08	554.08
rf	2019	pre_covid	12_households_internet_share__households_internet_share	1	0	0	76.9	0	76.9	76.9	76.9	76.9	76.9
rf	2019	pre_covid	13_internet_users_per100__internet_users_per100	1	0	0	83	0	83	83	83	83	83
rf	2019	pre_covid	14_grp_total_current_prices__grp_total_current_prices	1	0	0	642736	0	642736	642736	642736	642736	642736
rf	2019	pre_covid	15_telemedicine_consultations__consultations_patients_total	1	0	0	385328	0	385328	385328	385328	385328	385328
rf	2019	pre_covid	15_telemedicine_consultations__consultations_total	1	0	0	678990	0	678990	678990	678990	678990	678990
rf	2019	pre_covid	16_nurses_headcount__nurses_headcount	1	0	0	1491256	0	1491256	1491256	1491256	1491256	1491256
rf	2019	pre_covid	17_hospital_organizations_count__hospital_organizations_count	1	0	0	5130	0	5130	5130	5130	5130	5130
rf	2019	pre_covid	beds_dens_10k	1	0	0	79.3509	0	79.3509	79.3509	79.3509	79.3509	79.3509
rf	2019	pre_covid	birth_rate_per1000	1	0	0	10.014	0	10.014	10.014	10.014	10.014	10.014
rf	2019	pre_covid	births_total	1	0	0	1481074	0	1481074	1481074	1481074	1481074	1481074
rf	2019	pre_covid	death_rate_per1000	1	0	0	12.1589	0	12.1589	12.1589	12.1589	12.1589	12.1589
rf	2019	pre_covid	deaths_total	1	0	0	1798307	0	1798307	1798307	1798307	1798307	1798307
rf	2019	pre_covid	dii	1	0	0	-0.630296	0	-0.630296	-0.630296	-0.630296	-0.630296	-0.630296
rf	2019	pre_covid	grp_pc	1	0	0	0.00434575	0	0.00434575	0.00434575	0.00434575	0.00434575	0.00434575
rf	2019	pre_covid	hospital_org_per100k	1	0	0	3.46856	0	3.46856	3.46856	3.46856	3.46856	3.46856
rf	2019	pre_covid	ln_grp_pc	1	0	0	-5.43856	0	-5.43856	-5.43856	-5.43856	-5.43856	-5.43856
rf	2019	pre_covid	ln_internet_fee	1	0	0	6.31731	0	6.31731	6.31731	6.31731	6.31731	6.31731
rf	2019	pre_covid	morbidity_per1000	1	0	0	0.774254	0	0.774254	0.774254	0.774254	0.774254	0.774254
rf	2019	pre_covid	natural_increase_per1000	1	0	0	-2.14492	0	-2.14492	-2.14492	-2.14492	-2.14492	-2.14492
rf	2019	pre_covid	natural_increase_total	1	0	0	-317233	0	-317233	-317233	-317233	-317233	-317233
rf	2019	pre_covid	nurse_dens_10k	1	0	0	100.829	0	100.829	100.829	100.829	100.829	100.829
rf	2019	pre_covid	phys_dens_10k	1	0	0	48.3185	0	48.3185	48.3185	48.3185	48.3185	48.3185
rf	2019	pre_covid	primary_disability_per100k	1	0	0	430.02	0	430.02	430.02	430.02	430.02	430.02
rf	2019	pre_covid	tm_consults_patients_per1000	1	0	0	2.60533	0	2.60533	2.60533	2.60533	2.60533	2.60533
rf	2019	pre_covid	tm_consults_patients_total	1	0	0	385328	0	385328	385328	385328	385328	385328
rf	2019	pre_covid	tm_consults_total	1	0	0	678990	0	678990	678990	678990	678990	678990
rf	2019	pre_covid	tm_consults_total_per1000	1	0	0	4.59087	0	4.59087	4.59087	4.59087	4.59087	4.59087
rf	2019	pre_covid	tm_patient_share	1	0	0	0.567502	0	0.567502	0.567502	0.567502	0.567502	0.567502
rf	2019	pre_covid	visit_per1000	1	0	0	9833.55	0	9833.55	9833.55	9833.55	9833.55	9833.55
rf	2019	pre_covid	z_fixed_bb_per100	1	0	0	-1.04169	0	-1.04169	-1.04169	-1.04169	-1.04169	-1.04169
rf	2019	pre_covid	z_households_internet_share	1	0	0	-1.24369	0	-1.24369	-1.24369	-1.24369	-1.24369	-1.24369
rf	2019	pre_covid	z_internet_fee	1	0	0	-0.95704	0	-0.95704	-0.95704	-0.95704	-0.95704	-0.95704
rf	2019	pre_covid	z_internet_fee_rev	1	0	0	0.95704	0	0.95704	0.95704	0.95704	0.95704	0.95704
rf	2019	pre_covid	z_internet_users_per100	1	0	0	-1.03065	0	-1.03065	-1.03065	-1.03065	-1.03065	-1.03065
rf	2019	pre_covid	z_mobile_bb_per100	1	0	0	-0.79249	0	-0.79249	-0.79249	-0.79249	-0.79249	-0.79249
rf	2020	covid	01_population_total__population_total	1	0	0	147707517	0	147707517	147707517	147707517	147707517	147707517
rf	2020	covid	02_doctor_visits_total__doctor_visits_total	1	0	0	1228217382	0	1228217382	1228217382	1228217382	1228217382	1228217382
rf	2020	covid	03_outpatient_capacity_per10k__outpatient_capacity_per10k	1	0	0	227.6	0	227.6	227.6	227.6	227.6	227.6
rf	2020	covid	04_birth_death_natural_increase__births_total	1	0	0	1436514	0	1436514	1436514	1436514	1436514	1436514
rf	2020	covid	04_birth_death_natural_increase__born_city	1	0	0	1079887	0	1079887	1079887	1079887	1079887	1079887
rf	2020	covid	04_birth_death_natural_increase__born_rural	1	0	0	356627	0	356627	356627	356627	356627	356627
rf	2020	covid	04_birth_death_natural_increase__deaths_total	1	0	0	2138586	0	2138586	2138586	2138586	2138586	2138586
rf	2020	covid	04_birth_death_natural_increase__deceased_city	1	0	0	1568773	0	1568773	1568773	1568773	1568773	1568773
rf	2020	covid	04_birth_death_natural_increase__deceased_rural	1	0	0	569813	0	569813	569813	569813	569813	569813
rf	2020	covid	04_birth_death_natural_increase__growth_rural	1	0	0	-213186	0	-213186	-213186	-213186	-213186	-213186
rf	2020	covid	04_birth_death_natural_increase__growth_urban	1	0	0	-488886	0	-488886	-488886	-488886	-488886	-488886
rf	2020	covid	04_birth_death_natural_increase__increase_total	1	0	0	-702072	0	-702072	-702072	-702072	-702072	-702072
rf	2020	covid	05_morbidity_by_disease_class__morbidity_by_disease_class	1	0	0	111294	0	111294	111294	111294	111294	111294
rf	2020	covid	06_primary_disability_total__primary_disability_total	1	0	0	559	0	559	559	559	559	559
rf	2020	covid	07_physicians_headcount__physicians_headcount	1	0	0	737371	0	737371	737371	737371	737371	737371
rf	2020	covid	08_hospital_beds_total__hospital_beds_total	1	0	0	1188.8	0	1188.8	1188.8	1188.8	1188.8	1188.8
rf	2020	covid	09_fixed_broadband_per100__fixed_broadband_per100	1	0	0	22.774	0	22.774	22.774	22.774	22.774	22.774
rf	2020	covid	10_mobile_broadband_per100__mobile_broadband_per100	1	0	0	98.7589	0	98.7589	98.7589	98.7589	98.7589	98.7589
rf	2020	covid	11_internet_subscription_fee__internet_subscription_fee	1	0	0	552.88	0	552.88	552.88	552.88	552.88	552.88
rf	2020	covid	12_households_internet_share__households_internet_share	1	0	0	80	0	80	80	80	80	80
rf	2020	covid	13_internet_users_per100__internet_users_per100	1	0	0	85	0	85	85	85	85	85
rf	2020	covid	14_grp_total_current_prices__grp_total_current_prices	1	0	0	639170	0	639170	639170	639170	639170	639170
rf	2020	covid	15_telemedicine_consultations__consultations_patients_total	1	0	0	6437608	0	6437608	6437608	6437608	6437608	6437608
rf	2020	covid	15_telemedicine_consultations__consultations_total	1	0	0	7004863	0	7004863	7004863	7004863	7004863	7004863
rf	2020	covid	16_nurses_headcount__nurses_headcount	1	0	0	1490517	0	1490517	1490517	1490517	1490517	1490517
rf	2020	covid	17_hospital_organizations_count__hospital_organizations_count	1	0	0	5065	0	5065	5065	5065	5065	5065
rf	2020	covid	beds_dens_10k	1	0	0	80.4834	0	80.4834	80.4834	80.4834	80.4834	80.4834
rf	2020	covid	birth_rate_per1000	1	0	0	9.7254	0	9.7254	9.7254	9.7254	9.7254	9.7254
rf	2020	covid	births_total	1	0	0	1436514	0	1436514	1436514	1436514	1436514	1436514
rf	2020	covid	death_rate_per1000	1	0	0	14.4785	0	14.4785	14.4785	14.4785	14.4785	14.4785
rf	2020	covid	deaths_total	1	0	0	2138586	0	2138586	2138586	2138586	2138586	2138586
rf	2020	covid	dii	1	0	0	-0.249712	0	-0.249712	-0.249712	-0.249712	-0.249712	-0.249712
rf	2020	covid	grp_pc	1	0	0	0.00432727	0	0.00432727	0.00432727	0.00432727	0.00432727	0.00432727
rf	2020	covid	hospital_org_per100k	1	0	0	3.42907	0	3.42907	3.42907	3.42907	3.42907	3.42907
rf	2020	covid	ln_grp_pc	1	0	0	-5.44282	0	-5.44282	-5.44282	-5.44282	-5.44282	-5.44282
rf	2020	covid	ln_internet_fee	1	0	0	6.31514	0	6.31514	6.31514	6.31514	6.31514	6.31514
rf	2020	covid	morbidity_per1000	1	0	0	0.753478	0	0.753478	0.753478	0.753478	0.753478	0.753478
rf	2020	covid	natural_increase_per1000	1	0	0	-4.75312	0	-4.75312	-4.75312	-4.75312	-4.75312	-4.75312
rf	2020	covid	natural_increase_total	1	0	0	-702072	0	-702072	-702072	-702072	-702072	-702072
rf	2020	covid	nurse_dens_10k	1	0	0	100.91	0	100.91	100.91	100.91	100.91	100.91
rf	2020	covid	phys_dens_10k	1	0	0	49.921	0	49.921	49.921	49.921	49.921	49.921
rf	2020	covid	primary_disability_per100k	1	0	0	378.451	0	378.451	378.451	378.451	378.451	378.451
rf	2020	covid	tm_consults_patients_per1000	1	0	0	43.5835	0	43.5835	43.5835	43.5835	43.5835	43.5835
rf	2020	covid	tm_consults_patients_total	1	0	0	6437608	0	6437608	6437608	6437608	6437608	6437608
rf	2020	covid	tm_consults_total	1	0	0	7004863	0	7004863	7004863	7004863	7004863	7004863
rf	2020	covid	tm_consults_total_per1000	1	0	0	47.4239	0	47.4239	47.4239	47.4239	47.4239	47.4239
rf	2020	covid	tm_patient_share	1	0	0	0.91902	0	0.91902	0.91902	0.91902	0.91902	0.91902
rf	2020	covid	visit_per1000	1	0	0	8315.2	0	8315.2	8315.2	8315.2	8315.2	8315.2
rf	2020	covid	z_fixed_bb_per100	1	0	0	-0.529682	0	-0.529682	-0.529682	-0.529682	-0.529682	-0.529682
rf	2020	covid	z_households_internet_share	1	0	0	-0.631716	0	-0.631716	-0.631716	-0.631716	-0.631716	-0.631716
rf	2020	covid	z_internet_fee	1	0	0	-1.01925	0	-1.01925	-1.01925	-1.01925	-1.01925	-1.01925
rf	2020	covid	z_internet_fee_rev	1	0	0	1.01925	0	1.01925	1.01925	1.01925	1.01925	1.01925
rf	2020	covid	z_internet_users_per100	1	0	0	-0.579741	0	-0.579741	-0.579741	-0.579741	-0.579741	-0.579741
rf	2020	covid	z_mobile_bb_per100	1	0	0	-0.526673	0	-0.526673	-0.526673	-0.526673	-0.526673	-0.526673
rf	2021	covid	01_population_total__population_total	1	0	0	147217903	0	147217903	147217903	147217903	147217903	147217903
rf	2021	covid	02_doctor_visits_total__doctor_visits_total	1	0	0	1419023002	0	1419023002	1419023002	1419023002	1419023002	1419023002
rf	2021	covid	03_outpatient_capacity_per10k__outpatient_capacity_per10k	1	0	0	229.1	0	229.1	229.1	229.1	229.1	229.1
rf	2021	covid	04_birth_death_natural_increase__births_total	1	0	0	1398253	0	1398253	1398253	1398253	1398253	1398253
rf	2021	covid	04_birth_death_natural_increase__born_city	1	0	0	1047731	0	1047731	1047731	1047731	1047731	1047731
rf	2021	covid	04_birth_death_natural_increase__born_rural	1	0	0	350522	0	350522	350522	350522	350522	350522
rf	2021	covid	04_birth_death_natural_increase__deaths_total	1	0	0	2441594	0	2441594	2441594	2441594	2441594	2441594
rf	2021	covid	04_birth_death_natural_increase__deceased_city	1	0	0	1799377	0	1799377	1799377	1799377	1799377	1799377
rf	2021	covid	04_birth_death_natural_increase__deceased_rural	1	0	0	642217	0	642217	642217	642217	642217	642217
rf	2021	covid	04_birth_death_natural_increase__growth_rural	1	0	0	-291695	0	-291695	-291695	-291695	-291695	-291695
rf	2021	covid	04_birth_death_natural_increase__growth_urban	1	0	0	-751646	0	-751646	-751646	-751646	-751646	-751646
rf	2021	covid	04_birth_death_natural_increase__increase_total	1	0	0	-1043341	0	-1043341	-1043341	-1043341	-1043341	-1043341
rf	2021	covid	05_morbidity_by_disease_class__morbidity_by_disease_class	1	0	0	125022	0	125022	125022	125022	125022	125022
rf	2021	covid	06_primary_disability_total__primary_disability_total	1	0	0	536	0	536	536	536	536	536
rf	2021	covid	07_physicians_headcount__physicians_headcount	1	0	0	741858	0	741858	741858	741858	741858	741858
rf	2021	covid	08_hospital_beds_total__hospital_beds_total	1	0	0	1162.1	0	1162.1	1162.1	1162.1	1162.1	1162.1
rf	2021	covid	09_fixed_broadband_per100__fixed_broadband_per100	1	0	0	23.4122	0	23.4122	23.4122	23.4122	23.4122	23.4122
rf	2021	covid	10_mobile_broadband_per100__mobile_broadband_per100	1	0	0	106.468	0	106.468	106.468	106.468	106.468	106.468
rf	2021	covid	11_internet_subscription_fee__internet_subscription_fee	1	0	0	571.41	0	571.41	571.41	571.41	571.41	571.41
rf	2021	covid	12_households_internet_share__households_internet_share	1	0	0	84	0	84	84	84	84	84
rf	2021	covid	13_internet_users_per100__internet_users_per100	1	0	0	88	0	88	88	88	88	88
rf	2021	covid	14_grp_total_current_prices__grp_total_current_prices	1	0	0	830060	0	830060	830060	830060	830060	830060
rf	2021	covid	15_telemedicine_consultations__consultations_patients_total	1	0	0	7599927	0	7599927	7599927	7599927	7599927	7599927
rf	2021	covid	15_telemedicine_consultations__consultations_total	1	0	0	8634251	0	8634251	8634251	8634251	8634251	8634251
rf	2021	covid	16_nurses_headcount__nurses_headcount	1	0	0	1467603	0	1467603	1467603	1467603	1467603	1467603
rf	2021	covid	17_hospital_organizations_count__hospital_organizations_count	1	0	0	5072	0	5072	5072	5072	5072	5072
rf	2021	covid	beds_dens_10k	1	0	0	78.9374	0	78.9374	78.9374	78.9374	78.9374	78.9374
rf	2021	covid	birth_rate_per1000	1	0	0	9.49785	0	9.49785	9.49785	9.49785	9.49785	9.49785
rf	2021	covid	births_total	1	0	0	1398253	0	1398253	1398253	1398253	1398253	1398253
rf	2021	covid	death_rate_per1000	1	0	0	16.5849	0	16.5849	16.5849	16.5849	16.5849	16.5849
rf	2021	covid	deaths_total	1	0	0	2441594	0	2441594	2441594	2441594	2441594	2441594
rf	2021	covid	dii	1	0	0	0.0639624	0	0.0639624	0.0639624	0.0639624	0.0639624	0.0639624
rf	2021	covid	grp_pc	1	0	0	0.00563831	0	0.00563831	0.00563831	0.00563831	0.00563831	0.00563831
rf	2021	covid	hospital_org_per100k	1	0	0	3.44523	0	3.44523	3.44523	3.44523	3.44523	3.44523
rf	2021	covid	ln_grp_pc	1	0	0	-5.17817	0	-5.17817	-5.17817	-5.17817	-5.17817	-5.17817
rf	2021	covid	ln_internet_fee	1	0	0	6.34811	0	6.34811	6.34811	6.34811	6.34811	6.34811
rf	2021	covid	morbidity_per1000	1	0	0	0.849234	0	0.849234	0.849234	0.849234	0.849234	0.849234
rf	2021	covid	natural_increase_per1000	1	0	0	-7.08705	0	-7.08705	-7.08705	-7.08705	-7.08705	-7.08705
rf	2021	covid	natural_increase_total	1	0	0	-1043341	0	-1043341	-1043341	-1043341	-1043341	-1043341
rf	2021	covid	nurse_dens_10k	1	0	0	99.6892	0	99.6892	99.6892	99.6892	99.6892	99.6892
rf	2021	covid	phys_dens_10k	1	0	0	50.3918	0	50.3918	50.3918	50.3918	50.3918	50.3918
rf	2021	covid	primary_disability_per100k	1	0	0	364.086	0	364.086	364.086	364.086	364.086	364.086
rf	2021	covid	tm_consults_patients_per1000	1	0	0	51.6237	0	51.6237	51.6237	51.6237	51.6237	51.6237
rf	2021	covid	tm_consults_patients_total	1	0	0	7599927	0	7599927	7599927	7599927	7599927	7599927
rf	2021	covid	tm_consults_total	1	0	0	8634251	0	8634251	8634251	8634251	8634251	8634251
rf	2021	covid	tm_consults_total_per1000	1	0	0	58.6495	0	58.6495	58.6495	58.6495	58.6495	58.6495
rf	2021	covid	tm_patient_share	1	0	0	0.880207	0	0.880207	0.880207	0.880207	0.880207	0.880207
rf	2021	covid	visit_per1000	1	0	0	9638.93	0	9638.93	9638.93	9638.93	9638.93	9638.93
rf	2021	covid	z_fixed_bb_per100	1	0	0	-0.117389	0	-0.117389	-0.117389	-0.117389	-0.117389	-0.117389
rf	2021	covid	z_households_internet_share	1	0	0	0.157929	0	0.157929	0.157929	0.157929	0.157929	0.157929
rf	2021	covid	z_internet_fee	1	0	0	-0.0585837	0	-0.0585837	-0.0585837	-0.0585837	-0.0585837	-0.0585837
rf	2021	covid	z_internet_fee_rev	1	0	0	0.0585837	0	0.0585837	0.0585837	0.0585837	0.0585837	0.0585837
rf	2021	covid	z_internet_users_per100	1	0	0	0.0966235	0	0.0966235	0.0966235	0.0966235	0.0966235	0.0966235
rf	2021	covid	z_mobile_bb_per100	1	0	0	0.124065	0	0.124065	0.124065	0.124065	0.124065	0.124065
rf	2022	post_covid	01_population_total__population_total	1	0	0	146713743	0	146713743	146713743	146713743	146713743	146713743
rf	2022	post_covid	02_doctor_visits_total__doctor_visits_total	1	0	0	1455035103	0	1455035103	1455035103	1455035103	1455035103	1455035103
rf	2022	post_covid	03_outpatient_capacity_per10k__outpatient_capacity_per10k	1	0	0	230.5	0	230.5	230.5	230.5	230.5	230.5
rf	2022	post_covid	04_birth_death_natural_increase__births_total	1	0	0	1304087	0	1304087	1304087	1304087	1304087	1304087
rf	2022	post_covid	04_birth_death_natural_increase__born_city	1	0	0	980716	0	980716	980716	980716	980716	980716
rf	2022	post_covid	04_birth_death_natural_increase__born_rural	1	0	0	323371	0	323371	323371	323371	323371	323371
rf	2022	post_covid	04_birth_death_natural_increase__deaths_total	1	0	0	1898644	0	1898644	1898644	1898644	1898644	1898644
rf	2022	post_covid	04_birth_death_natural_increase__deceased_city	1	0	0	1388492	0	1388492	1388492	1388492	1388492	1388492
rf	2022	post_covid	04_birth_death_natural_increase__deceased_rural	1	0	0	510152	0	510152	510152	510152	510152	510152
rf	2022	post_covid	04_birth_death_natural_increase__growth_rural	1	0	0	-186781	0	-186781	-186781	-186781	-186781	-186781
rf	2022	post_covid	04_birth_death_natural_increase__growth_urban	1	0	0	-407776	0	-407776	-407776	-407776	-407776	-407776
rf	2022	post_covid	04_birth_death_natural_increase__increase_total	1	0	0	-594557	0	-594557	-594557	-594557	-594557	-594557
rf	2022	post_covid	05_morbidity_by_disease_class__morbidity_by_disease_class	1	0	0	130443	0	130443	130443	130443	130443	130443
rf	2022	post_covid	06_primary_disability_total__primary_disability_total	1	0	0	565	0	565	565	565	565	565
rf	2022	post_covid	07_physicians_headcount__physicians_headcount	1	0	0	744074	0	744074	744074	744074	744074	744074
rf	2022	post_covid	08_hospital_beds_total__hospital_beds_total	1	0	0	1141.9	0	1141.9	1141.9	1141.9	1141.9	1141.9
rf	2022	post_covid	09_fixed_broadband_per100__fixed_broadband_per100	1	0	0	24.268	0	24.268	24.268	24.268	24.268	24.268
rf	2022	post_covid	10_mobile_broadband_per100__mobile_broadband_per100	1	0	0	109.2	0	109.2	109.2	109.2	109.2	109.2
rf	2022	post_covid	11_internet_subscription_fee__internet_subscription_fee	1	0	0	585.02	0	585.02	585.02	585.02	585.02	585.02
rf	2022	post_covid	12_households_internet_share__households_internet_share	1	0	0	86.6	0	86.6	86.6	86.6	86.6	86.6
rf	2022	post_covid	13_internet_users_per100__internet_users_per100	1	0	0	90	0	90	90	90	90	90
rf	2022	post_covid	14_grp_total_current_prices__grp_total_current_prices	1	0	0	950861	0	950861	950861	950861	950861	950861
rf	2022	post_covid	15_telemedicine_consultations__consultations_patients_total	1	0	0	6744323	0	6744323	6744323	6744323	6744323	6744323
rf	2022	post_covid	15_telemedicine_consultations__consultations_total	1	0	0	7640525	0	7640525	7640525	7640525	7640525	7640525
rf	2022	post_covid	16_nurses_headcount__nurses_headcount	1	0	0	1439929	0	1439929	1439929	1439929	1439929	1439929
rf	2022	post_covid	17_hospital_organizations_count__hospital_organizations_count	1	0	0	5167	0	5167	5167	5167	5167	5167
rf	2022	post_covid	beds_dens_10k	1	0	0	77.8318	0	77.8318	77.8318	77.8318	77.8318	77.8318
rf	2022	post_covid	birth_rate_per1000	1	0	0	8.88865	0	8.88865	8.88865	8.88865	8.88865	8.88865
rf	2022	post_covid	births_total	1	0	0	1304087	0	1304087	1304087	1304087	1304087	1304087
rf	2022	post_covid	death_rate_per1000	1	0	0	12.9411	0	12.9411	12.9411	12.9411	12.9411	12.9411
rf	2022	post_covid	deaths_total	1	0	0	1898644	0	1898644	1898644	1898644	1898644	1898644
rf	2022	post_covid	dii	1	0	0	0.27237	0	0.27237	0.27237	0.27237	0.27237	0.27237
rf	2022	post_covid	grp_pc	1	0	0	0.00648107	0	0.00648107	0.00648107	0.00648107	0.00648107	0.00648107
rf	2022	post_covid	hospital_org_per100k	1	0	0	3.52182	0	3.52182	3.52182	3.52182	3.52182	3.52182
rf	2022	post_covid	ln_grp_pc	1	0	0	-5.03887	0	-5.03887	-5.03887	-5.03887	-5.03887	-5.03887
rf	2022	post_covid	ln_internet_fee	1	0	0	6.37165	0	6.37165	6.37165	6.37165	6.37165	6.37165
rf	2022	post_covid	morbidity_per1000	1	0	0	0.889096	0	0.889096	0.889096	0.889096	0.889096	0.889096
rf	2022	post_covid	natural_increase_per1000	1	0	0	-4.0525	0	-4.0525	-4.0525	-4.0525	-4.0525	-4.0525
rf	2022	post_covid	natural_increase_total	1	0	0	-594557	0	-594557	-594557	-594557	-594557	-594557
rf	2022	post_covid	nurse_dens_10k	1	0	0	98.1455	0	98.1455	98.1455	98.1455	98.1455	98.1455
rf	2022	post_covid	phys_dens_10k	1	0	0	50.716	0	50.716	50.716	50.716	50.716	50.716
rf	2022	post_covid	primary_disability_per100k	1	0	0	385.104	0	385.104	385.104	385.104	385.104	385.104
rf	2022	post_covid	tm_consults_patients_per1000	1	0	0	45.9693	0	45.9693	45.9693	45.9693	45.9693	45.9693
rf	2022	post_covid	tm_consults_patients_total	1	0	0	6744323	0	6744323	6744323	6744323	6744323	6744323
rf	2022	post_covid	tm_consults_total	1	0	0	7640525	0	7640525	7640525	7640525	7640525	7640525
rf	2022	post_covid	tm_consults_total_per1000	1	0	0	52.0778	0	52.0778	52.0778	52.0778	52.0778	52.0778
rf	2022	post_covid	tm_patient_share	1	0	0	0.882704	0	0.882704	0.882704	0.882704	0.882704	0.882704
rf	2022	post_covid	visit_per1000	1	0	0	9917.51	0	9917.51	9917.51	9917.51	9917.51	9917.51
rf	2022	post_covid	z_fixed_bb_per100	1	0	0	0.435484	0	0.435484	0.435484	0.435484	0.435484	0.435484
rf	2022	post_covid	z_households_internet_share	1	0	0	0.671198	0	0.671198	0.671198	0.671198	0.671198	0.671198
rf	2022	post_covid	z_internet_fee	1	0	0	0.647013	0	0.647013	0.647013	0.647013	0.647013	0.647013
rf	2022	post_covid	z_internet_fee_rev	1	0	0	-0.647013	0	-0.647013	-0.647013	-0.647013	-0.647013	-0.647013
rf	2022	post_covid	z_internet_users_per100	1	0	0	0.547533	0	0.547533	0.547533	0.547533	0.547533	0.547533
rf	2022	post_covid	z_mobile_bb_per100	1	0	0	0.354648	0	0.354648	0.354648	0.354648	0.354648	0.354648
rf	2023	post_covid	01_population_total__population_total	1	0	0	146299106	0	146299106	146299106	146299106	146299106	146299106
rf	2023	post_covid	02_doctor_visits_total__doctor_visits_total	1	0	0	1480900532	0	1480900532	1480900532	1480900532	1480900532	1480900532
rf	2023	post_covid	03_outpatient_capacity_per10k__outpatient_capacity_per10k	1	0	0	232.7	0	232.7	232.7	232.7	232.7	232.7
rf	2023	post_covid	04_birth_death_natural_increase__births_total	1	0	0	1264354	0	1264354	1264354	1264354	1264354	1264354
rf	2023	post_covid	04_birth_death_natural_increase__born_city	1	0	0	949742	0	949742	949742	949742	949742	949742
rf	2023	post_covid	04_birth_death_natural_increase__born_rural	1	0	0	314612	0	314612	314612	314612	314612	314612
rf	2023	post_covid	04_birth_death_natural_increase__deaths_total	1	0	0	1764618	0	1764618	1764618	1764618	1764618	1764618
rf	2023	post_covid	04_birth_death_natural_increase__deceased_city	1	0	0	1288887	0	1288887	1288887	1288887	1288887	1288887
rf	2023	post_covid	04_birth_death_natural_increase__deceased_rural	1	0	0	475731	0	475731	475731	475731	475731	475731
rf	2023	post_covid	04_birth_death_natural_increase__growth_rural	1	0	0	-161119	0	-161119	-161119	-161119	-161119	-161119
rf	2023	post_covid	04_birth_death_natural_increase__growth_urban	1	0	0	-339145	0	-339145	-339145	-339145	-339145	-339145
rf	2023	post_covid	04_birth_death_natural_increase__increase_total	1	0	0	-500264	0	-500264	-500264	-500264	-500264	-500264
rf	2023	post_covid	05_morbidity_by_disease_class__morbidity_by_disease_class	1	0	0	120277	0	120277	120277	120277	120277	120277
rf	2023	post_covid	06_primary_disability_total__primary_disability_total	1	0	0	726	0	726	726	726	726	726
rf	2023	post_covid	07_physicians_headcount__physicians_headcount	1	0	0	758775	0	758775	758775	758775	758775	758775
rf	2023	post_covid	08_hospital_beds_total__hospital_beds_total	1	0	0	1132.4	0	1132.4	1132.4	1132.4	1132.4	1132.4
rf	2023	post_covid	09_fixed_broadband_per100__fixed_broadband_per100	1	0	0	25.1053	0	25.1053	25.1053	25.1053	25.1053	25.1053
rf	2023	post_covid	10_mobile_broadband_per100__mobile_broadband_per100	1	0	0	115.89	0	115.89	115.89	115.89	115.89	115.89
rf	2023	post_covid	11_internet_subscription_fee__internet_subscription_fee	1	0	0	608.17	0	608.17	608.17	608.17	608.17	608.17
rf	2023	post_covid	12_households_internet_share__households_internet_share	1	0	0	87.9	0	87.9	87.9	87.9	87.9	87.9
rf	2023	post_covid	13_internet_users_per100__internet_users_per100	1	0	0	92	0	92	92	92	92	92
rf	2023	post_covid	14_grp_total_current_prices__grp_total_current_prices	1	0	0	1.07365e+06	0	1.07365e+06	1.07365e+06	1.07365e+06	1.07365e+06	1.07365e+06
rf	2023	post_covid	15_telemedicine_consultations__consultations_patients_total	1	0	0	7002697	0	7002697	7002697	7002697	7002697	7002697
rf	2023	post_covid	15_telemedicine_consultations__consultations_total	1	0	0	8169548	0	8169548	8169548	8169548	8169548	8169548
rf	2023	post_covid	16_nurses_headcount__nurses_headcount	1	0	0	1433518	0	1433518	1433518	1433518	1433518	1433518
rf	2023	post_covid	17_hospital_organizations_count__hospital_organizations_count	1	0	0	5177	0	5177	5177	5177	5177	5177
rf	2023	post_covid	beds_dens_10k	1	0	0	77.4031	0	77.4031	77.4031	77.4031	77.4031	77.4031
rf	2023	post_covid	birth_rate_per1000	1	0	0	8.64225	0	8.64225	8.64225	8.64225	8.64225	8.64225
rf	2023	post_covid	births_total	1	0	0	1264354	0	1264354	1264354	1264354	1264354	1264354
rf	2023	post_covid	death_rate_per1000	1	0	0	12.0617	0	12.0617	12.0617	12.0617	12.0617	12.0617
rf	2023	post_covid	deaths_total	1	0	0	1764618	0	1764618	1764618	1764618	1764618	1764618
rf	2023	post_covid	dii	1	0	0	0.394952	0	0.394952	0.394952	0.394952	0.394952	0.394952
rf	2023	post_covid	grp_pc	1	0	0	0.00733874	0	0.00733874	0.00733874	0.00733874	0.00733874	0.00733874
rf	2023	post_covid	hospital_org_per100k	1	0	0	3.53864	0	3.53864	3.53864	3.53864	3.53864	3.53864
rf	2023	post_covid	ln_grp_pc	1	0	0	-4.91459	0	-4.91459	-4.91459	-4.91459	-4.91459	-4.91459
rf	2023	post_covid	ln_internet_fee	1	0	0	6.41045	0	6.41045	6.41045	6.41045	6.41045	6.41045
rf	2023	post_covid	morbidity_per1000	1	0	0	0.822131	0	0.822131	0.822131	0.822131	0.822131	0.822131
rf	2023	post_covid	natural_increase_per1000	1	0	0	-3.41946	0	-3.41946	-3.41946	-3.41946	-3.41946	-3.41946
rf	2023	post_covid	natural_increase_total	1	0	0	-500264	0	-500264	-500264	-500264	-500264	-500264
rf	2023	post_covid	nurse_dens_10k	1	0	0	97.9854	0	97.9854	97.9854	97.9854	97.9854	97.9854
rf	2023	post_covid	phys_dens_10k	1	0	0	51.8646	0	51.8646	51.8646	51.8646	51.8646	51.8646
rf	2023	post_covid	primary_disability_per100k	1	0	0	496.244	0	496.244	496.244	496.244	496.244	496.244
rf	2023	post_covid	tm_consults_patients_per1000	1	0	0	47.8656	0	47.8656	47.8656	47.8656	47.8656	47.8656
rf	2023	post_covid	tm_consults_patients_total	1	0	0	7002697	0	7002697	7002697	7002697	7002697	7002697
rf	2023	post_covid	tm_consults_total	1	0	0	8169548	0	8169548	8169548	8169548	8169548	8169548
rf	2023	post_covid	tm_consults_total_per1000	1	0	0	55.8414	0	55.8414	55.8414	55.8414	55.8414	55.8414
rf	2023	post_covid	tm_patient_share	1	0	0	0.857171	0	0.857171	0.857171	0.857171	0.857171	0.857171
rf	2023	post_covid	visit_per1000	1	0	0	10122.4	0	10122.4	10122.4	10122.4	10122.4	10122.4
rf	2023	post_covid	z_fixed_bb_per100	1	0	0	0.976378	0	0.976378	0.976378	0.976378	0.976378	0.976378
rf	2023	post_covid	z_households_internet_share	1	0	0	0.927832	0	0.927832	0.927832	0.927832	0.927832	0.927832
rf	2023	post_covid	z_internet_fee	1	0	0	1.8472	0	1.8472	1.8472	1.8472	1.8472	1.8472
rf	2023	post_covid	z_internet_fee_rev	1	0	0	-1.8472	0	-1.8472	-1.8472	-1.8472	-1.8472	-1.8472
rf	2023	post_covid	z_internet_users_per100	1	0	0	0.998443	0	0.998443	0.998443	0.998443	0.998443	0.998443
rf	2023	post_covid	z_mobile_bb_per100	1	0	0	0.919309	0	0.919309	0.919309	0.919309	0.919309	0.919309
rf	2024	post_covid	01_population_total__population_total	1	0	0	146135359	0	146135359	146135359	146135359	146135359	146135359
rf	2024	post_covid	02_doctor_visits_total__doctor_visits_total	1	0	0	1.51321e+09	0	1.51321e+09	1.51321e+09	1.51321e+09	1.51321e+09	1.51321e+09
rf	2024	post_covid	03_outpatient_capacity_per10k__outpatient_capacity_per10k	1	0	0	233.9	0	233.9	233.9	233.9	233.9	233.9
rf	2024	post_covid	04_birth_death_natural_increase__births_total	0	1	1
rf	2024	post_covid	04_birth_death_natural_increase__born_city	0	1	1
rf	2024	post_covid	04_birth_death_natural_increase__born_rural	0	1	1
rf	2024	post_covid	04_birth_death_natural_increase__deaths_total	0	1	1
rf	2024	post_covid	04_birth_death_natural_increase__deceased_city	0	1	1
rf	2024	post_covid	04_birth_death_natural_increase__deceased_rural	0	1	1
rf	2024	post_covid	04_birth_death_natural_increase__growth_rural	0	1	1
rf	2024	post_covid	04_birth_death_natural_increase__growth_urban	0	1	1
rf	2024	post_covid	04_birth_death_natural_increase__increase_total	0	1	1
rf	2024	post_covid	05_morbidity_by_disease_class__morbidity_by_disease_class	1	0	0	119987	0	119987	119987	119987	119987	119987
rf	2024	post_covid	06_primary_disability_total__primary_disability_total	0	1	1
rf	2024	post_covid	07_physicians_headcount__physicians_headcount	1	0	0	749885	0	749885	749885	749885	749885	749885
rf	2024	post_covid	08_hospital_beds_total__hospital_beds_total	1	0	0	1127.7	0	1127.7	1127.7	1127.7	1127.7	1127.7
rf	2024	post_covid	09_fixed_broadband_per100__fixed_broadband_per100	1	0	0	26.1143	0	26.1143	26.1143	26.1143	26.1143	26.1143
rf	2024	post_covid	10_mobile_broadband_per100__mobile_broadband_per100	1	0	0	123.459	0	123.459	123.459	123.459	123.459	123.459
rf	2024	post_covid	11_internet_subscription_fee__internet_subscription_fee	0	1	1
rf	2024	post_covid	12_households_internet_share__households_internet_share	1	0	0	90.4	0	90.4	90.4	90.4	90.4	90.4
rf	2024	post_covid	13_internet_users_per100__internet_users_per100	1	0	0	94	0	94	94	94	94	94
rf	2024	post_covid	14_grp_total_current_prices__grp_total_current_prices	0	1	1
rf	2024	post_covid	15_telemedicine_consultations__consultations_patients_total	1	0	0	7910526	0	7910526	7910526	7910526	7910526	7910526
rf	2024	post_covid	15_telemedicine_consultations__consultations_total	1	0	0	15941875	0	15941875	15941875	15941875	15941875	15941875
rf	2024	post_covid	16_nurses_headcount__nurses_headcount	1	0	0	1407491	0	1407491	1407491	1407491	1407491	1407491
rf	2024	post_covid	17_hospital_organizations_count__hospital_organizations_count	1	0	0	5044	0	5044	5044	5044	5044	5044
rf	2024	post_covid	beds_dens_10k	1	0	0	77.1682	0	77.1682	77.1682	77.1682	77.1682	77.1682
rf	2024	post_covid	birth_rate_per1000	0	1	1
rf	2024	post_covid	births_total	0	1	1
rf	2024	post_covid	death_rate_per1000	0	1	1
rf	2024	post_covid	deaths_total	0	1	1
rf	2024	post_covid	dii	1	0	0	1.51431	0	1.51431	1.51431	1.51431	1.51431	1.51431
rf	2024	post_covid	grp_pc	0	1	1
rf	2024	post_covid	hospital_org_per100k	1	0	0	3.45159	0	3.45159	3.45159	3.45159	3.45159	3.45159
rf	2024	post_covid	ln_grp_pc	0	1	1
rf	2024	post_covid	ln_internet_fee	0	1	1
rf	2024	post_covid	morbidity_per1000	1	0	0	0.821065	0	0.821065	0.821065	0.821065	0.821065	0.821065
rf	2024	post_covid	natural_increase_per1000	0	1	1
rf	2024	post_covid	natural_increase_total	0	1	1
rf	2024	post_covid	nurse_dens_10k	1	0	0	96.3142	0	96.3142	96.3142	96.3142	96.3142	96.3142
rf	2024	post_covid	phys_dens_10k	1	0	0	51.3144	0	51.3144	51.3144	51.3144	51.3144	51.3144
rf	2024	post_covid	primary_disability_per100k	0	1	1
rf	2024	post_covid	tm_consults_patients_per1000	1	0	0	54.1315	0	54.1315	54.1315	54.1315	54.1315	54.1315
rf	2024	post_covid	tm_consults_patients_total	1	0	0	7910526	0	7910526	7910526	7910526	7910526	7910526
rf	2024	post_covid	tm_consults_total	1	0	0	15941875	0	15941875	15941875	15941875	15941875	15941875
rf	2024	post_covid	tm_consults_total_per1000	1	0	0	109.09	0	109.09	109.09	109.09	109.09	109.09
rf	2024	post_covid	tm_patient_share	1	0	0	0.496211	0	0.496211	0.496211	0.496211	0.496211	0.496211
rf	2024	post_covid	visit_per1000	1	0	0	10354.8	0	10354.8	10354.8	10354.8	10354.8	10354.8
rf	2024	post_covid	z_fixed_bb_per100	1	0	0	1.62829	0	1.62829	1.62829	1.62829	1.62829	1.62829
rf	2024	post_covid	z_households_internet_share	1	0	0	1.42136	0	1.42136	1.42136	1.42136	1.42136	1.42136
rf	2024	post_covid	z_internet_fee	0	1	1
rf	2024	post_covid	z_internet_fee_rev	0	1	1
rf	2024	post_covid	z_internet_users_per100	1	0	0	1.44935	0	1.44935	1.44935	1.44935	1.44935	1.44935
rf	2024	post_covid	z_mobile_bb_per100	1	0	0	1.55825	0	1.55825	1.55825	1.55825	1.55825	1.55825

## Sheet: S3_RF_TM_SERIES
year	era	tm_consults_total	tm_consults_total_per1000	tm_consults_patients_total	tm_consults_patients_per1000	tm_patient_share	tm_consults_total_yoy_abs	tm_consults_total_yoy_pct	tm_consults_total_per1000_yoy_abs	tm_consults_total_per1000_yoy_pct	tm_consults_patients_total_yoy_abs	tm_consults_patients_total_yoy_pct	tm_consults_patients_per1000_yoy_abs	tm_consults_patients_per1000_yoy_pct	tm_patient_share_yoy_abs	tm_patient_share_yoy_pct
2018	pre_covid	387555	2.62182	189911	1.28475	0.490023
2019	pre_covid	678990	4.59087	385328	2.60533	0.567502	291435	75.1984	1.96905	75.1023	195417	102.899	1.32057	102.788	0.0774784	15.8112
2020	covid	7004863	47.4239	6437608	43.5835	0.91902	6325873	931.659	42.833	933.004	6052280	1570.68	40.9782	1572.86	0.351518	61.9413
2021	covid	8634251	58.6495	7599927	51.6237	0.880207	1629388	23.2608	11.2256	23.6707	1162319	18.0551	8.04018	18.4478	-0.038813	-4.2233
2022	post_covid	7640525	52.0778	6744323	45.9693	0.882704	-993726	-11.5091	-6.57169	-11.205	-855604	-11.2581	-5.65439	-10.9531	0.00249727	0.283714
2023	post_covid	8169548	55.8414	7002697	47.8656	0.857171	529023	6.92391	3.76363	7.22695	258374	3.83098	1.89635	4.12526	-0.0255335	-2.89264
2024	post_covid	15941875	109.09	7910526	54.1315	0.496211	7772327	95.1378	53.2484	95.3564	907829	12.964	6.26588	13.0906	-0.36096	-42.1107

## Sheet: S3_RF_TM_QC
year	era	check	value
2018	pre_covid	patients_le_total	-197644
2018	pre_covid	share_consistency_absdiff_gt_0_01	5.55112e-17
2018	pre_covid	share_in_0_1	0.490023
2019	pre_covid	patients_le_total	-293662
2019	pre_covid	share_consistency_absdiff_gt_0_01	0
2019	pre_covid	share_in_0_1	0.567502
2020	covid	patients_le_total	-567255
2020	covid	share_consistency_absdiff_gt_0_01	1.11022e-16
2020	covid	share_in_0_1	0.91902
2021	covid	patients_le_total	-1034324
2021	covid	share_consistency_absdiff_gt_0_01	0
2021	covid	share_in_0_1	0.880207
2022	post_covid	patients_le_total	-896202
2022	post_covid	share_consistency_absdiff_gt_0_01	0
2022	post_covid	share_in_0_1	0.882704
2023	post_covid	patients_le_total	-1166851
2023	post_covid	share_consistency_absdiff_gt_0_01	0
2023	post_covid	share_in_0_1	0.857171
2024	post_covid	patients_le_total	-8031349
2024	post_covid	share_consistency_absdiff_gt_0_01	0
2024	post_covid	share_in_0_1	0.496211

## Sheet: S3_PANEL_USED
layer	file	dataset_id	n_cols_added	cols_added
regions	data/processed/study3/harmonized/regions/digital_context/m04_09_fixed_broadband_per100.csv	09_fixed_broadband_per100	1	09_fixed_broadband_per100__fixed_broadband_per100
regions	data/processed/study3/harmonized/regions/digital_context/m04_10_mobile_broadband_per100.csv	10_mobile_broadband_per100	1	10_mobile_broadband_per100__mobile_broadband_per100
regions	data/processed/study3/harmonized/regions/digital_context/m04_11_internet_subscription_fee.csv	11_internet_subscription_fee	1	11_internet_subscription_fee__internet_subscription_fee
regions	data/processed/study3/harmonized/regions/digital_context/m04_12_households_internet_share.csv	12_households_internet_share	1	12_households_internet_share__households_internet_share
regions	data/processed/study3/harmonized/regions/digital_context/m04_13_internet_users_per100.csv	13_internet_users_per100	1	13_internet_users_per100__internet_users_per100
regions	data/processed/study3/harmonized/regions/macro/m04_14_grp_total_current_prices.csv	14_grp_total_current_prices	1	14_grp_total_current_prices__grp_total_current_prices
regions	data/processed/study3/harmonized/regions/resources/m04_03_outpatient_capacity_per10k.csv	03_outpatient_capacity_per10k	1	03_outpatient_capacity_per10k__outpatient_capacity_per10k
regions	data/processed/study3/harmonized/regions/resources/m04_07_physicians_headcount.csv	07_physicians_headcount	1	07_physicians_headcount__physicians_headcount
regions	data/processed/study3/harmonized/regions/resources/m04_16_nurses_headcount.csv	16_nurses_headcount	1	16_nurses_headcount__nurses_headcount
regions	data/processed/study3/harmonized/regions/resources/m04_17_hospital_organizations_count.csv	17_hospital_organizations_count	1	17_hospital_organizations_count__hospital_organizations_count
regions	data/processed/study3/harmonized/regions/utilization/m04_02_doctor_visits_total.csv	02_doctor_visits_total	1	02_doctor_visits_total__doctor_visits_total
rf	data/processed/study3/harmonized/rf/demography/m04_04_birth_death_natural_increase.csv	04_birth_death_natural_increase	9	04_birth_death_natural_increase__births_total;04_birth_death_natural_increase__born_city;04_birth_death_natural_increase__born_rural;04_birth_death_natural_increase__deaths_total;04_birth_death_natural_increase__deceased_city;04_birth_death_natural_increase__deceased_rural;04_birth_death_natural_increase__growth_rural;04_birth_death_natural_increase__growth_urban;04_birth_death_natural_increase__…
rf	data/processed/study3/harmonized/rf/digital_context/m04_09_fixed_broadband_per100.csv	09_fixed_broadband_per100	1	09_fixed_broadband_per100__fixed_broadband_per100
rf	data/processed/study3/harmonized/rf/digital_context/m04_10_mobile_broadband_per100.csv	10_mobile_broadband_per100	1	10_mobile_broadband_per100__mobile_broadband_per100
rf	data/processed/study3/harmonized/rf/digital_context/m04_11_internet_subscription_fee.csv	11_internet_subscription_fee	1	11_internet_subscription_fee__internet_subscription_fee
rf	data/processed/study3/harmonized/rf/digital_context/m04_12_households_internet_share.csv	12_households_internet_share	1	12_households_internet_share__households_internet_share
rf	data/processed/study3/harmonized/rf/digital_context/m04_13_internet_users_per100.csv	13_internet_users_per100	1	13_internet_users_per100__internet_users_per100
rf	data/processed/study3/harmonized/rf/health_outcomes/m04_05_morbidity_by_disease_class.csv	05_morbidity_by_disease_class	1	05_morbidity_by_disease_class__morbidity_by_disease_class
rf	data/processed/study3/harmonized/rf/health_outcomes/m04_06_primary_disability_total.csv	06_primary_disability_total	1	06_primary_disability_total__primary_disability_total
rf	data/processed/study3/harmonized/rf/macro/m04_14_grp_total_current_prices.csv	14_grp_total_current_prices	1	14_grp_total_current_prices__grp_total_current_prices
rf	data/processed/study3/harmonized/rf/resources/m04_03_outpatient_capacity_per10k.csv	03_outpatient_capacity_per10k	1	03_outpatient_capacity_per10k__outpatient_capacity_per10k
rf	data/processed/study3/harmonized/rf/resources/m04_07_physicians_headcount.csv	07_physicians_headcount	1	07_physicians_headcount__physicians_headcount
rf	data/processed/study3/harmonized/rf/resources/m04_08_hospital_beds_total.csv	08_hospital_beds_total	1	08_hospital_beds_total__hospital_beds_total
rf	data/processed/study3/harmonized/rf/resources/m04_16_nurses_headcount.csv	16_nurses_headcount	1	16_nurses_headcount__nurses_headcount
rf	data/processed/study3/harmonized/rf/resources/m04_17_hospital_organizations_count.csv	17_hospital_organizations_count	1	17_hospital_organizations_count__hospital_organizations_count
rf	data/processed/study3/harmonized/rf/telemedicine/m04_15_telemedicine_consultations.csv	15_telemedicine_consultations	2	15_telemedicine_consultations__consultations_patients_total;15_telemedicine_consultations__consultations_total
rf	data/processed/study3/harmonized/rf/utilization/m04_02_doctor_visits_total.csv	02_doctor_visits_total	1	02_doctor_visits_total__doctor_visits_total

[truncated: 1 more sheets: Panel_COV_REG]
