# Supplementary material for: Digital infrastructure and proxies of ambulatory care access in Russia, 2018–2024: a regional panel study with a national telemedicine signal analysis
Source: Front Digit Health. 2026 Jun 23;8:1856577. doi: 10.3389/fdgth.2026.1856577 (PMC13338863; doi:10.3389/fdgth.2026.1856577)
Supplement: Supplementary file 8 [file Datasheet4.xlsx]

## Sheet: S4_MAIN
Workbook sheet	What it contains
S4_MAIN	workbook passport, sheet structure, and a brief description of the purpose of each sheet
S4_REGISTRY	formal registry of models S1–S8: estimator type, predictor block, fixed-effects structure, special terms, and sample restrictions
S4_COVERAGE	effective estimation coverage across specifications S1–S8 for both outcomes: number of observations, regions, years, and losses relative to the full panel
S4_APPENDIX	short guide to the technical appendix sheets and rules for reading them
PANEL_FIT	model fit metrics: n_obs, n_regions, n_years, r2_within, rmse_within, rank, cond_number
PANEL_COEF	coefficient outputs for all estimated specifications and outcomes
PANEL_PRED	long-format fitted values and residuals in the scale of the corresponding model transformation
REGION_COVERAGE	distribution of estimation coverage across regions within each specification
LEAVE2020_SENS	leave-2020-out sensitivity for the main terms and specifications
WITHIN_VIF	within-transformation VIF diagnostics for the main regressor blocks
DESIGN_DIAG	design diagnostics of the regressor matrix, including condition number and related collinearity measures

## Sheet: S4_REGISTRY
Spec ID	Model label	Estimator	Regression scale	Predictor block	Special term(s)	FE / time controls	Standard errors	Outcomes	Year support	Canonical regressor set
S1	Resources-only TWFE	TWFE	Two-way demeaned levels	Physician density; nurse density; hospital organizations per 100,000	None	Region FE + year FE	Cluster-robust SE by region	Visits per 1,000 population; outpatient capacity per 10,000 population	2018–2024 (7 years)	phys_dens_10k|nurse_dens_10k|hospital_org_per100k
S2	DII + resources TWFE	TWFE	Two-way demeaned levels	DII + physician density + nurse density + hospital organizations per 100,000	None	Region FE + year FE	Cluster-robust SE by region	Visits per 1,000 population; outpatient capacity per 10,000 population	2018–2024 (7 years)	dii|phys_dens_10k|nurse_dens_10k|hospital_org_per100k
S3	DII + resources + socio-economic TWFE	TWFE	Two-way demeaned levels	DII + physician density + nurse density + hospital organizations per 100,000 + ln(GRP per capita)	None	Region FE + year FE	Cluster-robust SE by region	Visits per 1,000 population; outpatient capacity per 10,000 population	2018–2023 (6 years)	dii|phys_dens_10k|nurse_dens_10k|hospital_org_per100k|ln_grp_pc
S4	Digital components + resources + socio-economic TWFE	TWFE	Two-way demeaned levels	Fixed broadband + mobile broadband + households with internet + internet users + ln(internet fee) + resources + ln(GRP per capita)	DII replaced by its components	Region FE + year FE	Cluster-robust SE by region	Visits per 1,000 population; outpatient capacity per 10,000 population	2018–2023 (6 years)	fixed_bb_per100|mobile_bb_per100|households_internet_share|internet_users_per100|ln_internet_fee|phys_dens_10k|nurse_dens_10k|hospital_org_per100k|ln_grp_pc
S5	DII + resources + socio-economic + lagged DII TWFE	TWFE	Two-way demeaned levels	DII + resources + ln(GRP per capita) + lagged DII	Adjacent-year lagged DII	Region FE + year FE	Cluster-robust SE by region	Visits per 1,000 population; outpatient capacity per 10,000 population	2019–2023 (5 years)	dii|phys_dens_10k|nurse_dens_10k|hospital_org_per100k|ln_grp_pc|dii_lag1
S6	DII + resources + socio-economic + DII×post-2020 TWFE	TWFE	Two-way demeaned levels	DII + resources + ln(GRP per capita) + interaction term	DII × post-2020 interaction	Region FE + year FE	Cluster-robust SE by region	Visits per 1,000 population; outpatient capacity per 10,000 population	2018–2023 (6 years)	dii|phys_dens_10k|nurse_dens_10k|hospital_org_per100k|ln_grp_pc|dii_post2020
S7	One-way region FE with year dummies	One-way FE	Within-region demeaned levels + year dummies	DII + resources + ln(GRP per capita)	Year dummies	Region FE + year dummies	Cluster-robust SE by region	Visits per 1,000 population; outpatient capacity per 10,000 population	2018–2023 (6 years)	dii|phys_dens_10k|nurse_dens_10k|hospital_org_per100k|ln_grp_pc
S8	First-difference DII + resources + socio-economic	FD	Adjacent-year first differences	ΔDII + Δresources + Δln(GRP per capita)	Adjacent-year differencing	First differences within region	Cluster-robust SE by region	Visits per 1,000 population; outpatient capacity per 10,000 population	2018–2023 (6 years)	d_dii|d_phys_dens_10k|d_nurse_dens_10k|d_hospital_org_per100k|d_ln_grp_pc

## Sheet: S4_COVERAGE
spec	mode	y	vars_used	n_obs_used	dropped_obs	n_regions_used	dropped_regions	n_years_used	years_used_min	years_used_max	transform	y_term	x_cols	include_year_dummies	use_lag1	covid_interaction_var	n_obs_raw	n_regions_raw	years_raw_min	years_raw_max
S1_twfe_resources	twfe	visit_per1000	visit_per1000;phys_dens_10k;nurse_dens_10k;hospital_org_per100k	595	0	85	0	7	2018	2024	twfe	tw_visit_per1000	phys_dens_10k|nurse_dens_10k|hospital_org_per100k	0			595	85	2018	2024
S2_twfe_dii_plus_resources	twfe	visit_per1000	visit_per1000;dii;phys_dens_10k;nurse_dens_10k;hospital_org_per100k	593	2	85	0	7	2018	2024	twfe	tw_visit_per1000	dii|phys_dens_10k|nurse_dens_10k|hospital_org_per100k	0			595	85	2018	2024
S3_twfe_dii_resources_socio	twfe	visit_per1000	visit_per1000;dii;phys_dens_10k;nurse_dens_10k;hospital_org_per100k;ln_grp_pc	510	85	85	0	6	2018	2023	twfe	tw_visit_per1000	dii|phys_dens_10k|nurse_dens_10k|hospital_org_per100k|ln_grp_pc	0			595	85	2018	2024
S4_twfe_digital_components	twfe	visit_per1000	visit_per1000;fixed_bb_per100;mobile_bb_per100;households_internet_share;internet_users_per100;ln_internet_fee;phys_dens_10k;nurse_dens_10k;hospital_org_per100k;ln_grp_pc	473	122	79	6	6	2018	2023	twfe	tw_visit_per1000	fixed_bb_per100|mobile_bb_per100|households_internet_share|internet_users_per100|ln_internet_fee|phys_dens_10k|nurse_dens_10k|hospital_org_per100k|ln_grp_pc	0			595	85	2018	2024
S5_twfe_dii_lag1	twfe	visit_per1000	visit_per1000;dii;phys_dens_10k;nurse_dens_10k;hospital_org_per100k;ln_grp_pc;dii_lag1	425	170	85	0	5	2019	2023	twfe	tw_visit_per1000	dii|phys_dens_10k|nurse_dens_10k|hospital_org_per100k|ln_grp_pc|dii_lag1	0	dii		595	85	2018	2024
S6_twfe_dii_covid_interaction	twfe	visit_per1000	visit_per1000;dii;phys_dens_10k;nurse_dens_10k;hospital_org_per100k;ln_grp_pc;dii_post2020	510	85	85	0	6	2018	2023	twfe	tw_visit_per1000	dii|phys_dens_10k|nurse_dens_10k|hospital_org_per100k|ln_grp_pc|dii_post2020	0		dii	595	85	2018	2024
S7_oneway_fe_region_plus_year_dummies	oneway_fe	visit_per1000	visit_per1000;dii;phys_dens_10k;nurse_dens_10k;hospital_org_per100k;ln_grp_pc	510	85	85	0	6	2018	2023	oneway_fe	fe_visit_per1000	dii|phys_dens_10k|nurse_dens_10k|hospital_org_per100k|ln_grp_pc	1			595	85	2018	2024
S8_fd_dii_resources_socio	fd	visit_per1000	visit_per1000;dii;phys_dens_10k;nurse_dens_10k;hospital_org_per100k;ln_grp_pc	510	85	85	0	6	2018	2023	fd	d_visit_per1000	d_dii|d_phys_dens_10k|d_nurse_dens_10k|d_hospital_org_per100k|d_ln_grp_pc	0			595	85	2018	2024
S1_twfe_resources	twfe	outpatient_capacity_per10k	outpatient_capacity_per10k;phys_dens_10k;nurse_dens_10k;hospital_org_per100k	588	7	84	1	7	2018	2024	twfe	tw_outpatient_capacity_per10k	phys_dens_10k|nurse_dens_10k|hospital_org_per100k	0			595	85	2018	2024
S2_twfe_dii_plus_resources	twfe	outpatient_capacity_per10k	outpatient_capacity_per10k;dii;phys_dens_10k;nurse_dens_10k;hospital_org_per100k	586	9	84	1	7	2018	2024	twfe	tw_outpatient_capacity_per10k	dii|phys_dens_10k|nurse_dens_10k|hospital_org_per100k	0			595	85	2018	2024
S3_twfe_dii_resources_socio	twfe	outpatient_capacity_per10k	outpatient_capacity_per10k;dii;phys_dens_10k;nurse_dens_10k;hospital_org_per100k;ln_grp_pc	504	91	84	1	6	2018	2023	twfe	tw_outpatient_capacity_per10k	dii|phys_dens_10k|nurse_dens_10k|hospital_org_per100k|ln_grp_pc	0			595	85	2018	2024
S4_twfe_digital_components	twfe	outpatient_capacity_per10k	outpatient_capacity_per10k;fixed_bb_per100;mobile_bb_per100;households_internet_share;internet_users_per100;ln_internet_fee;phys_dens_10k;nurse_dens_10k;hospital_org_per100k;ln_grp_pc	467	128	78	7	6	2018	2023	twfe	tw_outpatient_capacity_per10k	fixed_bb_per100|mobile_bb_per100|households_internet_share|internet_users_per100|ln_internet_fee|phys_dens_10k|nurse_dens_10k|hospital_org_per100k|ln_grp_pc	0			595	85	2018	2024
S5_twfe_dii_lag1	twfe	outpatient_capacity_per10k	outpatient_capacity_per10k;dii;phys_dens_10k;nurse_dens_10k;hospital_org_per100k;ln_grp_pc;dii_lag1	420	175	84	1	5	2019	2023	twfe	tw_outpatient_capacity_per10k	dii|phys_dens_10k|nurse_dens_10k|hospital_org_per100k|ln_grp_pc|dii_lag1	0	dii		595	85	2018	2024
S6_twfe_dii_covid_interaction	twfe	outpatient_capacity_per10k	outpatient_capacity_per10k;dii;phys_dens_10k;nurse_dens_10k;hospital_org_per100k;ln_grp_pc;dii_post2020	504	91	84	1	6	2018	2023	twfe	tw_outpatient_capacity_per10k	dii|phys_dens_10k|nurse_dens_10k|hospital_org_per100k|ln_grp_pc|dii_post2020	0		dii	595	85	2018	2024
S7_oneway_fe_region_plus_year_dummies	oneway_fe	outpatient_capacity_per10k	outpatient_capacity_per10k;dii;phys_dens_10k;nurse_dens_10k;hospital_org_per100k;ln_grp_pc	504	91	84	1	6	2018	2023	oneway_fe	fe_outpatient_capacity_per10k	dii|phys_dens_10k|nurse_dens_10k|hospital_org_per100k|ln_grp_pc	1			595	85	2018	2024
S8_fd_dii_resources_socio	fd	outpatient_capacity_per10k	outpatient_capacity_per10k;dii;phys_dens_10k;nurse_dens_10k;hospital_org_per100k;ln_grp_pc	504	91	84	1	6	2018	2023	fd	d_outpatient_capacity_per10k	d_dii|d_phys_dens_10k|d_nurse_dens_10k|d_hospital_org_per100k|d_ln_grp_pc	0			595	85	2018	2024

## Sheet: PANEL_FIT
spec	mode	y	n_obs	n_regions	n_years	r2_within	rmse_within	df_resid	rank	cond_number	transform	y_term	x_cols
S1_twfe_resources	twfe	visit_per1000	595	85	7	0.246292	450.614	592	3	5.1952	twfe	tw_visit_per1000	phys_dens_10k|nurse_dens_10k|hospital_org_per100k
S2_twfe_dii_plus_resources	twfe	visit_per1000	593	85	7	0.250288	450.201	589	4	12.4109	twfe	tw_visit_per1000	dii|phys_dens_10k|nurse_dens_10k|hospital_org_per100k
S3_twfe_dii_resources_socio	twfe	visit_per1000	510	85	6	0.29205	417.646	505	5	38.3502	twfe	tw_visit_per1000	dii|phys_dens_10k|nurse_dens_10k|hospital_org_per100k|ln_grp_pc
S4_twfe_digital_components	twfe	visit_per1000	473	79	6	0.160547	372.478	464	9	208.233	twfe	tw_visit_per1000	fixed_bb_per100|mobile_bb_per100|households_internet_share|internet_users_per100|ln_internet_fee|phys_dens_10k|nurse_dens_10k|hospital_org_per100k|ln_grp_pc
S5_twfe_dii_lag1	twfe	visit_per1000	425	85	5	0.221208	425.796	419	6	37.5498	twfe	tw_visit_per1000	dii|phys_dens_10k|nurse_dens_10k|hospital_org_per100k|ln_grp_pc|dii_lag1
S6_twfe_dii_covid_interaction	twfe	visit_per1000	510	85	6	0.295595	416.599	504	6	38.9339	twfe	tw_visit_per1000	dii|phys_dens_10k|nurse_dens_10k|hospital_org_per100k|ln_grp_pc|dii_post2020
S7_oneway_fe_region_plus_year_dummies	oneway_fe	visit_per1000	510	85	6	0.691981	417.646	500	10	57.3506	oneway_fe	fe_visit_per1000	dii|phys_dens_10k|nurse_dens_10k|hospital_org_per100k|ln_grp_pc
S8_fd_dii_resources_socio	fd	visit_per1000	425	85	5	0.183178	981.411	420	5	21.2345	fd	d_visit_per1000	d_dii|d_phys_dens_10k|d_nurse_dens_10k|d_hospital_org_per100k|d_ln_grp_pc
S1_twfe_resources	twfe	outpatient_capacity_per10k	588	84	7	0.0273708	4.19208	585	3	5.18244	twfe	tw_outpatient_capacity_per10k	phys_dens_10k|nurse_dens_10k|hospital_org_per100k
S2_twfe_dii_plus_resources	twfe	outpatient_capacity_per10k	586	84	7	0.0263325	4.15652	582	4	12.4166	twfe	tw_outpatient_capacity_per10k	dii|phys_dens_10k|nurse_dens_10k|hospital_org_per100k
S3_twfe_dii_resources_socio	twfe	outpatient_capacity_per10k	504	84	6	0.0538948	3.39994	499	5	38.7314	twfe	tw_outpatient_capacity_per10k	dii|phys_dens_10k|nurse_dens_10k|hospital_org_per100k|ln_grp_pc
S4_twfe_digital_components	twfe	outpatient_capacity_per10k	467	78	6	0.120152	3.40782	458	9	211.175	twfe	tw_outpatient_capacity_per10k	fixed_bb_per100|mobile_bb_per100|households_internet_share|internet_users_per100|ln_internet_fee|phys_dens_10k|nurse_dens_10k|hospital_org_per100k|ln_grp_pc
S5_twfe_dii_lag1	twfe	outpatient_capacity_per10k	420	84	5	0.0447621	2.92542	414	6	37.95	twfe	tw_outpatient_capacity_per10k	dii|phys_dens_10k|nurse_dens_10k|hospital_org_per100k|ln_grp_pc|dii_lag1
S6_twfe_dii_covid_interaction	twfe	outpatient_capacity_per10k	504	84	6	0.0601581	3.38867	498	6	39.4691	twfe	tw_outpatient_capacity_per10k	dii|phys_dens_10k|nurse_dens_10k|hospital_org_per100k|ln_grp_pc|dii_post2020
S7_oneway_fe_region_plus_year_dummies	oneway_fe	outpatient_capacity_per10k	504	84	6	0.471342	3.39994	494	10	58.0748	oneway_fe	fe_outpatient_capacity_per10k	dii|phys_dens_10k|nurse_dens_10k|hospital_org_per100k|ln_grp_pc
S8_fd_dii_resources_socio	fd	outpatient_capacity_per10k	420	84	5	0.20891	3.26054	415	5	21.57	fd	d_outpatient_capacity_per10k	d_dii|d_phys_dens_10k|d_nurse_dens_10k|d_hospital_org_per100k|d_ln_grp_pc

## Sheet: PANEL_COEF
spec	mode	y	term	coef	se_cluster	t	p	ci_low	ci_high	coef_std	n_obs	n_regions	r2_within	transform	y_term	x_cols
S1_twfe_resources	twfe	visit_per1000	phys_dens_10k	189.118	44.9107	4.21096	2.54283e-05	101.094	277.141	0.537968	595	85	0.246292	twfe	tw_visit_per1000	phys_dens_10k|nurse_dens_10k|hospital_org_per100k
S1_twfe_resources	twfe	visit_per1000	nurse_dens_10k	-30.7855	16.1549	-1.90564	0.0566969	-62.4486	0.877593	-0.15314	595	85	0.246292	twfe	tw_visit_per1000	phys_dens_10k|nurse_dens_10k|hospital_org_per100k
S1_twfe_resources	twfe	visit_per1000	hospital_org_per100k	129.267	29.3162	4.4094	1.03659e-05	71.8081	186.726	0.136487	595	85	0.246292	twfe	tw_visit_per1000	phys_dens_10k|nurse_dens_10k|hospital_org_per100k
S2_twfe_dii_plus_resources	twfe	visit_per1000	dii	-39.8036	77.849	-0.511292	0.609147	-192.385	112.778	-0.0171791	593	85	0.250288	twfe	tw_visit_per1000	dii|phys_dens_10k|nurse_dens_10k|hospital_org_per100k
S2_twfe_dii_plus_resources	twfe	visit_per1000	phys_dens_10k	189.569	44.5559	4.25463	2.09399e-05	102.241	276.897	0.537337	593	85	0.250288	twfe	tw_visit_per1000	dii|phys_dens_10k|nurse_dens_10k|hospital_org_per100k
S2_twfe_dii_plus_resources	twfe	visit_per1000	nurse_dens_10k	-29.0104	15.8495	-1.83037	0.067195	-60.0749	2.05404	-0.144095	593	85	0.250288	twfe	tw_visit_per1000	dii|phys_dens_10k|nurse_dens_10k|hospital_org_per100k
S2_twfe_dii_plus_resources	twfe	visit_per1000	hospital_org_per100k	127.763	29.4184	4.34295	1.40581e-05	70.1037	185.422	0.134887	593	85	0.250288	twfe	tw_visit_per1000	dii|phys_dens_10k|nurse_dens_10k|hospital_org_per100k
S3_twfe_dii_resources_socio	twfe	visit_per1000	dii	-80.1902	80.3338	-0.998213	0.318176	-237.642	77.2611	-0.0360416	510	85	0.29205	twfe	tw_visit_per1000	dii|phys_dens_10k|nurse_dens_10k|hospital_org_per100k|ln_grp_pc
S3_twfe_dii_resources_socio	twfe	visit_per1000	phys_dens_10k	199.897	48.4367	4.12698	3.67556e-05	104.963	294.832	0.56942	510	85	0.29205	twfe	tw_visit_per1000	dii|phys_dens_10k|nurse_dens_10k|hospital_org_per100k|ln_grp_pc
S3_twfe_dii_resources_socio	twfe	visit_per1000	nurse_dens_10k	-27.0397	12.8385	-2.10613	0.0351926	-52.2027	-1.87662	-0.134455	510	85	0.29205	twfe	tw_visit_per1000	dii|phys_dens_10k|nurse_dens_10k|hospital_org_per100k|ln_grp_pc
S3_twfe_dii_resources_socio	twfe	visit_per1000	hospital_org_per100k	136.395	27.6693	4.92947	8.24519e-07	82.1642	190.626	0.15107	510	85	0.29205	twfe	tw_visit_per1000	dii|phys_dens_10k|nurse_dens_10k|hospital_org_per100k|ln_grp_pc
S3_twfe_dii_resources_socio	twfe	visit_per1000	ln_grp_pc	460.621	291.317	1.58117	0.11384	-110.35	1031.59	0.0648878	510	85	0.29205	twfe	tw_visit_per1000	dii|phys_dens_10k|nurse_dens_10k|hospital_org_per100k|ln_grp_pc
S4_twfe_digital_components	twfe	visit_per1000	fixed_bb_per100	3.01885	18.6428	0.161931	0.87136	-33.5204	39.5582	0.0208205	473	79	0.160547	twfe	tw_visit_per1000	fixed_bb_per100|mobile_bb_per100|households_internet_share|internet_users_per100|ln_internet_fee|phys_dens_10k|nurse_dens_10k|hospital_org_per100k|ln_grp_pc
S4_twfe_digital_components	twfe	visit_per1000	mobile_bb_per100	-0.900235	3.71702	-0.242193	0.808631	-8.18545	6.38498	-0.030615	473	79	0.160547	twfe	tw_visit_per1000	fixed_bb_per100|mobile_bb_per100|households_internet_share|internet_users_per100|ln_internet_fee|phys_dens_10k|nurse_dens_10k|hospital_org_per100k|ln_grp_pc
S4_twfe_digital_components	twfe	visit_per1000	households_internet_share	-7.33526	8.44078	-0.869026	0.384833	-23.8789	9.20837	-0.0507888	473	79	0.160547	twfe	tw_visit_per1000	fixed_bb_per100|mobile_bb_per100|households_internet_share|internet_users_per100|ln_internet_fee|phys_dens_10k|nurse_dens_10k|hospital_org_per100k|ln_grp_pc
S4_twfe_digital_components	twfe	visit_per1000	internet_users_per100	-4.37273	11.3472	-0.385357	0.699973	-26.6129	17.8674	-0.025545	473	79	0.160547	twfe	tw_visit_per1000	fixed_bb_per100|mobile_bb_per100|households_internet_share|internet_users_per100|ln_internet_fee|phys_dens_10k|nurse_dens_10k|hospital_org_per100k|ln_grp_pc
S4_twfe_digital_components	twfe	visit_per1000	ln_internet_fee	-199.264	276.014	-0.721937	0.470333	-740.241	341.713	-0.0430609	473	79	0.160547	twfe	tw_visit_per1000	fixed_bb_per100|mobile_bb_per100|households_internet_share|internet_users_per100|ln_internet_fee|phys_dens_10k|nurse_dens_10k|hospital_org_per100k|ln_grp_pc
S4_twfe_digital_components	twfe	visit_per1000	phys_dens_10k	110.493	20.187	5.47347	4.41316e-08	70.9269	150.058	0.32968	473	79	0.160547	twfe	tw_visit_per1000	fixed_bb_per100|mobile_bb_per100|households_internet_share|internet_users_per100|ln_internet_fee|phys_dens_10k|nurse_dens_10k|hospital_org_per100k|ln_grp_pc
S4_twfe_digital_components	twfe	visit_per1000	nurse_dens_10k	-6.00219	11.7093	-0.5126	0.608231	-28.952	16.9476	-0.0329218	473	79	0.160547	twfe	tw_visit_per1000	fixed_bb_per100|mobile_bb_per100|households_internet_share|internet_users_per100|ln_internet_fee|phys_dens_10k|nurse_dens_10k|hospital_org_per100k|ln_grp_pc
S4_twfe_digital_components	twfe	visit_per1000	hospital_org_per100k	135.486	24.3039	5.57465	2.4803e-08	87.8509	183.12	0.189623	473	79	0.160547	twfe	tw_visit_per1000	fixed_bb_per100|mobile_bb_per100|households_internet_share|internet_users_per100|ln_internet_fee|phys_dens_10k|nurse_dens_10k|hospital_org_per100k|ln_grp_pc
S4_twfe_digital_components	twfe	visit_per1000	ln_grp_pc	346.837	320.879	1.0809	0.279743	-282.075	975.749	0.0592913	473	79	0.160547	twfe	tw_visit_per1000	fixed_bb_per100|mobile_bb_per100|households_internet_share|internet_users_per100|ln_internet_fee|phys_dens_10k|nurse_dens_10k|hospital_org_per100k|ln_grp_pc
S5_twfe_dii_lag1	twfe	visit_per1000	dii	-110.831	84.176	-1.31666	0.187953	-275.813	54.1508	-0.0509213	425	85	0.221208	twfe	tw_visit_per1000	dii|phys_dens_10k|nurse_dens_10k|hospital_org_per100k|ln_grp_pc|dii_lag1
S5_twfe_dii_lag1	twfe	visit_per1000	phys_dens_10k	194.517	57.2349	3.39858	0.000677355	82.3392	306.696	0.483467	425	85	0.221208	twfe	tw_visit_per1000	dii|phys_dens_10k|nurse_dens_10k|hospital_org_per100k|ln_grp_pc|dii_lag1
S5_twfe_dii_lag1	twfe	visit_per1000	nurse_dens_10k	-22.6293	13.8075	-1.63892	0.101231	-49.6915	4.43286	-0.108067	425	85	0.221208	twfe	tw_visit_per1000	dii|phys_dens_10k|nurse_dens_10k|hospital_org_per100k|ln_grp_pc|dii_lag1
S5_twfe_dii_lag1	twfe	visit_per1000	hospital_org_per100k	108.569	31.602	3.43551	0.000591443	46.6302	170.508	0.114941	425	85	0.221208	twfe	tw_visit_per1000	dii|phys_dens_10k|nurse_dens_10k|hospital_org_per100k|ln_grp_pc|dii_lag1
S5_twfe_dii_lag1	twfe	visit_per1000	ln_grp_pc	737.163	340.367	2.16579	0.0303275	70.0551	1404.27	0.0997484	425	85	0.221208	twfe	tw_visit_per1000	dii|phys_dens_10k|nurse_dens_10k|hospital_org_per100k|ln_grp_pc|dii_lag1
S5_twfe_dii_lag1	twfe	visit_per1000	dii_lag1	73.0734	160.866	0.454251	0.649648	-242.217	388.364	0.0336275	425	85	0.221208	twfe	tw_visit_per1000	dii|phys_dens_10k|nurse_dens_10k|hospital_org_per100k|ln_grp_pc|dii_lag1
S6_twfe_dii_covid_interaction	twfe	visit_per1000	dii	-188.478	129.668	-1.45354	0.146073	-442.623	65.6668	-0.0847119	510	85	0.295595	twfe	tw_visit_per1000	dii|phys_dens_10k|nurse_dens_10k|hospital_org_per100k|ln_grp_pc|dii_post2020
S6_twfe_dii_covid_interaction	twfe	visit_per1000	phys_dens_10k	193.653	46.2563	4.18652	2.83262e-05	102.992	284.314	0.551633	510	85	0.295595	twfe	tw_visit_per1000	dii|phys_dens_10k|nurse_dens_10k|hospital_org_per100k|ln_grp_pc|dii_post2020
S6_twfe_dii_covid_interaction	twfe	visit_per1000	nurse_dens_10k	-26.8649	12.8931	-2.08367	0.0371902	-52.1348	-1.59494	-0.133586	510	85	0.295595	twfe	tw_visit_per1000	dii|phys_dens_10k|nurse_dens_10k|hospital_org_per100k|ln_grp_pc|dii_post2020
S6_twfe_dii_covid_interaction	twfe	visit_per1000	hospital_org_per100k	140.643	27.8227	5.05496	4.30477e-07	86.1111	195.174	0.155775	510	85	0.295595	twfe	tw_visit_per1000	dii|phys_dens_10k|nurse_dens_10k|hospital_org_per100k|ln_grp_pc|dii_post2020
S6_twfe_dii_covid_interaction	twfe	visit_per1000	ln_grp_pc	391.993	297.123	1.31929	0.187071	-190.358	974.345	0.0552201	510	85	0.295595	twfe	tw_visit_per1000	dii|phys_dens_10k|nurse_dens_10k|hospital_org_per100k|ln_grp_pc|dii_post2020
S6_twfe_dii_covid_interaction	twfe	visit_per1000	dii_post2020	147.206	108.907	1.35167	0.17648	-66.2468	360.659	0.0790023	510	85	0.295595	twfe	tw_visit_per1000	dii|phys_dens_10k|nurse_dens_10k|hospital_org_per100k|ln_grp_pc|dii_post2020
S7_oneway_fe_region_plus_year_dummies	oneway_fe	visit_per1000	dii	-80.1902	80.7345	-0.993259	0.320584	-238.427	78.0464	-0.0418208	510	85	0.691981	oneway_fe	fe_visit_per1000	dii|phys_dens_10k|nurse_dens_10k|hospital_org_per100k|ln_grp_pc
S7_oneway_fe_region_plus_year_dummies	oneway_fe	visit_per1000	phys_dens_10k	199.897	48.6783	4.1065	4.01699e-05	104.49	295.305	0.432708	510	85	0.691981	oneway_fe	fe_visit_per1000	dii|phys_dens_10k|nurse_dens_10k|hospital_org_per100k|ln_grp_pc
S7_oneway_fe_region_plus_year_dummies	oneway_fe	visit_per1000	nurse_dens_10k	-27.0397	12.9026	-2.09568	0.0361104	-52.3282	-1.75111	-0.105351	510	85	0.691981	oneway_fe	fe_visit_per1000	dii|phys_dens_10k|nurse_dens_10k|hospital_org_per100k|ln_grp_pc
S7_oneway_fe_region_plus_year_dummies	oneway_fe	visit_per1000	hospital_org_per100k	136.395	27.8073	4.90501	9.34233e-07	81.8938	190.896	0.100325	510	85	0.691981	oneway_fe	fe_visit_per1000	dii|phys_dens_10k|nurse_dens_10k|hospital_org_per100k|ln_grp_pc
S7_oneway_fe_region_plus_year_dummies	oneway_fe	visit_per1000	ln_grp_pc	460.621	292.77	1.57332	0.115645	-113.198	1034.44	0.136608	510	85	0.691981	oneway_fe	fe_visit_per1000	dii|phys_dens_10k|nurse_dens_10k|hospital_org_per100k|ln_grp_pc
S7_oneway_fe_region_plus_year_dummies	oneway_fe	visit_per1000	D_year_2019	-4.06126	37.7772	-0.107506	0.914388	-78.1031	69.9806		510	85	0.691981	oneway_fe	fe_visit_per1000	dii|phys_dens_10k|nurse_dens_10k|hospital_org_per100k|ln_grp_pc
S7_oneway_fe_region_plus_year_dummies	oneway_fe	visit_per1000	D_year_2020	-1862.67	100.282	-18.5743	5.18861e-77	-2059.21	-1666.12		510	85	0.691981	oneway_fe	fe_visit_per1000	dii|phys_dens_10k|nurse_dens_10k|hospital_org_per100k|ln_grp_pc
S7_oneway_fe_region_plus_year_dummies	oneway_fe	visit_per1000	D_year_2021	-858.994	124.113	-6.92105	4.48309e-12	-1102.25	-615.737		510	85	0.691981	oneway_fe	fe_visit_per1000	dii|phys_dens_10k|nurse_dens_10k|hospital_org_per100k|ln_grp_pc
S7_oneway_fe_region_plus_year_dummies	oneway_fe	visit_per1000	D_year_2022	-889.708	154.84	-5.74599	9.13837e-09	-1193.19	-586.228		510	85	0.691981	oneway_fe	fe_visit_per1000	dii|phys_dens_10k|nurse_dens_10k|hospital_org_per100k|ln_grp_pc
S7_oneway_fe_region_plus_year_dummies	oneway_fe	visit_per1000	D_year_2023	-1024.35	193.773	-5.28633	1.24795e-07	-1404.14	-644.561		510	85	0.691981	oneway_fe	fe_visit_per1000	dii|phys_dens_10k|nurse_dens_10k|hospital_org_per100k|ln_grp_pc
S8_fd_dii_resources_socio	fd	visit_per1000	d_dii	-442.382	222.559	-1.98771	0.0468438	-878.589	-6.17496	-0.138989	425	85	0.183178	fd	d_visit_per1000	d_dii|d_phys_dens_10k|d_nurse_dens_10k|d_hospital_org_per100k|d_ln_grp_pc
S8_fd_dii_resources_socio	fd	visit_per1000	d_phys_dens_10k	-128.382	42.8967	-2.99281	0.00276419	-212.458	-44.3058	-0.158397	425	85	0.183178	fd	d_visit_per1000	d_dii|d_phys_dens_10k|d_nurse_dens_10k|d_hospital_org_per100k|d_ln_grp_pc
S8_fd_dii_resources_socio	fd	visit_per1000	d_nurse_dens_10k	86.0232	23.4702	3.6652	0.000247141	40.0224	132.024	0.209818	425	85	0.183178	fd	d_visit_per1000	d_dii|d_phys_dens_10k|d_nurse_dens_10k|d_hospital_org_per100k|d_ln_grp_pc
S8_fd_dii_resources_socio	fd	visit_per1000	d_hospital_org_per100k	59.3558	92.7404	0.640021	0.522159	-122.412	241.124	0.0293725	425	85	0.183178	fd	d_visit_per1000	d_dii|d_phys_dens_10k|d_nurse_dens_10k|d_hospital_org_per100k|d_ln_grp_pc
S8_fd_dii_resources_socio	fd	visit_per1000	d_ln_grp_pc	3378.09	407.259	8.29469	1.08869e-16	2579.88	4176.3	0.341169	425	85	0.183178	fd	d_visit_per1000	d_dii|d_phys_dens_10k|d_nurse_dens_10k|d_hospital_org_per100k|d_ln_grp_pc
S1_twfe_resources	twfe	outpatient_capacity_per10k	phys_dens_10k	0.0207271	0.261914	0.0791373	0.936923	-0.492614	0.534069	0.00720621	588	84	0.0273708	twfe	tw_outpatient_capacity_per10k	phys_dens_10k|nurse_dens_10k|hospital_org_per100k
S1_twfe_resources	twfe	outpatient_capacity_per10k	nurse_dens_10k	0.0663391	0.139846	0.474372	0.635235	-0.207754	0.340432	0.0404553	588	84	0.0273708	twfe	tw_outpatient_capacity_per10k	phys_dens_10k|nurse_dens_10k|hospital_org_per100k
S1_twfe_resources	twfe	outpatient_capacity_per10k	hospital_org_per100k	1.15579	0.713373	1.62018	0.105194	-0.242394	2.55398	0.149887	588	84	0.0273708	twfe	tw_outpatient_capacity_per10k	phys_dens_10k|nurse_dens_10k|hospital_org_per100k
S2_twfe_dii_plus_resources	twfe	outpatient_capacity_per10k	dii	-0.107635	0.87308	-0.123282	0.901884	-1.81884	1.60357	-0.00574913	586	84	0.0263325	twfe	tw_outpatient_capacity_per10k	dii|phys_dens_10k|nurse_dens_10k|hospital_org_per100k
S2_twfe_dii_plus_resources	twfe	outpatient_capacity_per10k	phys_dens_10k	0.00707218	0.259832	0.0272183	0.978286	-0.502188	0.516333	0.00247687	586	84	0.0263325	twfe	tw_outpatient_capacity_per10k	dii|phys_dens_10k|nurse_dens_10k|hospital_org_per100k
S2_twfe_dii_plus_resources	twfe	outpatient_capacity_per10k	nurse_dens_10k	0.0425949	0.135757	0.313757	0.753705	-0.223485	0.308674	0.0262234	586	84	0.0263325	twfe	tw_outpatient_capacity_per10k	dii|phys_dens_10k|nurse_dens_10k|hospital_org_per100k
S2_twfe_dii_plus_resources	twfe	outpatient_capacity_per10k	hospital_org_per100k	1.17633	0.727615	1.6167	0.105944	-0.249767	2.60243	0.154197	586	84	0.0263325	twfe	tw_outpatient_capacity_per10k	dii|phys_dens_10k|nurse_dens_10k|hospital_org_per100k
S3_twfe_dii_resources_socio	twfe	outpatient_capacity_per10k	dii	0.789753	0.850666	0.928394	0.353203	-0.877521	2.45703	0.0505097	504	84	0.0538948	twfe	tw_outpatient_capacity_per10k	dii|phys_dens_10k|nurse_dens_10k|hospital_org_per100k|ln_grp_pc
S3_twfe_dii_resources_socio	twfe	outpatient_capacity_per10k	phys_dens_10k	-0.240867	0.252219	-0.95499	0.339583	-0.735206	0.253473	-0.0975338	504	84	0.0538948	twfe	tw_outpatient_capacity_per10k	dii|phys_dens_10k|nurse_dens_10k|hospital_org_per100k|ln_grp_pc
S3_twfe_dii_resources_socio	twfe	outpatient_capacity_per10k	nurse_dens_10k	0.0749284	0.132824	0.564117	0.572674	-0.185402	0.335259	0.053111	504	84	0.0538948	twfe	tw_outpatient_capacity_per10k	dii|phys_dens_10k|nurse_dens_10k|hospital_org_per100k|ln_grp_pc
S3_twfe_dii_resources_socio	twfe	outpatient_capacity_per10k	hospital_org_per100k	0.773697	0.489308	1.58121	0.113831	-0.18533	1.73272	0.122401	504	84	0.0538948	twfe	tw_outpatient_capacity_per10k	dii|phys_dens_10k|nurse_dens_10k|hospital_org_per100k|ln_grp_pc
S3_twfe_dii_resources_socio	twfe	outpatient_capacity_per10k	ln_grp_pc	9.4779	3.04621	3.11137	0.00186221	3.50743	15.4484	0.188352	504	84	0.0538948	twfe	tw_outpatient_capacity_per10k	dii|phys_dens_10k|nurse_dens_10k|hospital_org_per100k|ln_grp_pc
S4_twfe_digital_components	twfe	outpatient_capacity_per10k	fixed_bb_per100	-0.475551	0.237191	-2.00493	0.0449709	-0.940438	-0.0106647	-0.369233	467	78	0.120152	twfe	tw_outpatient_capacity_per10k	fixed_bb_per100|mobile_bb_per100|households_internet_share|internet_users_per100|ln_internet_fee|phys_dens_10k|nurse_dens_10k|hospital_org_per100k|ln_grp_pc
S4_twfe_digital_components	twfe	outpatient_capacity_per10k	mobile_bb_per100	0.0914011	0.0497299	1.83795	0.0660695	-0.00606766	0.18887	0.349849	467	78	0.120152	twfe	tw_outpatient_capacity_per10k	fixed_bb_per100|mobile_bb_per100|households_internet_share|internet_users_per100|ln_internet_fee|phys_dens_10k|nurse_dens_10k|hospital_org_per100k|ln_grp_pc
S4_twfe_digital_components	twfe	outpatient_capacity_per10k	households_internet_share	0.0391418	0.0991318	0.394846	0.692956	-0.155153	0.233436	0.0303648	467	78	0.120152	twfe	tw_outpatient_capacity_per10k	fixed_bb_per100|mobile_bb_per100|households_internet_share|internet_users_per100|ln_internet_fee|phys_dens_10k|nurse_dens_10k|hospital_org_per100k|ln_grp_pc
S4_twfe_digital_components	twfe	outpatient_capacity_per10k	internet_users_per100	0.0705058	0.112997	0.623963	0.532652	-0.150964	0.291975	0.0460457	467	78	0.120152	twfe	tw_outpatient_capacity_per10k	fixed_bb_per100|mobile_bb_per100|households_internet_share|internet_users_per100|ln_internet_fee|phys_dens_10k|nurse_dens_10k|hospital_org_per100k|ln_grp_pc
S4_twfe_digital_components	twfe	outpatient_capacity_per10k	ln_internet_fee	-0.63135	2.32357	-0.271715	0.785841	-5.18547	3.92277	-0.0153585	467	78	0.120152	twfe	tw_outpatient_capacity_per10k	fixed_bb_per100|mobile_bb_per100|households_internet_share|internet_users_per100|ln_internet_fee|phys_dens_10k|nurse_dens_10k|hospital_org_per100k|ln_grp_pc
S4_twfe_digital_components	twfe	outpatient_capacity_per10k	phys_dens_10k	0.0939945	0.319126	0.294537	0.768348	-0.531481	0.71947	0.0313185	467	78	0.120152	twfe	tw_outpatient_capacity_per10k	fixed_bb_per100|mobile_bb_per100|households_internet_share|internet_users_per100|ln_internet_fee|phys_dens_10k|nurse_dens_10k|hospital_org_per100k|ln_grp_pc
S4_twfe_digital_components	twfe	outpatient_capacity_per10k	nurse_dens_10k	-0.0105034	0.15602	-0.0673205	0.946327	-0.316297	0.295291	-0.00647016	467	78	0.120152	twfe	tw_outpatient_capacity_per10k	fixed_bb_per100|mobile_bb_per100|households_internet_share|internet_users_per100|ln_internet_fee|phys_dens_10k|nurse_dens_10k|hospital_org_per100k|ln_grp_pc
S4_twfe_digital_components	twfe	outpatient_capacity_per10k	hospital_org_per100k	0.766808	0.483685	1.58534	0.112888	-0.181198	1.71481	0.120848	467	78	0.120152	twfe	tw_outpatient_capacity_per10k	fixed_bb_per100|mobile_bb_per100|households_internet_share|internet_users_per100|ln_internet_fee|phys_dens_10k|nurse_dens_10k|hospital_org_per100k|ln_grp_pc
S4_twfe_digital_components	twfe	outpatient_capacity_per10k	ln_grp_pc	12.389	3.04277	4.07161	4.66891e-05	6.42526	18.3527	0.23518	467	78	0.120152	twfe	tw_outpatient_capacity_per10k	fixed_bb_per100|mobile_bb_per100|households_internet_share|internet_users_per100|ln_internet_fee|phys_dens_10k|nurse_dens_10k|hospital_org_per100k|ln_grp_pc
S5_twfe_dii_lag1	twfe	outpatient_capacity_per10k	dii	0.076265	0.744356	0.102458	0.918393	-1.38265	1.53518	0.005673	420	84	0.0447621	twfe	tw_outpatient_capacity_per10k	dii|phys_dens_10k|nurse_dens_10k|hospital_org_per100k|ln_grp_pc|dii_lag1
S5_twfe_dii_lag1	twfe	outpatient_capacity_per10k	phys_dens_10k	-0.180866	0.238045	-0.759799	0.447375	-0.647427	0.285694	-0.0724828	420	84	0.0447621	twfe	tw_outpatient_capacity_per10k	dii|phys_dens_10k|nurse_dens_10k|hospital_org_per100k|ln_grp_pc|dii_lag1
S5_twfe_dii_lag1	twfe	outpatient_capacity_per10k	nurse_dens_10k	0.0198239	0.122437	0.161911	0.871376	-0.220148	0.259795	0.0153147	420	84	0.0447621	twfe	tw_outpatient_capacity_per10k	dii|phys_dens_10k|nurse_dens_10k|hospital_org_per100k|ln_grp_pc|dii_lag1
S5_twfe_dii_lag1	twfe	outpatient_capacity_per10k	hospital_org_per100k	0.877053	0.549471	1.59618	0.110449	-0.199891	1.954	0.150546	420	84	0.0447621	twfe	tw_outpatient_capacity_per10k	dii|phys_dens_10k|nurse_dens_10k|hospital_org_per100k|ln_grp_pc|dii_lag1
S5_twfe_dii_lag1	twfe	outpatient_capacity_per10k	ln_grp_pc	6.36846	3.02999	2.10181	0.03557	0.429787	12.3071	0.137835	420	84	0.0447621	twfe	tw_outpatient_capacity_per10k	dii|phys_dens_10k|nurse_dens_10k|hospital_org_per100k|ln_grp_pc|dii_lag1
S5_twfe_dii_lag1	twfe	outpatient_capacity_per10k	dii_lag1	0.559147	1.12929	0.495131	0.620507	-1.65422	2.77252	0.0415729	420	84	0.0447621	twfe	tw_outpatient_capacity_per10k	dii|phys_dens_10k|nurse_dens_10k|hospital_org_per100k|ln_grp_pc|dii_lag1
S6_twfe_dii_covid_interaction	twfe	outpatient_capacity_per10k	dii	-0.23998	1.22072	-0.19659	0.844149	-2.63254	2.15258	-0.0153482	504	84	0.0601581	twfe	tw_outpatient_capacity_per10k	dii|phys_dens_10k|nurse_dens_10k|hospital_org_per100k|ln_grp_pc|dii_post2020
S6_twfe_dii_covid_interaction	twfe	outpatient_capacity_per10k	phys_dens_10k	-0.29807	0.256403	-1.16251	0.24503	-0.80061	0.20447	-0.120697	504	84	0.0601581	twfe	tw_outpatient_capacity_per10k	dii|phys_dens_10k|nurse_dens_10k|hospital_org_per100k|ln_grp_pc|dii_post2020
S6_twfe_dii_covid_interaction	twfe	outpatient_capacity_per10k	nurse_dens_10k	0.0763572	0.125102	0.610361	0.541623	-0.168838	0.321552	0.0541238	504	84	0.0601581	twfe	tw_outpatient_capacity_per10k	dii|phys_dens_10k|nurse_dens_10k|hospital_org_per100k|ln_grp_pc|dii_post2020
S6_twfe_dii_covid_interaction	twfe	outpatient_capacity_per10k	hospital_org_per100k	0.812655	0.472803	1.7188	0.0856502	-0.114021	1.73933	0.128565	504	84	0.0601581	twfe	tw_outpatient_capacity_per10k	dii|phys_dens_10k|nurse_dens_10k|hospital_org_per100k|ln_grp_pc|dii_post2020
S6_twfe_dii_covid_interaction	twfe	outpatient_capacity_per10k	ln_grp_pc	8.75488	2.90767	3.01096	0.00260422	3.05595	14.4538	0.173984	504	84	0.0601581	twfe	tw_outpatient_capacity_per10k	dii|phys_dens_10k|nurse_dens_10k|hospital_org_per100k|ln_grp_pc|dii_post2020
S6_twfe_dii_covid_interaction	twfe	outpatient_capacity_per10k	dii_post2020	1.38799	1.10027	1.2615	0.20713	-0.768502	3.54448	0.105979	504	84	0.0601581	twfe	tw_outpatient_capacity_per10k	dii|phys_dens_10k|nurse_dens_10k|hospital_org_per100k|ln_grp_pc|dii_post2020
S7_oneway_fe_region_plus_year_dummies	oneway_fe	outpatient_capacity_per10k	dii	0.789753	0.85496	0.923731	0.355626	-0.885938	2.46544	0.0665947	504	84	0.471342	oneway_fe	fe_outpatient_capacity_per10k	dii|phys_dens_10k|nurse_dens_10k|hospital_org_per100k|ln_grp_pc
S7_oneway_fe_region_plus_year_dummies	oneway_fe	outpatient_capacity_per10k	phys_dens_10k	-0.240867	0.253492	-0.950194	0.342014	-0.737702	0.255969	-0.083628	504	84	0.471342	oneway_fe	fe_outpatient_capacity_per10k	dii|phys_dens_10k|nurse_dens_10k|hospital_org_per100k|ln_grp_pc
S7_oneway_fe_region_plus_year_dummies	oneway_fe	outpatient_capacity_per10k	nurse_dens_10k	0.0749284	0.133495	0.561284	0.574604	-0.186716	0.336573	0.0472576	504	84	0.471342	oneway_fe	fe_outpatient_capacity_per10k	dii|phys_dens_10k|nurse_dens_10k|hospital_org_per100k|ln_grp_pc
S7_oneway_fe_region_plus_year_dummies	oneway_fe	outpatient_capacity_per10k	hospital_org_per100k	0.773697	0.491778	1.57326	0.115658	-0.190171	1.73757	0.0921234	504	84	0.471342	oneway_fe	fe_outpatient_capacity_per10k	dii|phys_dens_10k|nurse_dens_10k|hospital_org_per100k|ln_grp_pc
S7_oneway_fe_region_plus_year_dummies	oneway_fe	outpatient_capacity_per10k	ln_grp_pc	9.4779	3.06159	3.09574	0.0019632	3.47729	15.4785	0.451617	504	84	0.471342	oneway_fe	fe_outpatient_capacity_per10k	dii|phys_dens_10k|nurse_dens_10k|hospital_org_per100k|ln_grp_pc
S7_oneway_fe_region_plus_year_dummies	oneway_fe	outpatient_capacity_per10k	D_year_2019	0.870693	0.48691	1.7882	0.0737434	-0.0836326	1.82502		504	84	0.471342	oneway_fe	fe_outpatient_capacity_per10k	dii|phys_dens_10k|nurse_dens_10k|hospital_org_per100k|ln_grp_pc
S7_oneway_fe_region_plus_year_dummies	oneway_fe	outpatient_capacity_per10k	D_year_2020	2.0676	0.759628	2.72186	0.00649152	0.578759	3.55645		504	84	0.471342	oneway_fe	fe_outpatient_capacity_per10k	dii|phys_dens_10k|nurse_dens_10k|hospital_org_per100k|ln_grp_pc
S7_oneway_fe_region_plus_year_dummies	oneway_fe	outpatient_capacity_per10k	D_year_2021	2.11251	1.46679	1.44022	0.149804	-0.762353	4.98738		504	84	0.471342	oneway_fe	fe_outpatient_capacity_per10k	dii|phys_dens_10k|nurse_dens_10k|hospital_org_per100k|ln_grp_pc
S7_oneway_fe_region_plus_year_dummies	oneway_fe	outpatient_capacity_per10k	D_year_2022	3.10531	1.95878	1.58533	0.112891	-0.733819	6.94445		504	84	0.471342	oneway_fe	fe_outpatient_capacity_per10k	dii|phys_dens_10k|nurse_dens_10k|hospital_org_per100k|ln_grp_pc
S7_oneway_fe_region_plus_year_dummies	oneway_fe	outpatient_capacity_per10k	D_year_2023	3.54068	2.41544	1.46585	0.142689	-1.1935	8.27485		504	84	0.471342	oneway_fe	fe_outpatient_capacity_per10k	dii|phys_dens_10k|nurse_dens_10k|hospital_org_per100k|ln_grp_pc
S8_fd_dii_resources_socio	fd	outpatient_capacity_per10k	d_dii	0.700765	0.519083	1.35001	0.177014	-0.316619	1.71815	0.0746075	420	84	0.20891	fd	d_outpatient_capacity_per10k	d_dii|d_phys_dens_10k|d_nurse_dens_10k|d_hospital_org_per100k|d_ln_grp_pc
S8_fd_dii_resources_socio	fd	outpatient_capacity_per10k	d_phys_dens_10k	0.247605	0.15148	1.63457	0.102139	-0.0492906	0.5445	0.103521	420	84	0.20891	fd	d_outpatient_capacity_per10k	d_dii|d_phys_dens_10k|d_nurse_dens_10k|d_hospital_org_per100k|d_ln_grp_pc
S8_fd_dii_resources_socio	fd	outpatient_capacity_per10k	d_nurse_dens_10k	-0.19785	0.0770693	-2.56717	0.0102534	-0.348903	-0.0467966	-0.16374	420	84	0.20891	fd	d_outpatient_capacity_per10k	d_dii|d_phys_dens_10k|d_nurse_dens_10k|d_hospital_org_per100k|d_ln_grp_pc
S8_fd_dii_resources_socio	fd	outpatient_capacity_per10k	d_hospital_org_per100k	0.705749	0.540275	1.30628	0.191459	-0.353171	1.76467	0.118537	420	84	0.20891	fd	d_outpatient_capacity_per10k	d_dii|d_phys_dens_10k|d_nurse_dens_10k|d_hospital_org_per100k|d_ln_grp_pc
S8_fd_dii_resources_socio	fd	outpatient_capacity_per10k	d_ln_grp_pc	7.87636	1.09318	7.20502	5.80361e-13	5.73377	10.0189	0.263587	420	84	0.20891	fd	d_outpatient_capacity_per10k	d_dii|d_phys_dens_10k|d_nurse_dens_10k|d_hospital_org_per100k|d_ln_grp_pc

## Sheet: PANEL_PRED
spec	mode	y	transform	y_term	y_used_obs	region_id	year	y_obs	yhat	resid
S1_twfe_resources	twfe	visit_per1000	twfe	tw_visit_per1000	579.198	Altai Krai	2018	9897.95	29.7989	549.399
S1_twfe_resources	twfe	visit_per1000	twfe	tw_visit_per1000	-382.556	Arkhangelsk Oblast	2018	11628.2	-7.76956	-374.787
S1_twfe_resources	twfe	visit_per1000	twfe	tw_visit_per1000	844.547	Astrakhan Oblast	2018	10789.4	415.192	429.356
S1_twfe_resources	twfe	visit_per1000	twfe	tw_visit_per1000	-79.0934	Voronezh Oblast	2018	10306.2	-79.3221	0.228685
S1_twfe_resources	twfe	visit_per1000	twfe	tw_visit_per1000	-385.973	Yamalo-Nenets Autonomous Okrug	2018	13266.1	-954.23	568.257
S1_twfe_resources	twfe	visit_per1000	twfe	tw_visit_per1000	1.80369	Belgorod Oblast	2018	9247.69	-46.8167	48.6204
S1_twfe_resources	twfe	visit_per1000	twfe	tw_visit_per1000	149.515	Vologda Oblast	2018	9582.43	105.215	44.3
S1_twfe_resources	twfe	visit_per1000	twfe	tw_visit_per1000	-223.934	Volgograd Oblast	2018	9575.1	15.3631	-239.297
S1_twfe_resources	twfe	visit_per1000	twfe	tw_visit_per1000	201.034	Bryansk Oblast	2018	9753.64	335.666	-134.632
S1_twfe_resources	twfe	visit_per1000	twfe	tw_visit_per1000	-279.723	Chechen Republic	2018	6136.88	-125.145	-154.578
S1_twfe_resources	twfe	visit_per1000	twfe	tw_visit_per1000	-221.87	Udmurt Republic	2018	11887.4	-197.805	-24.0655
S1_twfe_resources	twfe	visit_per1000	twfe	tw_visit_per1000	239.636	Tver Oblast	2018	9471.21	-20.035	259.671
S1_twfe_resources	twfe	visit_per1000	twfe	tw_visit_per1000	1357.26	Chukotka Autonomous Okrug	2018	12242.7	1003.74	353.521
S1_twfe_resources	twfe	visit_per1000	twfe	tw_visit_per1000	-79.4063	Chelyabinsk Oblast	2018	9072.18	122.672	-202.078
S1_twfe_resources	twfe	visit_per1000	twfe	tw_visit_per1000	311.185	Vladimir Oblast	2018	9045.11	-148.185	459.37
S1_twfe_resources	twfe	visit_per1000	twfe	tw_visit_per1000	-339.796	Ulyanovsk Oblast	2018	10762.8	-57.4979	-282.298
S1_twfe_resources	twfe	visit_per1000	twfe	tw_visit_per1000	-613.321	Tyumen Oblast	2018	11907.7	-303.889	-309.432
S1_twfe_resources	twfe	visit_per1000	twfe	tw_visit_per1000	-225.989	Chuvash Republic	2018	12600.8	-254.64	28.6511
S1_twfe_resources	twfe	visit_per1000	twfe	tw_visit_per1000	-438.831	Irkutsk Oblast	2018	9539.78	205.109	-643.94
S1_twfe_resources	twfe	visit_per1000	twfe	tw_visit_per1000	-300.134	Tomsk Oblast	2018	10406.6	-22.8561	-277.278
S1_twfe_resources	twfe	visit_per1000	twfe	tw_visit_per1000	-231.45	Tula Oblast	2018	10110.4	-451.855	220.405
S1_twfe_resources	twfe	visit_per1000	twfe	tw_visit_per1000	141.015	Kaliningrad Oblast	2018	9668.59	-283.381	424.396
S1_twfe_resources	twfe	visit_per1000	twfe	tw_visit_per1000	-69.0427	Samara Oblast	2018	9999.9	-49.3249	-19.7177
S1_twfe_resources	twfe	visit_per1000	twfe	tw_visit_per1000	242.198	Kaluga Oblast	2018	9603.22	-13.9484	256.146
S1_twfe_resources	twfe	visit_per1000	twfe	tw_visit_per1000	461.835	Smolensk Oblast	2018	9679.18	243.079	218.755
S1_twfe_resources	twfe	visit_per1000	twfe	tw_visit_per1000	511.745	Jewish Autonomous Oblast	2018	9982.7	200.291	311.454
S1_twfe_resources	twfe	visit_per1000	twfe	tw_visit_per1000	618.865	Kabardino-Balkarian Republic	2018	8271.64	-46.6239	665.489
S1_twfe_resources	twfe	visit_per1000	twfe	tw_visit_per1000	-759.671	Sevastopol	2018	7019.18	-156.689	-602.982
S1_twfe_resources	twfe	visit_per1000	twfe	tw_visit_per1000	-324.308	Ivanovo Oblast	2018	10277.8	-63.8778	-260.431
S1_twfe_resources	twfe	visit_per1000	twfe	tw_visit_per1000	-673.11	Tambov Oblast	2018	10212.9	-517.658	-155.453
S1_twfe_resources	twfe	visit_per1000	twfe	tw_visit_per1000	-228.546	Sverdlovsk Oblast	2018	9135.92	-34.8069	-193.739
S1_twfe_resources	twfe	visit_per1000	twfe	tw_visit_per1000	151.678	Stavropol Krai	2018	9005.06	96.5305	55.1474
S1_twfe_resources	twfe	visit_per1000	twfe	tw_visit_per1000	196.555	Saratov Oblast	2018	9557.17	175.639	20.916
S1_twfe_resources	twfe	visit_per1000	twfe	tw_visit_per1000	-778.901	Kamchatka Krai	2018	9254.37	-10.8678	-768.033
S1_twfe_resources	twfe	visit_per1000	twfe	tw_visit_per1000	-37.0931	Karachay-Cherkess Republic	2018	6817.4	-76.3817	39.2886
S1_twfe_resources	twfe	visit_per1000	twfe	tw_visit_per1000	-1288.87	Saint Petersburg	2018	12128.4	-1024.47	-264.405
S1_twfe_resources	twfe	visit_per1000	twfe	tw_visit_per1000	-716.065	Sakhalin Oblast	2018	10794.3	-1136.32	420.256
S1_twfe_resources	twfe	visit_per1000	twfe	tw_visit_per1000	163.281	Ryazan Oblast	2018	9756.78	-370.229	533.51
S1_twfe_resources	twfe	visit_per1000	twfe	tw_visit_per1000	281.754	Rostov Oblast	2018	8651.56	66.8393	214.915
S1_twfe_resources	twfe	visit_per1000	twfe	tw_visit_per1000	567.662	Republic of Tuva	2018	9100.32	252.517	315.146
S1_twfe_resources	twfe	visit_per1000	twfe	tw_visit_per1000	399.738	Kemerovo Oblast - Kuzbass	2018	9808.49	375.354	24.3837
S1_twfe_resources	twfe	visit_per1000	twfe	tw_visit_per1000	382.262	Khabarovsk Krai	2018	12154.8	398.548	-16.2862
S1_twfe_resources	twfe	visit_per1000	twfe	tw_visit_per1000	475.339	Republic of Sakha (Yakutia)	2018	10159.7	290.977	184.362
S1_twfe_resources	twfe	visit_per1000	twfe	tw_visit_per1000	-420.657	Republic of Bashkortostan	2018	9403.37	-40.3114	-380.346
S1_twfe_resources	twfe	visit_per1000	twfe	tw_visit_per1000	22.5212	Lipetsk Oblast	2018	8793.62	212.097	-189.576
S1_twfe_resources	twfe	visit_per1000	twfe	tw_visit_per1000	326.713	Leningrad Oblast	2018	7610.42	334.617	-7.90404
S1_twfe_resources	twfe	visit_per1000	twfe	tw_visit_per1000	705.935	Kursk Oblast	2018	9854.61	46.4737	659.461
S1_twfe_resources	twfe	visit_per1000	twfe	tw_visit_per1000	482.081	Republic of Dagestan	2018	7630.46	375.16	106.921
S1_twfe_resources	twfe	visit_per1000	twfe	tw_visit_per1000	-415.438	Republic of Mari El	2018	9393.78	29.7154	-445.154
S1_twfe_resources	twfe	visit_per1000	twfe	tw_visit_per1000	326.424	Republic of Ingushetia	2018	8792.51	361.42	-34.996
S1_twfe_resources	twfe	visit_per1000	twfe	tw_visit_per1000	574.095	Republic of Kalmykia	2018	9612.71	661.539	-87.4442
S1_twfe_resources	twfe	visit_per1000	twfe	tw_visit_per1000	32.1562	Krasnoyarsk Krai	2018	9622.96	95.9484	-63.7922
S1_twfe_resources	twfe	visit_per1000	twfe	tw_visit_per1000	539.632	Kurgan Oblast	2018	8885.01	281.674	257.959
S1_twfe_resources	twfe	visit_per1000	twfe	tw_visit_per1000	-227.741	Republic of Crimea	2018	6635.51	51.3735	-279.114
S1_twfe_resources	twfe	visit_per1000	twfe	tw_visit_per1000	628.091	Republic of Khakassia	2018	8930.76	547.592	80.4987
S1_twfe_resources	twfe	visit_per1000	twfe	tw_visit_per1000	27.5662	Republic of Karelia	2018	12034	-364.951	392.518
S1_twfe_resources	twfe	visit_per1000	twfe	tw_visit_per1000	424.792	Republic of North Ossetia - Alania	2018	9339.37	-150.54	575.332
S1_twfe_resources	twfe	visit_per1000	twfe	tw_visit_per1000	55.2987	Kostroma Oblast	2018	10679.7	81.5932	-26.2945
S1_twfe_resources	twfe	visit_per1000	twfe	tw_visit_per1000	-23.5774	Krasnodar Krai	2018	8831.22	-42.0065	18.4291
S1_twfe_resources	twfe	visit_per1000	twfe	tw_visit_per1000	362.806	Republic of Mordovia	2018	10383	-120.504	483.31
S1_twfe_resources	twfe	visit_per1000	twfe	tw_visit_per1000	217.404	Komi Republic	2018	12505.5	422.025	-204.62
S1_twfe_resources	twfe	visit_per1000	twfe	tw_visit_per1000	-125.073	Kirov Oblast	2018	10283.7	-425.454	300.381
S1_twfe_resources	twfe	visit_per1000	twfe	tw_visit_per1000	-672.472	Khanty-Mansi Autonomous Okrug - Yugra	2018	11396.8	-54.6273	-617.844
S1_twfe_resources	twfe	visit_per1000	twfe	tw_visit_per1000	87.8226	Republic of Tatarstan	2018	9218.64	-98.428	186.251
S1_twfe_resources	twfe	visit_per1000	twfe	tw_visit_per1000	-41.135	Republic of Buryatia	2018	9134.33	377.525	-418.66
S1_twfe_resources	twfe	visit_per1000	twfe	tw_visit_per1000	1194.8	Magadan Oblast	2018	12416.2	906.002	288.798
S1_twfe_resources	twfe	visit_per1000	twfe	tw_visit_per1000	163.385	Primorsky Krai	2018	10207.4	27.4186	135.966
S1_twfe_resources	twfe	visit_per1000	twfe	tw_visit_per1000	-3101.17	Moscow	2018	10113.9	-1507.95	-1593.22
S1_twfe_resources	twfe	visit_per1000	twfe	tw_visit_per1000	-17.0999	Pskov Oblast	2018	9003.13	292.145	-309.245
S1_twfe_resources	twfe	visit_per1000	twfe	tw_visit_per1000	349.061	Perm Krai	2018	10866.8	413.372	-64.3105
S1_twfe_resources	twfe	visit_per1000	twfe	tw_visit_per1000	-451.359	Penza Oblast	2018	10765.4	-324.829	-126.53
S1_twfe_resources	twfe	visit_per1000	twfe	tw_visit_per1000	969.792	Republic of Adygea	2018	8151.22	105.333	864.459
S1_twfe_resources	twfe	visit_per1000	twfe	tw_visit_per1000	-858.993	Moscow Oblast	2018	7841.52	-668.54	-190.452
S1_twfe_resources	twfe	visit_per1000	twfe	tw_visit_per1000	-24.4107	Murmansk Oblast	2018	11355.7	201.273	-225.683
S1_twfe_resources	twfe	visit_per1000	twfe	tw_visit_per1000	-43.9065	Orenburg Oblast	2018	10340.7	199.877	-243.784
S1_twfe_resources	twfe	visit_per1000	twfe	tw_visit_per1000	-823.058	Novosibirsk Oblast	2018	10343	-243.251	-579.806
S1_twfe_resources	twfe	visit_per1000	twfe	tw_visit_per1000	83.9077	Nizhny Novgorod Oblast	2018	10480.6	-102.973	186.881
S1_twfe_resources	twfe	visit_per1000	twfe	tw_visit_per1000	149.61	Novgorod Oblast	2018	8639.09	52.7551	96.8544
S1_twfe_resources	twfe	visit_per1000	twfe	tw_visit_per1000	-354.451	Nenets Autonomous Okrug	2018	12371.4	-418.812	64.3611
S1_twfe_resources	twfe	visit_per1000	twfe	tw_visit_per1000	169.279	Oryol Oblast	2018	9503.08	59.5423	109.736
S1_twfe_resources	twfe	visit_per1000	twfe	tw_visit_per1000	-107.537	Omsk Oblast	2018	10857.2	120.691	-228.229
S1_twfe_resources	twfe	visit_per1000	twfe	tw_visit_per1000	356.884	Altai Republic	2018	8513.34	316.109	40.775
S1_twfe_resources	twfe	visit_per1000	twfe	tw_visit_per1000	167.634	Amur Oblast	2018	10886.7	50.3265	117.307
S1_twfe_resources	twfe	visit_per1000	twfe	tw_visit_per1000	168.347	Yaroslavl Oblast	2018	10964.7	153.93	14.4177
S1_twfe_resources	twfe	visit_per1000	twfe	tw_visit_per1000	-478.371	Zabaykalsky Krai	2018	10674.1	-92.2521	-386.119
S1_twfe_resources	twfe	visit_per1000	twfe	tw_visit_per1000	-927.022	Sevastopol	2019	6910.78	-496.949	-430.073
S1_twfe_resources	twfe	visit_per1000	twfe	tw_visit_per1000	1133.66	Kabardino-Balkarian Republic	2019	8845.39	148.51	985.154
S1_twfe_resources	twfe	visit_per1000	twfe	tw_visit_per1000	-395.783	Tambov Oblast	2019	10549.1	-283.162	-112.621
S1_twfe_resources	twfe	visit_per1000	twfe	tw_visit_per1000	16.313	Samara Oblast	2019	10144.2	87.1818	-70.8688
S1_twfe_resources	twfe	visit_per1000	twfe	tw_visit_per1000	276.898	Kaliningrad Oblast	2019	9863.42	-143.796	420.695
S1_twfe_resources	twfe	visit_per1000	twfe	tw_visit_per1000	433.762	Smolensk Oblast	2019	9710.05	166.571	267.192
S1_twfe_resources	twfe	visit_per1000	twfe	tw_visit_per1000	283.735	Ryazan Oblast	2019	9936.18	-202.341	486.076
S1_twfe_resources	twfe	visit_per1000	twfe	tw_visit_per1000	340.423	Jewish Autonomous Oblast	2019	9870.32	438.15	-97.7267
S1_twfe_resources	twfe	visit_per1000	twfe	tw_visit_per1000	-136.157	Ivanovo Oblast	2019	10524.9	-46.0383	-90.1183
S1_twfe_resources	twfe	visit_per1000	twfe	tw_visit_per1000	-118.26	Sverdlovsk Oblast	2019	9305.15	-6.72104	-111.539
S1_twfe_resources	twfe	visit_per1000	twfe	tw_visit_per1000	145.393	Stavropol Krai	2019	9057.72	-0.900273	146.293
S1_twfe_resources	twfe	visit_per1000	twfe	tw_visit_per1000	270.935	Republic of Sakha (Yakutia)	2019	10014.2	324.928	-53.9924
S1_twfe_resources	twfe	visit_per1000	twfe	tw_visit_per1000	-10.3204	Khabarovsk Krai	2019	11821.2	242.267	-252.588
S1_twfe_resources	twfe	visit_per1000	twfe	tw_visit_per1000	227.622	Kemerovo Oblast - Kuzbass	2019	9695.32	214.047	13.5742
S1_twfe_resources	twfe	visit_per1000	twfe	tw_visit_per1000	454.553	Republic of Tuva	2019	9046.16	-80.6483	535.201
S1_twfe_resources	twfe	visit_per1000	twfe	tw_visit_per1000	-4.61102	Rostov Oblast	2019	8424.15	-40.6799	36.0689
S1_twfe_resources	twfe	visit_per1000	twfe	tw_visit_per1000	-789.404	Saint Petersburg	2019	12686.8	-504.214	-285.19
S1_twfe_resources	twfe	visit_per1000	twfe	tw_visit_per1000	-38.4818	Karachay-Cherkess Republic	2019	6874.96	-150.654	112.172
S1_twfe_resources	twfe	visit_per1000	twfe	tw_visit_per1000	163.981	Saratov Oblast	2019	9583.54	146.939	17.0412
S1_twfe_resources	twfe	visit_per1000	twfe	tw_visit_per1000	-376.783	Sakhalin Oblast	2019	11192.6	-235.781	-141.001
S1_twfe_resources	twfe	visit_per1000	twfe	tw_visit_per1000	-801.158	Kamchatka Krai	2019	9291.06	-243.34	-557.818
S1_twfe_resources	twfe	visit_per1000	twfe	tw_visit_per1000	80.8604	Kaluga Oblast	2019	9500.83	106.97	-26.1098
S1_twfe_resources	twfe	visit_per1000	twfe	tw_visit_per1000	-227.538	Chelyabinsk Oblast	2019	8982.99	136.343	-363.88
S1_twfe_resources	twfe	visit_per1000	twfe	tw_visit_per1000	-343.718	Chuvash Republic	2019	12542	-238.48	-105.238
S1_twfe_resources	twfe	visit_per1000	twfe	tw_visit_per1000	753.496	Chukotka Autonomous Okrug	2019	11697.9	-213.671	967.167
S1_twfe_resources	twfe	visit_per1000	twfe	tw_visit_per1000	-227.316	Ulyanovsk Oblast	2019	10934.2	-21.1703	-206.146
S1_twfe_resources	twfe	visit_per1000	twfe	tw_visit_per1000	385.139	Udmurt Republic	2019	12553.3	-136.332	521.471
S1_twfe_resources	twfe	visit_per1000	twfe	tw_visit_per1000	-152.838	Tula Oblast	2019	10248	-235.575	82.7369
S1_twfe_resources	twfe	visit_per1000	twfe	tw_visit_per1000	223.748	Tomsk Oblast	2019	10989.4	-329.986	553.734
S1_twfe_resources	twfe	visit_per1000	twfe	tw_visit_per1000	-601.637	Irkutsk Oblast	2019	9435.92	197.944	-799.58
S1_twfe_resources	twfe	visit_per1000	twfe	tw_visit_per1000	-310.671	Tyumen Oblast	2019	12269.3	-201.731	-108.94
S1_twfe_resources	twfe	visit_per1000	twfe	tw_visit_per1000	-182.324	Tver Oblast	2019	9108.19	-147.62	-34.7044
S1_twfe_resources	twfe	visit_per1000	twfe	tw_visit_per1000	36.8125	Yamalo-Nenets Autonomous Okrug	2019	13747.8	-651.381	688.194
S1_twfe_resources	twfe	visit_per1000	twfe	tw_visit_per1000	-166.053	Vologda Oblast	2019	9325.81	74.8188	-240.872
S1_twfe_resources	twfe	visit_per1000	twfe	tw_visit_per1000	68.6597	Volgograd Oblast	2019	9926.64	35.7945	32.8652
S1_twfe_resources	twfe	visit_per1000	twfe	tw_visit_per1000	-220.848	Chechen Republic	2019	6254.7	-154.687	-66.1609
S1_twfe_resources	twfe	visit_per1000	twfe	tw_visit_per1000	43.5804	Bryansk Oblast	2019	9655.14	214.878	-171.297
S1_twfe_resources	twfe	visit_per1000	twfe	tw_visit_per1000	209.628	Belgorod Oblast	2019	9514.47	-66.4957	276.124
S1_twfe_resources	twfe	visit_per1000	twfe	tw_visit_per1000	-191.767	Voronezh Oblast	2019	10252.5	-0.493722	-191.273
S1_twfe_resources	twfe	visit_per1000	twfe	tw_visit_per1000	-290.552	Vladimir Oblast	2019	8502.33	-125.004	-165.548
S1_twfe_resources	twfe	visit_per1000	twfe	tw_visit_per1000	-212.262	Arkhangelsk Oblast	2019	11857.4	32.1145	-244.377
S1_twfe_resources	twfe	visit_per1000	twfe	tw_visit_per1000	113.684	Astrakhan Oblast	2019	10117.5	422.289	-308.605
S1_twfe_resources	twfe	visit_per1000	twfe	tw_visit_per1000	396.424	Altai Krai	2019	9774.12	32.1815	364.243
S1_twfe_resources	twfe	visit_per1000	twfe	tw_visit_per1000	483.412	Zabaykalsky Krai	2019	11694.8	77.7276	405.684
S1_twfe_resources	twfe	visit_per1000	twfe	tw_visit_per1000	-259.624	Yaroslavl Oblast	2019	10595.7	-375.762	116.138
S1_twfe_resources	twfe	visit_per1000	twfe	tw_visit_per1000	542.603	Amur Oblast	2019	11320.6	99.3179	443.286
S1_twfe_resources	twfe	visit_per1000	twfe	tw_visit_per1000	-417.641	Omsk Oblast	2019	10606.1	106.506	-524.148
S1_twfe_resources	twfe	visit_per1000	twfe	tw_visit_per1000	806.723	Altai Republic	2019	9022.12	115.569	691.154
S1_twfe_resources	twfe	visit_per1000	twfe	tw_visit_per1000	-234.211	Nenets Autonomous Okrug	2019	12550.6	-209.642	-24.5683
S1_twfe_resources	twfe	visit_per1000	twfe	tw_visit_per1000	-121.008	Oryol Oblast	2019	9271.74	43.761	-164.769
S1_twfe_resources	twfe	visit_per1000	twfe	tw_visit_per1000	-86.9708	Orenburg Oblast	2019	10356.6	161.4	-248.37
S1_twfe_resources	twfe	visit_per1000	twfe	tw_visit_per1000	-937.063	Novosibirsk Oblast	2019	10288	-139.176	-797.887
S1_twfe_resources	twfe	visit_per1000	twfe	tw_visit_per1000	296.944	Novgorod Oblast	2019	8845.37	64.825	232.119
S1_twfe_resources	twfe	visit_per1000	twfe	tw_visit_per1000	210.603	Perm Krai	2019	10787.2	347.858	-137.254
S1_twfe_resources	twfe	visit_per1000	twfe	tw_visit_per1000	181.449	Primorsky Krai	2019	10284.4	211.594	-30.1452
S1_twfe_resources	twfe	visit_per1000	twfe	tw_visit_per1000	-39.5228	Pskov Oblast	2019	9039.66	-235.468	195.945
S1_twfe_resources	twfe	visit_per1000	twfe	tw_visit_per1000	1056.55	Magadan Oblast	2019	12336.9	683.767	372.781
S1_twfe_resources	twfe	visit_per1000	twfe	tw_visit_per1000	28.778	Lipetsk Oblast	2019	8858.83	342.352	-313.574
S1_twfe_resources	twfe	visit_per1000	twfe	tw_visit_per1000	-361.36	Republic of Buryatia	2019	8873.05	283.859	-645.219
S1_twfe_resources	twfe	visit_per1000	twfe	tw_visit_per1000	204.167	Murmansk Oblast	2019	11643.2	69.0867	135.08
S1_twfe_resources	twfe	visit_per1000	twfe	tw_visit_per1000	-387.734	Moscow Oblast	2019	8371.72	-181.382	-206.352
S1_twfe_resources	twfe	visit_per1000	twfe	tw_visit_per1000	-2552.23	Moscow	2019	10721.8	-1098.11	-1454.12
S1_twfe_resources	twfe	visit_per1000	twfe	tw_visit_per1000	-755.927	Penza Oblast	2019	10519.8	-284.835	-471.091
S1_twfe_resources	twfe	visit_per1000	twfe	tw_visit_per1000	5.75569	Krasnoyarsk Krai	2019	9655.51	103.661	-97.9049
S1_twfe_resources	twfe	visit_per1000	twfe	tw_visit_per1000	777.448	Republic of Kalmykia	2019	9875.01	304.922	472.526
S1_twfe_resources	twfe	visit_per1000	twfe	tw_visit_per1000	48.1098	Kostroma Oblast	2019	10731.5	210.383	-162.274
S1_twfe_resources	twfe	visit_per1000	twfe	tw_visit_per1000	371.989	Republic of North Ossetia - Alania	2019	9345.51	-5.75959	377.748
S1_twfe_resources	twfe	visit_per1000	twfe	tw_visit_per1000	404.834	Republic of Khakassia	2019	8766.45	501.523	-96.6889
S1_twfe_resources	twfe	visit_per1000	twfe	tw_visit_per1000	-115.495	Krasnodar Krai	2019	8798.25	-128.953	13.458
S1_twfe_resources	twfe	visit_per1000	twfe	tw_visit_per1000	-27.8209	Republic of Karelia	2019	12037.6	-199.119	171.298
S1_twfe_resources	twfe	visit_per1000	twfe	tw_visit_per1000	256.486	Kirov Oblast	2019	10724.2	-132.927	389.412
S1_twfe_resources	twfe	visit_per1000	twfe	tw_visit_per1000	-109.454	Republic of Mordovia	2019	9969.69	-64.4001	-45.0535
S1_twfe_resources	twfe	visit_per1000	twfe	tw_visit_per1000	299.162	Komi Republic	2019	12646.2	337.637	-38.475
S1_twfe_resources	twfe	visit_per1000	twfe	tw_visit_per1000	-481.577	Khanty-Mansi Autonomous Okrug - Yugra	2019	11646.7	95.8876	-577.465
S1_twfe_resources	twfe	visit_per1000	twfe	tw_visit_per1000	-129.462	Republic of Tatarstan	2019	9060.3	-63.813	-65.6492
S1_twfe_resources	twfe	visit_per1000	twfe	tw_visit_per1000	-352.955	Republic of Bashkortostan	2019	9530.02	30.8223	-383.777
S1_twfe_resources	twfe	visit_per1000	twfe	tw_visit_per1000	43.1578	Leningrad Oblast	2019	7385.81	82.366	-39.2082
S1_twfe_resources	twfe	visit_per1000	twfe	tw_visit_per1000	598.122	Kursk Oblast	2019	9805.74	18.1935	579.929
S1_twfe_resources	twfe	visit_per1000	twfe	tw_visit_per1000	113.249	Republic of Dagestan	2019	7320.58	351.174	-237.924
S1_twfe_resources	twfe	visit_per1000	twfe	tw_visit_per1000	-220.283	Republic of Crimea	2019	6701.91	-173.657	-46.6267
S1_twfe_resources	twfe	visit_per1000	twfe	tw_visit_per1000	750.531	Republic of Adygea	2019	7990.91	188.217	562.314
S1_twfe_resources	twfe	visit_per1000	twfe	tw_visit_per1000	140.549	Republic of Ingushetia	2019	8665.58	137.297	3.25188
S1_twfe_resources	twfe	visit_per1000	twfe	tw_visit_per1000	-160.162	Republic of Mari El	2019	9708	30.1674	-190.329
S1_twfe_resources	twfe	visit_per1000	twfe	tw_visit_per1000	182.058	Nizhny Novgorod Oblast	2019	10637.7	20.2278	161.83
S1_twfe_resources	twfe	visit_per1000	twfe	tw_visit_per1000	614.01	Kurgan Oblast	2019	9018.34	208.828	405.182
S1_twfe_resources	twfe	visit_per1000	twfe	tw_visit_per1000	-98.4859	Arkhangelsk Oblast	2020	10274.8	-120.318	21.8322
S1_twfe_resources	twfe	visit_per1000	twfe	tw_visit_per1000	-306.849	Altai Krai	2020	7374.41	85.5873	-392.436
S1_twfe_resources	twfe	visit_per1000	twfe	tw_visit_per1000	4.98305	Vladimir Oblast	2020	7101.42	-31.1741	36.1571
S1_twfe_resources	twfe	visit_per1000	twfe	tw_visit_per1000	-523.199	Astrakhan Oblast	2020	7784.17	363.706	-886.905
S1_twfe_resources	twfe	visit_per1000	twfe	tw_visit_per1000	59.7033	Voronezh Oblast	2020	8807.54	-242.936	302.639
S1_twfe_resources	twfe	visit_per1000	twfe	tw_visit_per1000	-1241.91	Yamalo-Nenets Autonomous Okrug	2020	10772.7	-45.4243	-1196.49
S1_twfe_resources	twfe	visit_per1000	twfe	tw_visit_per1000	-177.555	Bryansk Oblast	2020	7737.56	105.689	-283.244
S1_twfe_resources	twfe	visit_per1000	twfe	tw_visit_per1000	932.782	Belgorod Oblast	2020	8541.18	-216.545	1149.33
S1_twfe_resources	twfe	visit_per1000	twfe	tw_visit_per1000	154.318	Volgograd Oblast	2020	8315.86	-18.0128	172.331
S1_twfe_resources	twfe	visit_per1000	twfe	tw_visit_per1000	48.263	Vologda Oblast	2020	7843.69	52.694	-4.43102
S1_twfe_resources	twfe	visit_per1000	twfe	tw_visit_per1000	141.119	Ulyanovsk Oblast	2020	9606.2	-32.6511	173.77
S1_twfe_resources	twfe	visit_per1000	twfe	tw_visit_per1000	671.721	Udmurt Republic	2020	11143.5	-13.7819	685.503
S1_twfe_resources	twfe	visit_per1000	twfe	tw_visit_per1000	339.129	Chelyabinsk Oblast	2020	7853.22	22.9655	316.164
S1_twfe_resources	twfe	visit_per1000	twfe	tw_visit_per1000	1059.14	Chechen Republic	2020	5838.25	103.137	956.001
S1_twfe_resources	twfe	visit_per1000	twfe	tw_visit_per1000	147.744	Tver Oblast	2020	7741.82	-132.511	280.255
S1_twfe_resources	twfe	visit_per1000	twfe	tw_visit_per1000	1010.96	Chukotka Autonomous Okrug	2020	10258.9	3.27491	1007.69
S1_twfe_resources	twfe	visit_per1000	twfe	tw_visit_per1000	-312.946	Chuvash Republic	2020	10876.3	-157.647	-155.299
S1_twfe_resources	twfe	visit_per1000	twfe	tw_visit_per1000	-398.217	Tyumen Oblast	2020	10485.3	-167.763	-230.454
S1_twfe_resources	twfe	visit_per1000	twfe	tw_visit_per1000	-668.889	Irkutsk Oblast	2020	7672.23	58.2341	-727.123
S1_twfe_resources	twfe	visit_per1000	twfe	tw_visit_per1000	59.7676	Tambov Oblast	2020	9308.24	-95.8283	155.596
S1_twfe_resources	twfe	visit_per1000	twfe	tw_visit_per1000	-1130.46	Tomsk Oblast	2020	7938.76	-825.86	-304.601
S1_twfe_resources	twfe	visit_per1000	twfe	tw_visit_per1000	164.731	Tula Oblast	2020	8869.1	-177.752	342.483
S1_twfe_resources	twfe	visit_per1000	twfe	tw_visit_per1000	786.943	Khabarovsk Krai	2020	10922	217.349	569.594
S1_twfe_resources	twfe	visit_per1000	twfe	tw_visit_per1000	306.1	Kemerovo Oblast - Kuzbass	2020	8077.36	119.66	186.44
S1_twfe_resources	twfe	visit_per1000	twfe	tw_visit_per1000	402.749	Republic of Tuva	2020	7297.91	-154.443	557.192
S1_twfe_resources	twfe	visit_per1000	twfe	tw_visit_per1000	156.254	Rostov Oblast	2020	6888.57	99.3704	56.8834
S1_twfe_resources	twfe	visit_per1000	twfe	tw_visit_per1000	352.928	Sakhalin Oblast	2020	10225.8	-222.807	575.735
S1_twfe_resources	twfe	visit_per1000	twfe	tw_visit_per1000	14.3851	Karachay-Cherkess Republic	2020	5231.39	-158.477	172.862
S1_twfe_resources	twfe	visit_per1000	twfe	tw_visit_per1000	189.506	Ryazan Oblast	2020	8145.51	-79.5917	269.097
S1_twfe_resources	twfe	visit_per1000	twfe	tw_visit_per1000	-259.771	Saint Petersburg	2020	11520	10.8804	-270.651
S1_twfe_resources	twfe	visit_per1000	twfe	tw_visit_per1000	-847.207	Kamchatka Krai	2020	7548.57	-329.008	-518.198
S1_twfe_resources	twfe	visit_per1000	twfe	tw_visit_per1000	330.023	Saratov Oblast	2020	8053.15	67.9692	262.054
S1_twfe_resources	twfe	visit_per1000	twfe	tw_visit_per1000	-310.319	Sevastopol	2020	5831.04	-143.263	-167.056
S1_twfe_resources	twfe	visit_per1000	twfe	tw_visit_per1000	366.797	Smolensk Oblast	2020	7946.65	-51.3939	418.191
S1_twfe_resources	twfe	visit_per1000	twfe	tw_visit_per1000	418.677	Kabardino-Balkarian Republic	2020	6433.97	168.413	250.264
S1_twfe_resources	twfe	visit_per1000	twfe	tw_visit_per1000	-389.099	Kaliningrad Oblast	2020	7500.98	-257.084	-132.016
S1_twfe_resources	twfe	visit_per1000	twfe	tw_visit_per1000	183.927	Kaluga Oblast	2020	7907.46	-36.7113	220.638
S1_twfe_resources	twfe	visit_per1000	twfe	tw_visit_per1000	-25.6351	Samara Oblast	2020	8405.81	41.7474	-67.3825
S1_twfe_resources	twfe	visit_per1000	twfe	tw_visit_per1000	17.4252	Jewish Autonomous Oblast	2020	7850.89	203.494	-186.068
S1_twfe_resources	twfe	visit_per1000	twfe	tw_visit_per1000	355.052	Ivanovo Oblast	2020	9319.64	139.144	215.908
S1_twfe_resources	twfe	visit_per1000	twfe	tw_visit_per1000	506.206	Stavropol Krai	2020	7722.09	97.8256	408.381
S1_twfe_resources	twfe	visit_per1000	twfe	tw_visit_per1000	120.634	Sverdlovsk Oblast	2020	7847.61	57.0701	63.5637
S1_twfe_resources	twfe	visit_per1000	twfe	tw_visit_per1000	304.406	Republic of Tatarstan	2020	7797.73	28.5169	275.889
S1_twfe_resources	twfe	visit_per1000	twfe	tw_visit_per1000	-965.114	Republic of Sakha (Yakutia)	2020	7081.72	-41.2657	-923.848
S1_twfe_resources	twfe	visit_per1000	twfe	tw_visit_per1000	315.967	Kirov Oblast	2020	9087.21	60.0343	255.932
S1_twfe_resources	twfe	visit_per1000	twfe	tw_visit_per1000	-458.603	Khanty-Mansi Autonomous Okrug - Yugra	2020	9973.19	22.7436	-481.347
S1_twfe_resources	twfe	visit_per1000	twfe	tw_visit_per1000	-525.742	Republic of Mordovia	2020	7856.97	-54.2741	-471.468
S1_twfe_resources	twfe	visit_per1000	twfe	tw_visit_per1000	21.0874	Republic of Mari El	2020	8192.81	-68.8059	89.8932
S1_twfe_resources	twfe	visit_per1000	twfe	tw_visit_per1000	-484.903	Republic of North Ossetia - Alania	2020	6792.18	175.286	-660.189
S1_twfe_resources	twfe	visit_per1000	twfe	tw_visit_per1000	-782.225	Komi Republic	2020	9868.37	145.782	-928.007
S1_twfe_resources	twfe	visit_per1000	twfe	tw_visit_per1000	442.185	Kostroma Oblast	2020	9429.14	-114.967	557.153
S1_twfe_resources	twfe	visit_per1000	twfe	tw_visit_per1000	47.6999	Krasnodar Krai	2020	7265.01	2.57313	45.1268
S1_twfe_resources	twfe	visit_per1000	twfe	tw_visit_per1000	-306.908	Republic of Karelia	2020	10062	70.431	-377.339
S1_twfe_resources	twfe	visit_per1000	twfe	tw_visit_per1000	-8.39252	Republic of Khakassia	2020	6656.78	-65.8569	57.4643
S1_twfe_resources	twfe	visit_per1000	twfe	tw_visit_per1000	524.588	Republic of Bashkortostan	2020	8711.12	116.167	408.42
S1_twfe_resources	twfe	visit_per1000	twfe	tw_visit_per1000	-189.893	Republic of Adygea	2020	5354.05	28.068	-217.961
S1_twfe_resources	twfe	visit_per1000	twfe	tw_visit_per1000	439.481	Leningrad Oblast	2020	6085.7	-59.8806	499.362
S1_twfe_resources	twfe	visit_per1000	twfe	tw_visit_per1000	-237.63	Kursk Oblast	2020	7273.56	124.318	-361.948
S1_twfe_resources	twfe	visit_per1000	twfe	tw_visit_per1000	276.56	Republic of Dagestan	2020	5787.45	161.949	114.611
S1_twfe_resources	twfe	visit_per1000	twfe	tw_visit_per1000	51.6539	Republic of Crimea	2020	5277.41	-213.009	264.663
S1_twfe_resources	twfe	visit_per1000	twfe	tw_visit_per1000	269.412	Krasnoyarsk Krai	2020	8222.73	114.146	155.265
S1_twfe_resources	twfe	visit_per1000	twfe	tw_visit_per1000	514.748	Kurgan Oblast	2020	7222.64	30.0998	484.648
S1_twfe_resources	twfe	visit_per1000	twfe	tw_visit_per1000	-1022.4	Republic of Kalmykia	2020	6378.73	120.298	-1142.7
S1_twfe_resources	twfe	visit_per1000	twfe	tw_visit_per1000	1103.06	Republic of Ingushetia	2020	7931.65	-160.041	1263.1
S1_twfe_resources	twfe	visit_per1000	twfe	tw_visit_per1000	28.1278	Republic of Buryatia	2020	7566.1	88.1679	-60.0401
S1_twfe_resources	twfe	visit_per1000	twfe	tw_visit_per1000	325.717	Lipetsk Oblast	2020	7459.33	8.0557	317.662
S1_twfe_resources	twfe	visit_per1000	twfe	tw_visit_per1000	-260.183	Magadan Oblast	2020	9323.68	608.716	-868.9
S1_twfe_resources	twfe	visit_per1000	twfe	tw_visit_per1000	256.216	Pskov Oblast	2020	7638.96	-129.585	385.801
S1_twfe_resources	twfe	visit_per1000	twfe	tw_visit_per1000	-2425.63	Moscow	2020	9151.97	84.3105	-2509.94
S1_twfe_resources	twfe	visit_per1000	twfe	tw_visit_per1000	228.161	Primorsky Krai	2020	8634.7	-61.8057	289.967
S1_twfe_resources	twfe	visit_per1000	twfe	tw_visit_per1000	-21.522	Omsk Oblast	2020	9305.77	29.341	-50.863
S1_twfe_resources	twfe	visit_per1000	twfe	tw_visit_per1000	-62.8106	Murmansk Oblast	2020	9679.77	-110.851	48.0406
S1_twfe_resources	twfe	visit_per1000	twfe	tw_visit_per1000	387.266	Moscow Oblast	2020	7450.28	195.12	192.146
S1_twfe_resources	twfe	visit_per1000	twfe	tw_visit_per1000	-253.354	Perm Krai	2020	8626.85	148.502	-401.856
S1_twfe_resources	twfe	visit_per1000	twfe	tw_visit_per1000	-406.746	Penza Oblast	2020	9172.52	-59.9575	-346.789
S1_twfe_resources	twfe	visit_per1000	twfe	tw_visit_per1000	107.171	Orenburg Oblast	2020	8854.32	89.9249	17.2459
S1_twfe_resources	twfe	visit_per1000	twfe	tw_visit_per1000	-436.854	Oryol Oblast	2020	7259.46	-24.6781	-412.176
S1_twfe_resources	twfe	visit_per1000	twfe	tw_visit_per1000	-452.272	Nenets Autonomous Okrug	2020	10636.1	-5.66067	-446.611
S1_twfe_resources	twfe	visit_per1000	twfe	tw_visit_per1000	402.805	Novgorod Oblast	2020	7254.79	-186.074	588.879
S1_twfe_resources	twfe	visit_per1000	twfe	tw_visit_per1000	-29.3404	Nizhny Novgorod Oblast	2020	8729.88	-56.4106	27.0702
S1_twfe_resources	twfe	visit_per1000	twfe	tw_visit_per1000	152.004	Altai Republic	2020	6670.97	177.222	-25.2175
S1_twfe_resources	twfe	visit_per1000	twfe	tw_visit_per1000	162.827	Novosibirsk Oblast	2020	9691.43	-81.7763	244.604
S1_twfe_resources	twfe	visit_per1000	twfe	tw_visit_per1000	-21.8196	Yaroslavl Oblast	2020	9137.02	374.941	-396.76
S1_twfe_resources	twfe	visit_per1000	twfe	tw_visit_per1000	178.139	Amur Oblast	2020	9259.71	-56.2965	234.435
S1_twfe_resources	twfe	visit_per1000	twfe	tw_visit_per1000	201.638	Zabaykalsky Krai	2020	9716.58	239.254	-37.616
S1_twfe_resources	twfe	visit_per1000	twfe	tw_visit_per1000	92.0702	Altai Krai	2021	8961.1	40.376	51.6943
S1_twfe_resources	twfe	visit_per1000	twfe	tw_visit_per1000	100.142	Novosibirsk Oblast	2021	10816.5	-18.7656	118.907
S1_twfe_resources	twfe	visit_per1000	twfe	tw_visit_per1000	24.951	Nizhny Novgorod Oblast	2021	9971.95	38.4161	-13.4651
S1_twfe_resources	twfe	visit_per1000	twfe	tw_visit_per1000	-54.3866	Novgorod Oblast	2021	7985.37	-116.68	62.2937
S1_twfe_resources	twfe	visit_per1000	twfe	tw_visit_per1000	-292.922	Bryansk Oblast	2021	8809.97	-156.745	-136.176
S1_twfe_resources	twfe	visit_per1000	twfe	tw_visit_per1000	1185.05	Yamalo-Nenets Autonomous Okrug	2021	14387.4	157.525	1027.53
S1_twfe_resources	twfe	visit_per1000	twfe	tw_visit_per1000	-276.955	Volgograd Oblast	2021	9072.35	-191.993	-84.9629
S1_twfe_resources	twfe	visit_per1000	twfe	tw_visit_per1000	-120.969	Belgorod Oblast	2021	8675.2	-12.2276	-108.741
S1_twfe_resources	twfe	visit_per1000	twfe	tw_visit_per1000	169.763	Vladimir Oblast	2021	8453.97	50.1955	119.567
S1_twfe_resources	twfe	visit_per1000	twfe	tw_visit_per1000	-752.562	Oryol Oblast	2021	8131.52	4.35164	-756.913
S1_twfe_resources	twfe	visit_per1000	twfe	tw_visit_per1000	724.387	Nenets Autonomous Okrug	2021	13000.5	492.902	231.485
S1_twfe_resources	twfe	visit_per1000	twfe	tw_visit_per1000	106.26	Moscow	2021	12871.6	561.479	-455.219
S1_twfe_resources	twfe	visit_per1000	twfe	tw_visit_per1000	-90.4205	Moscow Oblast	2021	8160.37	79.31	-169.73
S1_twfe_resources	twfe	visit_per1000	twfe	tw_visit_per1000	196.478	Murmansk Oblast	2021	11126.8	-125.94	322.418
S1_twfe_resources	twfe	visit_per1000	twfe	tw_visit_per1000	58.2955	Omsk Oblast	2021	10573.4	7.69973	50.5958
S1_twfe_resources	twfe	visit_per1000	twfe	tw_visit_per1000	21.2413	Orenburg Oblast	2021	9956.16	-119.519	140.76
S1_twfe_resources	twfe	visit_per1000	twfe	tw_visit_per1000	70.2859	Penza Oblast	2021	10837.3	76.2559	-5.96991
S1_twfe_resources	twfe	visit_per1000	twfe	tw_visit_per1000	209.132	Pskov Oblast	2021	8779.65	20.4665	188.666
S1_twfe_resources	twfe	visit_per1000	twfe	tw_visit_per1000	148.339	Perm Krai	2021	10216.3	-83.9721	232.311
S1_twfe_resources	twfe	visit_per1000	twfe	tw_visit_per1000	-212.471	Primorsky Krai	2021	9381.84	-191.488	-20.9832
S1_twfe_resources	twfe	visit_per1000	twfe	tw_visit_per1000	-608.286	Magadan Oblast	2021	10163.3	-304.014	-304.273
S1_twfe_resources	twfe	visit_per1000	twfe	tw_visit_per1000	-91.3322	Republic of Buryatia	2021	8634.41	-175.702	84.3694
S1_twfe_resources	twfe	visit_per1000	twfe	tw_visit_per1000	-332.498	Republic of Crimea	2021	6081.03	57.4279	-389.926
S1_twfe_resources	twfe	visit_per1000	twfe	tw_visit_per1000	-279.247	Republic of Dagestan	2021	6419.41	-12.3888	-266.858
S1_twfe_resources	twfe	visit_per1000	twfe	tw_visit_per1000	-415.054	Republic of Adygea	2021	6316.66	-0.28376	-414.77
S1_twfe_resources	twfe	visit_per1000	twfe	tw_visit_per1000	145.773	Leningrad Oblast	2021	6979.76	12.2701	133.503
S1_twfe_resources	twfe	visit_per1000	twfe	tw_visit_per1000	42.138	Kursk Oblast	2021	8741.09	42.8908	-0.752811
S1_twfe_resources	twfe	visit_per1000	twfe	tw_visit_per1000	119.934	Republic of Bashkortostan	2021	9494.24	18.0892	101.844
S1_twfe_resources	twfe	visit_per1000	twfe	tw_visit_per1000	-56.4975	Lipetsk Oblast	2021	8264.89	-71.4976	15
S1_twfe_resources	twfe	visit_per1000	twfe	tw_visit_per1000	560.178	Udmurt Republic	2021	12219.7	225.59	334.588
S1_twfe_resources	twfe	visit_per1000	twfe	tw_visit_per1000	-74.2579	Ulyanovsk Oblast	2021	10578.6	-152.804	78.5462
S1_twfe_resources	twfe	visit_per1000	twfe	tw_visit_per1000	225.2	Chechen Republic	2021	6192.08	-137.133	362.333
S1_twfe_resources	twfe	visit_per1000	twfe	tw_visit_per1000	-222.686	Kurgan Oblast	2021	7672.97	-65.9176	-156.769
S1_twfe_resources	twfe	visit_per1000	twfe	tw_visit_per1000	356.592	Tyumen Oblast	2021	12427.9	10.0481	346.544
S1_twfe_resources	twfe	visit_per1000	twfe	tw_visit_per1000	426.392	Chukotka Autonomous Okrug	2021	10862.1	152.923	273.469
S1_twfe_resources	twfe	visit_per1000	twfe	tw_visit_per1000	305.943	Tver Oblast	2021	9087.79	-84.0738	390.017
S1_twfe_resources	twfe	visit_per1000	twfe	tw_visit_per1000	75.7687	Chelyabinsk Oblast	2021	8777.63	-28.8749	104.644
S1_twfe_resources	twfe	visit_per1000	twfe	tw_visit_per1000	-389.351	Republic of Khakassia	2021	7463.6	-79.8256	-309.525
S1_twfe_resources	twfe	visit_per1000	twfe	tw_visit_per1000	-886.649	Republic of Kalmykia	2021	7702.25	2.43203	-889.081
S1_twfe_resources	twfe	visit_per1000	twfe	tw_visit_per1000	97.6642	Krasnoyarsk Krai	2021	9238.75	-57.7916	155.456
S1_twfe_resources	twfe	visit_per1000	twfe	tw_visit_per1000	-34.7402	Republic of Ingushetia	2021	7981.63	-167.059	132.318
S1_twfe_resources	twfe	visit_per1000	twfe	tw_visit_per1000	110.006	Sverdlovsk Oblast	2021	9024.75	-68.3632	178.369
S1_twfe_resources	twfe	visit_per1000	twfe	tw_visit_per1000	530.658	Saint Petersburg	2021	13498.2	301.896	228.762
S1_twfe_resources	twfe	visit_per1000	twfe	tw_visit_per1000	-394.695	Karachay-Cherkess Republic	2021	6010.08	-39.4202	-355.275
S1_twfe_resources	twfe	visit_per1000	twfe	tw_visit_per1000	-148.39	Kemerovo Oblast - Kuzbass	2021	8810.64	-58.1379	-90.2516
S1_twfe_resources	twfe	visit_per1000	twfe	tw_visit_per1000	-483.752	Ryazan Oblast	2021	8660.02	-22.2598	-461.492
S1_twfe_resources	twfe	visit_per1000	twfe	tw_visit_per1000	-355.88	Republic of Tuva	2021	7727.06	-287.916	-67.9635
S1_twfe_resources	twfe	visit_per1000	twfe	tw_visit_per1000	-501.397	Rostov Oblast	2021	7418.69	133.523	-634.92
S1_twfe_resources	twfe	visit_per1000	twfe	tw_visit_per1000	-36.4445	Tomsk Oblast	2021	10220.5	-24.7929	-11.6516
S1_twfe_resources	twfe	visit_per1000	twfe	tw_visit_per1000	-313.591	Tambov Oblast	2021	10122.7	266.175	-579.766
S1_twfe_resources	twfe	visit_per1000	twfe	tw_visit_per1000	100.704	Chuvash Republic	2021	12477.8	-45.0523	145.756
S1_twfe_resources	twfe	visit_per1000	twfe	tw_visit_per1000	3355.94	Irkutsk Oblast	2021	12884.8	46.0293	3309.91
S1_twfe_resources	twfe	visit_per1000	twfe	tw_visit_per1000	395.454	Khabarovsk Krai	2021	11718.3	37.4268	358.027
S1_twfe_resources	twfe	visit_per1000	twfe	tw_visit_per1000	685.598	Khanty-Mansi Autonomous Okrug - Yugra	2021	12305.2	125.471	560.127
S1_twfe_resources	twfe	visit_per1000	twfe	tw_visit_per1000	-392.089	Republic of Tatarstan	2021	8289.01	-43.8237	-348.265
S1_twfe_resources	twfe	visit_per1000	twfe	tw_visit_per1000	-217.051	Republic of Sakha (Yakutia)	2021	9017.55	-132.218	-84.8332
S1_twfe_resources	twfe	visit_per1000	twfe	tw_visit_per1000	34.7572	Kirov Oblast	2021	9993.77	29.4858	5.27138
S1_twfe_resources	twfe	visit_per1000	twfe	tw_visit_per1000	-1008.98	Republic of North Ossetia - Alania	2021	7455.87	-98.2103	-910.771
S1_twfe_resources	twfe	visit_per1000	twfe	tw_visit_per1000	168.203	Republic of Mari El	2021	9527.7	21.3058	146.898
S1_twfe_resources	twfe	visit_per1000	twfe	tw_visit_per1000	-321.799	Republic of Mordovia	2021	9248.68	160.071	-481.871
S1_twfe_resources	twfe	visit_per1000	twfe	tw_visit_per1000	296.688	Kostroma Oblast	2021	10471.4	-11.7924	308.481
S1_twfe_resources	twfe	visit_per1000	twfe	tw_visit_per1000	466.784	Komi Republic	2021	12305.2	-42.0377	508.821
S1_twfe_resources	twfe	visit_per1000	twfe	tw_visit_per1000	-314.247	Krasnodar Krai	2021	8090.83	-25.2934	-288.954
S1_twfe_resources	twfe	visit_per1000	twfe	tw_visit_per1000	369.498	Republic of Karelia	2021	11926.2	293.997	75.5009
S1_twfe_resources	twfe	visit_per1000	twfe	tw_visit_per1000	-311.957	Kamchatka Krai	2021	9271.59	-63.6833	-248.274
S1_twfe_resources	twfe	visit_per1000	twfe	tw_visit_per1000	147.198	Kaluga Oblast	2021	9058.5	247.584	-100.386
S1_twfe_resources	twfe	visit_per1000	twfe	tw_visit_per1000	-499.625	Saratov Oblast	2021	8411.27	6.08532	-505.71
S1_twfe_resources	twfe	visit_per1000	twfe	tw_visit_per1000	-314.985	Samara Oblast	2021	9304.23	-56.3507	-258.635
S1_twfe_resources	twfe	visit_per1000	twfe	tw_visit_per1000	101.406	Sakhalin Oblast	2021	11162.1	-83.1104	184.517
S1_twfe_resources	twfe	visit_per1000	twfe	tw_visit_per1000	-322.832	Kaliningrad Oblast	2021	8755.02	12.6473	-335.479
S1_twfe_resources	twfe	visit_per1000	twfe	tw_visit_per1000	124.874	Ivanovo Oblast	2021	10277.2	-31.1999	156.073
S1_twfe_resources	twfe	visit_per1000	twfe	tw_visit_per1000	-35.7071	Jewish Autonomous Oblast	2021	8985.52	-199.822	164.115
S1_twfe_resources	twfe	visit_per1000	twfe	tw_visit_per1000	-332.801	Stavropol Krai	2021	8070.86	56.2086	-389.01
S1_twfe_resources	twfe	visit_per1000	twfe	tw_visit_per1000	-86.2876	Voronezh Oblast	2021	9849.32	-81.2619	-5.02568
S1_twfe_resources	twfe	visit_per1000	twfe	tw_visit_per1000	-352.322	Kabardino-Balkarian Republic	2021	6850.74	-25.9344	-326.387
S1_twfe_resources	twfe	visit_per1000	twfe	tw_visit_per1000	-169.218	Tula Oblast	2021	9722.92	-6.28764	-162.931
S1_twfe_resources	twfe	visit_per1000	twfe	tw_visit_per1000	362.445	Yaroslavl Oblast	2021	10709.1	103.372	259.073
S1_twfe_resources	twfe	visit_per1000	twfe	tw_visit_per1000	170.718	Zabaykalsky Krai	2021	10873.4	-1.52207	172.24
S1_twfe_resources	twfe	visit_per1000	twfe	tw_visit_per1000	111.776	Sevastopol	2021	7440.91	369.405	-257.629
S1_twfe_resources	twfe	visit_per1000	twfe	tw_visit_per1000	-394.084	Smolensk Oblast	2021	8373.54	-97.2794	-296.804
S1_twfe_resources	twfe	visit_per1000	twfe	tw_visit_per1000	-334.742	Altai Republic	2021	7371.99	-184.303	-150.439
S1_twfe_resources	twfe	visit_per1000	twfe	tw_visit_per1000	70.8721	Vologda Oblast	2021	9054.07	-73.5629	144.435
S1_twfe_resources	twfe	visit_per1000	twfe	tw_visit_per1000	-496.818	Astrakhan Oblast	2021	8998.32	-193.434	-303.383
S1_twfe_resources	twfe	visit_per1000	twfe	tw_visit_per1000	-183.955	Amur Oblast	2021	10085.4	135.415	-319.37
S1_twfe_resources	twfe	visit_per1000	twfe	tw_visit_per1000	449.382	Arkhangelsk Oblast	2021	12010.4	-44.9836	494.366
S1_twfe_resources	twfe	visit_per1000	twfe	tw_visit_per1000	-373.499	Republic of Crimea	2022	6136.27	75.0616	-448.56
S1_twfe_resources	twfe	visit_per1000	twfe	tw_visit_per1000	-190.053	Kursk Oblast	2022	8605.14	-122.281	-67.7725
S1_twfe_resources	twfe	visit_per1000	twfe	tw_visit_per1000	-192.047	Leningrad Oblast	2022	6738.18	-128.692	-63.3545
S1_twfe_resources	twfe	visit_per1000	twfe	tw_visit_per1000	-14.2276	Republic of Buryatia	2022	8807.76	-318.944	304.716
S1_twfe_resources	twfe	visit_per1000	twfe	tw_visit_per1000	-123.019	Republic of Kalmykia	2022	8562.12	-242.671	119.652
S1_twfe_resources	twfe	visit_per1000	twfe	tw_visit_per1000	227.107	Tyumen Oblast	2022	12394.7	222.758	4.34851
S1_twfe_resources	twfe	visit_per1000	twfe	tw_visit_per1000	-237.749	Bryansk Oblast	2022	8961.38	-254.816	17.0674
S1_twfe_resources	twfe	visit_per1000	twfe	tw_visit_per1000	-391.424	Republic of Adygea	2022	6436.53	-48.5351	-342.889
S1_twfe_resources	twfe	visit_per1000	twfe	tw_visit_per1000	226.05	Ulyanovsk Oblast	2022	10975.1	-211.351	437.401
S1_twfe_resources	twfe	visit_per1000	twfe	tw_visit_per1000	-190.976	Udmurt Republic	2022	11564.8	-31.4354	-159.54
S1_twfe_resources	twfe	visit_per1000	twfe	tw_visit_per1000	4.55756	Chechen Republic	2022	6067.68	123.018	-118.46
S1_twfe_resources	twfe	visit_per1000	twfe	tw_visit_per1000	326.259	Republic of Karelia	2022	11979.2	69.8984	256.36
S1_twfe_resources	twfe	visit_per1000	twfe	tw_visit_per1000	-580.027	Republic of Ingushetia	2022	7532.58	-446.259	-133.768
S1_twfe_resources	twfe	visit_per1000	twfe	tw_visit_per1000	8.45684	Krasnodar Krai	2022	8509.77	178.356	-169.899
S1_twfe_resources	twfe	visit_per1000	twfe	tw_visit_per1000	-142.767	Krasnoyarsk Krai	2022	9094.56	-180.803	38.0365
S1_twfe_resources	twfe	visit_per1000	twfe	tw_visit_per1000	169.205	Republic of Khakassia	2022	8118.39	-107.377	276.582
S1_twfe_resources	twfe	visit_per1000	twfe	tw_visit_per1000	-129.918	Tver Oblast	2022	8748.17	188.374	-318.292
S1_twfe_resources	twfe	visit_per1000	twfe	tw_visit_per1000	-56.7118	Chukotka Autonomous Okrug	2022	10475.2	502.335	-559.047
S1_twfe_resources	twfe	visit_per1000	twfe	tw_visit_per1000	425.713	Kurgan Oblast	2022	8417.61	-180.967	606.68
S1_twfe_resources	twfe	visit_per1000	twfe	tw_visit_per1000	94.2773	Chelyabinsk Oblast	2022	8892.38	-75.8027	170.08
S1_twfe_resources	twfe	visit_per1000	twfe	tw_visit_per1000	-43.3613	Pskov Oblast	2022	8623.39	128.668	-172.029
S1_twfe_resources	twfe	visit_per1000	twfe	tw_visit_per1000	-229.431	Republic of Bashkortostan	2022	9241.12	4.84613	-234.277
S1_twfe_resources	twfe	visit_per1000	twfe	tw_visit_per1000	-647.253	Republic of Dagestan	2022	6147.65	5.12903	-652.382
S1_twfe_resources	twfe	visit_per1000	twfe	tw_visit_per1000	-280.024	Perm Krai	2022	9884.19	-146.219	-133.805
S1_twfe_resources	twfe	visit_per1000	twfe	tw_visit_per1000	2418.16	Moscow	2022	15279.8	688.797	1729.36
S1_twfe_resources	twfe	visit_per1000	twfe	tw_visit_per1000	42.3062	Moscow Oblast	2022	8389.33	341.323	-299.017
S1_twfe_resources	twfe	visit_per1000	twfe	tw_visit_per1000	-132.649	Omsk Oblast	2022	10478.7	-163.394	30.7456
S1_twfe_resources	twfe	visit_per1000	twfe	tw_visit_per1000	-154.35	Lipetsk Oblast	2022	8263.27	-118.375	-35.9756
S1_twfe_resources	twfe	visit_per1000	twfe	tw_visit_per1000	105.899	Primorsky Krai	2022	9796.45	-56.9577	162.857
S1_twfe_resources	twfe	visit_per1000	twfe	tw_visit_per1000	-228.548	Oryol Oblast	2022	8751.78	-134.675	-93.873
S1_twfe_resources	twfe	visit_per1000	twfe	tw_visit_per1000	308.455	Penza Oblast	2022	11171.7	326.302	-17.8469
S1_twfe_resources	twfe	visit_per1000	twfe	tw_visit_per1000	-122.74	Magadan Oblast	2022	10745.1	-470.969	348.229
S1_twfe_resources	twfe	visit_per1000	twfe	tw_visit_per1000	-62.0422	Murmansk Oblast	2022	10964.5	-216.066	154.024
S1_twfe_resources	twfe	visit_per1000	twfe	tw_visit_per1000	-64.9236	Volgograd Oblast	2022	9380.63	-158.939	94.015
S1_twfe_resources	twfe	visit_per1000	twfe	tw_visit_per1000	24.7924	Belgorod Oblast	2022	8917.2	104.372	-79.5797
S1_twfe_resources	twfe	visit_per1000	twfe	tw_visit_per1000	-34.8138	Yamalo-Nenets Autonomous Okrug	2022	13263.8	311.8	-346.614
S1_twfe_resources	twfe	visit_per1000	twfe	tw_visit_per1000	212.384	Orenburg Oblast	2022	10243.5	-69.8039	282.187
S1_twfe_resources	twfe	visit_per1000	twfe	tw_visit_per1000	238.361	Vladimir Oblast	2022	8618.81	143.698	94.6635
S1_twfe_resources	twfe	visit_per1000	twfe	tw_visit_per1000	-87.2131	Nizhny Novgorod Oblast	2022	9956.02	-61.7237	-25.4893
S1_twfe_resources	twfe	visit_per1000	twfe	tw_visit_per1000	136.602	Nenets Autonomous Okrug	2022	12509	366.21	-229.608
S1_twfe_resources	twfe	visit_per1000	twfe	tw_visit_per1000	-361.188	Novgorod Oblast	2022	7774.81	-49.8254	-311.363
S1_twfe_resources	twfe	visit_per1000	twfe	tw_visit_per1000	153.279	Novosibirsk Oblast	2022	10965.9	24.8892	128.39
S1_twfe_resources	twfe	visit_per1000	twfe	tw_visit_per1000	-2.03298	Zabaykalsky Krai	2022	10796.9	-53.5984	51.5654
S1_twfe_resources	twfe	visit_per1000	twfe	tw_visit_per1000	230.546	Arkhangelsk Oblast	2022	11887.8	73.8499	156.696
S1_twfe_resources	twfe	visit_per1000	twfe	tw_visit_per1000	-153.479	Astrakhan Oblast	2022	9437.9	-277.87	124.391
S1_twfe_resources	twfe	visit_per1000	twfe	tw_visit_per1000	49.7988	Voronezh Oblast	2022	10081.6	-15.6745	65.4734
S1_twfe_resources	twfe	visit_per1000	twfe	tw_visit_per1000	-120.611	Altai Krai	2022	8844.66	-65.9296	-54.6818
S1_twfe_resources	twfe	visit_per1000	twfe	tw_visit_per1000	169.734	Altai Republic	2022	7972.71	-52.5942	222.328
S1_twfe_resources	twfe	visit_per1000	twfe	tw_visit_per1000	165.105	Amur Oblast	2022	10530.7	-4.41295	169.518
S1_twfe_resources	twfe	visit_per1000	twfe	tw_visit_per1000	-445.085	Jewish Autonomous Oblast	2022	8672.39	-239.68	-205.405
S1_twfe_resources	twfe	visit_per1000	twfe	tw_visit_per1000	232.692	Sevastopol	2022	7658.06	250.911	-18.219
S1_twfe_resources	twfe	visit_per1000	twfe	tw_visit_per1000	96.7738	Vologda Oblast	2022	9176.21	-30.4861	127.26
S1_twfe_resources	twfe	visit_per1000	twfe	tw_visit_per1000	239.784	Sverdlovsk Oblast	2022	9250.77	52.8765	186.907
S1_twfe_resources	twfe	visit_per1000	twfe	tw_visit_per1000	128.414	Yaroslavl Oblast	2022	10571.3	-130.753	259.167
S1_twfe_resources	twfe	visit_per1000	twfe	tw_visit_per1000	417.572	Ivanovo Oblast	2022	10666.2	-8.16144	425.733
S1_twfe_resources	twfe	visit_per1000	twfe	tw_visit_per1000	-123.927	Kaliningrad Oblast	2022	9050.17	151.279	-275.206
S1_twfe_resources	twfe	visit_per1000	twfe	tw_visit_per1000	333.281	Sakhalin Oblast	2022	11490.2	214.253	119.028
S1_twfe_resources	twfe	visit_per1000	twfe	tw_visit_per1000	-42.705	Saratov Oblast	2022	8964.43	-259.33	216.625
S1_twfe_resources	twfe	visit_per1000	twfe	tw_visit_per1000	387.714	Kamchatka Krai	2022	10067.5	50.3204	337.394
S1_twfe_resources	twfe	visit_per1000	twfe	tw_visit_per1000	-478.959	Smolensk Oblast	2022	8384.9	-278.695	-200.264
S1_twfe_resources	twfe	visit_per1000	twfe	tw_visit_per1000	-725.403	Kabardino-Balkarian Republic	2022	6573.9	-21.1938	-704.209
S1_twfe_resources	twfe	visit_per1000	twfe	tw_visit_per1000	-211.777	Stavropol Krai	2022	8288.12	87.9834	-299.76
S1_twfe_resources	twfe	visit_per1000	twfe	tw_visit_per1000	-452.483	Kaluga Oblast	2022	8555.06	-50.4912	-401.992
S1_twfe_resources	twfe	visit_per1000	twfe	tw_visit_per1000	-272.767	Samara Oblast	2022	9442.69	-185.804	-86.9628
S1_twfe_resources	twfe	visit_per1000	twfe	tw_visit_per1000	-436.827	Irkutsk Oblast	2022	9188.3	-166.596	-270.231
S1_twfe_resources	twfe	visit_per1000	twfe	tw_visit_per1000	-226.777	Republic of Tatarstan	2022	8550.56	-52.9591	-173.818
S1_twfe_resources	twfe	visit_per1000	twfe	tw_visit_per1000	557.589	Khanty-Mansi Autonomous Okrug - Yugra	2022	12273.4	95.6588	461.931
S1_twfe_resources	twfe	visit_per1000	twfe	tw_visit_per1000	175.288	Khabarovsk Krai	2022	11594.3	-174.616	349.904
S1_twfe_resources	twfe	visit_per1000	twfe	tw_visit_per1000	-38.3227	Republic of Sakha (Yakutia)	2022	9292.52	1.19404	-39.5167
S1_twfe_resources	twfe	visit_per1000	twfe	tw_visit_per1000	-437.459	Republic of North Ossetia - Alania	2022	8123.63	-59.2688	-378.19
S1_twfe_resources	twfe	visit_per1000	twfe	tw_visit_per1000	-99.2237	Kirov Oblast	2022	9956.03	148.218	-247.442
S1_twfe_resources	twfe	visit_per1000	twfe	tw_visit_per1000	191.45	Republic of Mari El	2022	9647.19	23.6918	167.758
S1_twfe_resources	twfe	visit_per1000	twfe	tw_visit_per1000	271.598	Republic of Mordovia	2022	9938.32	134.143	137.455
S1_twfe_resources	twfe	visit_per1000	twfe	tw_visit_per1000	-89.3892	Kostroma Oblast	2022	10181.6	36.1879	-125.577
S1_twfe_resources	twfe	visit_per1000	twfe	tw_visit_per1000	-255.293	Komi Republic	2022	11679.3	-183.837	-71.4556
S1_twfe_resources	twfe	visit_per1000	twfe	tw_visit_per1000	-89.6878	Karachay-Cherkess Republic	2022	6411.33	44.9427	-134.63
S1_twfe_resources	twfe	visit_per1000	twfe	tw_visit_per1000	-296.307	Ryazan Oblast	2022	8943.71	122.612	-418.919
S1_twfe_resources	twfe	visit_per1000	twfe	tw_visit_per1000	-439.047	Republic of Tuva	2022	7740.13	60.6948	-499.742
S1_twfe_resources	twfe	visit_per1000	twfe	tw_visit_per1000	-80.5885	Rostov Oblast	2022	7935.74	-17.6605	-62.928
S1_twfe_resources	twfe	visit_per1000	twfe	tw_visit_per1000	-105.538	Kemerovo Oblast - Kuzbass	2022	8949.73	-103.668	-1.87023
S1_twfe_resources	twfe	visit_per1000	twfe	tw_visit_per1000	283.654	Chuvash Republic	2022	12757	153.383	130.271
S1_twfe_resources	twfe	visit_per1000	twfe	tw_visit_per1000	123.266	Tambov Oblast	2022	10655.7	248.849	-125.583
S1_twfe_resources	twfe	visit_per1000	twfe	tw_visit_per1000	546.924	Tomsk Oblast	2022	10900.2	228.461	318.463
S1_twfe_resources	twfe	visit_per1000	twfe	tw_visit_per1000	791.196	Saint Petersburg	2022	13855	336.615	454.581
S1_twfe_resources	twfe	visit_per1000	twfe	tw_visit_per1000	180.399	Tula Oblast	2022	10168.8	108.202	72.197
S1_twfe_resources	twfe	visit_per1000	twfe	tw_visit_per1000	-351.432	Zabaykalsky Krai	2023	10549	-369.239	17.807
S1_twfe_resources	twfe	visit_per1000	twfe	tw_visit_per1000	-296.038	Amur Oblast	2023	10171	29.7173	-325.756
S1_twfe_resources	twfe	visit_per1000	twfe	tw_visit_per1000	-122.903	Novgorod Oblast	2023	8114.53	169.51	-292.413
S1_twfe_resources	twfe	visit_per1000	twfe	tw_visit_per1000	462.032	Novosibirsk Oblast	2023	11376.1	268.463	193.569
S1_twfe_resources	twfe	visit_per1000	twfe	tw_visit_per1000	-52.7679	Nizhny Novgorod Oblast	2023	10091.9	-19.6303	-33.1377
S1_twfe_resources	twfe	visit_per1000	twfe	tw_visit_per1000	-282.928	Nenets Autonomous Okrug	2023	12190.9	86.0484	-368.977
S1_twfe_resources	twfe	visit_per1000	twfe	tw_visit_per1000	-191.218	Orenburg Oblast	2023	9941.38	-165.255	-25.9628
S1_twfe_resources	twfe	visit_per1000	twfe	tw_visit_per1000	-209.561	Murmansk Oblast	2023	10918.5	-53.0026	-156.559
S1_twfe_resources	twfe	visit_per1000	twfe	tw_visit_per1000	157.409	Volgograd Oblast	2023	9704.4	-68.3418	225.751
S1_twfe_resources	twfe	visit_per1000	twfe	tw_visit_per1000	-322.821	Vladimir Oblast	2023	8159.06	28.7826	-351.604
S1_twfe_resources	twfe	visit_per1000	twfe	tw_visit_per1000	-602.619	Belgorod Oblast	2023	8391.23	221.225	-823.844
S1_twfe_resources	twfe	visit_per1000	twfe	tw_visit_per1000	481.806	Omsk Oblast	2023	11194.5	-110.709	592.514
S1_twfe_resources	twfe	visit_per1000	twfe	tw_visit_per1000	2838.07	Moscow	2023	15801.1	1121.75	1716.32
S1_twfe_resources	twfe	visit_per1000	twfe	tw_visit_per1000	468.457	Moscow Oblast	2023	8916.92	329.93	138.527
S1_twfe_resources	twfe	visit_per1000	twfe	tw_visit_per1000	682.26	Penza Oblast	2023	11647	88.5671	593.693
S1_twfe_resources	twfe	visit_per1000	twfe	tw_visit_per1000	-154.324	Perm Krai	2023	10111.3	-281.305	126.981
S1_twfe_resources	twfe	visit_per1000	twfe	tw_visit_per1000	777.42	Oryol Oblast	2023	9859.18	-27.9376	805.357
S1_twfe_resources	twfe	visit_per1000	twfe	tw_visit_per1000	-382.298	Pskov Oblast	2023	8385.89	1.18234	-383.48
S1_twfe_resources	twfe	visit_per1000	twfe	tw_visit_per1000	-210.436	Primorsky Krai	2023	9581.55	-52.2552	-158.181
S1_twfe_resources	twfe	visit_per1000	twfe	tw_visit_per1000	-846.31	Magadan Oblast	2023	10123	-650.136	-196.175
S1_twfe_resources	twfe	visit_per1000	twfe	tw_visit_per1000	-132.41	Lipetsk Oblast	2023	8386.65	-274.627	142.217
S1_twfe_resources	twfe	visit_per1000	twfe	tw_visit_per1000	-344.877	Chechen Republic	2023	5819.68	284.431	-629.308
S1_twfe_resources	twfe	visit_per1000	twfe	tw_visit_per1000	-182.324	Republic of Karelia	2023	11572.1	33.9524	-216.276
S1_twfe_resources	twfe	visit_per1000	twfe	tw_visit_per1000	-314.504	Republic of Khakassia	2023	7736.12	-336.785	22.2803
S1_twfe_resources	twfe	visit_per1000	twfe	tw_visit_per1000	125.387	Republic of Dagestan	2023	7021.72	-297.768	423.155
S1_twfe_resources	twfe	visit_per1000	twfe	tw_visit_per1000	-529.948	Republic of Ingushetia	2023	7684.1	-147.988	-381.961
S1_twfe_resources	twfe	visit_per1000	twfe	tw_visit_per1000	203.979	Republic of Kalmykia	2023	8990.55	-348.24	552.219
S1_twfe_resources	twfe	visit_per1000	twfe	tw_visit_per1000	290.815	Krasnodar Krai	2023	8893.57	46.8063	244.009
S1_twfe_resources	twfe	visit_per1000	twfe	tw_visit_per1000	-148.079	Chelyabinsk Oblast	2023	8751.46	-84.8683	-63.211
S1_twfe_resources	twfe	visit_per1000	twfe	tw_visit_per1000	-155.517	Krasnoyarsk Krai	2023	9183.25	-193.597	38.0797
S1_twfe_resources	twfe	visit_per1000	twfe	tw_visit_per1000	-250.773	Tver Oblast	2023	8728.75	224.299	-475.072
S1_twfe_resources	twfe	visit_per1000	twfe	tw_visit_per1000	136.886	Tula Oblast	2023	10226.7	338.445	-201.56
S1_twfe_resources	twfe	visit_per1000	twfe	tw_visit_per1000	461.032	Tyumen Oblast	2023	12730	185.588	275.444
S1_twfe_resources	twfe	visit_per1000	twfe	tw_visit_per1000	-408.332	Leningrad Oblast	2023	6623.33	-122.349	-285.983
S1_twfe_resources	twfe	visit_per1000	twfe	tw_visit_per1000	-407.014	Kursk Oblast	2023	8489.62	-57.1899	-349.825
S1_twfe_resources	twfe	visit_per1000	twfe	tw_visit_per1000	212.1	Republic of Crimea	2023	6823.31	30.2693	181.831
S1_twfe_resources	twfe	visit_per1000	twfe	tw_visit_per1000	219.276	Republic of Buryatia	2023	9142.7	-234.713	453.989
S1_twfe_resources	twfe	visit_per1000	twfe	tw_visit_per1000	-736.791	Kurgan Oblast	2023	7356.54	-127.45	-609.341
S1_twfe_resources	twfe	visit_per1000	twfe	tw_visit_per1000	-407.634	Republic of Adygea	2023	6521.75	-143.407	-264.227
S1_twfe_resources	twfe	visit_per1000	twfe	tw_visit_per1000	189.178	Republic of Bashkortostan	2023	9761.16	-5.35899	194.537
S1_twfe_resources	twfe	visit_per1000	twfe	tw_visit_per1000	306.524	Bryansk Oblast	2023	9607.09	-145.905	452.429
S1_twfe_resources	twfe	visit_per1000	twfe	tw_visit_per1000	-771.276	Udmurt Republic	2023	11085.9	111.954	-883.23
S1_twfe_resources	twfe	visit_per1000	twfe	tw_visit_per1000	286.372	Ulyanovsk Oblast	2023	11136.9	38.2164	248.155
S1_twfe_resources	twfe	visit_per1000	twfe	tw_visit_per1000	-608.089	Komi Republic	2023	11428	-316.844	-291.245
S1_twfe_resources	twfe	visit_per1000	twfe	tw_visit_per1000	-303.062	Kostroma Oblast	2023	10069.3	-144.591	-158.471
S1_twfe_resources	twfe	visit_per1000	twfe	tw_visit_per1000	473.515	Khanty-Mansi Autonomous Okrug - Yugra	2023	12290.8	-21.9005	495.416
S1_twfe_resources	twfe	visit_per1000	twfe	tw_visit_per1000	-206.07	Kirov Oblast	2023	9950.62	125.562	-331.632
S1_twfe_resources	twfe	visit_per1000	twfe	tw_visit_per1000	-25.4223	Republic of Mari El	2023	9531.75	-72.1779	46.7557
S1_twfe_resources	twfe	visit_per1000	twfe	tw_visit_per1000	191.602	Republic of Mordovia	2023	9959.76	2.72048	188.881
S1_twfe_resources	twfe	visit_per1000	twfe	tw_visit_per1000	524.896	Tambov Oblast	2023	11158.8	123.69	401.207
S1_twfe_resources	twfe	visit_per1000	twfe	tw_visit_per1000	177.841	Republic of Tatarstan	2023	9056.62	60.3094	117.531
S1_twfe_resources	twfe	visit_per1000	twfe	tw_visit_per1000	65.4004	Republic of Sakha (Yakutia)	2023	9497.68	-153.103	218.503
S1_twfe_resources	twfe	visit_per1000	twfe	tw_visit_per1000	616.599	Republic of North Ossetia - Alania	2023	9279.13	143.442	473.158
S1_twfe_resources	twfe	visit_per1000	twfe	tw_visit_per1000	-584.245	Khabarovsk Krai	2023	10936.2	-451.761	-132.484
S1_twfe_resources	twfe	visit_per1000	twfe	tw_visit_per1000	844.1	Kamchatka Krai	2023	10625.3	495.982	348.118
S1_twfe_resources	twfe	visit_per1000	twfe	tw_visit_per1000	40.9313	Ryazan Oblast	2023	9382.38	370.438	-329.506
S1_twfe_resources	twfe	visit_per1000	twfe	tw_visit_per1000	-509.37	Republic of Tuva	2023	7771.24	-89.8765	-419.494
S1_twfe_resources	twfe	visit_per1000	twfe	tw_visit_per1000	718.103	Saint Petersburg	2023	13883.3	592.977	125.126
S1_twfe_resources	twfe	visit_per1000	twfe	tw_visit_per1000	354.632	Karachay-Cherkess Republic	2023	6957.08	107.505	247.126
S1_twfe_resources	twfe	visit_per1000	twfe	tw_visit_per1000	76.633	Rostov Oblast	2023	8194.4	-38.6407	115.274
S1_twfe_resources	twfe	visit_per1000	twfe	tw_visit_per1000	-96.9905	Kemerovo Oblast - Kuzbass	2023	9059.71	-255.692	158.702
S1_twfe_resources	twfe	visit_per1000	twfe	tw_visit_per1000	-1335.11	Chukotka Autonomous Okrug	2023	9298.28	-310.21	-1024.9
S1_twfe_resources	twfe	visit_per1000	twfe	tw_visit_per1000	-511.614	Irkutsk Oblast	2023	9214.95	-171.023	-340.592
S1_twfe_resources	twfe	visit_per1000	twfe	tw_visit_per1000	307.643	Chuvash Republic	2023	12882.4	147.23	160.413
S1_twfe_resources	twfe	visit_per1000	twfe	tw_visit_per1000	382.342	Tomsk Oblast	2023	10837	368.015	14.3275
S1_twfe_resources	twfe	visit_per1000	twfe	tw_visit_per1000	76.5686	Samara Oblast	2023	9893.46	49.2466	27.322
S1_twfe_resources	twfe	visit_per1000	twfe	tw_visit_per1000	-151.665	Ivanovo Oblast	2023	10198.4	-104.574	-47.0911
S1_twfe_resources	twfe	visit_per1000	twfe	tw_visit_per1000	-199.019	Kaluga Oblast	2023	8909.96	-154.727	-44.2927
S1_twfe_resources	twfe	visit_per1000	twfe	tw_visit_per1000	363.815	Sakhalin Oblast	2023	11622.2	898.075	-534.26
S1_twfe_resources	twfe	visit_per1000	twfe	tw_visit_per1000	101.582	Kaliningrad Oblast	2023	9377.11	165.807	-64.2245
S1_twfe_resources	twfe	visit_per1000	twfe	tw_visit_per1000	-200.26	Smolensk Oblast	2023	8765.04	-74.2333	-126.026
S1_twfe_resources	twfe	visit_per1000	twfe	tw_visit_per1000	-559.753	Kabardino-Balkarian Republic	2023	6840.98	-60.5101	-499.243
S1_twfe_resources	twfe	visit_per1000	twfe	tw_visit_per1000	-136.795	Sverdlovsk Oblast	2023	8975.62	-73.2079	-63.5866
S1_twfe_resources	twfe	visit_per1000	twfe	tw_visit_per1000	-101.756	Stavropol Krai	2023	8499.58	-117.369	15.6123
S1_twfe_resources	twfe	visit_per1000	twfe	tw_visit_per1000	1131.78	Jewish Autonomous Oblast	2023	10350.7	-417.973	1549.75
S1_twfe_resources	twfe	visit_per1000	twfe	tw_visit_per1000	694.726	Sevastopol	2023	8221.53	276.46	418.265
S1_twfe_resources	twfe	visit_per1000	twfe	tw_visit_per1000	-6.36766	Yaroslavl Oblast	2023	10537.9	39.9268	-46.2944
S1_twfe_resources	twfe	visit_per1000	twfe	tw_visit_per1000	-133.161	Saratov Oblast	2023	8975.41	-86.829	-46.3315
S1_twfe_resources	twfe	visit_per1000	twfe	tw_visit_per1000	-807.9	Altai Republic	2023	7096.51	-412.665	-395.235
S1_twfe_resources	twfe	visit_per1000	twfe	tw_visit_per1000	105.105	Yamalo-Nenets Autonomous Okrug	2023	13505.1	373.87	-268.765
S1_twfe_resources	twfe	visit_per1000	twfe	tw_visit_per1000	-430.849	Altai Krai	2023	8635.85	-78.9274	-351.921
S1_twfe_resources	twfe	visit_per1000	twfe	tw_visit_per1000	25.9751	Voronezh Oblast	2023	10159.3	194.752	-168.777
S1_twfe_resources	twfe	visit_per1000	twfe	tw_visit_per1000	-9.58477	Vologda Oblast	2023	9171.29	-84.5669	74.9821
S1_twfe_resources	twfe	visit_per1000	twfe	tw_visit_per1000	150.359	Astrakhan Oblast	2023	9843.17	-262.819	413.177
S1_twfe_resources	twfe	visit_per1000	twfe	tw_visit_per1000	9.06486	Arkhangelsk Oblast	2023	11767.8	97.1352	-88.0704
S1_twfe_resources	twfe	visit_per1000	twfe	tw_visit_per1000	-573.488	Amur Oblast	2024	10135.9	-254.067	-319.421
S1_twfe_resources	twfe	visit_per1000	twfe	tw_visit_per1000	4.3117	Arkhangelsk Oblast	2024	12005.3	-30.0284	34.3401
S1_twfe_resources	twfe	visit_per1000	twfe	tw_visit_per1000	64.9057	Astrakhan Oblast	2024	10000	-467.064	531.97
S1_twfe_resources	twfe	visit_per1000	twfe	tw_visit_per1000	-189.787	Vologda Oblast	2024	9233.41	-44.1122	-145.674
S1_twfe_resources	twfe	visit_per1000	twfe	tw_visit_per1000	-209.384	Altai Krai	2024	9099.64	-43.0867	-166.297
S1_twfe_resources	twfe	visit_per1000	twfe	tw_visit_per1000	-342.702	Altai Republic	2024	7804.03	40.663	-383.365
S1_twfe_resources	twfe	visit_per1000	twfe	tw_visit_per1000	335.73	Yamalo-Nenets Autonomous Okrug	2024	13978.1	807.84	-472.11
S1_twfe_resources	twfe	visit_per1000	twfe	tw_visit_per1000	-371.395	Yaroslavl Oblast	2024	10415.2	-165.654	-205.741
S1_twfe_resources	twfe	visit_per1000	twfe	tw_visit_per1000	-1520.58	Jewish Autonomous Oblast	2024	7940.65	15.5405	-1536.12
S1_twfe_resources	twfe	visit_per1000	twfe	tw_visit_per1000	-15.0686	Saratov Oblast	2024	9335.82	-50.4745	35.4059
S1_twfe_resources	twfe	visit_per1000	twfe	tw_visit_per1000	957.819	Sevastopol	2024	8726.95	-99.8749	1057.69
S1_twfe_resources	twfe	visit_per1000	twfe	tw_visit_per1000	-189.092	Smolensk Oblast	2024	9018.53	91.9515	-281.043
S1_twfe_resources	twfe	visit_per1000	twfe	tw_visit_per1000	314.026	Tomsk Oblast	2024	11011	607.02	-292.993
S1_twfe_resources	twfe	visit_per1000	twfe	tw_visit_per1000	-156.942	Stavropol Krai	2024	8686.71	-220.279	63.3366
S1_twfe_resources	twfe	visit_per1000	twfe	tw_visit_per1000	13.1774	Sverdlovsk Oblast	2024	9367.92	73.1524	-59.9751
S1_twfe_resources	twfe	visit_per1000	twfe	tw_visit_per1000	-698.138	Irkutsk Oblast	2024	9270.75	-169.698	-528.44
S1_twfe_resources	twfe	visit_per1000	twfe	tw_visit_per1000	-285.368	Ivanovo Oblast	2024	10307	114.707	-400.075
S1_twfe_resources	twfe	visit_per1000	twfe	tw_visit_per1000	-533.729	Kabardino-Balkarian Republic	2024	7109.33	-162.66	-371.068
S1_twfe_resources	twfe	visit_per1000	twfe	tw_visit_per1000	316.362	Kaliningrad Oblast	2024	9834.21	354.527	-38.1649
S1_twfe_resources	twfe	visit_per1000	twfe	tw_visit_per1000	-58.5815	Sakhalin Oblast	2024	11442.1	565.693	-624.274
S1_twfe_resources	twfe	visit_per1000	twfe	tw_visit_per1000	589.548	Samara Oblast	2024	10648.8	113.304	476.244
S1_twfe_resources	twfe	visit_per1000	twfe	tw_visit_per1000	-2.68156	Kaluga Oblast	2024	9348.62	-98.677	95.9955
S1_twfe_resources	twfe	visit_per1000	twfe	tw_visit_per1000	1507.41	Kamchatka Krai	2024	11531	100.597	1406.81
S1_twfe_resources	twfe	visit_per1000	twfe	tw_visit_per1000	102.606	Ryazan Oblast	2024	9686.38	181.372	-78.7662
S1_twfe_resources	twfe	visit_per1000	twfe	tw_visit_per1000	298.092	Saint Petersburg	2024	13705.6	286.315	11.777
S1_twfe_resources	twfe	visit_per1000	twfe	tw_visit_per1000	178.26	Republic of Tatarstan	2024	9299.36	170.197	8.06209
S1_twfe_resources	twfe	visit_per1000	twfe	tw_visit_per1000	-120.666	Republic of Tuva	2024	8402.27	299.673	-420.339
S1_twfe_resources	twfe	visit_per1000	twfe	tw_visit_per1000	71.955	Rostov Oblast	2024	8432.04	-202.752	274.707
S1_twfe_resources	twfe	visit_per1000	twfe	tw_visit_per1000	190.941	Karachay-Cherkess Republic	2024	7035.71	272.485	-81.5439
S1_twfe_resources	twfe	visit_per1000	twfe	tw_visit_per1000	-582.542	Kemerovo Oblast - Kuzbass	2024	8816.48	-291.564	-290.978
S1_twfe_resources	twfe	visit_per1000	twfe	tw_visit_per1000	-2156.29	Chukotka Autonomous Okrug	2024	8719.42	-1138.39	-1017.9
S1_twfe_resources	twfe	visit_per1000	twfe	tw_visit_per1000	190.652	Chuvash Republic	2024	13007.7	395.206	-204.554
S1_twfe_resources	twfe	visit_per1000	twfe	tw_visit_per1000	674.554	Tambov Oblast	2024	11550.8	257.934	416.62
S1_twfe_resources	twfe	visit_per1000	twfe	tw_visit_per1000	-1145.38	Khabarovsk Krai	2024	10617.4	-269.214	-876.167
S1_twfe_resources	twfe	visit_per1000	twfe	tw_visit_per1000	517.963	Republic of North Ossetia - Alania	2024	9422.82	-4.94826	522.912
S1_twfe_resources	twfe	visit_per1000	twfe	tw_visit_per1000	408.813	Republic of Sakha (Yakutia)	2024	10083.4	-290.513	699.325
S1_twfe_resources	twfe	visit_per1000	twfe	tw_visit_per1000	-104.051	Khanty-Mansi Autonomous Okrug - Yugra	2024	11955.5	-263.233	159.183
S1_twfe_resources	twfe	visit_per1000	twfe	tw_visit_per1000	-176.843	Kirov Oblast	2024	10222.2	195.081	-371.924
S1_twfe_resources	twfe	visit_per1000	twfe	tw_visit_per1000	220.282	Republic of Mari El	2024	10019.8	36.1034	184.179
S1_twfe_resources	twfe	visit_per1000	twfe	tw_visit_per1000	130.99	Republic of Mordovia	2024	10141.5	-57.7563	188.746
S1_twfe_resources	twfe	visit_per1000	twfe	tw_visit_per1000	662.257	Komi Republic	2024	12940.6	-362.724	1024.98
S1_twfe_resources	twfe	visit_per1000	twfe	tw_visit_per1000	-449.831	Kostroma Oblast	2024	10164.9	-56.814	-393.017
S1_twfe_resources	twfe	visit_per1000	twfe	tw_visit_per1000	-206.271	Republic of Karelia	2024	11790.4	95.7915	-302.062
S1_twfe_resources	twfe	visit_per1000	twfe	tw_visit_per1000	-489.883	Republic of Khakassia	2024	7803.06	-459.271	-30.6118
S1_twfe_resources	twfe	visit_per1000	twfe	tw_visit_per1000	-70.7778	Republic of Dagestan	2024	7067.88	-583.255	512.477
S1_twfe_resources	twfe	visit_per1000	twfe	tw_visit_per1000	-425.314	Republic of Ingushetia	2024	8031.05	422.629	-847.943
S1_twfe_resources	twfe	visit_per1000	twfe	tw_visit_per1000	476.545	Republic of Kalmykia	2024	9505.44	-498.28	974.825
S1_twfe_resources	twfe	visit_per1000	twfe	tw_visit_per1000	106.347	Krasnodar Krai	2024	8951.42	-31.4824	137.83
S1_twfe_resources	twfe	visit_per1000	twfe	tw_visit_per1000	-54.1519	Chelyabinsk Oblast	2024	9087.71	-92.4339	38.282
S1_twfe_resources	twfe	visit_per1000	twfe	tw_visit_per1000	71.4917	Tula Oblast	2024	10403.6	424.823	-353.331
S1_twfe_resources	twfe	visit_per1000	twfe	tw_visit_per1000	-130.307	Tver Oblast	2024	9091.54	-28.4337	-101.874
S1_twfe_resources	twfe	visit_per1000	twfe	tw_visit_per1000	-106.704	Krasnoyarsk Krai	2024	9474.38	118.436	-225.14
S1_twfe_resources	twfe	visit_per1000	twfe	tw_visit_per1000	260.65	Republic of Buryatia	2024	9426.39	-20.1936	280.844
S1_twfe_resources	twfe	visit_per1000	twfe	tw_visit_per1000	890.267	Republic of Crimea	2024	7743.79	172.533	717.734
S1_twfe_resources	twfe	visit_per1000	twfe	tw_visit_per1000	-1134.63	Kurgan Oblast	2024	7201.03	-146.266	-988.36
S1_twfe_resources	twfe	visit_per1000	twfe	tw_visit_per1000	-511.497	Kursk Oblast	2024	8627.46	-52.4054	-459.092
S1_twfe_resources	twfe	visit_per1000	twfe	tw_visit_per1000	-354.746	Leningrad Oblast	2024	6919.24	-118.331	-236.415
S1_twfe_resources	twfe	visit_per1000	twfe	tw_visit_per1000	-316.317	Republic of Adygea	2024	6855.39	-129.392	-186.926
S1_twfe_resources	twfe	visit_per1000	twfe	tw_visit_per1000	169.343	Republic of Bashkortostan	2024	9983.65	-124.255	293.598
S1_twfe_resources	twfe	visit_per1000	twfe	tw_visit_per1000	157.087	Bryansk Oblast	2024	9699.97	-98.7662	255.854
S1_twfe_resources	twfe	visit_per1000	twfe	tw_visit_per1000	277.479	Tyumen Oblast	2024	12788.8	254.989	22.49
S1_twfe_resources	twfe	visit_per1000	twfe	tw_visit_per1000	-432.917	Udmurt Republic	2024	11666.6	41.8099	-474.727
S1_twfe_resources	twfe	visit_per1000	twfe	tw_visit_per1000	-12.1719	Ulyanovsk Oblast	2024	11080.7	437.258	-449.43
S1_twfe_resources	twfe	visit_per1000	twfe	tw_visit_per1000	-443.447	Chechen Republic	2024	5963.43	-93.6199	-349.827
S1_twfe_resources	twfe	visit_per1000	twfe	tw_visit_per1000	-33.7587	Lipetsk Oblast	2024	8727.62	-98.0056	64.2469
S1_twfe_resources	twfe	visit_per1000	twfe	tw_visit_per1000	-413.828	Magadan Oblast	2024	10797.8	-773.366	359.538
S1_twfe_resources	twfe	visit_per1000	twfe	tw_visit_per1000	-20.3023	Perm Krai	2024	10487.7	-398.235	377.933
S1_twfe_resources	twfe	visit_per1000	twfe	tw_visit_per1000	-255.987	Primorsky Krai	2024	9778.32	123.493	-379.48
S1_twfe_resources	twfe	visit_per1000	twfe	tw_visit_per1000	16.933	Pskov Oblast	2024	9027.44	-77.4087	94.3417
S1_twfe_resources	twfe	visit_per1000	twfe	tw_visit_per1000	592.273	Oryol Oblast	2024	9916.36	79.6357	512.637
S1_twfe_resources	twfe	visit_per1000	twfe	tw_visit_per1000	553.03	Penza Oblast	2024	11760.1	178.497	374.533
S1_twfe_resources	twfe	visit_per1000	twfe	tw_visit_per1000	2716.54	Moscow	2024	15921.9	149.725	2566.81
S1_twfe_resources	twfe	visit_per1000	twfe	tw_visit_per1000	439.119	Moscow Oblast	2024	9129.9	-95.76	534.879
S1_twfe_resources	twfe	visit_per1000	twfe	tw_visit_per1000	139.248	Omsk Oblast	2024	11094.3	9.86465	129.383
S1_twfe_resources	twfe	visit_per1000	twfe	tw_visit_per1000	-18.7008	Orenburg Oblast	2024	10356.2	-96.6245	77.9237
S1_twfe_resources	twfe	visit_per1000	twfe	tw_visit_per1000	-41.8196	Murmansk Oblast	2024	11328.5	235.501	-277.32
S1_twfe_resources	twfe	visit_per1000	twfe	tw_visit_per1000	221.671	Voronezh Oblast	2024	10597.3	224.936	-3.2657
S1_twfe_resources	twfe	visit_per1000	twfe	tw_visit_per1000	-110.919	Vladimir Oblast	2024	8613.29	81.6865	-192.605
S1_twfe_resources	twfe	visit_per1000	twfe	tw_visit_per1000	185.426	Volgograd Oblast	2024	9974.73	386.128	-200.702
S1_twfe_resources	twfe	visit_per1000	twfe	tw_visit_per1000	-445.419	Belgorod Oblast	2024	8790.75	16.4881	-461.907
S1_twfe_resources	twfe	visit_per1000	twfe	tw_visit_per1000	462.872	Nenets Autonomous Okrug	2024	13179	-311.045	773.918
S1_twfe_resources	twfe	visit_per1000	twfe	tw_visit_per1000	-121.595	Nizhny Novgorod Oblast	2024	10265.4	182.094	-303.689
S1_twfe_resources	twfe	visit_per1000	twfe	tw_visit_per1000	-310.881	Novgorod Oblast	2024	8168.88	65.4901	-376.371
S1_twfe_resources	twfe	visit_per1000	twfe	tw_visit_per1000	881.84	Novosibirsk Oblast	2024	12038.2	189.618	692.223
S1_twfe_resources	twfe	visit_per1000	twfe	tw_visit_per1000	-23.9318	Zabaykalsky Krai	2024	11118.8	199.63	-223.562
S2_twfe_dii_plus_resources	twfe	visit_per1000	twfe	tw_visit_per1000	568.93	Altai Krai	2018	9897.95	33.5563	535.373
S2_twfe_dii_plus_resources	twfe	visit_per1000	twfe	tw_visit_per1000	-392.824	Arkhangelsk Oblast	2018	11628.2	-4.19326	-388.631
S2_twfe_dii_plus_resources	twfe	visit_per1000	twfe	tw_visit_per1000	834.279	Astrakhan Oblast	2018	10789.4	408.862	425.417
S2_twfe_dii_plus_resources	twfe	visit_per1000	twfe	tw_visit_per1000	-89.3614	Voronezh Oblast	2018	10306.2	-82.3699	-6.99149
S2_twfe_dii_plus_resources	twfe	visit_per1000	twfe	tw_visit_per1000	-396.241	Yamalo-Nenets Autonomous Okrug	2018	13266.1	-998.226	601.985
S2_twfe_dii_plus_resources	twfe	visit_per1000	twfe	tw_visit_per1000	-8.46432	Belgorod Oblast	2018	9247.69	-47.9369	39.4726
S2_twfe_dii_plus_resources	twfe	visit_per1000	twfe	tw_visit_per1000	139.247	Vologda Oblast	2018	9582.43	107.921	31.3259
S2_twfe_dii_plus_resources	twfe	visit_per1000	twfe	tw_visit_per1000	-234.202	Volgograd Oblast	2018	9575.1	27.2937	-261.496
S2_twfe_dii_plus_resources	twfe	visit_per1000	twfe	tw_visit_per1000	190.766	Bryansk Oblast	2018	9753.64	335.712	-144.947
S2_twfe_dii_plus_resources	twfe	visit_per1000	twfe	tw_visit_per1000	-289.991	Chechen Republic	2018	6136.88	-144.584	-145.407
S2_twfe_dii_plus_resources	twfe	visit_per1000	twfe	tw_visit_per1000	-232.138	Udmurt Republic	2018	11887.4	-195.752	-36.386
S2_twfe_dii_plus_resources	twfe	visit_per1000	twfe	tw_visit_per1000	229.368	Tver Oblast	2018	9471.21	-19.1825	248.55
S2_twfe_dii_plus_resources	twfe	visit_per1000	twfe	tw_visit_per1000	1346.99	Chukotka Autonomous Okrug	2018	12242.7	985.882	361.11
S2_twfe_dii_plus_resources	twfe	visit_per1000	twfe	tw_visit_per1000	-89.6743	Chelyabinsk Oblast	2018	9072.18	128.844	-218.518
S2_twfe_dii_plus_resources	twfe	visit_per1000	twfe	tw_visit_per1000	300.917	Vladimir Oblast	2018	9045.11	-143.929	444.846
S2_twfe_dii_plus_resources	twfe	visit_per1000	twfe	tw_visit_per1000	-350.064	Ulyanovsk Oblast	2018	10762.8	-61.2068	-288.857
S2_twfe_dii_plus_resources	twfe	visit_per1000	twfe	tw_visit_per1000	-623.589	Tyumen Oblast	2018	11907.7	-321.567	-302.022
S2_twfe_dii_plus_resources	twfe	visit_per1000	twfe	tw_visit_per1000	-236.257	Chuvash Republic	2018	12600.8	-255.793	19.5357
S2_twfe_dii_plus_resources	twfe	visit_per1000	twfe	tw_visit_per1000	-449.099	Irkutsk Oblast	2018	9539.78	210.128	-659.227
S2_twfe_dii_plus_resources	twfe	visit_per1000	twfe	tw_visit_per1000	-310.402	Tomsk Oblast	2018	10406.6	-18.4599	-291.942
S2_twfe_dii_plus_resources	twfe	visit_per1000	twfe	tw_visit_per1000	-241.718	Tula Oblast	2018	10110.4	-450.771	209.053
S2_twfe_dii_plus_resources	twfe	visit_per1000	twfe	tw_visit_per1000	130.747	Kaliningrad Oblast	2018	9668.59	-284.672	415.418
S2_twfe_dii_plus_resources	twfe	visit_per1000	twfe	tw_visit_per1000	-79.3107	Samara Oblast	2018	9999.9	-65.5951	-13.7155
S2_twfe_dii_plus_resources	twfe	visit_per1000	twfe	tw_visit_per1000	231.93	Kaluga Oblast	2018	9603.22	-19.2081	251.138
S2_twfe_dii_plus_resources	twfe	visit_per1000	twfe	tw_visit_per1000	451.567	Smolensk Oblast	2018	9679.18	240.781	210.785
S2_twfe_dii_plus_resources	twfe	visit_per1000	twfe	tw_visit_per1000	501.477	Jewish Autonomous Oblast	2018	9982.7	205.325	296.152
S2_twfe_dii_plus_resources	twfe	visit_per1000	twfe	tw_visit_per1000	608.597	Kabardino-Balkarian Republic	2018	8271.64	-52.3775	660.975
S2_twfe_dii_plus_resources	twfe	visit_per1000	twfe	tw_visit_per1000	-769.939	Sevastopol	2018	7019.18	-148.382	-621.557
S2_twfe_dii_plus_resources	twfe	visit_per1000	twfe	tw_visit_per1000	-334.576	Ivanovo Oblast	2018	10277.8	-54.9275	-279.649
S2_twfe_dii_plus_resources	twfe	visit_per1000	twfe	tw_visit_per1000	-683.378	Tambov Oblast	2018	10212.9	-534.906	-148.473
S2_twfe_dii_plus_resources	twfe	visit_per1000	twfe	tw_visit_per1000	-238.814	Sverdlovsk Oblast	2018	9135.92	-34.4808	-204.333
S2_twfe_dii_plus_resources	twfe	visit_per1000	twfe	tw_visit_per1000	141.41	Stavropol Krai	2018	9005.06	83.4038	58.0062
S2_twfe_dii_plus_resources	twfe	visit_per1000	twfe	tw_visit_per1000	186.287	Saratov Oblast	2018	9557.17	172.269	14.0186
S2_twfe_dii_plus_resources	twfe	visit_per1000	twfe	tw_visit_per1000	-789.169	Kamchatka Krai	2018	9254.37	-33.3293	-755.84
S2_twfe_dii_plus_resources	twfe	visit_per1000	twfe	tw_visit_per1000	-47.3611	Karachay-Cherkess Republic	2018	6817.4	-76.2246	28.8635
S2_twfe_dii_plus_resources	twfe	visit_per1000	twfe	tw_visit_per1000	-1299.14	Saint Petersburg	2018	12128.4	-1051.29	-247.856
S2_twfe_dii_plus_resources	twfe	visit_per1000	twfe	tw_visit_per1000	-726.333	Sakhalin Oblast	2018	10794.3	-1152.4	426.062
S2_twfe_dii_plus_resources	twfe	visit_per1000	twfe	tw_visit_per1000	153.013	Ryazan Oblast	2018	9756.78	-370.426	523.439
S2_twfe_dii_plus_resources	twfe	visit_per1000	twfe	tw_visit_per1000	271.486	Rostov Oblast	2018	8651.56	68.0099	203.476
S2_twfe_dii_plus_resources	twfe	visit_per1000	twfe	tw_visit_per1000	557.394	Republic of Tuva	2018	9100.32	251.33	306.065
S2_twfe_dii_plus_resources	twfe	visit_per1000	twfe	tw_visit_per1000	389.47	Kemerovo Oblast - Kuzbass	2018	9808.49	384.382	5.08799
S2_twfe_dii_plus_resources	twfe	visit_per1000	twfe	tw_visit_per1000	371.994	Khabarovsk Krai	2018	12154.8	399.806	-27.8118
S2_twfe_dii_plus_resources	twfe	visit_per1000	twfe	tw_visit_per1000	465.071	Republic of Sakha (Yakutia)	2018	10159.7	287.656	177.415
S2_twfe_dii_plus_resources	twfe	visit_per1000	twfe	tw_visit_per1000	-430.925	Republic of Bashkortostan	2018	9403.37	-45.9001	-385.025
S2_twfe_dii_plus_resources	twfe	visit_per1000	twfe	tw_visit_per1000	12.2532	Lipetsk Oblast	2018	8793.62	210.87	-198.617
S2_twfe_dii_plus_resources	twfe	visit_per1000	twfe	tw_visit_per1000	316.445	Leningrad Oblast	2018	7610.42	335.759	-19.3143
S2_twfe_dii_plus_resources	twfe	visit_per1000	twfe	tw_visit_per1000	695.667	Kursk Oblast	2018	9854.61	47.3836	648.283
S2_twfe_dii_plus_resources	twfe	visit_per1000	twfe	tw_visit_per1000	471.813	Republic of Dagestan	2018	7630.46	389.795	82.0183
S2_twfe_dii_plus_resources	twfe	visit_per1000	twfe	tw_visit_per1000	-425.706	Republic of Mari El	2018	9393.78	40.0864	-465.793
S2_twfe_dii_plus_resources	twfe	visit_per1000	twfe	tw_visit_per1000	316.156	Republic of Ingushetia	2018	8792.51	327.35	-11.1939
S2_twfe_dii_plus_resources	twfe	visit_per1000	twfe	tw_visit_per1000	563.826	Republic of Kalmykia	2018	9612.71	661.453	-97.6264
S2_twfe_dii_plus_resources	twfe	visit_per1000	twfe	tw_visit_per1000	21.8882	Krasnoyarsk Krai	2018	9622.96	93.7632	-71.875
S2_twfe_dii_plus_resources	twfe	visit_per1000	twfe	tw_visit_per1000	529.364	Kurgan Oblast	2018	8885.01	292.621	236.744
S2_twfe_dii_plus_resources	twfe	visit_per1000	twfe	tw_visit_per1000	-238.009	Republic of Crimea	2018	6635.51	58.012	-296.02
S2_twfe_dii_plus_resources	twfe	visit_per1000	twfe	tw_visit_per1000	617.823	Republic of Khakassia	2018	8930.76	559.485	58.3376
S2_twfe_dii_plus_resources	twfe	visit_per1000	twfe	tw_visit_per1000	17.2982	Republic of Karelia	2018	12034	-365.834	383.132
S2_twfe_dii_plus_resources	twfe	visit_per1000	twfe	tw_visit_per1000	414.524	Republic of North Ossetia - Alania	2018	9339.37	-162.483	577.007
S2_twfe_dii_plus_resources	twfe	visit_per1000	twfe	tw_visit_per1000	45.0307	Kostroma Oblast	2018	10679.7	89.0672	-44.0365
S2_twfe_dii_plus_resources	twfe	visit_per1000	twfe	tw_visit_per1000	-33.8454	Krasnodar Krai	2018	8831.22	-49.0592	15.2138
S2_twfe_dii_plus_resources	twfe	visit_per1000	twfe	tw_visit_per1000	352.538	Republic of Mordovia	2018	10383	-108.697	461.235
S2_twfe_dii_plus_resources	twfe	visit_per1000	twfe	tw_visit_per1000	207.136	Komi Republic	2018	12505.5	407.062	-199.926
S2_twfe_dii_plus_resources	twfe	visit_per1000	twfe	tw_visit_per1000	-135.341	Kirov Oblast	2018	10283.7	-403.945	268.604
S2_twfe_dii_plus_resources	twfe	visit_per1000	twfe	tw_visit_per1000	-638.761	Khanty-Mansi Autonomous Okrug - Yugra	2018	11396.8	-69.5317	-569.229
S2_twfe_dii_plus_resources	twfe	visit_per1000	twfe	tw_visit_per1000	77.5546	Republic of Tatarstan	2018	9218.64	-99.4535	177.008
S2_twfe_dii_plus_resources	twfe	visit_per1000	twfe	tw_visit_per1000	-51.403	Republic of Buryatia	2018	9134.33	387.234	-438.637
S2_twfe_dii_plus_resources	twfe	visit_per1000	twfe	tw_visit_per1000	1184.53	Magadan Oblast	2018	12416.2	904.248	280.284
S2_twfe_dii_plus_resources	twfe	visit_per1000	twfe	tw_visit_per1000	153.117	Primorsky Krai	2018	10207.4	17.0814	136.035
S2_twfe_dii_plus_resources	twfe	visit_per1000	twfe	tw_visit_per1000	-3111.44	Moscow	2018	10113.9	-1507.99	-1603.45
S2_twfe_dii_plus_resources	twfe	visit_per1000	twfe	tw_visit_per1000	-27.3679	Pskov Oblast	2018	9003.13	300.965	-328.333
S2_twfe_dii_plus_resources	twfe	visit_per1000	twfe	tw_visit_per1000	338.793	Perm Krai	2018	10866.8	418.782	-79.9883
S2_twfe_dii_plus_resources	twfe	visit_per1000	twfe	tw_visit_per1000	-461.627	Penza Oblast	2018	10765.4	-323.594	-138.033
S2_twfe_dii_plus_resources	twfe	visit_per1000	twfe	tw_visit_per1000	959.524	Republic of Adygea	2018	8151.22	107.592	851.931
S2_twfe_dii_plus_resources	twfe	visit_per1000	twfe	tw_visit_per1000	-869.261	Moscow Oblast	2018	7841.52	-684.831	-184.43
S2_twfe_dii_plus_resources	twfe	visit_per1000	twfe	tw_visit_per1000	-34.6787	Murmansk Oblast	2018	11355.7	198.863	-233.542
S2_twfe_dii_plus_resources	twfe	visit_per1000	twfe	tw_visit_per1000	-54.1745	Orenburg Oblast	2018	10340.7	210.273	-264.448
S2_twfe_dii_plus_resources	twfe	visit_per1000	twfe	tw_visit_per1000	-833.326	Novosibirsk Oblast	2018	10343	-245.536	-587.789
S2_twfe_dii_plus_resources	twfe	visit_per1000	twfe	tw_visit_per1000	73.6397	Nizhny Novgorod Oblast	2018	10480.6	-105.513	179.153
S2_twfe_dii_plus_resources	twfe	visit_per1000	twfe	tw_visit_per1000	139.342	Novgorod Oblast	2018	8639.09	62.5297	76.8119
S2_twfe_dii_plus_resources	twfe	visit_per1000	twfe	tw_visit_per1000	-226.254	Nenets Autonomous Okrug	2018	12371.4	-414.729	188.475
S2_twfe_dii_plus_resources	twfe	visit_per1000	twfe	tw_visit_per1000	159.011	Oryol Oblast	2018	9503.08	60.017	98.9937
S2_twfe_dii_plus_resources	twfe	visit_per1000	twfe	tw_visit_per1000	-117.805	Omsk Oblast	2018	10857.2	123.702	-241.507
S2_twfe_dii_plus_resources	twfe	visit_per1000	twfe	tw_visit_per1000	346.616	Altai Republic	2018	8513.34	308.545	38.0707
S2_twfe_dii_plus_resources	twfe	visit_per1000	twfe	tw_visit_per1000	157.366	Amur Oblast	2018	10886.7	59.4705	97.8953
S2_twfe_dii_plus_resources	twfe	visit_per1000	twfe	tw_visit_per1000	158.079	Yaroslavl Oblast	2018	10964.7	171.577	-13.4976
S2_twfe_dii_plus_resources	twfe	visit_per1000	twfe	tw_visit_per1000	-488.639	Zabaykalsky Krai	2018	10674.1	-81.0323	-407.607
S2_twfe_dii_plus_resources	twfe	visit_per1000	twfe	tw_visit_per1000	-937.29	Sevastopol	2019	6910.78	-521.031	-416.259
S2_twfe_dii_plus_resources	twfe	visit_per1000	twfe	tw_visit_per1000	1123.4	Kabardino-Balkarian Republic	2019	8845.39	143.45	979.945
S2_twfe_dii_plus_resources	twfe	visit_per1000	twfe	tw_visit_per1000	-406.051	Tambov Oblast	2019	10549.1	-290.357	-115.694
S2_twfe_dii_plus_resources	twfe	visit_per1000	twfe	tw_visit_per1000	6.04498	Samara Oblast	2019	10144.2	82.3042	-76.2592
S2_twfe_dii_plus_resources	twfe	visit_per1000	twfe	tw_visit_per1000	266.63	Kaliningrad Oblast	2019	9863.42	-145.771	412.402
S2_twfe_dii_plus_resources	twfe	visit_per1000	twfe	tw_visit_per1000	423.494	Smolensk Oblast	2019	9710.05	157.93	265.565
S2_twfe_dii_plus_resources	twfe	visit_per1000	twfe	tw_visit_per1000	273.467	Ryazan Oblast	2019	9936.18	-182.977	456.444
S2_twfe_dii_plus_resources	twfe	visit_per1000	twfe	tw_visit_per1000	330.155	Jewish Autonomous Oblast	2019	9870.32	434.897	-104.742
S2_twfe_dii_plus_resources	twfe	visit_per1000	twfe	tw_visit_per1000	-146.425	Ivanovo Oblast	2019	10524.9	-31.7042	-114.72
S2_twfe_dii_plus_resources	twfe	visit_per1000	twfe	tw_visit_per1000	-128.528	Sverdlovsk Oblast	2019	9305.15	-7.41884	-121.109
S2_twfe_dii_plus_resources	twfe	visit_per1000	twfe	tw_visit_per1000	135.125	Stavropol Krai	2019	9057.72	-1.20325	136.328
S2_twfe_dii_plus_resources	twfe	visit_per1000	twfe	tw_visit_per1000	260.667	Republic of Sakha (Yakutia)	2019	10014.2	333.088	-72.4211
S2_twfe_dii_plus_resources	twfe	visit_per1000	twfe	tw_visit_per1000	-20.5884	Khabarovsk Krai	2019	11821.2	245.84	-266.428
S2_twfe_dii_plus_resources	twfe	visit_per1000	twfe	tw_visit_per1000	217.354	Kemerovo Oblast - Kuzbass	2019	9695.32	219.823	-2.46927
S2_twfe_dii_plus_resources	twfe	visit_per1000	twfe	tw_visit_per1000	444.285	Republic of Tuva	2019	9046.16	-81.9845	526.269
S2_twfe_dii_plus_resources	twfe	visit_per1000	twfe	tw_visit_per1000	-14.879	Rostov Oblast	2019	8424.15	-36.8285	21.9495
S2_twfe_dii_plus_resources	twfe	visit_per1000	twfe	tw_visit_per1000	-799.672	Saint Petersburg	2019	12686.8	-522.992	-276.68
S2_twfe_dii_plus_resources	twfe	visit_per1000	twfe	tw_visit_per1000	-48.7498	Karachay-Cherkess Republic	2019	6874.96	-150.397	101.647
S2_twfe_dii_plus_resources	twfe	visit_per1000	twfe	tw_visit_per1000	153.713	Saratov Oblast	2019	9583.54	136.115	17.5972
S2_twfe_dii_plus_resources	twfe	visit_per1000	twfe	tw_visit_per1000	-387.051	Sakhalin Oblast	2019	11192.6	-241.075	-145.976
S2_twfe_dii_plus_resources	twfe	visit_per1000	twfe	tw_visit_per1000	-811.426	Kamchatka Krai	2019	9291.06	-257.433	-553.993
S2_twfe_dii_plus_resources	twfe	visit_per1000	twfe	tw_visit_per1000	70.5924	Kaluga Oblast	2019	9500.83	110.997	-40.4043
S2_twfe_dii_plus_resources	twfe	visit_per1000	twfe	tw_visit_per1000	-237.806	Chelyabinsk Oblast	2019	8982.99	134.935	-372.741
S2_twfe_dii_plus_resources	twfe	visit_per1000	twfe	tw_visit_per1000	-353.986	Chuvash Republic	2019	12542	-248.716	-105.271
S2_twfe_dii_plus_resources	twfe	visit_per1000	twfe	tw_visit_per1000	743.228	Chukotka Autonomous Okrug	2019	11697.9	-234.746	977.974
S2_twfe_dii_plus_resources	twfe	visit_per1000	twfe	tw_visit_per1000	-237.584	Ulyanovsk Oblast	2019	10934.2	-7.2667	-230.317
S2_twfe_dii_plus_resources	twfe	visit_per1000	twfe	tw_visit_per1000	374.871	Udmurt Republic	2019	12553.3	-135.319	510.19
S2_twfe_dii_plus_resources	twfe	visit_per1000	twfe	tw_visit_per1000	-163.106	Tula Oblast	2019	10248	-239.707	76.6001
S2_twfe_dii_plus_resources	twfe	visit_per1000	twfe	tw_visit_per1000	213.48	Tomsk Oblast	2019	10989.4	-338.107	551.587
S2_twfe_dii_plus_resources	twfe	visit_per1000	twfe	tw_visit_per1000	-611.905	Irkutsk Oblast	2019	9435.92	198.979	-810.883
S2_twfe_dii_plus_resources	twfe	visit_per1000	twfe	tw_visit_per1000	-320.939	Tyumen Oblast	2019	12269.3	-207.4	-113.539
S2_twfe_dii_plus_resources	twfe	visit_per1000	twfe	tw_visit_per1000	-192.592	Tver Oblast	2019	9108.19	-144.378	-48.2143
S2_twfe_dii_plus_resources	twfe	visit_per1000	twfe	tw_visit_per1000	26.5445	Yamalo-Nenets Autonomous Okrug	2019	13747.8	-678.753	705.297
S2_twfe_dii_plus_resources	twfe	visit_per1000	twfe	tw_visit_per1000	-176.321	Vologda Oblast	2019	9325.81	72.8765	-249.197
S2_twfe_dii_plus_resources	twfe	visit_per1000	twfe	tw_visit_per1000	58.3917	Volgograd Oblast	2019	9926.64	40.0954	18.2963
S2_twfe_dii_plus_resources	twfe	visit_per1000	twfe	tw_visit_per1000	-231.116	Chechen Republic	2019	6254.7	-168.822	-62.294
S2_twfe_dii_plus_resources	twfe	visit_per1000	twfe	tw_visit_per1000	33.3124	Bryansk Oblast	2019	9655.14	218.214	-184.902
S2_twfe_dii_plus_resources	twfe	visit_per1000	twfe	tw_visit_per1000	199.36	Belgorod Oblast	2019	9514.47	-69.0823	268.442
S2_twfe_dii_plus_resources	twfe	visit_per1000	twfe	tw_visit_per1000	-202.035	Voronezh Oblast	2019	10252.5	2.09274	-204.128
S2_twfe_dii_plus_resources	twfe	visit_per1000	twfe	tw_visit_per1000	-300.82	Vladimir Oblast	2019	8502.33	-129.847	-170.973
S2_twfe_dii_plus_resources	twfe	visit_per1000	twfe	tw_visit_per1000	-222.53	Arkhangelsk Oblast	2019	11857.4	29.4533	-251.983
S2_twfe_dii_plus_resources	twfe	visit_per1000	twfe	tw_visit_per1000	103.416	Astrakhan Oblast	2019	10117.5	417.466	-314.05
S2_twfe_dii_plus_resources	twfe	visit_per1000	twfe	tw_visit_per1000	386.156	Altai Krai	2019	9774.12	31.6817	354.475
S2_twfe_dii_plus_resources	twfe	visit_per1000	twfe	tw_visit_per1000	473.144	Zabaykalsky Krai	2019	11694.8	85.5946	387.549
S2_twfe_dii_plus_resources	twfe	visit_per1000	twfe	tw_visit_per1000	-269.892	Yaroslavl Oblast	2019	10595.7	-382.102	112.21
S2_twfe_dii_plus_resources	twfe	visit_per1000	twfe	tw_visit_per1000	532.335	Amur Oblast	2019	11320.6	103.117	429.218
S2_twfe_dii_plus_resources	twfe	visit_per1000	twfe	tw_visit_per1000	-427.909	Omsk Oblast	2019	10606.1	104.58	-532.489
S2_twfe_dii_plus_resources	twfe	visit_per1000	twfe	tw_visit_per1000	796.455	Altai Republic	2019	9022.12	135.37	661.085
S2_twfe_dii_plus_resources	twfe	visit_per1000	twfe	tw_visit_per1000	-106.013	Nenets Autonomous Okrug	2019	12550.6	-197.432	91.4193
S2_twfe_dii_plus_resources	twfe	visit_per1000	twfe	tw_visit_per1000	-131.276	Oryol Oblast	2019	9271.74	44.2189	-175.495
S2_twfe_dii_plus_resources	twfe	visit_per1000	twfe	tw_visit_per1000	-97.2388	Orenburg Oblast	2019	10356.6	160.347	-257.586
S2_twfe_dii_plus_resources	twfe	visit_per1000	twfe	tw_visit_per1000	-947.331	Novosibirsk Oblast	2019	10288	-150.422	-796.909
S2_twfe_dii_plus_resources	twfe	visit_per1000	twfe	tw_visit_per1000	286.676	Novgorod Oblast	2019	8845.37	72.5558	214.12
S2_twfe_dii_plus_resources	twfe	visit_per1000	twfe	tw_visit_per1000	200.335	Perm Krai	2019	10787.2	348.427	-148.091
S2_twfe_dii_plus_resources	twfe	visit_per1000	twfe	tw_visit_per1000	171.181	Primorsky Krai	2019	10284.4	212.173	-40.9915
S2_twfe_dii_plus_resources	twfe	visit_per1000	twfe	tw_visit_per1000	-49.7908	Pskov Oblast	2019	9039.66	-242.324	192.533
S2_twfe_dii_plus_resources	twfe	visit_per1000	twfe	tw_visit_per1000	1046.28	Magadan Oblast	2019	12336.9	677.543	368.737
S2_twfe_dii_plus_resources	twfe	visit_per1000	twfe	tw_visit_per1000	18.51	Lipetsk Oblast	2019	8858.83	350.673	-332.163
S2_twfe_dii_plus_resources	twfe	visit_per1000	twfe	tw_visit_per1000	-371.628	Republic of Buryatia	2019	8873.05	282.845	-654.472
S2_twfe_dii_plus_resources	twfe	visit_per1000	twfe	tw_visit_per1000	193.899	Murmansk Oblast	2019	11643.2	59.1159	134.783
S2_twfe_dii_plus_resources	twfe	visit_per1000	twfe	tw_visit_per1000	-398.002	Moscow Oblast	2019	8371.72	-189.104	-208.898
S2_twfe_dii_plus_resources	twfe	visit_per1000	twfe	tw_visit_per1000	-2562.5	Moscow	2019	10721.8	-1111.73	-1450.77
S2_twfe_dii_plus_resources	twfe	visit_per1000	twfe	tw_visit_per1000	-766.195	Penza Oblast	2019	10519.8	-287.146	-479.048
S2_twfe_dii_plus_resources	twfe	visit_per1000	twfe	tw_visit_per1000	-4.51232	Krasnoyarsk Krai	2019	9655.51	102.424	-106.936
S2_twfe_dii_plus_resources	twfe	visit_per1000	twfe	tw_visit_per1000	767.18	Republic of Kalmykia	2019	9875.01	322.546	444.635
S2_twfe_dii_plus_resources	twfe	visit_per1000	twfe	tw_visit_per1000	37.8418	Kostroma Oblast	2019	10731.5	218.498	-180.656
S2_twfe_dii_plus_resources	twfe	visit_per1000	twfe	tw_visit_per1000	361.721	Republic of North Ossetia - Alania	2019	9345.51	0.634453	361.086
S2_twfe_dii_plus_resources	twfe	visit_per1000	twfe	tw_visit_per1000	394.566	Republic of Khakassia	2019	8766.45	510.147	-115.581
S2_twfe_dii_plus_resources	twfe	visit_per1000	twfe	tw_visit_per1000	-125.763	Krasnodar Krai	2019	8798.25	-126.624	0.86075
S2_twfe_dii_plus_resources	twfe	visit_per1000	twfe	tw_visit_per1000	-38.0889	Republic of Karelia	2019	12037.6	-199.923	161.834
S2_twfe_dii_plus_resources	twfe	visit_per1000	twfe	tw_visit_per1000	246.218	Kirov Oblast	2019	10724.2	-113.525	359.743
S2_twfe_dii_plus_resources	twfe	visit_per1000	twfe	tw_visit_per1000	-119.722	Republic of Mordovia	2019	9969.69	-61.6142	-58.1074
S2_twfe_dii_plus_resources	twfe	visit_per1000	twfe	tw_visit_per1000	288.894	Komi Republic	2019	12646.2	327.805	-38.9113
S2_twfe_dii_plus_resources	twfe	visit_per1000	twfe	tw_visit_per1000	-447.867	Khanty-Mansi Autonomous Okrug - Yugra	2019	11646.7	95.1969	-543.064
S2_twfe_dii_plus_resources	twfe	visit_per1000	twfe	tw_visit_per1000	-139.73	Republic of Tatarstan	2019	9060.3	-60.1282	-79.6019
S2_twfe_dii_plus_resources	twfe	visit_per1000	twfe	tw_visit_per1000	-363.223	Republic of Bashkortostan	2019	9530.02	24.5962	-387.819
S2_twfe_dii_plus_resources	twfe	visit_per1000	twfe	tw_visit_per1000	32.8898	Leningrad Oblast	2019	7385.81	86.3717	-53.4818
S2_twfe_dii_plus_resources	twfe	visit_per1000	twfe	tw_visit_per1000	587.854	Kursk Oblast	2019	9805.74	9.98132	577.873
S2_twfe_dii_plus_resources	twfe	visit_per1000	twfe	tw_visit_per1000	102.981	Republic of Dagestan	2019	7320.58	341.651	-238.67
S2_twfe_dii_plus_resources	twfe	visit_per1000	twfe	tw_visit_per1000	-230.551	Republic of Crimea	2019	6701.91	-176.495	-54.0564
S2_twfe_dii_plus_resources	twfe	visit_per1000	twfe	tw_visit_per1000	740.263	Republic of Adygea	2019	7990.91	189.513	550.749
S2_twfe_dii_plus_resources	twfe	visit_per1000	twfe	tw_visit_per1000	130.281	Republic of Ingushetia	2019	8665.58	114.061	16.2195
S2_twfe_dii_plus_resources	twfe	visit_per1000	twfe	tw_visit_per1000	-170.43	Republic of Mari El	2019	9708	34.5535	-204.983
S2_twfe_dii_plus_resources	twfe	visit_per1000	twfe	tw_visit_per1000	171.79	Nizhny Novgorod Oblast	2019	10637.7	19.0463	152.743
S2_twfe_dii_plus_resources	twfe	visit_per1000	twfe	tw_visit_per1000	603.742	Kurgan Oblast	2019	9018.34	212.496	391.246
S2_twfe_dii_plus_resources	twfe	visit_per1000	twfe	tw_visit_per1000	-108.754	Arkhangelsk Oblast	2020	10274.8	-120.55	11.7957
S2_twfe_dii_plus_resources	twfe	visit_per1000	twfe	tw_visit_per1000	-317.117	Altai Krai	2020	7374.41	86.4003	-403.517
S2_twfe_dii_plus_resources	twfe	visit_per1000	twfe	tw_visit_per1000	-5.28496	Vladimir Oblast	2020	7101.42	-36.2464	30.9614
S2_twfe_dii_plus_resources	twfe	visit_per1000	twfe	tw_visit_per1000	-533.467	Astrakhan Oblast	2020	7784.17	361.281	-894.747
S2_twfe_dii_plus_resources	twfe	visit_per1000	twfe	tw_visit_per1000	49.4353	Voronezh Oblast	2020	8807.54	-239.601	289.037
S2_twfe_dii_plus_resources	twfe	visit_per1000	twfe	tw_visit_per1000	-1252.18	Yamalo-Nenets Autonomous Okrug	2020	10772.7	-51.8369	-1200.34
S2_twfe_dii_plus_resources	twfe	visit_per1000	twfe	tw_visit_per1000	-187.823	Bryansk Oblast	2020	7737.56	102.103	-289.926
S2_twfe_dii_plus_resources	twfe	visit_per1000	twfe	tw_visit_per1000	922.514	Belgorod Oblast	2020	8541.18	-220.633	1143.15
S2_twfe_dii_plus_resources	twfe	visit_per1000	twfe	tw_visit_per1000	144.05	Volgograd Oblast	2020	8315.86	-15.6994	159.749
S2_twfe_dii_plus_resources	twfe	visit_per1000	twfe	tw_visit_per1000	37.995	Vologda Oblast	2020	7843.69	54.6282	-16.6333
S2_twfe_dii_plus_resources	twfe	visit_per1000	twfe	tw_visit_per1000	130.851	Ulyanovsk Oblast	2020	9606.2	-26.7735	157.625
S2_twfe_dii_plus_resources	twfe	visit_per1000	twfe	tw_visit_per1000	661.453	Udmurt Republic	2020	11143.5	-13.5545	675.008
S2_twfe_dii_plus_resources	twfe	visit_per1000	twfe	tw_visit_per1000	328.861	Chelyabinsk Oblast	2020	7853.22	21.0022	307.859
S2_twfe_dii_plus_resources	twfe	visit_per1000	twfe	tw_visit_per1000	1048.87	Chechen Republic	2020	5838.25	97.9792	950.89
S2_twfe_dii_plus_resources	twfe	visit_per1000	twfe	tw_visit_per1000	137.476	Tver Oblast	2020	7741.82	-126.006	263.482
S2_twfe_dii_plus_resources	twfe	visit_per1000	twfe	tw_visit_per1000	1000.69	Chukotka Autonomous Okrug	2020	10258.9	-11.6725	1012.36
S2_twfe_dii_plus_resources	twfe	visit_per1000	twfe	tw_visit_per1000	-323.214	Chuvash Republic	2020	10876.3	-162.739	-160.475
S2_twfe_dii_plus_resources	twfe	visit_per1000	twfe	tw_visit_per1000	-408.485	Tyumen Oblast	2020	10485.3	-174.584	-233.902
S2_twfe_dii_plus_resources	twfe	visit_per1000	twfe	tw_visit_per1000	-679.157	Irkutsk Oblast	2020	7672.23	56.985	-736.142
S2_twfe_dii_plus_resources	twfe	visit_per1000	twfe	tw_visit_per1000	49.4996	Tambov Oblast	2020	9308.24	-96.396	145.896
S2_twfe_dii_plus_resources	twfe	visit_per1000	twfe	tw_visit_per1000	-1140.73	Tomsk Oblast	2020	7938.76	-847.58	-293.149
S2_twfe_dii_plus_resources	twfe	visit_per1000	twfe	tw_visit_per1000	154.462	Tula Oblast	2020	8869.1	-185.4	339.862
S2_twfe_dii_plus_resources	twfe	visit_per1000	twfe	tw_visit_per1000	776.675	Khabarovsk Krai	2020	10922	216.507	560.169
S2_twfe_dii_plus_resources	twfe	visit_per1000	twfe	tw_visit_per1000	295.832	Kemerovo Oblast - Kuzbass	2020	8077.36	124.475	171.357
S2_twfe_dii_plus_resources	twfe	visit_per1000	twfe	tw_visit_per1000	392.481	Republic of Tuva	2020	7297.91	-159.635	552.116
S2_twfe_dii_plus_resources	twfe	visit_per1000	twfe	tw_visit_per1000	145.986	Rostov Oblast	2020	6888.57	99.713	46.2728
S2_twfe_dii_plus_resources	twfe	visit_per1000	twfe	tw_visit_per1000	342.66	Sakhalin Oblast	2020	10225.8	-222.309	564.969
S2_twfe_dii_plus_resources	twfe	visit_per1000	twfe	tw_visit_per1000	4.11709	Karachay-Cherkess Republic	2020	5231.39	-160.318	164.436
S2_twfe_dii_plus_resources	twfe	visit_per1000	twfe	tw_visit_per1000	179.238	Ryazan Oblast	2020	8145.51	-89.5182	268.756
S2_twfe_dii_plus_resources	twfe	visit_per1000	twfe	tw_visit_per1000	-270.039	Saint Petersburg	2020	11520	-0.802419	-269.236
S2_twfe_dii_plus_resources	twfe	visit_per1000	twfe	tw_visit_per1000	-857.475	Kamchatka Krai	2020	7548.57	-337.416	-520.058
S2_twfe_dii_plus_resources	twfe	visit_per1000	twfe	tw_visit_per1000	319.755	Saratov Oblast	2020	8053.15	67.1206	252.635
S2_twfe_dii_plus_resources	twfe	visit_per1000	twfe	tw_visit_per1000	-320.587	Sevastopol	2020	5831.04	-151.331	-169.256
S2_twfe_dii_plus_resources	twfe	visit_per1000	twfe	tw_visit_per1000	356.529	Smolensk Oblast	2020	7946.65	-56.9725	413.501
S2_twfe_dii_plus_resources	twfe	visit_per1000	twfe	tw_visit_per1000	408.409	Kabardino-Balkarian Republic	2020	6433.97	165.922	242.487
S2_twfe_dii_plus_resources	twfe	visit_per1000	twfe	tw_visit_per1000	-399.367	Kaliningrad Oblast	2020	7500.98	-255.11	-144.257
S2_twfe_dii_plus_resources	twfe	visit_per1000	twfe	tw_visit_per1000	173.659	Kaluga Oblast	2020	7907.46	-34.8919	208.551
S2_twfe_dii_plus_resources	twfe	visit_per1000	twfe	tw_visit_per1000	-35.9031	Samara Oblast	2020	8405.81	29.5666	-65.4697
S2_twfe_dii_plus_resources	twfe	visit_per1000	twfe	tw_visit_per1000	7.15723	Jewish Autonomous Oblast	2020	7850.89	207.694	-200.537
S2_twfe_dii_plus_resources	twfe	visit_per1000	twfe	tw_visit_per1000	344.784	Ivanovo Oblast	2020	9319.64	133.322	211.462
S2_twfe_dii_plus_resources	twfe	visit_per1000	twfe	tw_visit_per1000	495.938	Stavropol Krai	2020	7722.09	98.2828	397.655
S2_twfe_dii_plus_resources	twfe	visit_per1000	twfe	tw_visit_per1000	110.366	Sverdlovsk Oblast	2020	7847.61	59.4163	50.9495
S2_twfe_dii_plus_resources	twfe	visit_per1000	twfe	tw_visit_per1000	294.138	Republic of Tatarstan	2020	7797.73	29.2341	264.904
S2_twfe_dii_plus_resources	twfe	visit_per1000	twfe	tw_visit_per1000	-975.382	Republic of Sakha (Yakutia)	2020	7081.72	-44.3816	-931
S2_twfe_dii_plus_resources	twfe	visit_per1000	twfe	tw_visit_per1000	305.699	Kirov Oblast	2020	9087.21	72.1775	233.521
S2_twfe_dii_plus_resources	twfe	visit_per1000	twfe	tw_visit_per1000	-424.893	Khanty-Mansi Autonomous Okrug - Yugra	2020	9973.19	13.8969	-438.79
S2_twfe_dii_plus_resources	twfe	visit_per1000	twfe	tw_visit_per1000	-536.01	Republic of Mordovia	2020	7856.97	-43.6357	-492.375
S2_twfe_dii_plus_resources	twfe	visit_per1000	twfe	tw_visit_per1000	10.8194	Republic of Mari El	2020	8192.81	-65.7331	76.5524
S2_twfe_dii_plus_resources	twfe	visit_per1000	twfe	tw_visit_per1000	-495.171	Republic of North Ossetia - Alania	2020	6792.18	178.265	-673.436
S2_twfe_dii_plus_resources	twfe	visit_per1000	twfe	tw_visit_per1000	-792.493	Komi Republic	2020	9868.37	145.902	-938.394
S2_twfe_dii_plus_resources	twfe	visit_per1000	twfe	tw_visit_per1000	431.917	Kostroma Oblast	2020	9429.14	-107.055	538.973
S2_twfe_dii_plus_resources	twfe	visit_per1000	twfe	tw_visit_per1000	37.4319	Krasnodar Krai	2020	7265.01	10.5689	26.863
S2_twfe_dii_plus_resources	twfe	visit_per1000	twfe	tw_visit_per1000	-317.176	Republic of Karelia	2020	10062	67.5371	-384.713
S2_twfe_dii_plus_resources	twfe	visit_per1000	twfe	tw_visit_per1000	-18.6605	Republic of Khakassia	2020	6656.78	-66.8357	48.1752
S2_twfe_dii_plus_resources	twfe	visit_per1000	twfe	tw_visit_per1000	514.32	Republic of Bashkortostan	2020	8711.12	124.959	389.361
S2_twfe_dii_plus_resources	twfe	visit_per1000	twfe	tw_visit_per1000	-200.161	Republic of Adygea	2020	5354.05	31.296	-231.457
S2_twfe_dii_plus_resources	twfe	visit_per1000	twfe	tw_visit_per1000	429.213	Leningrad Oblast	2020	6085.7	-66.1947	495.408
S2_twfe_dii_plus_resources	twfe	visit_per1000	twfe	tw_visit_per1000	-247.898	Kursk Oblast	2020	7273.56	128.949	-376.846
S2_twfe_dii_plus_resources	twfe	visit_per1000	twfe	tw_visit_per1000	266.292	Republic of Dagestan	2020	5787.45	149.839	116.454
S2_twfe_dii_plus_resources	twfe	visit_per1000	twfe	tw_visit_per1000	41.3859	Republic of Crimea	2020	5277.41	-209.748	251.134
S2_twfe_dii_plus_resources	twfe	visit_per1000	twfe	tw_visit_per1000	259.144	Krasnoyarsk Krai	2020	8222.73	109.105	150.039
S2_twfe_dii_plus_resources	twfe	visit_per1000	twfe	tw_visit_per1000	504.48	Kurgan Oblast	2020	7222.64	26.2862	478.193
S2_twfe_dii_plus_resources	twfe	visit_per1000	twfe	tw_visit_per1000	-1032.67	Republic of Kalmykia	2020	6378.73	116.282	-1148.95
S2_twfe_dii_plus_resources	twfe	visit_per1000	twfe	tw_visit_per1000	1092.79	Republic of Ingushetia	2020	7931.65	-159.515	1252.3
S2_twfe_dii_plus_resources	twfe	visit_per1000	twfe	tw_visit_per1000	17.8598	Republic of Buryatia	2020	7566.1	96.2327	-78.3729
S2_twfe_dii_plus_resources	twfe	visit_per1000	twfe	tw_visit_per1000	315.449	Lipetsk Oblast	2020	7459.33	16.066	299.383
S2_twfe_dii_plus_resources	twfe	visit_per1000	twfe	tw_visit_per1000	-270.451	Magadan Oblast	2020	9323.68	604.503	-874.955
S2_twfe_dii_plus_resources	twfe	visit_per1000	twfe	tw_visit_per1000	245.948	Pskov Oblast	2020	7638.96	-133.451	379.399
S2_twfe_dii_plus_resources	twfe	visit_per1000	twfe	tw_visit_per1000	-2435.9	Moscow	2020	9151.97	86.5629	-2522.46
S2_twfe_dii_plus_resources	twfe	visit_per1000	twfe	tw_visit_per1000	217.893	Primorsky Krai	2020	8634.7	-65.9064	283.799
S2_twfe_dii_plus_resources	twfe	visit_per1000	twfe	tw_visit_per1000	-31.79	Omsk Oblast	2020	9305.77	26.3305	-58.1205
S2_twfe_dii_plus_resources	twfe	visit_per1000	twfe	tw_visit_per1000	-73.0786	Murmansk Oblast	2020	9679.77	-115.116	42.0369
S2_twfe_dii_plus_resources	twfe	visit_per1000	twfe	tw_visit_per1000	376.998	Moscow Oblast	2020	7450.28	192.373	184.626
S2_twfe_dii_plus_resources	twfe	visit_per1000	twfe	tw_visit_per1000	-263.622	Perm Krai	2020	8626.85	145.124	-408.746
S2_twfe_dii_plus_resources	twfe	visit_per1000	twfe	tw_visit_per1000	-417.014	Penza Oblast	2020	9172.52	-55.5987	-361.416
S2_twfe_dii_plus_resources	twfe	visit_per1000	twfe	tw_visit_per1000	96.9028	Orenburg Oblast	2020	8854.32	94.7559	2.14696
S2_twfe_dii_plus_resources	twfe	visit_per1000	twfe	tw_visit_per1000	-447.122	Oryol Oblast	2020	7259.46	-31.1654	-415.956
S2_twfe_dii_plus_resources	twfe	visit_per1000	twfe	tw_visit_per1000	-324.074	Nenets Autonomous Okrug	2020	10636.1	-8.81537	-315.259
S2_twfe_dii_plus_resources	twfe	visit_per1000	twfe	tw_visit_per1000	392.537	Novgorod Oblast	2020	7254.79	-179.199	571.735
S2_twfe_dii_plus_resources	twfe	visit_per1000	twfe	tw_visit_per1000	-39.6084	Nizhny Novgorod Oblast	2020	8729.88	-58.4983	18.8899
S2_twfe_dii_plus_resources	twfe	visit_per1000	twfe	tw_visit_per1000	141.736	Altai Republic	2020	6670.97	178.117	-36.3812
S2_twfe_dii_plus_resources	twfe	visit_per1000	twfe	tw_visit_per1000	152.559	Novosibirsk Oblast	2020	9691.43	-89.5937	242.153
S2_twfe_dii_plus_resources	twfe	visit_per1000	twfe	tw_visit_per1000	-32.0876	Yaroslavl Oblast	2020	9137.02	372.251	-404.338
S2_twfe_dii_plus_resources	twfe	visit_per1000	twfe	tw_visit_per1000	167.871	Amur Oblast	2020	9259.71	-58.5166	226.387
S2_twfe_dii_plus_resources	twfe	visit_per1000	twfe	tw_visit_per1000	191.37	Zabaykalsky Krai	2020	9716.58	241.96	-50.5901
S2_twfe_dii_plus_resources	twfe	visit_per1000	twfe	tw_visit_per1000	81.8022	Altai Krai	2021	8961.1	38.4517	43.3505
S2_twfe_dii_plus_resources	twfe	visit_per1000	twfe	tw_visit_per1000	89.8736	Novosibirsk Oblast	2021	10816.5	-17.0271	106.901
S2_twfe_dii_plus_resources	twfe	visit_per1000	twfe	tw_visit_per1000	14.683	Nizhny Novgorod Oblast	2021	9971.95	31.8461	-17.1631
S2_twfe_dii_plus_resources	twfe	visit_per1000	twfe	tw_visit_per1000	-64.6546	Novgorod Oblast	2021	7985.37	-114.297	49.6428
S2_twfe_dii_plus_resources	twfe	visit_per1000	twfe	tw_visit_per1000	-303.19	Bryansk Oblast	2021	8809.97	-159.87	-143.32
S2_twfe_dii_plus_resources	twfe	visit_per1000	twfe	tw_visit_per1000	1174.78	Yamalo-Nenets Autonomous Okrug	2021	14387.4	154.178	1020.6
S2_twfe_dii_plus_resources	twfe	visit_per1000	twfe	tw_visit_per1000	-287.223	Volgograd Oblast	2021	9072.35	-203.769	-83.4549
S2_twfe_dii_plus_resources	twfe	visit_per1000	twfe	tw_visit_per1000	-131.237	Belgorod Oblast	2021	8675.2	-13.9017	-117.335
S2_twfe_dii_plus_resources	twfe	visit_per1000	twfe	tw_visit_per1000	159.495	Vladimir Oblast	2021	8453.97	43.9298	115.565
S2_twfe_dii_plus_resources	twfe	visit_per1000	twfe	tw_visit_per1000	-762.83	Oryol Oblast	2021	8131.52	0.0342159	-762.864
S2_twfe_dii_plus_resources	twfe	visit_per1000	twfe	tw_visit_per1000	852.585	Nenets Autonomous Okrug	2021	13000.5	483.536	369.049
S2_twfe_dii_plus_resources	twfe	visit_per1000	twfe	tw_visit_per1000	95.9924	Moscow	2021	12871.6	556.455	-460.462
S2_twfe_dii_plus_resources	twfe	visit_per1000	twfe	tw_visit_per1000	-100.689	Moscow Oblast	2021	8160.37	85.6701	-186.359
S2_twfe_dii_plus_resources	twfe	visit_per1000	twfe	tw_visit_per1000	186.21	Murmansk Oblast	2021	11126.8	-132.85	319.06
S2_twfe_dii_plus_resources	twfe	visit_per1000	twfe	tw_visit_per1000	48.0275	Omsk Oblast	2021	10573.4	-1.12626	49.1537
S2_twfe_dii_plus_resources	twfe	visit_per1000	twfe	tw_visit_per1000	10.9733	Orenburg Oblast	2021	9956.16	-125.62	136.593
S2_twfe_dii_plus_resources	twfe	visit_per1000	twfe	tw_visit_per1000	60.0179	Penza Oblast	2021	10837.3	82.7572	-22.7392
S2_twfe_dii_plus_resources	twfe	visit_per1000	twfe	tw_visit_per1000	198.864	Pskov Oblast	2021	8779.65	12.922	185.942
S2_twfe_dii_plus_resources	twfe	visit_per1000	twfe	tw_visit_per1000	138.071	Perm Krai	2021	10216.3	-91.7702	229.841
S2_twfe_dii_plus_resources	twfe	visit_per1000	twfe	tw_visit_per1000	-222.739	Primorsky Krai	2021	9381.84	-197.725	-25.0139
S2_twfe_dii_plus_resources	twfe	visit_per1000	twfe	tw_visit_per1000	-618.554	Magadan Oblast	2021	10163.3	-297.853	-320.701
S2_twfe_dii_plus_resources	twfe	visit_per1000	twfe	tw_visit_per1000	-101.6	Republic of Buryatia	2021	8634.41	-181.13	79.5297
S2_twfe_dii_plus_resources	twfe	visit_per1000	twfe	tw_visit_per1000	-342.766	Republic of Crimea	2021	6081.03	68.6341	-411.401
S2_twfe_dii_plus_resources	twfe	visit_per1000	twfe	tw_visit_per1000	-289.515	Republic of Dagestan	2021	6419.41	-19.7062	-269.809
S2_twfe_dii_plus_resources	twfe	visit_per1000	twfe	tw_visit_per1000	-425.322	Republic of Adygea	2021	6316.66	-6.53932	-418.783
S2_twfe_dii_plus_resources	twfe	visit_per1000	twfe	tw_visit_per1000	135.505	Leningrad Oblast	2021	6979.76	12.422	123.083
S2_twfe_dii_plus_resources	twfe	visit_per1000	twfe	tw_visit_per1000	31.87	Kursk Oblast	2021	8741.09	38.3536	-6.48363
S2_twfe_dii_plus_resources	twfe	visit_per1000	twfe	tw_visit_per1000	109.666	Republic of Bashkortostan	2021	9494.24	20.4827	89.1829
S2_twfe_dii_plus_resources	twfe	visit_per1000	twfe	tw_visit_per1000	-66.7655	Lipetsk Oblast	2021	8264.89	-74.3653	7.59971
S2_twfe_dii_plus_resources	twfe	visit_per1000	twfe	tw_visit_per1000	549.91	Udmurt Republic	2021	12219.7	224.331	325.579
S2_twfe_dii_plus_resources	twfe	visit_per1000	twfe	tw_visit_per1000	-84.526	Ulyanovsk Oblast	2021	10578.6	-152.314	67.7879
S2_twfe_dii_plus_resources	twfe	visit_per1000	twfe	tw_visit_per1000	214.932	Chechen Republic	2021	6192.08	-133.28	348.212
S2_twfe_dii_plus_resources	twfe	visit_per1000	twfe	tw_visit_per1000	-232.954	Kurgan Oblast	2021	7672.97	-73.3822	-159.572
S2_twfe_dii_plus_resources	twfe	visit_per1000	twfe	tw_visit_per1000	346.324	Tyumen Oblast	2021	12427.9	10.154	336.17
S2_twfe_dii_plus_resources	twfe	visit_per1000	twfe	tw_visit_per1000	416.124	Chukotka Autonomous Okrug	2021	10862.1	158.415	257.709
S2_twfe_dii_plus_resources	twfe	visit_per1000	twfe	tw_visit_per1000	295.675	Tver Oblast	2021	9087.79	-82.901	378.576
S2_twfe_dii_plus_resources	twfe	visit_per1000	twfe	tw_visit_per1000	65.5007	Chelyabinsk Oblast	2021	8777.63	-35.0218	100.523
S2_twfe_dii_plus_resources	twfe	visit_per1000	twfe	tw_visit_per1000	-399.619	Republic of Khakassia	2021	7463.6	-72.9389	-326.68
S2_twfe_dii_plus_resources	twfe	visit_per1000	twfe	tw_visit_per1000	-896.917	Republic of Kalmykia	2021	7702.25	-4.17638	-892.741
S2_twfe_dii_plus_resources	twfe	visit_per1000	twfe	tw_visit_per1000	87.3961	Krasnoyarsk Krai	2021	9238.75	-63.3696	150.766
S2_twfe_dii_plus_resources	twfe	visit_per1000	twfe	tw_visit_per1000	-45.0082	Republic of Ingushetia	2021	7981.63	-160.492	115.483
S2_twfe_dii_plus_resources	twfe	visit_per1000	twfe	tw_visit_per1000	99.7378	Sverdlovsk Oblast	2021	9024.75	-68.7435	168.481
S2_twfe_dii_plus_resources	twfe	visit_per1000	twfe	tw_visit_per1000	520.39	Saint Petersburg	2021	13498.2	297.674	222.717
S2_twfe_dii_plus_resources	twfe	visit_per1000	twfe	tw_visit_per1000	-404.963	Karachay-Cherkess Republic	2021	6010.08	-49.8891	-355.074
S2_twfe_dii_plus_resources	twfe	visit_per1000	twfe	tw_visit_per1000	-158.658	Kemerovo Oblast - Kuzbass	2021	8810.64	-64.2394	-94.4181
S2_twfe_dii_plus_resources	twfe	visit_per1000	twfe	tw_visit_per1000	-494.02	Ryazan Oblast	2021	8660.02	-13.5111	-480.509
S2_twfe_dii_plus_resources	twfe	visit_per1000	twfe	tw_visit_per1000	-366.148	Republic of Tuva	2021	7727.06	-287.302	-78.8456
S2_twfe_dii_plus_resources	twfe	visit_per1000	twfe	tw_visit_per1000	-511.665	Rostov Oblast	2021	7418.69	138.071	-649.735
S2_twfe_dii_plus_resources	twfe	visit_per1000	twfe	tw_visit_per1000	-46.7125	Tomsk Oblast	2021	10220.5	-31.0456	-15.6669
S2_twfe_dii_plus_resources	twfe	visit_per1000	twfe	tw_visit_per1000	-323.859	Tambov Oblast	2021	10122.7	264.846	-588.705
S2_twfe_dii_plus_resources	twfe	visit_per1000	twfe	tw_visit_per1000	90.4357	Chuvash Republic	2021	12477.8	-53.8961	144.332
S2_twfe_dii_plus_resources	twfe	visit_per1000	twfe	tw_visit_per1000	3345.67	Irkutsk Oblast	2021	12884.8	46.5487	3299.12
S2_twfe_dii_plus_resources	twfe	visit_per1000	twfe	tw_visit_per1000	385.186	Khabarovsk Krai	2021	11718.3	43.6531	341.533
S2_twfe_dii_plus_resources	twfe	visit_per1000	twfe	tw_visit_per1000	719.309	Khanty-Mansi Autonomous Okrug - Yugra	2021	12305.2	121.984	597.325
S2_twfe_dii_plus_resources	twfe	visit_per1000	twfe	tw_visit_per1000	-402.357	Republic of Tatarstan	2021	8289.01	-42.6584	-359.699
S2_twfe_dii_plus_resources	twfe	visit_per1000	twfe	tw_visit_per1000	-227.319	Republic of Sakha (Yakutia)	2021	9017.55	-129.448	-97.8706
S2_twfe_dii_plus_resources	twfe	visit_per1000	twfe	tw_visit_per1000	24.4891	Kirov Oblast	2021	9993.77	43.9224	-19.4332
S2_twfe_dii_plus_resources	twfe	visit_per1000	twfe	tw_visit_per1000	-1019.25	Republic of North Ossetia - Alania	2021	7455.87	-111.035	-908.214
S2_twfe_dii_plus_resources	twfe	visit_per1000	twfe	tw_visit_per1000	157.935	Republic of Mari El	2021	9527.7	29.4599	128.475
S2_twfe_dii_plus_resources	twfe	visit_per1000	twfe	tw_visit_per1000	-332.067	Republic of Mordovia	2021	9248.68	161.986	-494.053
S2_twfe_dii_plus_resources	twfe	visit_per1000	twfe	tw_visit_per1000	286.42	Kostroma Oblast	2021	10471.4	-15.2483	301.669
S2_twfe_dii_plus_resources	twfe	visit_per1000	twfe	tw_visit_per1000	456.516	Komi Republic	2021	12305.2	-38.0946	494.61
S2_twfe_dii_plus_resources	twfe	visit_per1000	twfe	tw_visit_per1000	-324.515	Krasnodar Krai	2021	8090.83	-31.1289	-293.386
S2_twfe_dii_plus_resources	twfe	visit_per1000	twfe	tw_visit_per1000	359.23	Republic of Karelia	2021	11926.2	290.219	69.0114
S2_twfe_dii_plus_resources	twfe	visit_per1000	twfe	tw_visit_per1000	-322.225	Kamchatka Krai	2021	9271.59	-52.2365	-269.989
S2_twfe_dii_plus_resources	twfe	visit_per1000	twfe	tw_visit_per1000	136.93	Kaluga Oblast	2021	9058.5	250.256	-113.326
S2_twfe_dii_plus_resources	twfe	visit_per1000	twfe	tw_visit_per1000	-509.893	Saratov Oblast	2021	8411.27	9.14191	-519.035
S2_twfe_dii_plus_resources	twfe	visit_per1000	twfe	tw_visit_per1000	-325.253	Samara Oblast	2021	9304.23	-53.8574	-271.396
S2_twfe_dii_plus_resources	twfe	visit_per1000	twfe	tw_visit_per1000	91.1382	Sakhalin Oblast	2021	11162.1	-81.9858	173.124
S2_twfe_dii_plus_resources	twfe	visit_per1000	twfe	tw_visit_per1000	-333.1	Kaliningrad Oblast	2021	8755.02	5.41845	-338.518
S2_twfe_dii_plus_resources	twfe	visit_per1000	twfe	tw_visit_per1000	114.606	Ivanovo Oblast	2021	10277.2	-36.0034	150.609
S2_twfe_dii_plus_resources	twfe	visit_per1000	twfe	tw_visit_per1000	-45.9751	Jewish Autonomous Oblast	2021	8985.52	-205.747	159.772
S2_twfe_dii_plus_resources	twfe	visit_per1000	twfe	tw_visit_per1000	-343.069	Stavropol Krai	2021	8070.86	59.3498	-402.419
S2_twfe_dii_plus_resources	twfe	visit_per1000	twfe	tw_visit_per1000	-96.5556	Voronezh Oblast	2021	9849.32	-85.3313	-11.2243
S2_twfe_dii_plus_resources	twfe	visit_per1000	twfe	tw_visit_per1000	-362.59	Kabardino-Balkarian Republic	2021	6850.74	-23.027	-339.563
S2_twfe_dii_plus_resources	twfe	visit_per1000	twfe	tw_visit_per1000	-179.486	Tula Oblast	2021	9722.92	-9.99653	-169.49
S2_twfe_dii_plus_resources	twfe	visit_per1000	twfe	tw_visit_per1000	352.177	Yaroslavl Oblast	2021	10709.1	103.366	248.811
S2_twfe_dii_plus_resources	twfe	visit_per1000	twfe	tw_visit_per1000	160.45	Zabaykalsky Krai	2021	10873.4	-11.589	172.039
S2_twfe_dii_plus_resources	twfe	visit_per1000	twfe	tw_visit_per1000	101.508	Sevastopol	2021	7440.91	365.981	-264.473
S2_twfe_dii_plus_resources	twfe	visit_per1000	twfe	tw_visit_per1000	-404.352	Smolensk Oblast	2021	8373.54	-103.371	-300.98
S2_twfe_dii_plus_resources	twfe	visit_per1000	twfe	tw_visit_per1000	-345.01	Altai Republic	2021	7371.99	-181.063	-163.947
S2_twfe_dii_plus_resources	twfe	visit_per1000	twfe	tw_visit_per1000	60.604	Vologda Oblast	2021	9054.07	-78.2148	138.819
S2_twfe_dii_plus_resources	twfe	visit_per1000	twfe	tw_visit_per1000	-507.086	Astrakhan Oblast	2021	8998.32	-190.528	-316.558
S2_twfe_dii_plus_resources	twfe	visit_per1000	twfe	tw_visit_per1000	-194.223	Amur Oblast	2021	10085.4	136.779	-331.002
S2_twfe_dii_plus_resources	twfe	visit_per1000	twfe	tw_visit_per1000	439.114	Arkhangelsk Oblast	2021	12010.4	-42.1763	481.291
S2_twfe_dii_plus_resources	twfe	visit_per1000	twfe	tw_visit_per1000	-383.767	Republic of Crimea	2022	6136.27	69.8051	-453.572
S2_twfe_dii_plus_resources	twfe	visit_per1000	twfe	tw_visit_per1000	-200.321	Kursk Oblast	2022	8605.14	-128.441	-71.8801
S2_twfe_dii_plus_resources	twfe	visit_per1000	twfe	tw_visit_per1000	-202.315	Leningrad Oblast	2022	6738.18	-134.358	-67.9563
S2_twfe_dii_plus_resources	twfe	visit_per1000	twfe	tw_visit_per1000	-24.4957	Republic of Buryatia	2022	8807.76	-326.65	302.154
S2_twfe_dii_plus_resources	twfe	visit_per1000	twfe	tw_visit_per1000	-133.287	Republic of Kalmykia	2022	8562.12	-255.552	122.265
S2_twfe_dii_plus_resources	twfe	visit_per1000	twfe	tw_visit_per1000	216.839	Tyumen Oblast	2022	12394.7	233.733	-16.8938
S2_twfe_dii_plus_resources	twfe	visit_per1000	twfe	tw_visit_per1000	-248.017	Bryansk Oblast	2022	8961.38	-257.38	9.36304
S2_twfe_dii_plus_resources	twfe	visit_per1000	twfe	tw_visit_per1000	-401.692	Republic of Adygea	2022	6436.53	-55.0853	-346.607
S2_twfe_dii_plus_resources	twfe	visit_per1000	twfe	tw_visit_per1000	215.782	Ulyanovsk Oblast	2022	10975.1	-222.628	438.411
S2_twfe_dii_plus_resources	twfe	visit_per1000	twfe	tw_visit_per1000	-201.244	Udmurt Republic	2022	11564.8	-39.1514	-162.092
S2_twfe_dii_plus_resources	twfe	visit_per1000	twfe	tw_visit_per1000	-5.71045	Chechen Republic	2022	6067.68	136.238	-141.949
S2_twfe_dii_plus_resources	twfe	visit_per1000	twfe	tw_visit_per1000	315.991	Republic of Karelia	2022	11979.2	69.7426	246.248
S2_twfe_dii_plus_resources	twfe	visit_per1000	twfe	tw_visit_per1000	-590.295	Republic of Ingushetia	2022	7532.58	-439.586	-150.709
S2_twfe_dii_plus_resources	twfe	visit_per1000	twfe	tw_visit_per1000	-1.81117	Krasnodar Krai	2022	8509.77	176.381	-178.192
S2_twfe_dii_plus_resources	twfe	visit_per1000	twfe	tw_visit_per1000	-153.035	Krasnoyarsk Krai	2022	9094.56	-184.048	31.0127
S2_twfe_dii_plus_resources	twfe	visit_per1000	twfe	tw_visit_per1000	158.937	Republic of Khakassia	2022	8118.39	-122.226	281.163
S2_twfe_dii_plus_resources	twfe	visit_per1000	twfe	tw_visit_per1000	-140.186	Tver Oblast	2022	8748.17	190.294	-330.48
S2_twfe_dii_plus_resources	twfe	visit_per1000	twfe	tw_visit_per1000	-66.9798	Chukotka Autonomous Okrug	2022	10475.2	542.807	-609.787
S2_twfe_dii_plus_resources	twfe	visit_per1000	twfe	tw_visit_per1000	415.445	Kurgan Oblast	2022	8417.61	-183.101	598.546
S2_twfe_dii_plus_resources	twfe	visit_per1000	twfe	tw_visit_per1000	84.0093	Chelyabinsk Oblast	2022	8892.38	-82.6484	166.658
S2_twfe_dii_plus_resources	twfe	visit_per1000	twfe	tw_visit_per1000	-53.6293	Pskov Oblast	2022	8623.39	136.332	-189.961
S2_twfe_dii_plus_resources	twfe	visit_per1000	twfe	tw_visit_per1000	-239.699	Republic of Bashkortostan	2022	9241.12	3.66826	-243.367
S2_twfe_dii_plus_resources	twfe	visit_per1000	twfe	tw_visit_per1000	-657.521	Republic of Dagestan	2022	6147.65	10.0923	-667.613
S2_twfe_dii_plus_resources	twfe	visit_per1000	twfe	tw_visit_per1000	-290.292	Perm Krai	2022	9884.19	-127.869	-162.423
S2_twfe_dii_plus_resources	twfe	visit_per1000	twfe	tw_visit_per1000	2407.89	Moscow	2022	15279.8	689.717	1718.18
S2_twfe_dii_plus_resources	twfe	visit_per1000	twfe	tw_visit_per1000	32.0382	Moscow Oblast	2022	8389.33	350.652	-318.614
S2_twfe_dii_plus_resources	twfe	visit_per1000	twfe	tw_visit_per1000	-142.917	Omsk Oblast	2022	10478.7	-166.473	23.5562
S2_twfe_dii_plus_resources	twfe	visit_per1000	twfe	tw_visit_per1000	-164.618	Lipetsk Oblast	2022	8263.27	-118.208	-46.4106
S2_twfe_dii_plus_resources	twfe	visit_per1000	twfe	tw_visit_per1000	95.6309	Primorsky Krai	2022	9796.45	-52.6918	148.323
S2_twfe_dii_plus_resources	twfe	visit_per1000	twfe	tw_visit_per1000	-238.816	Oryol Oblast	2022	8751.78	-138.757	-100.059
S2_twfe_dii_plus_resources	twfe	visit_per1000	twfe	tw_visit_per1000	298.187	Penza Oblast	2022	11171.7	278.724	19.4636
S2_twfe_dii_plus_resources	twfe	visit_per1000	twfe	tw_visit_per1000	-133.008	Magadan Oblast	2022	10745.1	-473.185	340.177
S2_twfe_dii_plus_resources	twfe	visit_per1000	twfe	tw_visit_per1000	-72.3102	Murmansk Oblast	2022	10964.5	-214.816	142.505
S2_twfe_dii_plus_resources	twfe	visit_per1000	twfe	tw_visit_per1000	-75.1916	Volgograd Oblast	2022	9380.63	-167.709	92.5172
S2_twfe_dii_plus_resources	twfe	visit_per1000	twfe	tw_visit_per1000	14.5244	Belgorod Oblast	2022	8917.2	102.015	-87.4902
S2_twfe_dii_plus_resources	twfe	visit_per1000	twfe	tw_visit_per1000	-45.0818	Yamalo-Nenets Autonomous Okrug	2022	13263.8	335.551	-380.633
S2_twfe_dii_plus_resources	twfe	visit_per1000	twfe	tw_visit_per1000	202.116	Orenburg Oblast	2022	10243.5	-54.2078	256.323
S2_twfe_dii_plus_resources	twfe	visit_per1000	twfe	tw_visit_per1000	228.093	Vladimir Oblast	2022	8618.81	144.82	83.2734
S2_twfe_dii_plus_resources	twfe	visit_per1000	twfe	tw_visit_per1000	-97.4811	Nizhny Novgorod Oblast	2022	9956.02	-32.3121	-65.169
S2_twfe_dii_plus_resources	twfe	visit_per1000	twfe	tw_visit_per1000	264.8	Nenets Autonomous Okrug	2022	12509	355.036	-90.2358
S2_twfe_dii_plus_resources	twfe	visit_per1000	twfe	tw_visit_per1000	-371.456	Novgorod Oblast	2022	7774.81	-54.2984	-317.158
S2_twfe_dii_plus_resources	twfe	visit_per1000	twfe	tw_visit_per1000	143.011	Novosibirsk Oblast	2022	10965.9	22.5836	120.428
S2_twfe_dii_plus_resources	twfe	visit_per1000	twfe	tw_visit_per1000	-12.301	Zabaykalsky Krai	2022	10796.9	-67.0451	54.7442
S2_twfe_dii_plus_resources	twfe	visit_per1000	twfe	tw_visit_per1000	220.278	Arkhangelsk Oblast	2022	11887.8	73.6084	146.669
S2_twfe_dii_plus_resources	twfe	visit_per1000	twfe	tw_visit_per1000	-163.747	Astrakhan Oblast	2022	9437.9	-274.323	110.576
S2_twfe_dii_plus_resources	twfe	visit_per1000	twfe	tw_visit_per1000	39.5308	Voronezh Oblast	2022	10081.6	-25.7213	65.2521
S2_twfe_dii_plus_resources	twfe	visit_per1000	twfe	tw_visit_per1000	-130.879	Altai Krai	2022	8844.66	-77.959	-52.9204
S2_twfe_dii_plus_resources	twfe	visit_per1000	twfe	tw_visit_per1000	159.466	Altai Republic	2022	7972.71	-62.8346	222.301
S2_twfe_dii_plus_resources	twfe	visit_per1000	twfe	tw_visit_per1000	154.837	Amur Oblast	2022	10530.7	-3.53322	158.371
S2_twfe_dii_plus_resources	twfe	visit_per1000	twfe	tw_visit_per1000	-455.353	Jewish Autonomous Oblast	2022	8672.39	-237.231	-218.122
S2_twfe_dii_plus_resources	twfe	visit_per1000	twfe	tw_visit_per1000	222.424	Sevastopol	2022	7658.06	251.893	-29.4698
S2_twfe_dii_plus_resources	twfe	visit_per1000	twfe	tw_visit_per1000	86.5058	Vologda Oblast	2022	9176.21	-30.1541	116.66
S2_twfe_dii_plus_resources	twfe	visit_per1000	twfe	tw_visit_per1000	229.516	Sverdlovsk Oblast	2022	9250.77	52.5798	176.936
S2_twfe_dii_plus_resources	twfe	visit_per1000	twfe	tw_visit_per1000	118.146	Yaroslavl Oblast	2022	10571.3	-132.627	250.773
S2_twfe_dii_plus_resources	twfe	visit_per1000	twfe	tw_visit_per1000	407.304	Ivanovo Oblast	2022	10666.2	-14.0841	421.388
S2_twfe_dii_plus_resources	twfe	visit_per1000	twfe	tw_visit_per1000	-134.195	Kaliningrad Oblast	2022	9050.17	149.418	-283.612
S2_twfe_dii_plus_resources	twfe	visit_per1000	twfe	tw_visit_per1000	323.013	Sakhalin Oblast	2022	11490.2	221.989	101.024
S2_twfe_dii_plus_resources	twfe	visit_per1000	twfe	tw_visit_per1000	-52.973	Saratov Oblast	2022	8964.43	-258.505	205.532
S2_twfe_dii_plus_resources	twfe	visit_per1000	twfe	tw_visit_per1000	377.446	Kamchatka Krai	2022	10067.5	71.5152	305.931
S2_twfe_dii_plus_resources	twfe	visit_per1000	twfe	tw_visit_per1000	-489.227	Smolensk Oblast	2022	8384.9	-280.975	-208.251
S2_twfe_dii_plus_resources	twfe	visit_per1000	twfe	tw_visit_per1000	-735.671	Kabardino-Balkarian Republic	2022	6573.9	-19.5457	-716.125
S2_twfe_dii_plus_resources	twfe	visit_per1000	twfe	tw_visit_per1000	-222.045	Stavropol Krai	2022	8288.12	87.2494	-309.294
S2_twfe_dii_plus_resources	twfe	visit_per1000	twfe	tw_visit_per1000	-462.751	Kaluga Oblast	2022	8555.06	-55.6098	-407.141
S2_twfe_dii_plus_resources	twfe	visit_per1000	twfe	tw_visit_per1000	-283.035	Samara Oblast	2022	9442.69	-180.914	-102.121
S2_twfe_dii_plus_resources	twfe	visit_per1000	twfe	tw_visit_per1000	-447.095	Irkutsk Oblast	2022	9188.3	-173.251	-273.844
S2_twfe_dii_plus_resources	twfe	visit_per1000	twfe	tw_visit_per1000	-237.045	Republic of Tatarstan	2022	8550.56	-60.1658	-176.88
S2_twfe_dii_plus_resources	twfe	visit_per1000	twfe	tw_visit_per1000	591.3	Khanty-Mansi Autonomous Okrug - Yugra	2022	12273.4	113.005	478.295
S2_twfe_dii_plus_resources	twfe	visit_per1000	twfe	tw_visit_per1000	165.02	Khabarovsk Krai	2022	11594.3	-173.857	338.876
S2_twfe_dii_plus_resources	twfe	visit_per1000	twfe	tw_visit_per1000	-48.5907	Republic of Sakha (Yakutia)	2022	9292.52	-2.92429	-45.6664
S2_twfe_dii_plus_resources	twfe	visit_per1000	twfe	tw_visit_per1000	-447.727	Republic of North Ossetia - Alania	2022	8123.63	-61.8702	-385.857
S2_twfe_dii_plus_resources	twfe	visit_per1000	twfe	tw_visit_per1000	-109.492	Kirov Oblast	2022	9956.03	29.1839	-138.676
S2_twfe_dii_plus_resources	twfe	visit_per1000	twfe	tw_visit_per1000	181.182	Republic of Mari El	2022	9647.19	22.894	158.288
S2_twfe_dii_plus_resources	twfe	visit_per1000	twfe	tw_visit_per1000	261.33	Republic of Mordovia	2022	9938.32	131.901	129.428
S2_twfe_dii_plus_resources	twfe	visit_per1000	twfe	tw_visit_per1000	-99.6573	Kostroma Oblast	2022	10181.6	29.238	-128.895
S2_twfe_dii_plus_resources	twfe	visit_per1000	twfe	tw_visit_per1000	-265.561	Komi Republic	2022	11679.3	-175.358	-90.2028
S2_twfe_dii_plus_resources	twfe	visit_per1000	twfe	tw_visit_per1000	-99.9558	Karachay-Cherkess Republic	2022	6411.33	43.7732	-143.729
S2_twfe_dii_plus_resources	twfe	visit_per1000	twfe	tw_visit_per1000	-306.575	Ryazan Oblast	2022	8943.71	123.611	-430.186
S2_twfe_dii_plus_resources	twfe	visit_per1000	twfe	tw_visit_per1000	-449.315	Republic of Tuva	2022	7740.13	59.3062	-508.622
S2_twfe_dii_plus_resources	twfe	visit_per1000	twfe	tw_visit_per1000	-90.8565	Rostov Oblast	2022	7935.74	-19.599	-71.2575
S2_twfe_dii_plus_resources	twfe	visit_per1000	twfe	tw_visit_per1000	-115.806	Kemerovo Oblast - Kuzbass	2022	8949.73	-109.526	-6.27977
S2_twfe_dii_plus_resources	twfe	visit_per1000	twfe	tw_visit_per1000	273.386	Chuvash Republic	2022	12757	155.936	117.451
S2_twfe_dii_plus_resources	twfe	visit_per1000	twfe	tw_visit_per1000	112.998	Tambov Oblast	2022	10655.7	251.447	-138.449
S2_twfe_dii_plus_resources	twfe	visit_per1000	twfe	tw_visit_per1000	536.656	Tomsk Oblast	2022	10900.2	235.741	300.915
S2_twfe_dii_plus_resources	twfe	visit_per1000	twfe	tw_visit_per1000	780.928	Saint Petersburg	2022	13855	348.696	432.231
S2_twfe_dii_plus_resources	twfe	visit_per1000	twfe	tw_visit_per1000	170.131	Tula Oblast	2022	10168.8	112.251	57.8796
S2_twfe_dii_plus_resources	twfe	visit_per1000	twfe	tw_visit_per1000	-361.7	Zabaykalsky Krai	2023	10549	-381.681	19.9809
S2_twfe_dii_plus_resources	twfe	visit_per1000	twfe	tw_visit_per1000	-306.306	Amur Oblast	2023	10171	16.5052	-322.811
S2_twfe_dii_plus_resources	twfe	visit_per1000	twfe	tw_visit_per1000	-133.171	Novgorod Oblast	2023	8114.53	164.534	-297.705
S2_twfe_dii_plus_resources	twfe	visit_per1000	twfe	tw_visit_per1000	451.764	Novosibirsk Oblast	2023	11376.1	275.626	176.138
S2_twfe_dii_plus_resources	twfe	visit_per1000	twfe	tw_visit_per1000	-63.0359	Nizhny Novgorod Oblast	2023	10091.9	-27.4292	-35.6067
S2_twfe_dii_plus_resources	twfe	visit_per1000	twfe	tw_visit_per1000	-154.73	Nenets Autonomous Okrug	2023	12190.9	43.86	-198.59
S2_twfe_dii_plus_resources	twfe	visit_per1000	twfe	tw_visit_per1000	-201.486	Orenburg Oblast	2023	9941.38	-175.014	-26.4714
S2_twfe_dii_plus_resources	twfe	visit_per1000	twfe	tw_visit_per1000	-219.829	Murmansk Oblast	2023	10918.5	-46.443	-173.386
S2_twfe_dii_plus_resources	twfe	visit_per1000	twfe	tw_visit_per1000	147.141	Volgograd Oblast	2023	9704.4	-74.6486	221.79
S2_twfe_dii_plus_resources	twfe	visit_per1000	twfe	tw_visit_per1000	-333.089	Vladimir Oblast	2023	8159.06	27.4329	-360.522
S2_twfe_dii_plus_resources	twfe	visit_per1000	twfe	tw_visit_per1000	-612.887	Belgorod Oblast	2023	8391.23	229.536	-842.424
S2_twfe_dii_plus_resources	twfe	visit_per1000	twfe	tw_visit_per1000	471.538	Omsk Oblast	2023	11194.5	-108.099	579.637
S2_twfe_dii_plus_resources	twfe	visit_per1000	twfe	tw_visit_per1000	2827.8	Moscow	2023	15801.1	1131.2	1696.6
S2_twfe_dii_plus_resources	twfe	visit_per1000	twfe	tw_visit_per1000	458.188	Moscow Oblast	2023	8916.92	335.195	122.993
S2_twfe_dii_plus_resources	twfe	visit_per1000	twfe	tw_visit_per1000	671.992	Penza Oblast	2023	11647	101.51	570.482
S2_twfe_dii_plus_resources	twfe	visit_per1000	twfe	tw_visit_per1000	-164.592	Perm Krai	2023	10111.3	-294.899	130.307
S2_twfe_dii_plus_resources	twfe	visit_per1000	twfe	tw_visit_per1000	767.152	Oryol Oblast	2023	9859.18	-27.0347	794.186
S2_twfe_dii_plus_resources	twfe	visit_per1000	twfe	tw_visit_per1000	-392.566	Pskov Oblast	2023	8385.89	-12.1271	-380.438
S2_twfe_dii_plus_resources	twfe	visit_per1000	twfe	tw_visit_per1000	-220.704	Primorsky Krai	2023	9581.55	-47.5053	-173.199
S2_twfe_dii_plus_resources	twfe	visit_per1000	twfe	tw_visit_per1000	-856.578	Magadan Oblast	2023	10123	-632.095	-224.483
S2_twfe_dii_plus_resources	twfe	visit_per1000	twfe	tw_visit_per1000	-142.678	Lipetsk Oblast	2023	8386.65	-289.428	146.75
S2_twfe_dii_plus_resources	twfe	visit_per1000	twfe	tw_visit_per1000	-355.145	Chechen Republic	2023	5819.68	298.311	-653.456
S2_twfe_dii_plus_resources	twfe	visit_per1000	twfe	tw_visit_per1000	-192.592	Republic of Karelia	2023	11572.1	29.822	-222.414
S2_twfe_dii_plus_resources	twfe	visit_per1000	twfe	tw_visit_per1000	-324.772	Republic of Khakassia	2023	7736.12	-350.527	25.7546
S2_twfe_dii_plus_resources	twfe	visit_per1000	twfe	tw_visit_per1000	115.119	Republic of Dagestan	2023	7021.72	-299.041	414.16
S2_twfe_dii_plus_resources	twfe	visit_per1000	twfe	tw_visit_per1000	-540.216	Republic of Ingushetia	2023	7684.1	-139.452	-400.764
S2_twfe_dii_plus_resources	twfe	visit_per1000	twfe	tw_visit_per1000	193.711	Republic of Kalmykia	2023	8990.55	-352.015	545.726
S2_twfe_dii_plus_resources	twfe	visit_per1000	twfe	tw_visit_per1000	280.547	Krasnodar Krai	2023	8893.57	45.6459	234.901
S2_twfe_dii_plus_resources	twfe	visit_per1000	twfe	tw_visit_per1000	-158.347	Chelyabinsk Oblast	2023	8751.46	-90.1957	-68.1517
S2_twfe_dii_plus_resources	twfe	visit_per1000	twfe	tw_visit_per1000	-165.785	Krasnoyarsk Krai	2023	9183.25	-192.295	26.5097
S2_twfe_dii_plus_resources	twfe	visit_per1000	twfe	tw_visit_per1000	-261.041	Tver Oblast	2023	8728.75	221.797	-482.838
S2_twfe_dii_plus_resources	twfe	visit_per1000	twfe	tw_visit_per1000	126.618	Tula Oblast	2023	10226.7	338.005	-211.387
S2_twfe_dii_plus_resources	twfe	visit_per1000	twfe	tw_visit_per1000	450.764	Tyumen Oblast	2023	12730	195.526	255.238
S2_twfe_dii_plus_resources	twfe	visit_per1000	twfe	tw_visit_per1000	-418.6	Leningrad Oblast	2023	6623.33	-127.033	-291.567
S2_twfe_dii_plus_resources	twfe	visit_per1000	twfe	tw_visit_per1000	-417.282	Kursk Oblast	2023	8489.62	-56.5441	-360.738
S2_twfe_dii_plus_resources	twfe	visit_per1000	twfe	tw_visit_per1000	201.832	Republic of Crimea	2023	6823.31	19.7002	182.132
S2_twfe_dii_plus_resources	twfe	visit_per1000	twfe	tw_visit_per1000	209.008	Republic of Buryatia	2023	9142.7	-241.783	450.791
S2_twfe_dii_plus_resources	twfe	visit_per1000	twfe	tw_visit_per1000	-747.059	Kurgan Oblast	2023	7356.54	-135.38	-611.678
S2_twfe_dii_plus_resources	twfe	visit_per1000	twfe	tw_visit_per1000	-417.902	Republic of Adygea	2023	6521.75	-151.321	-266.581
S2_twfe_dii_plus_resources	twfe	visit_per1000	twfe	tw_visit_per1000	178.91	Republic of Bashkortostan	2023	9761.16	-9.87936	188.789
S2_twfe_dii_plus_resources	twfe	visit_per1000	twfe	tw_visit_per1000	296.256	Bryansk Oblast	2023	9607.09	-146.723	442.98
S2_twfe_dii_plus_resources	twfe	visit_per1000	twfe	tw_visit_per1000	-781.544	Udmurt Republic	2023	11085.9	105.293	-886.836
S2_twfe_dii_plus_resources	twfe	visit_per1000	twfe	tw_visit_per1000	276.104	Ulyanovsk Oblast	2023	11136.9	32.4439	243.66
S2_twfe_dii_plus_resources	twfe	visit_per1000	twfe	tw_visit_per1000	-618.357	Komi Republic	2023	11428	-313.897	-304.46
S2_twfe_dii_plus_resources	twfe	visit_per1000	twfe	tw_visit_per1000	-313.33	Kostroma Oblast	2023	10069.3	-151.431	-161.898
S2_twfe_dii_plus_resources	twfe	visit_per1000	twfe	tw_visit_per1000	507.226	Khanty-Mansi Autonomous Okrug - Yugra	2023	12290.8	-13.095	520.321
S2_twfe_dii_plus_resources	twfe	visit_per1000	twfe	tw_visit_per1000	-216.338	Kirov Oblast	2023	9950.62	144.968	-361.306
S2_twfe_dii_plus_resources	twfe	visit_per1000	twfe	tw_visit_per1000	-35.6903	Republic of Mari El	2023	9531.75	-93.1888	57.4985
S2_twfe_dii_plus_resources	twfe	visit_per1000	twfe	tw_visit_per1000	181.334	Republic of Mordovia	2023	9959.76	-16.4519	197.786
S2_twfe_dii_plus_resources	twfe	visit_per1000	twfe	tw_visit_per1000	514.628	Tambov Oblast	2023	11158.8	131.515	383.113
S2_twfe_dii_plus_resources	twfe	visit_per1000	twfe	tw_visit_per1000	167.573	Republic of Tatarstan	2023	9056.62	54.7249	112.848
S2_twfe_dii_plus_resources	twfe	visit_per1000	twfe	tw_visit_per1000	55.1324	Republic of Sakha (Yakutia)	2023	9497.68	-135.855	190.988
S2_twfe_dii_plus_resources	twfe	visit_per1000	twfe	tw_visit_per1000	606.331	Republic of North Ossetia - Alania	2023	9279.13	155.671	450.66
S2_twfe_dii_plus_resources	twfe	visit_per1000	twfe	tw_visit_per1000	-594.513	Khabarovsk Krai	2023	10936.2	-458.011	-136.502
S2_twfe_dii_plus_resources	twfe	visit_per1000	twfe	tw_visit_per1000	833.832	Kamchatka Krai	2023	10625.3	516.758	317.074
S2_twfe_dii_plus_resources	twfe	visit_per1000	twfe	tw_visit_per1000	30.6633	Ryazan Oblast	2023	9382.38	357.804	-327.141
S2_twfe_dii_plus_resources	twfe	visit_per1000	twfe	tw_visit_per1000	-519.638	Republic of Tuva	2023	7771.24	-101.35	-418.288
S2_twfe_dii_plus_resources	twfe	visit_per1000	twfe	tw_visit_per1000	707.835	Saint Petersburg	2023	13883.3	617.057	90.7783
S2_twfe_dii_plus_resources	twfe	visit_per1000	twfe	tw_visit_per1000	344.364	Karachay-Cherkess Republic	2023	6957.08	106.852	237.512
S2_twfe_dii_plus_resources	twfe	visit_per1000	twfe	tw_visit_per1000	66.365	Rostov Oblast	2023	8194.4	-47.2111	113.576
S2_twfe_dii_plus_resources	twfe	visit_per1000	twfe	tw_visit_per1000	-107.258	Kemerovo Oblast - Kuzbass	2023	9059.71	-261.885	154.627
S2_twfe_dii_plus_resources	twfe	visit_per1000	twfe	tw_visit_per1000	-1345.37	Chukotka Autonomous Okrug	2023	9298.28	-326.058	-1019.32
S2_twfe_dii_plus_resources	twfe	visit_per1000	twfe	tw_visit_per1000	-521.882	Irkutsk Oblast	2023	9214.95	-175.86	-346.022
S2_twfe_dii_plus_resources	twfe	visit_per1000	twfe	tw_visit_per1000	297.375	Chuvash Republic	2023	12882.4	147.61	149.765
S2_twfe_dii_plus_resources	twfe	visit_per1000	twfe	tw_visit_per1000	372.074	Tomsk Oblast	2023	10837	376.751	-4.67736
S2_twfe_dii_plus_resources	twfe	visit_per1000	twfe	tw_visit_per1000	66.3006	Samara Oblast	2023	9893.46	51.8966	14.404
S2_twfe_dii_plus_resources	twfe	visit_per1000	twfe	tw_visit_per1000	-161.933	Ivanovo Oblast	2023	10198.4	-116.561	-45.3712
S2_twfe_dii_plus_resources	twfe	visit_per1000	twfe	tw_visit_per1000	-209.287	Kaluga Oblast	2023	8909.96	-153.046	-56.2411
S2_twfe_dii_plus_resources	twfe	visit_per1000	twfe	tw_visit_per1000	353.547	Sakhalin Oblast	2023	11622.2	906.679	-553.132
S2_twfe_dii_plus_resources	twfe	visit_per1000	twfe	tw_visit_per1000	91.3142	Kaliningrad Oblast	2023	9377.11	164.987	-73.6726
S2_twfe_dii_plus_resources	twfe	visit_per1000	twfe	tw_visit_per1000	-210.528	Smolensk Oblast	2023	8765.04	-68.5979	-141.93
S2_twfe_dii_plus_resources	twfe	visit_per1000	twfe	tw_visit_per1000	-570.021	Kabardino-Balkarian Republic	2023	6840.98	-64.3069	-505.714
S2_twfe_dii_plus_resources	twfe	visit_per1000	twfe	tw_visit_per1000	-147.063	Sverdlovsk Oblast	2023	8975.62	-80.5372	-66.5253
S2_twfe_dii_plus_resources	twfe	visit_per1000	twfe	tw_visit_per1000	-112.024	Stavropol Krai	2023	8499.58	-117.253	5.22841
S2_twfe_dii_plus_resources	twfe	visit_per1000	twfe	tw_visit_per1000	1121.51	Jewish Autonomous Oblast	2023	10350.7	-422.305	1543.82
S2_twfe_dii_plus_resources	twfe	visit_per1000	twfe	tw_visit_per1000	684.457	Sevastopol	2023	8221.53	282.523	401.934
S2_twfe_dii_plus_resources	twfe	visit_per1000	twfe	tw_visit_per1000	-16.6357	Yaroslavl Oblast	2023	10537.9	31.5895	-48.2251
S2_twfe_dii_plus_resources	twfe	visit_per1000	twfe	tw_visit_per1000	-143.429	Saratov Oblast	2023	8975.41	-94.2101	-49.2184
S2_twfe_dii_plus_resources	twfe	visit_per1000	twfe	tw_visit_per1000	-818.168	Altai Republic	2023	7096.51	-421.002	-397.166
S2_twfe_dii_plus_resources	twfe	visit_per1000	twfe	tw_visit_per1000	94.837	Yamalo-Nenets Autonomous Okrug	2023	13505.1	405.056	-310.218
S2_twfe_dii_plus_resources	twfe	visit_per1000	twfe	tw_visit_per1000	-441.117	Altai Krai	2023	8635.85	-79.6044	-361.512
S2_twfe_dii_plus_resources	twfe	visit_per1000	twfe	tw_visit_per1000	15.7071	Voronezh Oblast	2023	10159.3	194.549	-178.842
S2_twfe_dii_plus_resources	twfe	visit_per1000	twfe	tw_visit_per1000	-19.8528	Vologda Oblast	2023	9171.29	-88.2274	68.3746
S2_twfe_dii_plus_resources	twfe	visit_per1000	twfe	tw_visit_per1000	140.09	Astrakhan Oblast	2023	9843.17	-262.18	402.27
S2_twfe_dii_plus_resources	twfe	visit_per1000	twfe	tw_visit_per1000	-1.20315	Arkhangelsk Oblast	2023	11767.8	96.2156	-97.4187
S2_twfe_dii_plus_resources	twfe	visit_per1000	twfe	tw_visit_per1000	-519.261	Amur Oblast	2024	10135.9	-260.123	-259.138
S2_twfe_dii_plus_resources	twfe	visit_per1000	twfe	tw_visit_per1000	58.5387	Arkhangelsk Oblast	2024	12005.3	-38.6582	97.1969
S2_twfe_dii_plus_resources	twfe	visit_per1000	twfe	tw_visit_per1000	119.133	Astrakhan Oblast	2024	10000	-466.878	586.011
S2_twfe_dii_plus_resources	twfe	visit_per1000	twfe	tw_visit_per1000	-135.56	Vologda Oblast	2024	9233.41	-45.1299	-90.4297
S2_twfe_dii_plus_resources	twfe	visit_per1000	twfe	tw_visit_per1000	-155.157	Altai Krai	2024	9099.64	-38.8269	-116.33
S2_twfe_dii_plus_resources	twfe	visit_per1000	twfe	tw_visit_per1000	-288.475	Altai Republic	2024	7804.03	36.5674	-325.043
S2_twfe_dii_plus_resources	twfe	visit_per1000	twfe	tw_visit_per1000	389.957	Yamalo-Nenets Autonomous Okrug	2024	13978.1	827.73	-437.773
S2_twfe_dii_plus_resources	twfe	visit_per1000	twfe	tw_visit_per1000	-317.168	Yaroslavl Oblast	2024	10415.2	-170.354	-146.814
S2_twfe_dii_plus_resources	twfe	visit_per1000	twfe	tw_visit_per1000	-1466.36	Jewish Autonomous Oblast	2024	7940.65	11.0673	-1477.42
S2_twfe_dii_plus_resources	twfe	visit_per1000	twfe	tw_visit_per1000	39.1584	Saratov Oblast	2024	9335.82	-38.2317	77.3901
S2_twfe_dii_plus_resources	twfe	visit_per1000	twfe	tw_visit_per1000	1012.05	Sevastopol	2024	8726.95	-85.9546	1098
S2_twfe_dii_plus_resources	twfe	visit_per1000	twfe	tw_visit_per1000	-134.865	Smolensk Oblast	2024	9018.53	104.906	-239.771
S2_twfe_dii_plus_resources	twfe	visit_per1000	twfe	tw_visit_per1000	368.253	Tomsk Oblast	2024	11011	616.4	-248.147
S2_twfe_dii_plus_resources	twfe	visit_per1000	twfe	tw_visit_per1000	-102.715	Stavropol Krai	2024	8686.71	-216.13	113.414
S2_twfe_dii_plus_resources	twfe	visit_per1000	twfe	tw_visit_per1000	67.4044	Sverdlovsk Oblast	2024	9367.92	72.8841	-5.47975
S2_twfe_dii_plus_resources	twfe	visit_per1000	twfe	tw_visit_per1000	-643.911	Irkutsk Oblast	2024	9270.75	-169.83	-474.082
S2_twfe_dii_plus_resources	twfe	visit_per1000	twfe	tw_visit_per1000	-231.141	Ivanovo Oblast	2024	10307	113.659	-344.8
S2_twfe_dii_plus_resources	twfe	visit_per1000	twfe	tw_visit_per1000	-479.502	Kabardino-Balkarian Republic	2024	7109.33	-156.416	-323.086
S2_twfe_dii_plus_resources	twfe	visit_per1000	twfe	tw_visit_per1000	370.589	Kaliningrad Oblast	2024	9834.21	359.43	11.1593
S2_twfe_dii_plus_resources	twfe	visit_per1000	twfe	tw_visit_per1000	-4.3545	Sakhalin Oblast	2024	11442.1	562.797	-567.152
S2_twfe_dii_plus_resources	twfe	visit_per1000	twfe	tw_visit_per1000	643.775	Samara Oblast	2024	10648.8	130.299	513.476
S2_twfe_dii_plus_resources	twfe	visit_per1000	twfe	tw_visit_per1000	51.5454	Kaluga Oblast	2024	9348.62	-104.796	156.342
S2_twfe_dii_plus_resources	twfe	visit_per1000	twfe	tw_visit_per1000	1561.64	Kamchatka Krai	2024	11531	85.8416	1475.79
S2_twfe_dii_plus_resources	twfe	visit_per1000	twfe	tw_visit_per1000	156.833	Ryazan Oblast	2024	9686.38	168.717	-11.8838
S2_twfe_dii_plus_resources	twfe	visit_per1000	twfe	tw_visit_per1000	352.319	Saint Petersburg	2024	13705.6	305.354	46.9652
S2_twfe_dii_plus_resources	twfe	visit_per1000	twfe	tw_visit_per1000	232.487	Republic of Tatarstan	2024	9299.36	172.147	60.3397
S2_twfe_dii_plus_resources	twfe	visit_per1000	twfe	tw_visit_per1000	-66.4393	Republic of Tuva	2024	8402.27	313.336	-379.775
S2_twfe_dii_plus_resources	twfe	visit_per1000	twfe	tw_visit_per1000	126.182	Rostov Oblast	2024	8432.04	-208.455	334.637
S2_twfe_dii_plus_resources	twfe	visit_per1000	twfe	tw_visit_per1000	245.168	Karachay-Cherkess Republic	2024	7035.71	279.904	-34.7367
S2_twfe_dii_plus_resources	twfe	visit_per1000	twfe	tw_visit_per1000	-528.315	Kemerovo Oblast - Kuzbass	2024	8816.48	-299.329	-228.986
S2_twfe_dii_plus_resources	twfe	visit_per1000	twfe	tw_visit_per1000	-2102.06	Chukotka Autonomous Okrug	2024	8719.42	-1120.93	-981.134
S2_twfe_dii_plus_resources	twfe	visit_per1000	twfe	tw_visit_per1000	244.879	Chuvash Republic	2024	13007.7	411.298	-166.419
S2_twfe_dii_plus_resources	twfe	visit_per1000	twfe	tw_visit_per1000	728.781	Tambov Oblast	2024	11550.8	267.55	461.231
S2_twfe_dii_plus_resources	twfe	visit_per1000	twfe	tw_visit_per1000	-1091.15	Khabarovsk Krai	2024	10617.4	-280.238	-810.916
S2_twfe_dii_plus_resources	twfe	visit_per1000	twfe	tw_visit_per1000	572.19	Republic of North Ossetia - Alania	2024	9422.82	-5.48202	577.672
S2_twfe_dii_plus_resources	twfe	visit_per1000	twfe	tw_visit_per1000	463.04	Republic of Sakha (Yakutia)	2024	10083.4	-314.435	777.475
S2_twfe_dii_plus_resources	twfe	visit_per1000	twfe	tw_visit_per1000	-122.616	Kirov Oblast	2024	10222.2	220.918	-343.534
S2_twfe_dii_plus_resources	twfe	visit_per1000	twfe	tw_visit_per1000	274.509	Republic of Mari El	2024	10019.8	25.6279	248.881
S2_twfe_dii_plus_resources	twfe	visit_per1000	twfe	tw_visit_per1000	185.216	Republic of Mordovia	2024	10141.5	-69.789	255.005
S2_twfe_dii_plus_resources	twfe	visit_per1000	twfe	tw_visit_per1000	716.484	Komi Republic	2024	12940.6	-359.719	1076.2
S2_twfe_dii_plus_resources	twfe	visit_per1000	twfe	tw_visit_per1000	-395.604	Kostroma Oblast	2024	10164.9	-69.3681	-326.236
S2_twfe_dii_plus_resources	twfe	visit_per1000	twfe	tw_visit_per1000	-152.044	Republic of Karelia	2024	11790.4	102.136	-254.18
S2_twfe_dii_plus_resources	twfe	visit_per1000	twfe	tw_visit_per1000	-435.656	Republic of Khakassia	2024	7803.06	-463.405	27.7492
S2_twfe_dii_plus_resources	twfe	visit_per1000	twfe	tw_visit_per1000	-16.5508	Republic of Dagestan	2024	7067.88	-578.929	562.378
S2_twfe_dii_plus_resources	twfe	visit_per1000	twfe	tw_visit_per1000	-371.087	Republic of Ingushetia	2024	8031.05	451.334	-822.421
S2_twfe_dii_plus_resources	twfe	visit_per1000	twfe	tw_visit_per1000	530.772	Republic of Kalmykia	2024	9505.44	-494.837	1025.61
S2_twfe_dii_plus_resources	twfe	visit_per1000	twfe	tw_visit_per1000	160.574	Krasnodar Krai	2024	8951.42	-32.0841	192.659
S2_twfe_dii_plus_resources	twfe	visit_per1000	twfe	tw_visit_per1000	0.0751327	Chelyabinsk Oblast	2024	9087.71	-83.2155	83.2907
S2_twfe_dii_plus_resources	twfe	visit_per1000	twfe	tw_visit_per1000	125.719	Tula Oblast	2024	10403.6	429.317	-303.598
S2_twfe_dii_plus_resources	twfe	visit_per1000	twfe	tw_visit_per1000	-76.0805	Tver Oblast	2024	9091.54	-45.9236	-30.1569
S2_twfe_dii_plus_resources	twfe	visit_per1000	twfe	tw_visit_per1000	-52.4768	Krasnoyarsk Krai	2024	9474.38	128.12	-180.597
S2_twfe_dii_plus_resources	twfe	visit_per1000	twfe	tw_visit_per1000	314.877	Republic of Buryatia	2024	9426.39	-23.049	337.926
S2_twfe_dii_plus_resources	twfe	visit_per1000	twfe	tw_visit_per1000	944.494	Republic of Crimea	2024	7743.79	163.791	780.703
S2_twfe_dii_plus_resources	twfe	visit_per1000	twfe	tw_visit_per1000	-1080.4	Kurgan Oblast	2024	7201.03	-145.839	-934.56
S2_twfe_dii_plus_resources	twfe	visit_per1000	twfe	tw_visit_per1000	-457.27	Kursk Oblast	2024	8627.46	-45.9818	-411.289
S2_twfe_dii_plus_resources	twfe	visit_per1000	twfe	tw_visit_per1000	-300.519	Leningrad Oblast	2024	6919.24	-113.267	-187.252
S2_twfe_dii_plus_resources	twfe	visit_per1000	twfe	tw_visit_per1000	-262.09	Republic of Adygea	2024	6855.39	-121.756	-140.334
S2_twfe_dii_plus_resources	twfe	visit_per1000	twfe	tw_visit_per1000	223.57	Republic of Bashkortostan	2024	9983.65	-124.226	347.797
S2_twfe_dii_plus_resources	twfe	visit_per1000	twfe	tw_visit_per1000	211.314	Bryansk Oblast	2024	9699.97	-98.356	309.67
S2_twfe_dii_plus_resources	twfe	visit_per1000	twfe	tw_visit_per1000	331.706	Tyumen Oblast	2024	12788.8	257.838	73.8676
S2_twfe_dii_plus_resources	twfe	visit_per1000	twfe	tw_visit_per1000	-378.69	Udmurt Republic	2024	11666.6	47.8531	-426.543
S2_twfe_dii_plus_resources	twfe	visit_per1000	twfe	tw_visit_per1000	42.0551	Ulyanovsk Oblast	2024	11080.7	431.445	-389.39
S2_twfe_dii_plus_resources	twfe	visit_per1000	twfe	tw_visit_per1000	-389.22	Chechen Republic	2024	5963.43	-92.1428	-297.077
S2_twfe_dii_plus_resources	twfe	visit_per1000	twfe	tw_visit_per1000	20.4683	Lipetsk Oblast	2024	8727.62	-101.909	122.377
S2_twfe_dii_plus_resources	twfe	visit_per1000	twfe	tw_visit_per1000	-359.601	Magadan Oblast	2024	10797.8	-789.461	429.86
S2_twfe_dii_plus_resources	twfe	visit_per1000	twfe	tw_visit_per1000	33.9247	Perm Krai	2024	10487.7	-404.094	438.019
S2_twfe_dii_plus_resources	twfe	visit_per1000	twfe	tw_visit_per1000	-201.76	Primorsky Krai	2024	9778.32	128.274	-330.034
S2_twfe_dii_plus_resources	twfe	visit_per1000	twfe	tw_visit_per1000	71.16	Pskov Oblast	2024	9027.44	-68.6166	139.777
S2_twfe_dii_plus_resources	twfe	visit_per1000	twfe	tw_visit_per1000	646.5	Oryol Oblast	2024	9916.36	86.3865	560.113
S2_twfe_dii_plus_resources	twfe	visit_per1000	twfe	tw_visit_per1000	607.257	Penza Oblast	2024	11760.1	197.048	410.21
S2_twfe_dii_plus_resources	twfe	visit_per1000	twfe	tw_visit_per1000	2770.76	Moscow	2024	15921.9	149.485	2621.28
S2_twfe_dii_plus_resources	twfe	visit_per1000	twfe	tw_visit_per1000	493.346	Moscow Oblast	2024	9129.9	-96.255	589.601
S2_twfe_dii_plus_resources	twfe	visit_per1000	twfe	tw_visit_per1000	193.475	Omsk Oblast	2024	11094.3	14.7857	178.689
S2_twfe_dii_plus_resources	twfe	visit_per1000	twfe	tw_visit_per1000	35.5262	Orenburg Oblast	2024	10356.2	-116.834	152.361
S2_twfe_dii_plus_resources	twfe	visit_per1000	twfe	tw_visit_per1000	12.4074	Murmansk Oblast	2024	11328.5	244.946	-232.538
S2_twfe_dii_plus_resources	twfe	visit_per1000	twfe	tw_visit_per1000	275.898	Voronezh Oblast	2024	10597.3	230.082	45.8154
S2_twfe_dii_plus_resources	twfe	visit_per1000	twfe	tw_visit_per1000	-56.6917	Vladimir Oblast	2024	8613.29	87.5396	-144.231
S2_twfe_dii_plus_resources	twfe	visit_per1000	twfe	tw_visit_per1000	239.653	Volgograd Oblast	2024	9974.73	388.136	-148.483
S2_twfe_dii_plus_resources	twfe	visit_per1000	twfe	tw_visit_per1000	-391.192	Belgorod Oblast	2024	8790.75	13.7029	-404.895
S2_twfe_dii_plus_resources	twfe	visit_per1000	twfe	tw_visit_per1000	-67.368	Nizhny Novgorod Oblast	2024	10265.4	166.56	-233.928
S2_twfe_dii_plus_resources	twfe	visit_per1000	twfe	tw_visit_per1000	-256.654	Novgorod Oblast	2024	8168.88	41.8745	-298.528
S2_twfe_dii_plus_resources	twfe	visit_per1000	twfe	tw_visit_per1000	936.067	Novosibirsk Oblast	2024	12038.2	198.069	737.998
S2_twfe_dii_plus_resources	twfe	visit_per1000	twfe	tw_visit_per1000	30.2952	Zabaykalsky Krai	2024	11118.8	207.492	-177.197
S3_twfe_dii_resources_socio	twfe	visit_per1000	twfe	tw_visit_per1000	544.301	Altai Krai	2018	9897.95	-5.90967	550.21
S3_twfe_dii_resources_socio	twfe	visit_per1000	twfe	tw_visit_per1000	-381.838	Arkhangelsk Oblast	2018	11628.2	11.3308	-393.168
S3_twfe_dii_resources_socio	twfe	visit_per1000	twfe	tw_visit_per1000	855.365	Astrakhan Oblast	2018	10789.4	382.152	473.213
S3_twfe_dii_resources_socio	twfe	visit_per1000	twfe	tw_visit_per1000	-42.1483	Voronezh Oblast	2018	10306.2	-39.73	-2.41826
S3_twfe_dii_resources_socio	twfe	visit_per1000	twfe	tw_visit_per1000	-330.018	Yamalo-Nenets Autonomous Okrug	2018	13266.1	-950.996	620.978
S3_twfe_dii_resources_socio	twfe	visit_per1000	twfe	tw_visit_per1000	-72.4328	Belgorod Oblast	2018	9247.69	-40.344	-32.0888
S3_twfe_dii_resources_socio	twfe	visit_per1000	twfe	tw_visit_per1000	117.884	Vologda Oblast	2018	9582.43	79.7436	38.1405
S3_twfe_dii_resources_socio	twfe	visit_per1000	twfe	tw_visit_per1000	-193.03	Volgograd Oblast	2018	9575.1	147.743	-340.772
S3_twfe_dii_resources_socio	twfe	visit_per1000	twfe	tw_visit_per1000	227.215	Bryansk Oblast	2018	9753.64	320.947	-93.7326
S3_twfe_dii_resources_socio	twfe	visit_per1000	twfe	tw_visit_per1000	-353.631	Chechen Republic	2018	6136.88	-158.685	-194.946
S3_twfe_dii_resources_socio	twfe	visit_per1000	twfe	tw_visit_per1000	-294.023	Udmurt Republic	2018	11887.4	-180.651	-113.372
S3_twfe_dii_resources_socio	twfe	visit_per1000	twfe	tw_visit_per1000	217.918	Tver Oblast	2018	9471.21	-11.2968	229.215
S3_twfe_dii_resources_socio	twfe	visit_per1000	twfe	tw_visit_per1000	997.878	Chukotka Autonomous Okrug	2018	12242.7	772.242	225.637
S3_twfe_dii_resources_socio	twfe	visit_per1000	twfe	tw_visit_per1000	-88.4316	Chelyabinsk Oblast	2018	9072.18	136.166	-224.598
S3_twfe_dii_resources_socio	twfe	visit_per1000	twfe	tw_visit_per1000	292.699	Vladimir Oblast	2018	9045.11	-174.751	467.45
S3_twfe_dii_resources_socio	twfe	visit_per1000	twfe	tw_visit_per1000	-341.824	Ulyanovsk Oblast	2018	10762.8	-11.5458	-330.278
S3_twfe_dii_resources_socio	twfe	visit_per1000	twfe	tw_visit_per1000	-567.075	Tyumen Oblast	2018	11907.7	-263.059	-304.016
S3_twfe_dii_resources_socio	twfe	visit_per1000	twfe	tw_visit_per1000	-194.214	Chuvash Republic	2018	12600.8	-210.493	16.2799
S3_twfe_dii_resources_socio	twfe	visit_per1000	twfe	tw_visit_per1000	-555.188	Irkutsk Oblast	2018	9539.78	192.365	-747.553
S3_twfe_dii_resources_socio	twfe	visit_per1000	twfe	tw_visit_per1000	-247.797	Tomsk Oblast	2018	10406.6	142.84	-390.636
S3_twfe_dii_resources_socio	twfe	visit_per1000	twfe	tw_visit_per1000	-219.535	Tula Oblast	2018	10110.4	-398.745	179.21
S3_twfe_dii_resources_socio	twfe	visit_per1000	twfe	tw_visit_per1000	193.742	Kaliningrad Oblast	2018	9668.59	-205.728	399.47
S3_twfe_dii_resources_socio	twfe	visit_per1000	twfe	tw_visit_per1000	29.2154	Samara Oblast	2018	9999.9	-43.8669	73.0823
S3_twfe_dii_resources_socio	twfe	visit_per1000	twfe	tw_visit_per1000	241.751	Kaluga Oblast	2018	9603.22	-12.481	254.232
S3_twfe_dii_resources_socio	twfe	visit_per1000	twfe	tw_visit_per1000	430.319	Smolensk Oblast	2018	9679.18	262.399	167.92
S3_twfe_dii_resources_socio	twfe	visit_per1000	twfe	tw_visit_per1000	258.314	Jewish Autonomous Oblast	2018	9982.7	177.49	80.8244
S3_twfe_dii_resources_socio	twfe	visit_per1000	twfe	tw_visit_per1000	529.911	Kabardino-Balkarian Republic	2018	8271.64	-74.8889	604.8
S3_twfe_dii_resources_socio	twfe	visit_per1000	twfe	tw_visit_per1000	-600.034	Sevastopol	2018	7019.18	-122.576	-477.458
S3_twfe_dii_resources_socio	twfe	visit_per1000	twfe	tw_visit_per1000	-371.87	Ivanovo Oblast	2018	10277.8	-68.2824	-303.587
S3_twfe_dii_resources_socio	twfe	visit_per1000	twfe	tw_visit_per1000	-560.685	Tambov Oblast	2018	10212.9	-531.916	-28.769
S3_twfe_dii_resources_socio	twfe	visit_per1000	twfe	tw_visit_per1000	-226.349	Sverdlovsk Oblast	2018	9135.92	-10.131	-216.218
S3_twfe_dii_resources_socio	twfe	visit_per1000	twfe	tw_visit_per1000	125.521	Stavropol Krai	2018	9005.06	46.6205	78.9004
S3_twfe_dii_resources_socio	twfe	visit_per1000	twfe	tw_visit_per1000	194.044	Saratov Oblast	2018	9557.17	165.001	29.0423
S3_twfe_dii_resources_socio	twfe	visit_per1000	twfe	tw_visit_per1000	-527.666	Kamchatka Krai	2018	9254.37	-59.5744	-468.092
S3_twfe_dii_resources_socio	twfe	visit_per1000	twfe	tw_visit_per1000	-5.26966	Karachay-Cherkess Republic	2018	6817.4	-12.0229	6.75327
S3_twfe_dii_resources_socio	twfe	visit_per1000	twfe	tw_visit_per1000	-1239.19	Saint Petersburg	2018	12128.4	-1152.14	-87.0495
S3_twfe_dii_resources_socio	twfe	visit_per1000	twfe	tw_visit_per1000	-725.829	Sakhalin Oblast	2018	10794.3	-1074.11	348.283
S3_twfe_dii_resources_socio	twfe	visit_per1000	twfe	tw_visit_per1000	180.382	Ryazan Oblast	2018	9756.78	-362.613	542.995
S3_twfe_dii_resources_socio	twfe	visit_per1000	twfe	tw_visit_per1000	293.747	Rostov Oblast	2018	8651.56	38.9455	254.801
S3_twfe_dii_resources_socio	twfe	visit_per1000	twfe	tw_visit_per1000	547.551	Republic of Tuva	2018	9100.32	358.999	188.552
S3_twfe_dii_resources_socio	twfe	visit_per1000	twfe	tw_visit_per1000	302.648	Kemerovo Oblast - Kuzbass	2018	9808.49	387.232	-84.5845
S3_twfe_dii_resources_socio	twfe	visit_per1000	twfe	tw_visit_per1000	191.365	Khabarovsk Krai	2018	12154.8	374.309	-182.944
S3_twfe_dii_resources_socio	twfe	visit_per1000	twfe	tw_visit_per1000	543.474	Republic of Sakha (Yakutia)	2018	10159.7	242.867	300.607
S3_twfe_dii_resources_socio	twfe	visit_per1000	twfe	tw_visit_per1000	-392.433	Republic of Bashkortostan	2018	9403.37	-20.1053	-372.328
S3_twfe_dii_resources_socio	twfe	visit_per1000	twfe	tw_visit_per1000	16.8948	Lipetsk Oblast	2018	8793.62	226.316	-209.421
S3_twfe_dii_resources_socio	twfe	visit_per1000	twfe	tw_visit_per1000	267.588	Leningrad Oblast	2018	7610.42	397.532	-129.943
S3_twfe_dii_resources_socio	twfe	visit_per1000	twfe	tw_visit_per1000	620.685	Kursk Oblast	2018	9854.61	23.2107	597.475
S3_twfe_dii_resources_socio	twfe	visit_per1000	twfe	tw_visit_per1000	470.285	Republic of Dagestan	2018	7630.46	381.081	89.2037
S3_twfe_dii_resources_socio	twfe	visit_per1000	twfe	tw_visit_per1000	-378.725	Republic of Mari El	2018	9393.78	92.295	-471.02
S3_twfe_dii_resources_socio	twfe	visit_per1000	twfe	tw_visit_per1000	255.539	Republic of Ingushetia	2018	8792.51	480.116	-224.577
S3_twfe_dii_resources_socio	twfe	visit_per1000	twfe	tw_visit_per1000	653.519	Republic of Kalmykia	2018	9612.71	613.117	40.4013
S3_twfe_dii_resources_socio	twfe	visit_per1000	twfe	tw_visit_per1000	14.3722	Krasnoyarsk Krai	2018	9622.96	132.977	-118.605
S3_twfe_dii_resources_socio	twfe	visit_per1000	twfe	tw_visit_per1000	350.528	Kurgan Oblast	2018	8885.01	262.883	87.6448
S3_twfe_dii_resources_socio	twfe	visit_per1000	twfe	tw_visit_per1000	-79.3626	Republic of Crimea	2018	6635.51	94.6609	-174.024
S3_twfe_dii_resources_socio	twfe	visit_per1000	twfe	tw_visit_per1000	546.444	Republic of Khakassia	2018	8930.76	532.138	14.3061
S3_twfe_dii_resources_socio	twfe	visit_per1000	twfe	tw_visit_per1000	-6.81231	Republic of Karelia	2018	12034	-375.377	368.564
S3_twfe_dii_resources_socio	twfe	visit_per1000	twfe	tw_visit_per1000	511.119	Republic of North Ossetia - Alania	2018	9339.37	-176.35	687.47
S3_twfe_dii_resources_socio	twfe	visit_per1000	twfe	tw_visit_per1000	-19.6732	Kostroma Oblast	2018	10679.7	73.5463	-93.2195
S3_twfe_dii_resources_socio	twfe	visit_per1000	twfe	tw_visit_per1000	-5.85284	Krasnodar Krai	2018	8831.22	-59.3022	53.4493
S3_twfe_dii_resources_socio	twfe	visit_per1000	twfe	tw_visit_per1000	384.638	Republic of Mordovia	2018	10383	-107.218	491.856
S3_twfe_dii_resources_socio	twfe	visit_per1000	twfe	tw_visit_per1000	327.78	Komi Republic	2018	12505.5	353.461	-25.6802
S3_twfe_dii_resources_socio	twfe	visit_per1000	twfe	tw_visit_per1000	-154.546	Kirov Oblast	2018	10283.7	-394.698	240.152
S3_twfe_dii_resources_socio	twfe	visit_per1000	twfe	tw_visit_per1000	-689.813	Khanty-Mansi Autonomous Okrug - Yugra	2018	11396.8	-76.5247	-613.289
S3_twfe_dii_resources_socio	twfe	visit_per1000	twfe	tw_visit_per1000	117.533	Republic of Tatarstan	2018	9218.64	-63.0457	180.578
S3_twfe_dii_resources_socio	twfe	visit_per1000	twfe	tw_visit_per1000	2.30679	Republic of Buryatia	2018	9134.33	395.333	-393.027
S3_twfe_dii_resources_socio	twfe	visit_per1000	twfe	tw_visit_per1000	1125.83	Magadan Oblast	2018	12416.2	712.904	412.924
S3_twfe_dii_resources_socio	twfe	visit_per1000	twfe	tw_visit_per1000	120.72	Primorsky Krai	2018	10207.4	-6.93879	127.659
S3_twfe_dii_resources_socio	twfe	visit_per1000	twfe	tw_visit_per1000	-2648.42	Moscow	2018	10113.9	-1541.08	-1107.33
S3_twfe_dii_resources_socio	twfe	visit_per1000	twfe	tw_visit_per1000	-14.2778	Pskov Oblast	2018	9003.13	307.515	-321.793
S3_twfe_dii_resources_socio	twfe	visit_per1000	twfe	tw_visit_per1000	345.678	Perm Krai	2018	10866.8	400.803	-55.1254
S3_twfe_dii_resources_socio	twfe	visit_per1000	twfe	tw_visit_per1000	-359.187	Penza Oblast	2018	10765.4	-322.687	-36.5004
S3_twfe_dii_resources_socio	twfe	visit_per1000	twfe	tw_visit_per1000	917.072	Republic of Adygea	2018	8151.22	113.472	803.6
S3_twfe_dii_resources_socio	twfe	visit_per1000	twfe	tw_visit_per1000	-785.806	Moscow Oblast	2018	7841.52	-761.55	-24.2559
S3_twfe_dii_resources_socio	twfe	visit_per1000	twfe	tw_visit_per1000	-31.3806	Murmansk Oblast	2018	11355.7	105.142	-136.523
S3_twfe_dii_resources_socio	twfe	visit_per1000	twfe	tw_visit_per1000	-47.0233	Orenburg Oblast	2018	10340.7	215.704	-262.727
S3_twfe_dii_resources_socio	twfe	visit_per1000	twfe	tw_visit_per1000	-676.084	Novosibirsk Oblast	2018	10343	-203.426	-472.658
S3_twfe_dii_resources_socio	twfe	visit_per1000	twfe	tw_visit_per1000	63.6419	Nizhny Novgorod Oblast	2018	10480.6	-92.6166	156.258
S3_twfe_dii_resources_socio	twfe	visit_per1000	twfe	tw_visit_per1000	97.7961	Novgorod Oblast	2018	8639.09	85.6646	12.1315
S3_twfe_dii_resources_socio	twfe	visit_per1000	twfe	tw_visit_per1000	-277.306	Nenets Autonomous Okrug	2018	12371.4	-432.6	155.294
S3_twfe_dii_resources_socio	twfe	visit_per1000	twfe	tw_visit_per1000	267.991	Oryol Oblast	2018	9503.08	61.7866	206.204
S3_twfe_dii_resources_socio	twfe	visit_per1000	twfe	tw_visit_per1000	-84.3293	Omsk Oblast	2018	10857.2	165.591	-249.92
S3_twfe_dii_resources_socio	twfe	visit_per1000	twfe	tw_visit_per1000	299.767	Altai Republic	2018	8513.34	308.64	-8.87369
S3_twfe_dii_resources_socio	twfe	visit_per1000	twfe	tw_visit_per1000	72.0526	Amur Oblast	2018	10886.7	-67.7852	139.838
S3_twfe_dii_resources_socio	twfe	visit_per1000	twfe	tw_visit_per1000	106.448	Yaroslavl Oblast	2018	10964.7	202.325	-95.8768
S3_twfe_dii_resources_socio	twfe	visit_per1000	twfe	tw_visit_per1000	-482.359	Zabaykalsky Krai	2018	10674.1	-99.7556	-382.604
S3_twfe_dii_resources_socio	twfe	visit_per1000	twfe	tw_visit_per1000	-767.385	Sevastopol	2019	6910.78	-577.373	-190.012
S3_twfe_dii_resources_socio	twfe	visit_per1000	twfe	tw_visit_per1000	1044.71	Kabardino-Balkarian Republic	2019	8845.39	127.452	917.257
S3_twfe_dii_resources_socio	twfe	visit_per1000	twfe	tw_visit_per1000	-283.357	Tambov Oblast	2019	10549.1	-273.421	-9.93634
S3_twfe_dii_resources_socio	twfe	visit_per1000	twfe	tw_visit_per1000	114.571	Samara Oblast	2019	10144.2	112.676	1.89512
S3_twfe_dii_resources_socio	twfe	visit_per1000	twfe	tw_visit_per1000	329.626	Kaliningrad Oblast	2019	9863.42	-74.4387	404.064
S3_twfe_dii_resources_socio	twfe	visit_per1000	twfe	tw_visit_per1000	402.247	Smolensk Oblast	2019	9710.05	170.082	232.166
S3_twfe_dii_resources_socio	twfe	visit_per1000	twfe	tw_visit_per1000	300.836	Ryazan Oblast	2019	9936.18	-149.506	450.342
S3_twfe_dii_resources_socio	twfe	visit_per1000	twfe	tw_visit_per1000	86.993	Jewish Autonomous Oblast	2019	9870.32	420.697	-333.704
S3_twfe_dii_resources_socio	twfe	visit_per1000	twfe	tw_visit_per1000	-183.718	Ivanovo Oblast	2019	10524.9	-12.9506	-170.767
S3_twfe_dii_resources_socio	twfe	visit_per1000	twfe	tw_visit_per1000	-116.064	Sverdlovsk Oblast	2019	9305.15	12.1968	-128.261
S3_twfe_dii_resources_socio	twfe	visit_per1000	twfe	tw_visit_per1000	119.236	Stavropol Krai	2019	9057.72	-33.8641	153.1
S3_twfe_dii_resources_socio	twfe	visit_per1000	twfe	tw_visit_per1000	339.071	Republic of Sakha (Yakutia)	2019	10014.2	310.161	28.9102
S3_twfe_dii_resources_socio	twfe	visit_per1000	twfe	tw_visit_per1000	-201.217	Khabarovsk Krai	2019	11821.2	214.238	-415.455
S3_twfe_dii_resources_socio	twfe	visit_per1000	twfe	tw_visit_per1000	130.531	Kemerovo Oblast - Kuzbass	2019	9695.32	122.332	8.19912
S3_twfe_dii_resources_socio	twfe	visit_per1000	twfe	tw_visit_per1000	434.442	Republic of Tuva	2019	9046.16	1.28183	433.16
S3_twfe_dii_resources_socio	twfe	visit_per1000	twfe	tw_visit_per1000	7.38148	Rostov Oblast	2019	8424.15	-70.7805	78.1619
S3_twfe_dii_resources_socio	twfe	visit_per1000	twfe	tw_visit_per1000	-739.722	Saint Petersburg	2019	12686.8	-585.345	-154.377
S3_twfe_dii_resources_socio	twfe	visit_per1000	twfe	tw_visit_per1000	-6.65839	Karachay-Cherkess Republic	2019	6874.96	-88.3525	81.6941
S3_twfe_dii_resources_socio	twfe	visit_per1000	twfe	tw_visit_per1000	161.469	Saratov Oblast	2019	9583.54	117.423	44.0464
S3_twfe_dii_resources_socio	twfe	visit_per1000	twfe	tw_visit_per1000	-386.546	Sakhalin Oblast	2019	11192.6	-143.696	-242.85
S3_twfe_dii_resources_socio	twfe	visit_per1000	twfe	tw_visit_per1000	-549.924	Kamchatka Krai	2019	9291.06	-273.451	-276.473
S3_twfe_dii_resources_socio	twfe	visit_per1000	twfe	tw_visit_per1000	80.4135	Kaluga Oblast	2019	9500.83	137.602	-57.1888
S3_twfe_dii_resources_socio	twfe	visit_per1000	twfe	tw_visit_per1000	-236.563	Chelyabinsk Oblast	2019	8982.99	115.764	-352.327
S3_twfe_dii_resources_socio	twfe	visit_per1000	twfe	tw_visit_per1000	-311.943	Chuvash Republic	2019	12542	-204.945	-106.998
S3_twfe_dii_resources_socio	twfe	visit_per1000	twfe	tw_visit_per1000	394.115	Chukotka Autonomous Okrug	2019	11697.9	-512.983	907.098
S3_twfe_dii_resources_socio	twfe	visit_per1000	twfe	tw_visit_per1000	-229.345	Ulyanovsk Oblast	2019	10934.2	86.9446	-316.289
S3_twfe_dii_resources_socio	twfe	visit_per1000	twfe	tw_visit_per1000	312.986	Udmurt Republic	2019	12553.3	-116.204	429.19
S3_twfe_dii_resources_socio	twfe	visit_per1000	twfe	tw_visit_per1000	-140.923	Tula Oblast	2019	10248	-198.67	57.7471
S3_twfe_dii_resources_socio	twfe	visit_per1000	twfe	tw_visit_per1000	276.086	Tomsk Oblast	2019	10989.4	-231.046	507.132
S3_twfe_dii_resources_socio	twfe	visit_per1000	twfe	tw_visit_per1000	-717.993	Irkutsk Oblast	2019	9435.92	172.025	-890.018
S3_twfe_dii_resources_socio	twfe	visit_per1000	twfe	tw_visit_per1000	-264.424	Tyumen Oblast	2019	12269.3	-165.971	-98.4535
S3_twfe_dii_resources_socio	twfe	visit_per1000	twfe	tw_visit_per1000	-204.042	Tver Oblast	2019	9108.19	-148.703	-55.3398
S3_twfe_dii_resources_socio	twfe	visit_per1000	twfe	tw_visit_per1000	92.7674	Yamalo-Nenets Autonomous Okrug	2019	13747.8	-609.431	702.198
S3_twfe_dii_resources_socio	twfe	visit_per1000	twfe	tw_visit_per1000	-197.684	Vologda Oblast	2019	9325.81	29.0422	-226.726
S3_twfe_dii_resources_socio	twfe	visit_per1000	twfe	tw_visit_per1000	99.5641	Volgograd Oblast	2019	9926.64	143.741	-44.1769
S3_twfe_dii_resources_socio	twfe	visit_per1000	twfe	tw_visit_per1000	-294.756	Chechen Republic	2019	6254.7	-185.972	-108.784
S3_twfe_dii_resources_socio	twfe	visit_per1000	twfe	tw_visit_per1000	69.7617	Bryansk Oblast	2019	9655.14	218.244	-148.482
S3_twfe_dii_resources_socio	twfe	visit_per1000	twfe	tw_visit_per1000	135.392	Belgorod Oblast	2019	9514.47	-73.1765	208.568
S3_twfe_dii_resources_socio	twfe	visit_per1000	twfe	tw_visit_per1000	-154.822	Voronezh Oblast	2019	10252.5	49.9661	-204.788
S3_twfe_dii_resources_socio	twfe	visit_per1000	twfe	tw_visit_per1000	-309.038	Vladimir Oblast	2019	8502.33	-142.854	-166.184
S3_twfe_dii_resources_socio	twfe	visit_per1000	twfe	tw_visit_per1000	-211.544	Arkhangelsk Oblast	2019	11857.4	35.7609	-247.304
S3_twfe_dii_resources_socio	twfe	visit_per1000	twfe	tw_visit_per1000	124.502	Astrakhan Oblast	2019	10117.5	387.122	-262.62
S3_twfe_dii_resources_socio	twfe	visit_per1000	twfe	tw_visit_per1000	361.527	Altai Krai	2019	9774.12	6.76605	354.761
S3_twfe_dii_resources_socio	twfe	visit_per1000	twfe	tw_visit_per1000	479.423	Zabaykalsky Krai	2019	11694.8	93.8365	385.587
S3_twfe_dii_resources_socio	twfe	visit_per1000	twfe	tw_visit_per1000	-321.523	Yaroslavl Oblast	2019	10595.7	-421.072	99.5486
S3_twfe_dii_resources_socio	twfe	visit_per1000	twfe	tw_visit_per1000	447.022	Amur Oblast	2019	11320.6	23.4296	423.592
S3_twfe_dii_resources_socio	twfe	visit_per1000	twfe	tw_visit_per1000	-394.433	Omsk Oblast	2019	10606.1	143.043	-537.476
S3_twfe_dii_resources_socio	twfe	visit_per1000	twfe	tw_visit_per1000	749.606	Altai Republic	2019	9022.12	148.508	601.098
S3_twfe_dii_resources_socio	twfe	visit_per1000	twfe	tw_visit_per1000	-157.065	Nenets Autonomous Okrug	2019	12550.6	-169.475	12.4098
S3_twfe_dii_resources_socio	twfe	visit_per1000	twfe	tw_visit_per1000	-22.2955	Oryol Oblast	2019	9271.74	60.2227	-82.5183
S3_twfe_dii_resources_socio	twfe	visit_per1000	twfe	tw_visit_per1000	-90.0876	Orenburg Oblast	2019	10356.6	150.124	-240.212
S3_twfe_dii_resources_socio	twfe	visit_per1000	twfe	tw_visit_per1000	-790.089	Novosibirsk Oblast	2019	10288	-134.273	-655.816
S3_twfe_dii_resources_socio	twfe	visit_per1000	twfe	tw_visit_per1000	245.131	Novgorod Oblast	2019	8845.37	93.2382	151.893
S3_twfe_dii_resources_socio	twfe	visit_per1000	twfe	tw_visit_per1000	207.22	Perm Krai	2019	10787.2	316.819	-109.599
S3_twfe_dii_resources_socio	twfe	visit_per1000	twfe	tw_visit_per1000	138.785	Primorsky Krai	2019	10284.4	235.003	-96.2182
S3_twfe_dii_resources_socio	twfe	visit_per1000	twfe	tw_visit_per1000	-36.7006	Pskov Oblast	2019	9039.66	-265.844	229.143
S3_twfe_dii_resources_socio	twfe	visit_per1000	twfe	tw_visit_per1000	987.577	Magadan Oblast	2019	12336.9	537.703	449.873
S3_twfe_dii_resources_socio	twfe	visit_per1000	twfe	tw_visit_per1000	23.1516	Lipetsk Oblast	2019	8858.83	329.5	-306.349
S3_twfe_dii_resources_socio	twfe	visit_per1000	twfe	tw_visit_per1000	-317.918	Republic of Buryatia	2019	8873.05	289.635	-607.553
S3_twfe_dii_resources_socio	twfe	visit_per1000	twfe	tw_visit_per1000	197.197	Murmansk Oblast	2019	11643.2	11.3317	185.865
S3_twfe_dii_resources_socio	twfe	visit_per1000	twfe	tw_visit_per1000	-314.548	Moscow Oblast	2019	8371.72	-217.062	-97.4863
S3_twfe_dii_resources_socio	twfe	visit_per1000	twfe	tw_visit_per1000	-2099.47	Moscow	2019	10721.8	-1151.51	-947.959
S3_twfe_dii_resources_socio	twfe	visit_per1000	twfe	tw_visit_per1000	-663.755	Penza Oblast	2019	10519.8	-265.003	-398.752
S3_twfe_dii_resources_socio	twfe	visit_per1000	twfe	tw_visit_per1000	-12.0283	Krasnoyarsk Krai	2019	9655.51	171.69	-183.719
S3_twfe_dii_resources_socio	twfe	visit_per1000	twfe	tw_visit_per1000	856.872	Republic of Kalmykia	2019	9875.01	266.587	590.286
S3_twfe_dii_resources_socio	twfe	visit_per1000	twfe	tw_visit_per1000	-26.8621	Kostroma Oblast	2019	10731.5	224.524	-251.386
S3_twfe_dii_resources_socio	twfe	visit_per1000	twfe	tw_visit_per1000	458.316	Republic of North Ossetia - Alania	2019	9345.51	23.6609	434.655
S3_twfe_dii_resources_socio	twfe	visit_per1000	twfe	tw_visit_per1000	323.187	Republic of Khakassia	2019	8766.45	477.636	-154.448
S3_twfe_dii_resources_socio	twfe	visit_per1000	twfe	tw_visit_per1000	-97.7703	Krasnodar Krai	2019	8798.25	-154.24	56.4692
S3_twfe_dii_resources_socio	twfe	visit_per1000	twfe	tw_visit_per1000	-62.1993	Republic of Karelia	2019	12037.6	-185.402	123.202
S3_twfe_dii_resources_socio	twfe	visit_per1000	twfe	tw_visit_per1000	227.012	Kirov Oblast	2019	10724.2	-83.9791	310.991
S3_twfe_dii_resources_socio	twfe	visit_per1000	twfe	tw_visit_per1000	-87.622	Republic of Mordovia	2019	9969.69	-62.8403	-24.7817
S3_twfe_dii_resources_socio	twfe	visit_per1000	twfe	tw_visit_per1000	409.538	Komi Republic	2019	12646.2	280.279	129.259
S3_twfe_dii_resources_socio	twfe	visit_per1000	twfe	tw_visit_per1000	-498.919	Khanty-Mansi Autonomous Okrug - Yugra	2019	11646.7	76.7737	-575.693
S3_twfe_dii_resources_socio	twfe	visit_per1000	twfe	tw_visit_per1000	-99.7522	Republic of Tatarstan	2019	9060.3	-17.756	-81.9962
S3_twfe_dii_resources_socio	twfe	visit_per1000	twfe	tw_visit_per1000	-324.731	Republic of Bashkortostan	2019	9530.02	40.6662	-365.397
S3_twfe_dii_resources_socio	twfe	visit_per1000	twfe	tw_visit_per1000	-15.9665	Leningrad Oblast	2019	7385.81	112.992	-128.959
S3_twfe_dii_resources_socio	twfe	visit_per1000	twfe	tw_visit_per1000	512.872	Kursk Oblast	2019	9805.74	-3.5133	516.386
S3_twfe_dii_resources_socio	twfe	visit_per1000	twfe	tw_visit_per1000	101.453	Republic of Dagestan	2019	7320.58	291.923	-190.47
S3_twfe_dii_resources_socio	twfe	visit_per1000	twfe	tw_visit_per1000	-71.9056	Republic of Crimea	2019	6701.91	-160.064	88.1588
S3_twfe_dii_resources_socio	twfe	visit_per1000	twfe	tw_visit_per1000	697.811	Republic of Adygea	2019	7990.91	192.744	505.067
S3_twfe_dii_resources_socio	twfe	visit_per1000	twfe	tw_visit_per1000	69.6629	Republic of Ingushetia	2019	8665.58	259.337	-189.675
S3_twfe_dii_resources_socio	twfe	visit_per1000	twfe	tw_visit_per1000	-123.448	Republic of Mari El	2019	9708	75.4096	-198.858
S3_twfe_dii_resources_socio	twfe	visit_per1000	twfe	tw_visit_per1000	161.792	Nizhny Novgorod Oblast	2019	10637.7	47.8235	113.968
S3_twfe_dii_resources_socio	twfe	visit_per1000	twfe	tw_visit_per1000	424.906	Kurgan Oblast	2019	9018.34	199.214	225.692
S3_twfe_dii_resources_socio	twfe	visit_per1000	twfe	tw_visit_per1000	-97.7673	Arkhangelsk Oblast	2020	10274.8	-174.501	76.734
S3_twfe_dii_resources_socio	twfe	visit_per1000	twfe	tw_visit_per1000	-341.746	Altai Krai	2020	7374.41	91.6387	-433.385
S3_twfe_dii_resources_socio	twfe	visit_per1000	twfe	tw_visit_per1000	-13.5034	Vladimir Oblast	2020	7101.42	-32.8893	19.3859
S3_twfe_dii_resources_socio	twfe	visit_per1000	twfe	tw_visit_per1000	-512.381	Astrakhan Oblast	2020	7784.17	278.582	-790.963
S3_twfe_dii_resources_socio	twfe	visit_per1000	twfe	tw_visit_per1000	96.6484	Voronezh Oblast	2020	8807.54	-184.919	281.567
S3_twfe_dii_resources_socio	twfe	visit_per1000	twfe	tw_visit_per1000	-1185.96	Yamalo-Nenets Autonomous Okrug	2020	10772.7	12.917	-1198.87
S3_twfe_dii_resources_socio	twfe	visit_per1000	twfe	tw_visit_per1000	-151.374	Bryansk Oblast	2020	7737.56	105.118	-256.492
S3_twfe_dii_resources_socio	twfe	visit_per1000	twfe	tw_visit_per1000	858.546	Belgorod Oblast	2020	8541.18	-223.376	1081.92
S3_twfe_dii_resources_socio	twfe	visit_per1000	twfe	tw_visit_per1000	185.222	Volgograd Oblast	2020	8315.86	81.6563	103.566
S3_twfe_dii_resources_socio	twfe	visit_per1000	twfe	tw_visit_per1000	16.6319	Vologda Oblast	2020	7843.69	5.05747	11.5744
S3_twfe_dii_resources_socio	twfe	visit_per1000	twfe	tw_visit_per1000	139.091	Ulyanovsk Oblast	2020	9606.2	70.7519	68.3388
S3_twfe_dii_resources_socio	twfe	visit_per1000	twfe	tw_visit_per1000	599.569	Udmurt Republic	2020	11143.5	-15.6578	615.226
S3_twfe_dii_resources_socio	twfe	visit_per1000	twfe	tw_visit_per1000	330.104	Chelyabinsk Oblast	2020	7853.22	4.579	325.525
S3_twfe_dii_resources_socio	twfe	visit_per1000	twfe	tw_visit_per1000	985.23	Chechen Republic	2020	5838.25	109.078	876.151
S3_twfe_dii_resources_socio	twfe	visit_per1000	twfe	tw_visit_per1000	126.026	Tver Oblast	2020	7741.82	-131.808	257.834
S3_twfe_dii_resources_socio	twfe	visit_per1000	twfe	tw_visit_per1000	651.578	Chukotka Autonomous Okrug	2020	10258.9	-167.421	819
S3_twfe_dii_resources_socio	twfe	visit_per1000	twfe	tw_visit_per1000	-281.17	Chuvash Republic	2020	10876.3	-104.09	-177.08
S3_twfe_dii_resources_socio	twfe	visit_per1000	twfe	tw_visit_per1000	-351.971	Tyumen Oblast	2020	10485.3	-242.82	-109.151
S3_twfe_dii_resources_socio	twfe	visit_per1000	twfe	tw_visit_per1000	-785.245	Irkutsk Oblast	2020	7672.23	1.7377	-786.983
S3_twfe_dii_resources_socio	twfe	visit_per1000	twfe	tw_visit_per1000	172.193	Tambov Oblast	2020	9308.24	-29.7627	201.956
S3_twfe_dii_resources_socio	twfe	visit_per1000	twfe	tw_visit_per1000	-1078.12	Tomsk Oblast	2020	7938.76	-856.351	-221.773
S3_twfe_dii_resources_socio	twfe	visit_per1000	twfe	tw_visit_per1000	176.646	Tula Oblast	2020	8869.1	-124.779	301.425
S3_twfe_dii_resources_socio	twfe	visit_per1000	twfe	tw_visit_per1000	596.047	Khabarovsk Krai	2020	10922	209.938	386.108
S3_twfe_dii_resources_socio	twfe	visit_per1000	twfe	tw_visit_per1000	209.01	Kemerovo Oblast - Kuzbass	2020	8077.36	-9.54859	218.558
S3_twfe_dii_resources_socio	twfe	visit_per1000	twfe	tw_visit_per1000	382.638	Republic of Tuva	2020	7297.91	-82.748	465.386
S3_twfe_dii_resources_socio	twfe	visit_per1000	twfe	tw_visit_per1000	168.246	Rostov Oblast	2020	6888.57	82.9041	85.3423
S3_twfe_dii_resources_socio	twfe	visit_per1000	twfe	tw_visit_per1000	343.164	Sakhalin Oblast	2020	10225.8	-184.751	527.915
S3_twfe_dii_resources_socio	twfe	visit_per1000	twfe	tw_visit_per1000	46.2085	Karachay-Cherkess Republic	2020	5231.39	-93.8649	140.073
S3_twfe_dii_resources_socio	twfe	visit_per1000	twfe	tw_visit_per1000	206.607	Ryazan Oblast	2020	8145.51	-61.9255	268.532
S3_twfe_dii_resources_socio	twfe	visit_per1000	twfe	tw_visit_per1000	-210.089	Saint Petersburg	2020	11520	-26.215	-183.874
S3_twfe_dii_resources_socio	twfe	visit_per1000	twfe	tw_visit_per1000	-595.972	Kamchatka Krai	2020	7548.57	-325.538	-270.433
S3_twfe_dii_resources_socio	twfe	visit_per1000	twfe	tw_visit_per1000	327.512	Saratov Oblast	2020	8053.15	74.6941	252.818
S3_twfe_dii_resources_socio	twfe	visit_per1000	twfe	tw_visit_per1000	-150.683	Sevastopol	2020	5831.04	-189.235	38.553
S3_twfe_dii_resources_socio	twfe	visit_per1000	twfe	tw_visit_per1000	335.282	Smolensk Oblast	2020	7946.65	-32.0287	367.31
S3_twfe_dii_resources_socio	twfe	visit_per1000	twfe	tw_visit_per1000	329.722	Kabardino-Balkarian Republic	2020	6433.97	163.976	165.746
S3_twfe_dii_resources_socio	twfe	visit_per1000	twfe	tw_visit_per1000	-336.372	Kaliningrad Oblast	2020	7500.98	-181.893	-154.479
S3_twfe_dii_resources_socio	twfe	visit_per1000	twfe	tw_visit_per1000	183.48	Kaluga Oblast	2020	7907.46	-13.6712	197.151
S3_twfe_dii_resources_socio	twfe	visit_per1000	twfe	tw_visit_per1000	72.6229	Samara Oblast	2020	8405.81	25.1828	47.4401
S3_twfe_dii_resources_socio	twfe	visit_per1000	twfe	tw_visit_per1000	-236.005	Jewish Autonomous Oblast	2020	7850.89	243.477	-479.482
S3_twfe_dii_resources_socio	twfe	visit_per1000	twfe	tw_visit_per1000	307.491	Ivanovo Oblast	2020	9319.64	168.528	138.963
S3_twfe_dii_resources_socio	twfe	visit_per1000	twfe	tw_visit_per1000	480.049	Stavropol Krai	2020	7722.09	72.2857	407.763
S3_twfe_dii_resources_socio	twfe	visit_per1000	twfe	tw_visit_per1000	122.83	Sverdlovsk Oblast	2020	7847.61	79.4332	43.3968
S3_twfe_dii_resources_socio	twfe	visit_per1000	twfe	tw_visit_per1000	334.116	Republic of Tatarstan	2020	7797.73	32.8069	301.309
S3_twfe_dii_resources_socio	twfe	visit_per1000	twfe	tw_visit_per1000	-896.978	Republic of Sakha (Yakutia)	2020	7081.72	-158.488	-738.49
S3_twfe_dii_resources_socio	twfe	visit_per1000	twfe	tw_visit_per1000	286.493	Kirov Oblast	2020	9087.21	139.693	146.8
S3_twfe_dii_resources_socio	twfe	visit_per1000	twfe	tw_visit_per1000	-475.945	Khanty-Mansi Autonomous Okrug - Yugra	2020	9973.19	-177.527	-298.418
S3_twfe_dii_resources_socio	twfe	visit_per1000	twfe	tw_visit_per1000	-503.911	Republic of Mordovia	2020	7856.97	-30.0626	-473.848
S3_twfe_dii_resources_socio	twfe	visit_per1000	twfe	tw_visit_per1000	57.8011	Republic of Mari El	2020	8192.81	-51.646	109.447
S3_twfe_dii_resources_socio	twfe	visit_per1000	twfe	tw_visit_per1000	-398.576	Republic of North Ossetia - Alania	2020	6792.18	217.574	-616.149
S3_twfe_dii_resources_socio	twfe	visit_per1000	twfe	tw_visit_per1000	-671.849	Komi Republic	2020	9868.37	37.4864	-709.335
S3_twfe_dii_resources_socio	twfe	visit_per1000	twfe	tw_visit_per1000	367.213	Kostroma Oblast	2020	9429.14	-114.707	481.92
S3_twfe_dii_resources_socio	twfe	visit_per1000	twfe	tw_visit_per1000	65.4245	Krasnodar Krai	2020	7265.01	1.13614	64.2883
S3_twfe_dii_resources_socio	twfe	visit_per1000	twfe	tw_visit_per1000	-341.286	Republic of Karelia	2020	10062	101.602	-442.889
S3_twfe_dii_resources_socio	twfe	visit_per1000	twfe	tw_visit_per1000	-90.0397	Republic of Khakassia	2020	6656.78	-129.398	39.3584
S3_twfe_dii_resources_socio	twfe	visit_per1000	twfe	tw_visit_per1000	552.812	Republic of Bashkortostan	2020	8711.12	124.558	428.254
S3_twfe_dii_resources_socio	twfe	visit_per1000	twfe	tw_visit_per1000	-242.613	Republic of Adygea	2020	5354.05	43.7464	-286.359
S3_twfe_dii_resources_socio	twfe	visit_per1000	twfe	tw_visit_per1000	380.357	Leningrad Oblast	2020	6085.7	-79.5936	459.951
S3_twfe_dii_resources_socio	twfe	visit_per1000	twfe	tw_visit_per1000	-322.879	Kursk Oblast	2020	7273.56	152.988	-475.868
S3_twfe_dii_resources_socio	twfe	visit_per1000	twfe	tw_visit_per1000	264.764	Republic of Dagestan	2020	5787.45	88.7465	176.018
S3_twfe_dii_resources_socio	twfe	visit_per1000	twfe	tw_visit_per1000	200.032	Republic of Crimea	2020	5277.41	-156.576	356.608
S3_twfe_dii_resources_socio	twfe	visit_per1000	twfe	tw_visit_per1000	251.628	Krasnoyarsk Krai	2020	8222.73	172.683	78.9446
S3_twfe_dii_resources_socio	twfe	visit_per1000	twfe	tw_visit_per1000	325.643	Kurgan Oblast	2020	7222.64	5.97108	319.672
S3_twfe_dii_resources_socio	twfe	visit_per1000	twfe	tw_visit_per1000	-942.974	Republic of Kalmykia	2020	6378.73	48.9233	-991.897
S3_twfe_dii_resources_socio	twfe	visit_per1000	twfe	tw_visit_per1000	1032.17	Republic of Ingushetia	2020	7931.65	-35.389	1067.56
S3_twfe_dii_resources_socio	twfe	visit_per1000	twfe	tw_visit_per1000	71.5696	Republic of Buryatia	2020	7566.1	115.055	-43.4852
S3_twfe_dii_resources_socio	twfe	visit_per1000	twfe	tw_visit_per1000	320.091	Lipetsk Oblast	2020	7459.33	7.02859	313.062
S3_twfe_dii_resources_socio	twfe	visit_per1000	twfe	tw_visit_per1000	-329.155	Magadan Oblast	2020	9323.68	593.793	-922.948
S3_twfe_dii_resources_socio	twfe	visit_per1000	twfe	tw_visit_per1000	259.038	Pskov Oblast	2020	7638.96	-132.149	391.187
S3_twfe_dii_resources_socio	twfe	visit_per1000	twfe	tw_visit_per1000	-1972.87	Moscow	2020	9151.97	131.866	-2104.74
S3_twfe_dii_resources_socio	twfe	visit_per1000	twfe	tw_visit_per1000	185.496	Primorsky Krai	2020	8634.7	-50.4626	235.959
S3_twfe_dii_resources_socio	twfe	visit_per1000	twfe	tw_visit_per1000	1.68601	Omsk Oblast	2020	9305.77	60.0991	-58.4131
S3_twfe_dii_resources_socio	twfe	visit_per1000	twfe	tw_visit_per1000	-69.7806	Murmansk Oblast	2020	9679.77	-39.1564	-30.6241
S3_twfe_dii_resources_socio	twfe	visit_per1000	twfe	tw_visit_per1000	460.453	Moscow Oblast	2020	7450.28	191.015	269.438
S3_twfe_dii_resources_socio	twfe	visit_per1000	twfe	tw_visit_per1000	-256.738	Perm Krai	2020	8626.85	58.8725	-315.61
S3_twfe_dii_resources_socio	twfe	visit_per1000	twfe	tw_visit_per1000	-314.575	Penza Oblast	2020	9172.52	26.4884	-341.063
S3_twfe_dii_resources_socio	twfe	visit_per1000	twfe	tw_visit_per1000	104.054	Orenburg Oblast	2020	8854.32	56.9064	47.1476
S3_twfe_dii_resources_socio	twfe	visit_per1000	twfe	tw_visit_per1000	-338.142	Oryol Oblast	2020	7259.46	2.40539	-340.547
S3_twfe_dii_resources_socio	twfe	visit_per1000	twfe	tw_visit_per1000	-375.126	Nenets Autonomous Okrug	2020	10636.1	-180.381	-194.745
S3_twfe_dii_resources_socio	twfe	visit_per1000	twfe	tw_visit_per1000	350.991	Novgorod Oblast	2020	7254.79	-168.278	519.269
S3_twfe_dii_resources_socio	twfe	visit_per1000	twfe	tw_visit_per1000	-49.6062	Nizhny Novgorod Oblast	2020	8729.88	-44.3786	-5.22767
S3_twfe_dii_resources_socio	twfe	visit_per1000	twfe	tw_visit_per1000	94.8873	Altai Republic	2020	6670.97	209.314	-114.426
S3_twfe_dii_resources_socio	twfe	visit_per1000	twfe	tw_visit_per1000	309.801	Novosibirsk Oblast	2020	9691.43	-65.6816	375.482
S3_twfe_dii_resources_socio	twfe	visit_per1000	twfe	tw_visit_per1000	-83.7188	Yaroslavl Oblast	2020	9137.02	381.067	-464.785
S3_twfe_dii_resources_socio	twfe	visit_per1000	twfe	tw_visit_per1000	82.5574	Amur Oblast	2020	9259.71	-92.8814	175.439
S3_twfe_dii_resources_socio	twfe	visit_per1000	twfe	tw_visit_per1000	197.649	Zabaykalsky Krai	2020	9716.58	313.193	-115.544
S3_twfe_dii_resources_socio	twfe	visit_per1000	twfe	tw_visit_per1000	57.173	Altai Krai	2021	8961.1	67.6396	-10.4667
S3_twfe_dii_resources_socio	twfe	visit_per1000	twfe	tw_visit_per1000	247.115	Novosibirsk Oblast	2021	10816.5	1.2052	245.91
S3_twfe_dii_resources_socio	twfe	visit_per1000	twfe	tw_visit_per1000	4.68519	Nizhny Novgorod Oblast	2021	9971.95	37.9131	-33.2279
S3_twfe_dii_resources_socio	twfe	visit_per1000	twfe	tw_visit_per1000	-106.2	Novgorod Oblast	2021	7985.37	-108.187	1.98689
S3_twfe_dii_resources_socio	twfe	visit_per1000	twfe	tw_visit_per1000	-266.74	Bryansk Oblast	2021	8809.97	-196.814	-69.9265
S3_twfe_dii_resources_socio	twfe	visit_per1000	twfe	tw_visit_per1000	1241.01	Yamalo-Nenets Autonomous Okrug	2021	14387.4	329.867	911.138
S3_twfe_dii_resources_socio	twfe	visit_per1000	twfe	tw_visit_per1000	-246.051	Volgograd Oblast	2021	9072.35	-192.739	-53.3122
S3_twfe_dii_resources_socio	twfe	visit_per1000	twfe	tw_visit_per1000	-195.205	Belgorod Oblast	2021	8675.2	41.752	-236.957
S3_twfe_dii_resources_socio	twfe	visit_per1000	twfe	tw_visit_per1000	151.276	Vladimir Oblast	2021	8453.97	88.399	62.8772
S3_twfe_dii_resources_socio	twfe	visit_per1000	twfe	tw_visit_per1000	-653.85	Oryol Oblast	2021	8131.52	24.3439	-678.194
S3_twfe_dii_resources_socio	twfe	visit_per1000	twfe	tw_visit_per1000	801.533	Nenets Autonomous Okrug	2021	13000.5	486.987	314.546
S3_twfe_dii_resources_socio	twfe	visit_per1000	twfe	tw_visit_per1000	559.017	Moscow	2021	12871.6	593.482	-34.4659
S3_twfe_dii_resources_socio	twfe	visit_per1000	twfe	tw_visit_per1000	-17.2341	Moscow Oblast	2021	8160.37	79.1661	-96.4001
S3_twfe_dii_resources_socio	twfe	visit_per1000	twfe	tw_visit_per1000	189.508	Murmansk Oblast	2021	11126.8	3.9242	185.584
S3_twfe_dii_resources_socio	twfe	visit_per1000	twfe	tw_visit_per1000	81.5035	Omsk Oblast	2021	10573.4	-52.8053	134.309
S3_twfe_dii_resources_socio	twfe	visit_per1000	twfe	tw_visit_per1000	18.1245	Orenburg Oblast	2021	9956.16	-148.633	166.758
S3_twfe_dii_resources_socio	twfe	visit_per1000	twfe	tw_visit_per1000	162.458	Penza Oblast	2021	10837.3	130.247	32.2107
S3_twfe_dii_resources_socio	twfe	visit_per1000	twfe	tw_visit_per1000	211.955	Pskov Oblast	2021	8779.65	-20.372	232.327
S3_twfe_dii_resources_socio	twfe	visit_per1000	twfe	tw_visit_per1000	144.955	Perm Krai	2021	10216.3	-182.432	327.387
S3_twfe_dii_resources_socio	twfe	visit_per1000	twfe	tw_visit_per1000	-255.135	Primorsky Krai	2021	9381.84	-194.365	-60.7705
S3_twfe_dii_resources_socio	twfe	visit_per1000	twfe	tw_visit_per1000	-677.258	Magadan Oblast	2021	10163.3	-418.773	-258.485
S3_twfe_dii_resources_socio	twfe	visit_per1000	twfe	tw_visit_per1000	-47.8904	Republic of Buryatia	2021	8634.41	-221.812	173.922
S3_twfe_dii_resources_socio	twfe	visit_per1000	twfe	tw_visit_per1000	-184.121	Republic of Crimea	2021	6081.03	126.551	-310.671
S3_twfe_dii_resources_socio	twfe	visit_per1000	twfe	tw_visit_per1000	-291.043	Republic of Dagestan	2021	6419.41	-162.68	-128.363
S3_twfe_dii_resources_socio	twfe	visit_per1000	twfe	tw_visit_per1000	-467.774	Republic of Adygea	2021	6316.66	-41.1165	-426.657
S3_twfe_dii_resources_socio	twfe	visit_per1000	twfe	tw_visit_per1000	86.6483	Leningrad Oblast	2021	6979.76	-29.4599	116.108
S3_twfe_dii_resources_socio	twfe	visit_per1000	twfe	tw_visit_per1000	-43.1116	Kursk Oblast	2021	8741.09	76.9824	-120.094
S3_twfe_dii_resources_socio	twfe	visit_per1000	twfe	tw_visit_per1000	148.158	Republic of Bashkortostan	2021	9494.24	-14.7286	162.886
S3_twfe_dii_resources_socio	twfe	visit_per1000	twfe	tw_visit_per1000	-62.124	Lipetsk Oblast	2021	8264.89	-48.9213	-13.2026
S3_twfe_dii_resources_socio	twfe	visit_per1000	twfe	tw_visit_per1000	488.025	Udmurt Republic	2021	12219.7	244.164	243.861
S3_twfe_dii_resources_socio	twfe	visit_per1000	twfe	tw_visit_per1000	-76.2866	Ulyanovsk Oblast	2021	10578.6	-96.6698	20.3832
S3_twfe_dii_resources_socio	twfe	visit_per1000	twfe	tw_visit_per1000	151.292	Chechen Republic	2021	6192.08	-178.515	329.807
S3_twfe_dii_resources_socio	twfe	visit_per1000	twfe	tw_visit_per1000	-411.791	Kurgan Oblast	2021	7672.97	-137.388	-274.403
S3_twfe_dii_resources_socio	twfe	visit_per1000	twfe	tw_visit_per1000	402.838	Tyumen Oblast	2021	12427.9	58.4557	344.383
S3_twfe_dii_resources_socio	twfe	visit_per1000	twfe	tw_visit_per1000	67.0101	Chukotka Autonomous Okrug	2021	10862.1	9.6138	57.3963
S3_twfe_dii_resources_socio	twfe	visit_per1000	twfe	tw_visit_per1000	284.225	Tver Oblast	2021	9087.79	-113.904	398.129
S3_twfe_dii_resources_socio	twfe	visit_per1000	twfe	tw_visit_per1000	66.7434	Chelyabinsk Oblast	2021	8777.63	-40.4436	107.187
S3_twfe_dii_resources_socio	twfe	visit_per1000	twfe	tw_visit_per1000	-470.998	Republic of Khakassia	2021	7463.6	-148.906	-322.091
S3_twfe_dii_resources_socio	twfe	visit_per1000	twfe	tw_visit_per1000	-807.225	Republic of Kalmykia	2021	7702.25	-142.721	-664.504
S3_twfe_dii_resources_socio	twfe	visit_per1000	twfe	tw_visit_per1000	79.8802	Krasnoyarsk Krai	2021	9238.75	-54.2275	134.108
S3_twfe_dii_resources_socio	twfe	visit_per1000	twfe	tw_visit_per1000	-105.626	Republic of Ingushetia	2021	7981.63	-140.917	35.2907
S3_twfe_dii_resources_socio	twfe	visit_per1000	twfe	tw_visit_per1000	112.202	Sverdlovsk Oblast	2021	9024.75	-72.0551	184.257
S3_twfe_dii_resources_socio	twfe	visit_per1000	twfe	tw_visit_per1000	580.34	Saint Petersburg	2021	13498.2	448.878	131.462
S3_twfe_dii_resources_socio	twfe	visit_per1000	twfe	tw_visit_per1000	-362.871	Karachay-Cherkess Republic	2021	6010.08	-32.0285	-330.843
S3_twfe_dii_resources_socio	twfe	visit_per1000	twfe	tw_visit_per1000	-245.48	Kemerovo Oblast - Kuzbass	2021	8810.64	-62.4098	-183.07
S3_twfe_dii_resources_socio	twfe	visit_per1000	twfe	tw_visit_per1000	-466.651	Ryazan Oblast	2021	8660.02	16.9225	-483.574
S3_twfe_dii_resources_socio	twfe	visit_per1000	twfe	tw_visit_per1000	-375.991	Republic of Tuva	2021	7727.06	-275.89	-100.101
S3_twfe_dii_resources_socio	twfe	visit_per1000	twfe	tw_visit_per1000	-489.404	Rostov Oblast	2021	7418.69	103.86	-593.264
S3_twfe_dii_resources_socio	twfe	visit_per1000	twfe	tw_visit_per1000	15.8932	Tomsk Oblast	2021	10220.5	61.1652	-45.272
S3_twfe_dii_resources_socio	twfe	visit_per1000	twfe	tw_visit_per1000	-201.165	Tambov Oblast	2021	10122.7	339.324	-540.489
S3_twfe_dii_resources_socio	twfe	visit_per1000	twfe	tw_visit_per1000	132.479	Chuvash Republic	2021	12477.8	-22.0248	154.504
S3_twfe_dii_resources_socio	twfe	visit_per1000	twfe	tw_visit_per1000	3239.58	Irkutsk Oblast	2021	12884.8	23.3852	3216.19
S3_twfe_dii_resources_socio	twfe	visit_per1000	twfe	tw_visit_per1000	204.557	Khabarovsk Krai	2021	11718.3	9.92765	194.629
S3_twfe_dii_resources_socio	twfe	visit_per1000	twfe	tw_visit_per1000	668.257	Khanty-Mansi Autonomous Okrug - Yugra	2021	12305.2	75.6123	592.644
S3_twfe_dii_resources_socio	twfe	visit_per1000	twfe	tw_visit_per1000	-362.379	Republic of Tatarstan	2021	8289.01	-13.7789	-348.6
S3_twfe_dii_resources_socio	twfe	visit_per1000	twfe	tw_visit_per1000	-148.915	Republic of Sakha (Yakutia)	2021	9017.55	-182.513	33.5973
S3_twfe_dii_resources_socio	twfe	visit_per1000	twfe	tw_visit_per1000	5.28328	Kirov Oblast	2021	9993.77	119.975	-114.692
S3_twfe_dii_resources_socio	twfe	visit_per1000	twfe	tw_visit_per1000	-922.654	Republic of North Ossetia - Alania	2021	7455.87	-165.313	-757.341
S3_twfe_dii_resources_socio	twfe	visit_per1000	twfe	tw_visit_per1000	204.917	Republic of Mari El	2021	9527.7	11.7684	193.149
S3_twfe_dii_resources_socio	twfe	visit_per1000	twfe	tw_visit_per1000	-299.968	Republic of Mordovia	2021	9248.68	142.942	-442.91
S3_twfe_dii_resources_socio	twfe	visit_per1000	twfe	tw_visit_per1000	221.717	Kostroma Oblast	2021	10471.4	-32.3761	254.093
S3_twfe_dii_resources_socio	twfe	visit_per1000	twfe	tw_visit_per1000	577.16	Komi Republic	2021	12305.2	-78.0094	655.169
S3_twfe_dii_resources_socio	twfe	visit_per1000	twfe	tw_visit_per1000	-296.523	Krasnodar Krai	2021	8090.83	-72.5799	-223.943
S3_twfe_dii_resources_socio	twfe	visit_per1000	twfe	tw_visit_per1000	335.12	Republic of Karelia	2021	11926.2	395.587	-60.4669
S3_twfe_dii_resources_socio	twfe	visit_per1000	twfe	tw_visit_per1000	-60.7225	Kamchatka Krai	2021	9271.59	-16.6163	-44.1062
S3_twfe_dii_resources_socio	twfe	visit_per1000	twfe	tw_visit_per1000	146.751	Kaluga Oblast	2021	9058.5	251.138	-104.387
S3_twfe_dii_resources_socio	twfe	visit_per1000	twfe	tw_visit_per1000	-502.137	Saratov Oblast	2021	8411.27	-3.7357	-498.401
S3_twfe_dii_resources_socio	twfe	visit_per1000	twfe	tw_visit_per1000	-216.727	Samara Oblast	2021	9304.23	-17.6099	-199.117
S3_twfe_dii_resources_socio	twfe	visit_per1000	twfe	tw_visit_per1000	91.6427	Sakhalin Oblast	2021	11162.1	-36.4909	128.134
S3_twfe_dii_resources_socio	twfe	visit_per1000	twfe	tw_visit_per1000	-270.105	Kaliningrad Oblast	2021	8755.02	72.512	-342.617
S3_twfe_dii_resources_socio	twfe	visit_per1000	twfe	tw_visit_per1000	77.3123	Ivanovo Oblast	2021	10277.2	-39.8969	117.209
S3_twfe_dii_resources_socio	twfe	visit_per1000	twfe	tw_visit_per1000	-289.138	Jewish Autonomous Oblast	2021	8985.52	-193.373	-95.7643
S3_twfe_dii_resources_socio	twfe	visit_per1000	twfe	tw_visit_per1000	-358.958	Stavropol Krai	2021	8070.86	24.0839	-383.042
S3_twfe_dii_resources_socio	twfe	visit_per1000	twfe	tw_visit_per1000	-49.3425	Voronezh Oblast	2021	9849.32	-44.0157	-5.32677
S3_twfe_dii_resources_socio	twfe	visit_per1000	twfe	tw_visit_per1000	-441.276	Kabardino-Balkarian Republic	2021	6850.74	-63.5128	-377.764
S3_twfe_dii_resources_socio	twfe	visit_per1000	twfe	tw_visit_per1000	-157.303	Tula Oblast	2021	9722.92	62.6552	-219.958
S3_twfe_dii_resources_socio	twfe	visit_per1000	twfe	tw_visit_per1000	300.546	Yaroslavl Oblast	2021	10709.1	67.6829	232.863
S3_twfe_dii_resources_socio	twfe	visit_per1000	twfe	tw_visit_per1000	166.729	Zabaykalsky Krai	2021	10873.4	33.3077	133.422
S3_twfe_dii_resources_socio	twfe	visit_per1000	twfe	tw_visit_per1000	271.412	Sevastopol	2021	7440.91	358.955	-87.5432
S3_twfe_dii_resources_socio	twfe	visit_per1000	twfe	tw_visit_per1000	-425.599	Smolensk Oblast	2021	8373.54	-99.5614	-326.038
S3_twfe_dii_resources_socio	twfe	visit_per1000	twfe	tw_visit_per1000	-391.859	Altai Republic	2021	7371.99	-196.288	-195.571
S3_twfe_dii_resources_socio	twfe	visit_per1000	twfe	tw_visit_per1000	39.241	Vologda Oblast	2021	9054.07	-9.35728	48.5982
S3_twfe_dii_resources_socio	twfe	visit_per1000	twfe	tw_visit_per1000	-486	Astrakhan Oblast	2021	8998.32	-287.536	-198.464
S3_twfe_dii_resources_socio	twfe	visit_per1000	twfe	tw_visit_per1000	-279.537	Amur Oblast	2021	10085.4	118.935	-398.472
S3_twfe_dii_resources_socio	twfe	visit_per1000	twfe	tw_visit_per1000	450.101	Arkhangelsk Oblast	2021	12010.4	-34.8072	484.908
S3_twfe_dii_resources_socio	twfe	visit_per1000	twfe	tw_visit_per1000	-225.121	Republic of Crimea	2022	6136.27	83.2157	-308.337
S3_twfe_dii_resources_socio	twfe	visit_per1000	twfe	tw_visit_per1000	-275.303	Kursk Oblast	2022	8605.14	-165.207	-110.096
S3_twfe_dii_resources_socio	twfe	visit_per1000	twfe	tw_visit_per1000	-251.171	Leningrad Oblast	2022	6738.18	-200.329	-50.8418
S3_twfe_dii_resources_socio	twfe	visit_per1000	twfe	tw_visit_per1000	29.2141	Republic of Buryatia	2022	8807.76	-331.197	360.411
S3_twfe_dii_resources_socio	twfe	visit_per1000	twfe	tw_visit_per1000	-43.5952	Republic of Kalmykia	2022	8562.12	-392.297	348.702
S3_twfe_dii_resources_socio	twfe	visit_per1000	twfe	tw_visit_per1000	273.353	Tyumen Oblast	2022	12394.7	331.907	-58.5537
S3_twfe_dii_resources_socio	twfe	visit_per1000	twfe	tw_visit_per1000	-211.568	Bryansk Oblast	2022	8961.38	-287.611	76.0436
S3_twfe_dii_resources_socio	twfe	visit_per1000	twfe	tw_visit_per1000	-444.143	Republic of Adygea	2022	6436.53	-105.132	-339.012
S3_twfe_dii_resources_socio	twfe	visit_per1000	twfe	tw_visit_per1000	224.022	Ulyanovsk Oblast	2022	10975.1	-166.348	390.369
S3_twfe_dii_resources_socio	twfe	visit_per1000	twfe	tw_visit_per1000	-263.128	Udmurt Republic	2022	11564.8	-43.2784	-219.85
S3_twfe_dii_resources_socio	twfe	visit_per1000	twfe	tw_visit_per1000	-69.3502	Chechen Republic	2022	6067.68	109.335	-178.685
S3_twfe_dii_resources_socio	twfe	visit_per1000	twfe	tw_visit_per1000	291.88	Republic of Karelia	2022	11979.2	59.3236	232.557
S3_twfe_dii_resources_socio	twfe	visit_per1000	twfe	tw_visit_per1000	-650.913	Republic of Ingushetia	2022	7532.58	-432.645	-218.267
S3_twfe_dii_resources_socio	twfe	visit_per1000	twfe	tw_visit_per1000	26.1814	Krasnodar Krai	2022	8509.77	217.83	-191.648
S3_twfe_dii_resources_socio	twfe	visit_per1000	twfe	tw_visit_per1000	-160.551	Krasnoyarsk Krai	2022	9094.56	-205.212	44.6612
S3_twfe_dii_resources_socio	twfe	visit_per1000	twfe	tw_visit_per1000	87.558	Republic of Khakassia	2022	8118.39	-237.425	324.983
S3_twfe_dii_resources_socio	twfe	visit_per1000	twfe	tw_visit_per1000	-151.636	Tver Oblast	2022	8748.17	171.869	-323.505
S3_twfe_dii_resources_socio	twfe	visit_per1000	twfe	tw_visit_per1000	-416.093	Chukotka Autonomous Okrug	2022	10475.2	408.193	-824.287
S3_twfe_dii_resources_socio	twfe	visit_per1000	twfe	tw_visit_per1000	236.608	Kurgan Oblast	2022	8417.61	-186.899	423.507
S3_twfe_dii_resources_socio	twfe	visit_per1000	twfe	tw_visit_per1000	85.252	Chelyabinsk Oblast	2022	8892.38	-109.349	194.601
S3_twfe_dii_resources_socio	twfe	visit_per1000	twfe	tw_visit_per1000	-40.5391	Pskov Oblast	2022	8623.39	138.192	-178.731
S3_twfe_dii_resources_socio	twfe	visit_per1000	twfe	tw_visit_per1000	-201.207	Republic of Bashkortostan	2022	9241.12	-48.6371	-152.57
S3_twfe_dii_resources_socio	twfe	visit_per1000	twfe	tw_visit_per1000	-659.049	Republic of Dagestan	2022	6147.65	-136.049	-523
S3_twfe_dii_resources_socio	twfe	visit_per1000	twfe	tw_visit_per1000	-283.408	Perm Krai	2022	9884.19	-187.061	-96.3469
S3_twfe_dii_resources_socio	twfe	visit_per1000	twfe	tw_visit_per1000	2870.92	Moscow	2022	15279.8	744.632	2126.29
S3_twfe_dii_resources_socio	twfe	visit_per1000	twfe	tw_visit_per1000	115.493	Moscow Oblast	2022	8389.33	361.087	-245.595
S3_twfe_dii_resources_socio	twfe	visit_per1000	twfe	tw_visit_per1000	-109.441	Omsk Oblast	2022	10478.7	-193.673	84.2328
S3_twfe_dii_resources_socio	twfe	visit_per1000	twfe	tw_visit_per1000	-159.977	Lipetsk Oblast	2022	8263.27	-177.451	17.4743
S3_twfe_dii_resources_socio	twfe	visit_per1000	twfe	tw_visit_per1000	63.2345	Primorsky Krai	2022	9796.45	-6.68044	69.915
S3_twfe_dii_resources_socio	twfe	visit_per1000	twfe	tw_visit_per1000	-129.836	Oryol Oblast	2022	8751.78	-128.925	-0.910528
S3_twfe_dii_resources_socio	twfe	visit_per1000	twfe	tw_visit_per1000	400.627	Penza Oblast	2022	11171.7	281.341	119.286
S3_twfe_dii_resources_socio	twfe	visit_per1000	twfe	tw_visit_per1000	-191.711	Magadan Oblast	2022	10745.1	-669.961	478.25
S3_twfe_dii_resources_socio	twfe	visit_per1000	twfe	tw_visit_per1000	-69.0122	Murmansk Oblast	2022	10964.5	-99.0805	30.0683
S3_twfe_dii_resources_socio	twfe	visit_per1000	twfe	tw_visit_per1000	-34.0192	Volgograd Oblast	2022	9380.63	-144.445	110.426
S3_twfe_dii_resources_socio	twfe	visit_per1000	twfe	tw_visit_per1000	-49.4441	Belgorod Oblast	2022	8917.2	88.2969	-137.741
S3_twfe_dii_resources_socio	twfe	visit_per1000	twfe	tw_visit_per1000	21.1411	Yamalo-Nenets Autonomous Okrug	2022	13263.8	600.076	-578.934
S3_twfe_dii_resources_socio	twfe	visit_per1000	twfe	tw_visit_per1000	209.267	Orenburg Oblast	2022	10243.5	-57.0192	266.286
S3_twfe_dii_resources_socio	twfe	visit_per1000	twfe	tw_visit_per1000	219.875	Vladimir Oblast	2022	8618.81	189.342	30.5325
S3_twfe_dii_resources_socio	twfe	visit_per1000	twfe	tw_visit_per1000	-107.479	Nizhny Novgorod Oblast	2022	9956.02	34.1446	-141.623
S3_twfe_dii_resources_socio	twfe	visit_per1000	twfe	tw_visit_per1000	213.748	Nenets Autonomous Okrug	2022	12509	366.199	-152.451
S3_twfe_dii_resources_socio	twfe	visit_per1000	twfe	tw_visit_per1000	-413.002	Novgorod Oblast	2022	7774.81	-58.9175	-354.084
S3_twfe_dii_resources_socio	twfe	visit_per1000	twfe	tw_visit_per1000	300.253	Novosibirsk Oblast	2022	10965.9	63.5513	236.701
S3_twfe_dii_resources_socio	twfe	visit_per1000	twfe	tw_visit_per1000	-6.02162	Zabaykalsky Krai	2022	10796.9	-34.4385	28.4168
S3_twfe_dii_resources_socio	twfe	visit_per1000	twfe	tw_visit_per1000	231.264	Arkhangelsk Oblast	2022	11887.8	84.3395	146.925
S3_twfe_dii_resources_socio	twfe	visit_per1000	twfe	tw_visit_per1000	-142.661	Astrakhan Oblast	2022	9437.9	-358.574	215.912
S3_twfe_dii_resources_socio	twfe	visit_per1000	twfe	tw_visit_per1000	86.7439	Voronezh Oblast	2022	10081.6	-5.51139	92.2553
S3_twfe_dii_resources_socio	twfe	visit_per1000	twfe	tw_visit_per1000	-155.509	Altai Krai	2022	8844.66	-79.8423	-75.6663
S3_twfe_dii_resources_socio	twfe	visit_per1000	twfe	tw_visit_per1000	112.617	Altai Republic	2022	7972.71	-58.6386	171.256
S3_twfe_dii_resources_socio	twfe	visit_per1000	twfe	tw_visit_per1000	69.5241	Amur Oblast	2022	10530.7	-31.8786	101.403
S3_twfe_dii_resources_socio	twfe	visit_per1000	twfe	tw_visit_per1000	-698.515	Jewish Autonomous Oblast	2022	8672.39	-246.722	-451.793
S3_twfe_dii_resources_socio	twfe	visit_per1000	twfe	tw_visit_per1000	392.328	Sevastopol	2022	7658.06	258.75	133.578
S3_twfe_dii_resources_socio	twfe	visit_per1000	twfe	tw_visit_per1000	65.1427	Vologda Oblast	2022	9176.21	-3.34741	68.4902
S3_twfe_dii_resources_socio	twfe	visit_per1000	twfe	tw_visit_per1000	241.98	Sverdlovsk Oblast	2022	9250.77	58.1915	183.788
S3_twfe_dii_resources_socio	twfe	visit_per1000	twfe	tw_visit_per1000	66.5146	Yaroslavl Oblast	2022	10571.3	-200.774	267.288
S3_twfe_dii_resources_socio	twfe	visit_per1000	twfe	tw_visit_per1000	370.01	Ivanovo Oblast	2022	10666.2	16.6911	353.319
S3_twfe_dii_resources_socio	twfe	visit_per1000	twfe	tw_visit_per1000	-71.1995	Kaliningrad Oblast	2022	9050.17	201.756	-272.955
S3_twfe_dii_resources_socio	twfe	visit_per1000	twfe	tw_visit_per1000	323.517	Sakhalin Oblast	2022	11490.2	389.229	-65.7122
S3_twfe_dii_resources_socio	twfe	visit_per1000	twfe	tw_visit_per1000	-45.2164	Saratov Oblast	2022	8964.43	-261.896	216.68
S3_twfe_dii_resources_socio	twfe	visit_per1000	twfe	tw_visit_per1000	638.949	Kamchatka Krai	2022	10067.5	81.5791	557.37
S3_twfe_dii_resources_socio	twfe	visit_per1000	twfe	tw_visit_per1000	-510.474	Smolensk Oblast	2022	8384.9	-273.805	-236.669
S3_twfe_dii_resources_socio	twfe	visit_per1000	twfe	tw_visit_per1000	-814.358	Kabardino-Balkarian Republic	2022	6573.9	-54.9133	-759.444
S3_twfe_dii_resources_socio	twfe	visit_per1000	twfe	tw_visit_per1000	-237.934	Stavropol Krai	2022	8288.12	54.4027	-292.337
S3_twfe_dii_resources_socio	twfe	visit_per1000	twfe	tw_visit_per1000	-452.93	Kaluga Oblast	2022	8555.06	-136.464	-316.465
S3_twfe_dii_resources_socio	twfe	visit_per1000	twfe	tw_visit_per1000	-174.509	Samara Oblast	2022	9442.69	-158.329	-16.1792
S3_twfe_dii_resources_socio	twfe	visit_per1000	twfe	tw_visit_per1000	-553.183	Irkutsk Oblast	2022	9188.3	-184.31	-368.873
S3_twfe_dii_resources_socio	twfe	visit_per1000	twfe	tw_visit_per1000	-197.067	Republic of Tatarstan	2022	8550.56	-22.2419	-174.825
S3_twfe_dii_resources_socio	twfe	visit_per1000	twfe	tw_visit_per1000	540.248	Khanty-Mansi Autonomous Okrug - Yugra	2022	12273.4	109.008	431.239
S3_twfe_dii_resources_socio	twfe	visit_per1000	twfe	tw_visit_per1000	-15.6092	Khabarovsk Krai	2022	11594.3	-256.355	240.746
S3_twfe_dii_resources_socio	twfe	visit_per1000	twfe	tw_visit_per1000	29.8128	Republic of Sakha (Yakutia)	2022	9292.52	-37.8662	67.679
S3_twfe_dii_resources_socio	twfe	visit_per1000	twfe	tw_visit_per1000	-351.132	Republic of North Ossetia - Alania	2022	8123.63	-93.2784	-257.853
S3_twfe_dii_resources_socio	twfe	visit_per1000	twfe	tw_visit_per1000	-128.698	Kirov Oblast	2022	9956.03	-12.428	-116.27
S3_twfe_dii_resources_socio	twfe	visit_per1000	twfe	tw_visit_per1000	228.163	Republic of Mari El	2022	9647.19	-4.93429	233.098
S3_twfe_dii_resources_socio	twfe	visit_per1000	twfe	tw_visit_per1000	293.429	Republic of Mordovia	2022	9938.32	103.35	190.08
S3_twfe_dii_resources_socio	twfe	visit_per1000	twfe	tw_visit_per1000	-164.361	Kostroma Oblast	2022	10181.6	14.6079	-178.969
S3_twfe_dii_resources_socio	twfe	visit_per1000	twfe	tw_visit_per1000	-144.917	Komi Republic	2022	11679.3	-209.266	64.349
S3_twfe_dii_resources_socio	twfe	visit_per1000	twfe	tw_visit_per1000	-57.8644	Karachay-Cherkess Republic	2022	6411.33	77.7182	-135.583
S3_twfe_dii_resources_socio	twfe	visit_per1000	twfe	tw_visit_per1000	-279.206	Ryazan Oblast	2022	8943.71	166.228	-445.433
S3_twfe_dii_resources_socio	twfe	visit_per1000	twfe	tw_visit_per1000	-459.158	Republic of Tuva	2022	7740.13	94.3295	-553.488
S3_twfe_dii_resources_socio	twfe	visit_per1000	twfe	tw_visit_per1000	-68.596	Rostov Oblast	2022	7935.74	-63.9157	-4.68038
S3_twfe_dii_resources_socio	twfe	visit_per1000	twfe	tw_visit_per1000	-202.628	Kemerovo Oblast - Kuzbass	2022	8949.73	-77.5541	-125.074
S3_twfe_dii_resources_socio	twfe	visit_per1000	twfe	tw_visit_per1000	315.43	Chuvash Republic	2022	12757	255.773	59.6565
S3_twfe_dii_resources_socio	twfe	visit_per1000	twfe	tw_visit_per1000	235.692	Tambov Oblast	2022	10655.7	301.288	-65.5959
S3_twfe_dii_resources_socio	twfe	visit_per1000	twfe	tw_visit_per1000	599.261	Tomsk Oblast	2022	10900.2	365.473	233.789
S3_twfe_dii_resources_socio	twfe	visit_per1000	twfe	tw_visit_per1000	840.878	Saint Petersburg	2022	13855	546.886	293.992
S3_twfe_dii_resources_socio	twfe	visit_per1000	twfe	tw_visit_per1000	192.314	Tula Oblast	2022	10168.8	209.98	-17.6653
S3_twfe_dii_resources_socio	twfe	visit_per1000	twfe	tw_visit_per1000	-355.421	Zabaykalsky Krai	2023	10549	-306.143	-49.2773
S3_twfe_dii_resources_socio	twfe	visit_per1000	twfe	tw_visit_per1000	-391.62	Amur Oblast	2023	10171	50.1807	-441.8
S3_twfe_dii_resources_socio	twfe	visit_per1000	twfe	tw_visit_per1000	-174.716	Novgorod Oblast	2023	8114.53	156.48	-331.196
S3_twfe_dii_resources_socio	twfe	visit_per1000	twfe	tw_visit_per1000	609.005	Novosibirsk Oblast	2023	11376.1	338.625	270.381
S3_twfe_dii_resources_socio	twfe	visit_per1000	twfe	tw_visit_per1000	-73.0338	Nizhny Novgorod Oblast	2023	10091.9	17.114	-90.1477
S3_twfe_dii_resources_socio	twfe	visit_per1000	twfe	tw_visit_per1000	-205.783	Nenets Autonomous Okrug	2023	12190.9	-70.7287	-135.054
S3_twfe_dii_resources_socio	twfe	visit_per1000	twfe	tw_visit_per1000	-194.334	Orenburg Oblast	2023	9941.38	-217.082	22.7473
S3_twfe_dii_resources_socio	twfe	visit_per1000	twfe	tw_visit_per1000	-216.531	Murmansk Oblast	2023	10918.5	17.8391	-234.37
S3_twfe_dii_resources_socio	twfe	visit_per1000	twfe	tw_visit_per1000	188.313	Volgograd Oblast	2023	9704.4	-35.9563	224.27
S3_twfe_dii_resources_socio	twfe	visit_per1000	twfe	tw_visit_per1000	-341.308	Vladimir Oblast	2023	8159.06	72.7532	-414.061
S3_twfe_dii_resources_socio	twfe	visit_per1000	twfe	tw_visit_per1000	-676.856	Belgorod Oblast	2023	8391.23	206.847	-883.703
S3_twfe_dii_resources_socio	twfe	visit_per1000	twfe	tw_visit_per1000	505.014	Omsk Oblast	2023	11194.5	-122.254	627.268
S3_twfe_dii_resources_socio	twfe	visit_per1000	twfe	tw_visit_per1000	3290.83	Moscow	2023	15801.1	1222.62	2068.21
S3_twfe_dii_resources_socio	twfe	visit_per1000	twfe	tw_visit_per1000	541.643	Moscow Oblast	2023	8916.92	347.344	194.299
S3_twfe_dii_resources_socio	twfe	visit_per1000	twfe	tw_visit_per1000	774.432	Penza Oblast	2023	11647	149.613	624.819
S3_twfe_dii_resources_socio	twfe	visit_per1000	twfe	tw_visit_per1000	-157.707	Perm Krai	2023	10111.3	-407.001	249.294
S3_twfe_dii_resources_socio	twfe	visit_per1000	twfe	tw_visit_per1000	876.132	Oryol Oblast	2023	9859.18	-19.8333	895.965
S3_twfe_dii_resources_socio	twfe	visit_per1000	twfe	tw_visit_per1000	-379.475	Pskov Oblast	2023	8385.89	-27.342	-352.133
S3_twfe_dii_resources_socio	twfe	visit_per1000	twfe	tw_visit_per1000	-253.101	Primorsky Krai	2023	9581.55	23.4436	-276.544
S3_twfe_dii_resources_socio	twfe	visit_per1000	twfe	tw_visit_per1000	-915.281	Magadan Oblast	2023	10123	-755.667	-159.615
S3_twfe_dii_resources_socio	twfe	visit_per1000	twfe	tw_visit_per1000	-138.036	Lipetsk Oblast	2023	8386.65	-336.472	198.436
S3_twfe_dii_resources_socio	twfe	visit_per1000	twfe	tw_visit_per1000	-418.785	Chechen Republic	2023	5819.68	304.759	-723.544
S3_twfe_dii_resources_socio	twfe	visit_per1000	twfe	tw_visit_per1000	-216.702	Republic of Karelia	2023	11572.1	4.26565	-220.968
S3_twfe_dii_resources_socio	twfe	visit_per1000	twfe	tw_visit_per1000	-396.151	Republic of Khakassia	2023	7736.12	-494.044	97.8921
S3_twfe_dii_resources_socio	twfe	visit_per1000	twfe	tw_visit_per1000	113.59	Republic of Dagestan	2023	7021.72	-463.021	576.612
S3_twfe_dii_resources_socio	twfe	visit_per1000	twfe	tw_visit_per1000	-600.834	Republic of Ingushetia	2023	7684.1	-130.503	-470.331
S3_twfe_dii_resources_socio	twfe	visit_per1000	twfe	tw_visit_per1000	283.403	Republic of Kalmykia	2023	8990.55	-393.609	677.012
S3_twfe_dii_resources_socio	twfe	visit_per1000	twfe	tw_visit_per1000	308.54	Krasnodar Krai	2023	8893.57	67.1558	241.384
S3_twfe_dii_resources_socio	twfe	visit_per1000	twfe	tw_visit_per1000	-157.105	Chelyabinsk Oblast	2023	8751.46	-106.717	-50.3878
S3_twfe_dii_resources_socio	twfe	visit_per1000	twfe	tw_visit_per1000	-173.301	Krasnoyarsk Krai	2023	9183.25	-217.911	44.6098
S3_twfe_dii_resources_socio	twfe	visit_per1000	twfe	tw_visit_per1000	-272.491	Tver Oblast	2023	8728.75	233.842	-506.333
S3_twfe_dii_resources_socio	twfe	visit_per1000	twfe	tw_visit_per1000	148.801	Tula Oblast	2023	10226.7	449.559	-300.758
S3_twfe_dii_resources_socio	twfe	visit_per1000	twfe	tw_visit_per1000	507.278	Tyumen Oblast	2023	12730	281.486	225.792
S3_twfe_dii_resources_socio	twfe	visit_per1000	twfe	tw_visit_per1000	-467.456	Leningrad Oblast	2023	6623.33	-201.141	-266.315
S3_twfe_dii_resources_socio	twfe	visit_per1000	twfe	tw_visit_per1000	-492.264	Kursk Oblast	2023	8489.62	-84.4608	-407.803
S3_twfe_dii_resources_socio	twfe	visit_per1000	twfe	tw_visit_per1000	360.478	Republic of Crimea	2023	6823.31	12.2133	348.265
S3_twfe_dii_resources_socio	twfe	visit_per1000	twfe	tw_visit_per1000	262.718	Republic of Buryatia	2023	9142.7	-247.014	509.732
S3_twfe_dii_resources_socio	twfe	visit_per1000	twfe	tw_visit_per1000	-925.895	Kurgan Oblast	2023	7356.54	-143.781	-782.113
S3_twfe_dii_resources_socio	twfe	visit_per1000	twfe	tw_visit_per1000	-460.354	Republic of Adygea	2023	6521.75	-203.714	-256.639
S3_twfe_dii_resources_socio	twfe	visit_per1000	twfe	tw_visit_per1000	217.401	Republic of Bashkortostan	2023	9761.16	-81.7528	299.154
S3_twfe_dii_resources_socio	twfe	visit_per1000	twfe	tw_visit_per1000	332.705	Bryansk Oblast	2023	9607.09	-159.884	492.589
S3_twfe_dii_resources_socio	twfe	visit_per1000	twfe	tw_visit_per1000	-843.428	Udmurt Republic	2023	11085.9	111.627	-955.056
S3_twfe_dii_resources_socio	twfe	visit_per1000	twfe	tw_visit_per1000	284.343	Ulyanovsk Oblast	2023	11136.9	116.867	167.476
S3_twfe_dii_resources_socio	twfe	visit_per1000	twfe	tw_visit_per1000	-497.713	Komi Republic	2023	11428	-383.951	-113.763
S3_twfe_dii_resources_socio	twfe	visit_per1000	twfe	tw_visit_per1000	-378.034	Kostroma Oblast	2023	10069.3	-165.595	-212.438
S3_twfe_dii_resources_socio	twfe	visit_per1000	twfe	tw_visit_per1000	456.173	Khanty-Mansi Autonomous Okrug - Yugra	2023	12290.8	-7.34233	463.516
S3_twfe_dii_resources_socio	twfe	visit_per1000	twfe	tw_visit_per1000	-235.544	Kirov Oblast	2023	9950.62	231.437	-466.981
S3_twfe_dii_resources_socio	twfe	visit_per1000	twfe	tw_visit_per1000	11.2914	Republic of Mari El	2023	9531.75	-122.893	134.184
S3_twfe_dii_resources_socio	twfe	visit_per1000	twfe	tw_visit_per1000	213.433	Republic of Mordovia	2023	9959.76	-46.1705	259.604
S3_twfe_dii_resources_socio	twfe	visit_per1000	twfe	tw_visit_per1000	637.322	Tambov Oblast	2023	11158.8	194.488	442.834
S3_twfe_dii_resources_socio	twfe	visit_per1000	twfe	tw_visit_per1000	207.551	Republic of Tatarstan	2023	9056.62	84.0157	123.535
S3_twfe_dii_resources_socio	twfe	visit_per1000	twfe	tw_visit_per1000	133.536	Republic of Sakha (Yakutia)	2023	9497.68	-174.16	307.696
S3_twfe_dii_resources_socio	twfe	visit_per1000	twfe	tw_visit_per1000	702.926	Republic of North Ossetia - Alania	2023	9279.13	193.707	509.22
S3_twfe_dii_resources_socio	twfe	visit_per1000	twfe	tw_visit_per1000	-775.142	Khabarovsk Krai	2023	10936.2	-552.058	-223.084
S3_twfe_dii_resources_socio	twfe	visit_per1000	twfe	tw_visit_per1000	1095.33	Kamchatka Krai	2023	10625.3	593.601	501.734
S3_twfe_dii_resources_socio	twfe	visit_per1000	twfe	tw_visit_per1000	58.0323	Ryazan Oblast	2023	9382.38	390.895	-332.862
S3_twfe_dii_resources_socio	twfe	visit_per1000	twfe	tw_visit_per1000	-529.482	Republic of Tuva	2023	7771.24	-95.9723	-433.509
S3_twfe_dii_resources_socio	twfe	visit_per1000	twfe	tw_visit_per1000	767.785	Saint Petersburg	2023	13883.3	767.939	-0.153992
S3_twfe_dii_resources_socio	twfe	visit_per1000	twfe	tw_visit_per1000	386.455	Karachay-Cherkess Republic	2023	6957.08	148.551	237.905
S3_twfe_dii_resources_socio	twfe	visit_per1000	twfe	tw_visit_per1000	88.6255	Rostov Oblast	2023	8194.4	-91.0137	179.639
S3_twfe_dii_resources_socio	twfe	visit_per1000	twfe	tw_visit_per1000	-194.081	Kemerovo Oblast - Kuzbass	2023	9059.71	-360.052	165.971
S3_twfe_dii_resources_socio	twfe	visit_per1000	twfe	tw_visit_per1000	-1694.49	Chukotka Autonomous Okrug	2023	9298.28	-509.644	-1184.84
S3_twfe_dii_resources_socio	twfe	visit_per1000	twfe	tw_visit_per1000	-627.971	Irkutsk Oblast	2023	9214.95	-205.203	-422.768
S3_twfe_dii_resources_socio	twfe	visit_per1000	twfe	tw_visit_per1000	339.418	Chuvash Republic	2023	12882.4	285.78	53.6381
S3_twfe_dii_resources_socio	twfe	visit_per1000	twfe	tw_visit_per1000	434.68	Tomsk Oblast	2023	10837	517.919	-83.2391
S3_twfe_dii_resources_socio	twfe	visit_per1000	twfe	tw_visit_per1000	174.827	Samara Oblast	2023	9893.46	81.9476	92.879
S3_twfe_dii_resources_socio	twfe	visit_per1000	twfe	tw_visit_per1000	-199.226	Ivanovo Oblast	2023	10198.4	-64.0892	-135.137
S3_twfe_dii_resources_socio	twfe	visit_per1000	twfe	tw_visit_per1000	-199.466	Kaluga Oblast	2023	8909.96	-226.124	26.6574
S3_twfe_dii_resources_socio	twfe	visit_per1000	twfe	tw_visit_per1000	354.051	Sakhalin Oblast	2023	11622.2	1049.82	-695.769
S3_twfe_dii_resources_socio	twfe	visit_per1000	twfe	tw_visit_per1000	154.309	Kaliningrad Oblast	2023	9377.11	187.791	-33.4821
S3_twfe_dii_resources_socio	twfe	visit_per1000	twfe	tw_visit_per1000	-231.775	Smolensk Oblast	2023	8765.04	-27.0849	-204.69
S3_twfe_dii_resources_socio	twfe	visit_per1000	twfe	tw_visit_per1000	-648.708	Kabardino-Balkarian Republic	2023	6840.98	-98.113	-550.595
S3_twfe_dii_resources_socio	twfe	visit_per1000	twfe	tw_visit_per1000	-134.598	Sverdlovsk Oblast	2023	8975.62	-67.6354	-66.9629
S3_twfe_dii_resources_socio	twfe	visit_per1000	twfe	tw_visit_per1000	-127.914	Stavropol Krai	2023	8499.58	-163.529	35.6151
S3_twfe_dii_resources_socio	twfe	visit_per1000	twfe	tw_visit_per1000	878.35	Jewish Autonomous Oblast	2023	10350.7	-401.569	1279.92
S3_twfe_dii_resources_socio	twfe	visit_per1000	twfe	tw_visit_per1000	854.362	Sevastopol	2023	8221.53	271.48	582.882
S3_twfe_dii_resources_socio	twfe	visit_per1000	twfe	tw_visit_per1000	-68.2668	Yaroslavl Oblast	2023	10537.9	-29.2293	-39.0375
S3_twfe_dii_resources_socio	twfe	visit_per1000	twfe	tw_visit_per1000	-135.672	Saratov Oblast	2023	8975.41	-91.4862	-44.1858
S3_twfe_dii_resources_socio	twfe	visit_per1000	twfe	tw_visit_per1000	-865.017	Altai Republic	2023	7096.51	-411.535	-453.483
S3_twfe_dii_resources_socio	twfe	visit_per1000	twfe	tw_visit_per1000	161.06	Yamalo-Nenets Autonomous Okrug	2023	13505.1	617.567	-456.507
S3_twfe_dii_resources_socio	twfe	visit_per1000	twfe	tw_visit_per1000	-465.746	Altai Krai	2023	8635.85	-80.2924	-385.454
S3_twfe_dii_resources_socio	twfe	visit_per1000	twfe	tw_visit_per1000	62.9202	Voronezh Oblast	2023	10159.3	224.21	-161.289
S3_twfe_dii_resources_socio	twfe	visit_per1000	twfe	tw_visit_per1000	-41.2159	Vologda Oblast	2023	9171.29	-101.139	59.9227
S3_twfe_dii_resources_socio	twfe	visit_per1000	twfe	tw_visit_per1000	161.176	Astrakhan Oblast	2023	9843.17	-401.745	562.921
S3_twfe_dii_resources_socio	twfe	visit_per1000	twfe	tw_visit_per1000	9.78348	Arkhangelsk Oblast	2023	11767.8	77.8774	-68.0939
S4_twfe_digital_components	twfe	visit_per1000	twfe	tw_visit_per1000	476.435	Altai Krai	2018	9897.95	-35.1701	511.605
S4_twfe_digital_components	twfe	visit_per1000	twfe	tw_visit_per1000	-449.704	Arkhangelsk Oblast	2018	11628.2	16.5688	-466.272
S4_twfe_digital_components	twfe	visit_per1000	twfe	tw_visit_per1000	787.499	Astrakhan Oblast	2018	10789.4	129.19	658.309
S4_twfe_digital_components	twfe	visit_per1000	twfe	tw_visit_per1000	-110.014	Voronezh Oblast	2018	10306.2	-61.0882	-48.926
S4_twfe_digital_components	twfe	visit_per1000	twfe	tw_visit_per1000	-397.884	Yamalo-Nenets Autonomous Okrug	2018	13266.1	-673.35	275.466
S4_twfe_digital_components	twfe	visit_per1000	twfe	tw_visit_per1000	-140.299	Belgorod Oblast	2018	9247.69	-81.4473	-58.8514
S4_twfe_digital_components	twfe	visit_per1000	twfe	tw_visit_per1000	50.0183	Vologda Oblast	2018	9582.43	2.70107	47.3172
S4_twfe_digital_components	twfe	visit_per1000	twfe	tw_visit_per1000	-260.895	Volgograd Oblast	2018	9575.1	63.2935	-324.189
S4_twfe_digital_components	twfe	visit_per1000	twfe	tw_visit_per1000	159.349	Bryansk Oblast	2018	9753.64	133.473	25.8761
S4_twfe_digital_components	twfe	visit_per1000	twfe	tw_visit_per1000	-421.497	Chechen Republic	2018	6136.88	-276.454	-145.043
S4_twfe_digital_components	twfe	visit_per1000	twfe	tw_visit_per1000	-361.889	Udmurt Republic	2018	11887.4	-105.336	-256.552
S4_twfe_digital_components	twfe	visit_per1000	twfe	tw_visit_per1000	150.052	Tver Oblast	2018	9471.21	-20.4568	170.509
S4_twfe_digital_components	twfe	visit_per1000	twfe	tw_visit_per1000	628.499	Chukotka Autonomous Okrug	2018	12242.7	569.253	59.2458
S4_twfe_digital_components	twfe	visit_per1000	twfe	tw_visit_per1000	-156.298	Chelyabinsk Oblast	2018	9072.18	82.8101	-239.108
S4_twfe_digital_components	twfe	visit_per1000	twfe	tw_visit_per1000	224.833	Vladimir Oblast	2018	9045.11	-194.301	419.134
S4_twfe_digital_components	twfe	visit_per1000	twfe	tw_visit_per1000	-409.69	Ulyanovsk Oblast	2018	10762.8	-64.1662	-345.524
S4_twfe_digital_components	twfe	visit_per1000	twfe	tw_visit_per1000	-634.941	Tyumen Oblast	2018	11907.7	-220.877	-414.064
S4_twfe_digital_components	twfe	visit_per1000	twfe	tw_visit_per1000	-262.079	Chuvash Republic	2018	12600.8	-121.255	-140.825
S4_twfe_digital_components	twfe	visit_per1000	twfe	tw_visit_per1000	-623.053	Irkutsk Oblast	2018	9539.78	95.0379	-718.091
S4_twfe_digital_components	twfe	visit_per1000	twfe	tw_visit_per1000	-315.663	Tomsk Oblast	2018	10406.6	81.9561	-397.619
S4_twfe_digital_components	twfe	visit_per1000	twfe	tw_visit_per1000	-287.401	Tula Oblast	2018	10110.4	-317.754	30.3531
S4_twfe_digital_components	twfe	visit_per1000	twfe	tw_visit_per1000	125.876	Kaliningrad Oblast	2018	9668.59	-148.713	274.589
S4_twfe_digital_components	twfe	visit_per1000	twfe	tw_visit_per1000	-38.6505	Samara Oblast	2018	9999.9	-91.2567	52.6062
S4_twfe_digital_components	twfe	visit_per1000	twfe	tw_visit_per1000	173.885	Kaluga Oblast	2018	9603.22	-42.0027	215.888
S4_twfe_digital_components	twfe	visit_per1000	twfe	tw_visit_per1000	362.453	Smolensk Oblast	2018	9679.18	84.1716	278.282
S4_twfe_digital_components	twfe	visit_per1000	twfe	tw_visit_per1000	190.448	Jewish Autonomous Oblast	2018	9982.7	45.692	144.756
S4_twfe_digital_components	twfe	visit_per1000	twfe	tw_visit_per1000	462.045	Kabardino-Balkarian Republic	2018	8271.64	43.1886	418.856
S4_twfe_digital_components	twfe	visit_per1000	twfe	tw_visit_per1000	-667.9	Sevastopol	2018	7019.18	-37.1856	-630.714
S4_twfe_digital_components	twfe	visit_per1000	twfe	tw_visit_per1000	-439.736	Ivanovo Oblast	2018	10277.8	-114.58	-325.156
S4_twfe_digital_components	twfe	visit_per1000	twfe	tw_visit_per1000	-628.551	Tambov Oblast	2018	10212.9	-437.297	-191.254
S4_twfe_digital_components	twfe	visit_per1000	twfe	tw_visit_per1000	-294.215	Sverdlovsk Oblast	2018	9135.92	-68.2123	-226.003
S4_twfe_digital_components	twfe	visit_per1000	twfe	tw_visit_per1000	57.655	Stavropol Krai	2018	9005.06	-72.5765	130.231
S4_twfe_digital_components	twfe	visit_per1000	twfe	tw_visit_per1000	126.178	Saratov Oblast	2018	9557.17	128.308	-2.13002
S4_twfe_digital_components	twfe	visit_per1000	twfe	tw_visit_per1000	-595.532	Kamchatka Krai	2018	9254.37	-126.849	-468.683
S4_twfe_digital_components	twfe	visit_per1000	twfe	tw_visit_per1000	-73.1356	Karachay-Cherkess Republic	2018	6817.4	18.9207	-92.0563
S4_twfe_digital_components	twfe	visit_per1000	twfe	tw_visit_per1000	-793.695	Sakhalin Oblast	2018	10794.3	-731.158	-62.5367
S4_twfe_digital_components	twfe	visit_per1000	twfe	tw_visit_per1000	112.516	Ryazan Oblast	2018	9756.78	-226.072	338.588
S4_twfe_digital_components	twfe	visit_per1000	twfe	tw_visit_per1000	225.881	Rostov Oblast	2018	8651.56	-8.05549	233.936
S4_twfe_digital_components	twfe	visit_per1000	twfe	tw_visit_per1000	479.685	Republic of Tuva	2018	9100.32	144.396	335.289
S4_twfe_digital_components	twfe	visit_per1000	twfe	tw_visit_per1000	234.782	Kemerovo Oblast - Kuzbass	2018	9808.49	229.058	5.72342
S4_twfe_digital_components	twfe	visit_per1000	twfe	tw_visit_per1000	123.499	Khabarovsk Krai	2018	12154.8	126.338	-2.83889
S4_twfe_digital_components	twfe	visit_per1000	twfe	tw_visit_per1000	475.609	Republic of Sakha (Yakutia)	2018	10159.7	205.737	269.872
S4_twfe_digital_components	twfe	visit_per1000	twfe	tw_visit_per1000	-460.299	Republic of Bashkortostan	2018	9403.37	-41.0671	-419.232
S4_twfe_digital_components	twfe	visit_per1000	twfe	tw_visit_per1000	-50.9711	Lipetsk Oblast	2018	8793.62	96.7154	-147.687
S4_twfe_digital_components	twfe	visit_per1000	twfe	tw_visit_per1000	552.819	Kursk Oblast	2018	9854.61	-48.1701	600.989
S4_twfe_digital_components	twfe	visit_per1000	twfe	tw_visit_per1000	402.419	Republic of Dagestan	2018	7630.46	291.536	110.883
S4_twfe_digital_components	twfe	visit_per1000	twfe	tw_visit_per1000	-446.591	Republic of Mari El	2018	9393.78	73.0211	-519.612
S4_twfe_digital_components	twfe	visit_per1000	twfe	tw_visit_per1000	187.673	Republic of Ingushetia	2018	8792.51	124.112	63.5604
S4_twfe_digital_components	twfe	visit_per1000	twfe	tw_visit_per1000	585.653	Republic of Kalmykia	2018	9612.71	388.689	196.964
S4_twfe_digital_components	twfe	visit_per1000	twfe	tw_visit_per1000	-53.4937	Krasnoyarsk Krai	2018	9622.96	45.3724	-98.8661
S4_twfe_digital_components	twfe	visit_per1000	twfe	tw_visit_per1000	282.662	Kurgan Oblast	2018	8885.01	164.036	118.626
S4_twfe_digital_components	twfe	visit_per1000	twfe	tw_visit_per1000	-147.229	Republic of Crimea	2018	6635.51	-35.2597	-111.969
S4_twfe_digital_components	twfe	visit_per1000	twfe	tw_visit_per1000	478.578	Republic of Khakassia	2018	8930.76	298.003	180.575
S4_twfe_digital_components	twfe	visit_per1000	twfe	tw_visit_per1000	-74.6782	Republic of Karelia	2018	12034	-243.275	168.597
S4_twfe_digital_components	twfe	visit_per1000	twfe	tw_visit_per1000	443.253	Republic of North Ossetia - Alania	2018	9339.37	-195.624	638.877
S4_twfe_digital_components	twfe	visit_per1000	twfe	tw_visit_per1000	-87.5391	Kostroma Oblast	2018	10679.7	-58.7511	-28.788
S4_twfe_digital_components	twfe	visit_per1000	twfe	tw_visit_per1000	-73.7187	Krasnodar Krai	2018	8831.22	-74.8767	1.158
S4_twfe_digital_components	twfe	visit_per1000	twfe	tw_visit_per1000	316.772	Republic of Mordovia	2018	10383	-92.2061	408.978
S4_twfe_digital_components	twfe	visit_per1000	twfe	tw_visit_per1000	259.914	Komi Republic	2018	12505.5	121.906	138.008
S4_twfe_digital_components	twfe	visit_per1000	twfe	tw_visit_per1000	-222.412	Kirov Oblast	2018	10283.7	-245.856	23.4432
S4_twfe_digital_components	twfe	visit_per1000	twfe	tw_visit_per1000	49.6667	Republic of Tatarstan	2018	9218.64	-77.5871	127.254
S4_twfe_digital_components	twfe	visit_per1000	twfe	tw_visit_per1000	-65.5591	Republic of Buryatia	2018	9134.33	227.867	-293.427
S4_twfe_digital_components	twfe	visit_per1000	twfe	tw_visit_per1000	1057.96	Magadan Oblast	2018	12416.2	619.563	438.4
S4_twfe_digital_components	twfe	visit_per1000	twfe	tw_visit_per1000	52.8545	Primorsky Krai	2018	10207.4	-73.2975	126.152
S4_twfe_digital_components	twfe	visit_per1000	twfe	tw_visit_per1000	-82.1437	Pskov Oblast	2018	9003.13	139.828	-221.972
S4_twfe_digital_components	twfe	visit_per1000	twfe	tw_visit_per1000	277.812	Perm Krai	2018	10866.8	258.012	19.7994
S4_twfe_digital_components	twfe	visit_per1000	twfe	tw_visit_per1000	-427.053	Penza Oblast	2018	10765.4	-228.409	-198.644
S4_twfe_digital_components	twfe	visit_per1000	twfe	tw_visit_per1000	849.206	Republic of Adygea	2018	8151.22	54.5695	794.637
S4_twfe_digital_components	twfe	visit_per1000	twfe	tw_visit_per1000	-99.2465	Murmansk Oblast	2018	11355.7	-43.8509	-55.3956
S4_twfe_digital_components	twfe	visit_per1000	twfe	tw_visit_per1000	-114.889	Orenburg Oblast	2018	10340.7	183.9	-298.789
S4_twfe_digital_components	twfe	visit_per1000	twfe	tw_visit_per1000	-743.95	Novosibirsk Oblast	2018	10343	-182.351	-561.599
S4_twfe_digital_components	twfe	visit_per1000	twfe	tw_visit_per1000	-4.22398	Nizhny Novgorod Oblast	2018	10480.6	-63.3434	59.1194
S4_twfe_digital_components	twfe	visit_per1000	twfe	tw_visit_per1000	29.9302	Novgorod Oblast	2018	8639.09	41.0253	-11.0951
S4_twfe_digital_components	twfe	visit_per1000	twfe	tw_visit_per1000	200.125	Oryol Oblast	2018	9503.08	-59.9064	260.031
S4_twfe_digital_components	twfe	visit_per1000	twfe	tw_visit_per1000	-152.195	Omsk Oblast	2018	10857.2	70.651	-222.846
S4_twfe_digital_components	twfe	visit_per1000	twfe	tw_visit_per1000	231.901	Altai Republic	2018	8513.34	111.026	120.874
S4_twfe_digital_components	twfe	visit_per1000	twfe	tw_visit_per1000	4.18667	Amur Oblast	2018	10886.7	-133.645	137.831
S4_twfe_digital_components	twfe	visit_per1000	twfe	tw_visit_per1000	38.5823	Yaroslavl Oblast	2018	10964.7	119.609	-81.0265
S4_twfe_digital_components	twfe	visit_per1000	twfe	tw_visit_per1000	-550.225	Zabaykalsky Krai	2018	10674.1	-136.659	-413.567
S4_twfe_digital_components	twfe	visit_per1000	twfe	tw_visit_per1000	-815.666	Sevastopol	2019	6910.78	-404.67	-410.995
S4_twfe_digital_components	twfe	visit_per1000	twfe	tw_visit_per1000	996.428	Kabardino-Balkarian Republic	2019	8845.39	7.24319	989.185
S4_twfe_digital_components	twfe	visit_per1000	twfe	tw_visit_per1000	-331.638	Tambov Oblast	2019	10549.1	-231.889	-99.7487
S4_twfe_digital_components	twfe	visit_per1000	twfe	tw_visit_per1000	66.2906	Samara Oblast	2019	10144.2	65.4029	0.887732
S4_twfe_digital_components	twfe	visit_per1000	twfe	tw_visit_per1000	281.345	Kaliningrad Oblast	2019	9863.42	-63.3251	344.67
S4_twfe_digital_components	twfe	visit_per1000	twfe	tw_visit_per1000	353.967	Smolensk Oblast	2019	9710.05	70.4421	283.525
S4_twfe_digital_components	twfe	visit_per1000	twfe	tw_visit_per1000	252.556	Ryazan Oblast	2019	9936.18	-3.17997	255.736
S4_twfe_digital_components	twfe	visit_per1000	twfe	tw_visit_per1000	38.7126	Jewish Autonomous Oblast	2019	9870.32	180.5	-141.787
S4_twfe_digital_components	twfe	visit_per1000	twfe	tw_visit_per1000	-231.998	Ivanovo Oblast	2019	10524.9	-18.7138	-213.285
S4_twfe_digital_components	twfe	visit_per1000	twfe	tw_visit_per1000	-164.344	Sverdlovsk Oblast	2019	9305.15	-30.4775	-133.867
S4_twfe_digital_components	twfe	visit_per1000	twfe	tw_visit_per1000	70.9555	Stavropol Krai	2019	9057.72	-47.8067	118.762
S4_twfe_digital_components	twfe	visit_per1000	twfe	tw_visit_per1000	290.79	Republic of Sakha (Yakutia)	2019	10014.2	176.007	114.783
S4_twfe_digital_components	twfe	visit_per1000	twfe	tw_visit_per1000	-249.498	Khabarovsk Krai	2019	11821.2	109.149	-358.647
S4_twfe_digital_components	twfe	visit_per1000	twfe	tw_visit_per1000	82.251	Kemerovo Oblast - Kuzbass	2019	9695.32	69.3919	12.8591
S4_twfe_digital_components	twfe	visit_per1000	twfe	tw_visit_per1000	386.161	Republic of Tuva	2019	9046.16	-19.5486	405.71
S4_twfe_digital_components	twfe	visit_per1000	twfe	tw_visit_per1000	-40.8989	Rostov Oblast	2019	8424.15	-28.846	-12.0529
S4_twfe_digital_components	twfe	visit_per1000	twfe	tw_visit_per1000	-54.9388	Karachay-Cherkess Republic	2019	6874.96	-33.5242	-21.4146
S4_twfe_digital_components	twfe	visit_per1000	twfe	tw_visit_per1000	113.189	Saratov Oblast	2019	9583.54	28.1497	85.039
S4_twfe_digital_components	twfe	visit_per1000	twfe	tw_visit_per1000	-434.827	Sakhalin Oblast	2019	11192.6	-171.632	-263.195
S4_twfe_digital_components	twfe	visit_per1000	twfe	tw_visit_per1000	-598.204	Kamchatka Krai	2019	9291.06	-188.625	-409.579
S4_twfe_digital_components	twfe	visit_per1000	twfe	tw_visit_per1000	32.1331	Kaluga Oblast	2019	9500.83	35.9808	-3.84765
S4_twfe_digital_components	twfe	visit_per1000	twfe	tw_visit_per1000	-284.843	Chelyabinsk Oblast	2019	8982.99	60.9922	-345.835
S4_twfe_digital_components	twfe	visit_per1000	twfe	tw_visit_per1000	-360.223	Chuvash Republic	2019	12542	-169.64	-190.583
S4_twfe_digital_components	twfe	visit_per1000	twfe	tw_visit_per1000	44.3207	Chukotka Autonomous Okrug	2019	11697.9	-413.241	457.562
S4_twfe_digital_components	twfe	visit_per1000	twfe	tw_visit_per1000	-277.625	Ulyanovsk Oblast	2019	10934.2	63.4591	-341.084
S4_twfe_digital_components	twfe	visit_per1000	twfe	tw_visit_per1000	264.705	Udmurt Republic	2019	12553.3	-51.8318	316.537
S4_twfe_digital_components	twfe	visit_per1000	twfe	tw_visit_per1000	-189.204	Tula Oblast	2019	10248	-220.12	30.916
S4_twfe_digital_components	twfe	visit_per1000	twfe	tw_visit_per1000	227.806	Tomsk Oblast	2019	10989.4	-167.829	395.635
S4_twfe_digital_components	twfe	visit_per1000	twfe	tw_visit_per1000	-766.274	Irkutsk Oblast	2019	9435.92	71.7061	-837.98
S4_twfe_digital_components	twfe	visit_per1000	twfe	tw_visit_per1000	-312.705	Tyumen Oblast	2019	12269.3	-119.858	-192.847
S4_twfe_digital_components	twfe	visit_per1000	twfe	tw_visit_per1000	-252.323	Tver Oblast	2019	9108.19	-122.438	-129.885
S4_twfe_digital_components	twfe	visit_per1000	twfe	tw_visit_per1000	44.4871	Yamalo-Nenets Autonomous Okrug	2019	13747.8	-473.028	517.515
S4_twfe_digital_components	twfe	visit_per1000	twfe	tw_visit_per1000	-245.964	Vologda Oblast	2019	9325.81	-19.5743	-226.39
S4_twfe_digital_components	twfe	visit_per1000	twfe	tw_visit_per1000	51.2837	Volgograd Oblast	2019	9926.64	86.8382	-35.5545
S4_twfe_digital_components	twfe	visit_per1000	twfe	tw_visit_per1000	-343.036	Chechen Republic	2019	6254.7	-225.196	-117.84
S4_twfe_digital_components	twfe	visit_per1000	twfe	tw_visit_per1000	21.4813	Bryansk Oblast	2019	9655.14	108.037	-86.5555
S4_twfe_digital_components	twfe	visit_per1000	twfe	tw_visit_per1000	87.1113	Belgorod Oblast	2019	9514.47	-99.7719	186.883
S4_twfe_digital_components	twfe	visit_per1000	twfe	tw_visit_per1000	-203.102	Voronezh Oblast	2019	10252.5	40.5529	-243.655
S4_twfe_digital_components	twfe	visit_per1000	twfe	tw_visit_per1000	-357.319	Vladimir Oblast	2019	8502.33	-155.475	-201.844
S4_twfe_digital_components	twfe	visit_per1000	twfe	tw_visit_per1000	-259.824	Arkhangelsk Oblast	2019	11857.4	11.8653	-271.689
S4_twfe_digital_components	twfe	visit_per1000	twfe	tw_visit_per1000	76.2212	Astrakhan Oblast	2019	10117.5	180.692	-104.47
S4_twfe_digital_components	twfe	visit_per1000	twfe	tw_visit_per1000	313.247	Altai Krai	2019	9774.12	-4.99209	318.239
S4_twfe_digital_components	twfe	visit_per1000	twfe	tw_visit_per1000	431.143	Zabaykalsky Krai	2019	11694.8	54.2855	376.857
S4_twfe_digital_components	twfe	visit_per1000	twfe	tw_visit_per1000	-369.804	Yaroslavl Oblast	2019	10595.7	-319.961	-49.843
S4_twfe_digital_components	twfe	visit_per1000	twfe	tw_visit_per1000	398.742	Amur Oblast	2019	11320.6	-52.9794	451.721
S4_twfe_digital_components	twfe	visit_per1000	twfe	tw_visit_per1000	-442.714	Omsk Oblast	2019	10606.1	40.9763	-483.69
S4_twfe_digital_components	twfe	visit_per1000	twfe	tw_visit_per1000	701.325	Altai Republic	2019	9022.12	146.319	555.007
S4_twfe_digital_components	twfe	visit_per1000	twfe	tw_visit_per1000	-70.5759	Oryol Oblast	2019	9271.74	15.0796	-85.6555
S4_twfe_digital_components	twfe	visit_per1000	twfe	tw_visit_per1000	-138.368	Orenburg Oblast	2019	10356.6	86.805	-225.173
S4_twfe_digital_components	twfe	visit_per1000	twfe	tw_visit_per1000	-838.37	Novosibirsk Oblast	2019	10288	-151.278	-687.092
S4_twfe_digital_components	twfe	visit_per1000	twfe	tw_visit_per1000	196.85	Novgorod Oblast	2019	8845.37	53.8327	143.018
S4_twfe_digital_components	twfe	visit_per1000	twfe	tw_visit_per1000	158.939	Perm Krai	2019	10787.2	203.21	-44.2704
S4_twfe_digital_components	twfe	visit_per1000	twfe	tw_visit_per1000	90.5044	Primorsky Krai	2019	10284.4	145.167	-54.6622
S4_twfe_digital_components	twfe	visit_per1000	twfe	tw_visit_per1000	-84.981	Pskov Oblast	2019	9039.66	-242.109	157.128
S4_twfe_digital_components	twfe	visit_per1000	twfe	tw_visit_per1000	939.296	Magadan Oblast	2019	12336.9	498.586	440.71
S4_twfe_digital_components	twfe	visit_per1000	twfe	tw_visit_per1000	-25.1288	Lipetsk Oblast	2019	8858.83	165.82	-190.949
S4_twfe_digital_components	twfe	visit_per1000	twfe	tw_visit_per1000	-366.198	Republic of Buryatia	2019	8873.05	159.275	-525.474
S4_twfe_digital_components	twfe	visit_per1000	twfe	tw_visit_per1000	148.916	Murmansk Oblast	2019	11643.2	-81.0698	229.986
S4_twfe_digital_components	twfe	visit_per1000	twfe	tw_visit_per1000	-712.035	Penza Oblast	2019	10519.8	-201.795	-510.24
S4_twfe_digital_components	twfe	visit_per1000	twfe	tw_visit_per1000	-60.3087	Krasnoyarsk Krai	2019	9655.51	117.746	-178.055
S4_twfe_digital_components	twfe	visit_per1000	twfe	tw_visit_per1000	808.592	Republic of Kalmykia	2019	9875.01	212.732	595.86
S4_twfe_digital_components	twfe	visit_per1000	twfe	tw_visit_per1000	-75.1424	Kostroma Oblast	2019	10731.5	113.246	-188.389
S4_twfe_digital_components	twfe	visit_per1000	twfe	tw_visit_per1000	410.036	Republic of North Ossetia - Alania	2019	9345.51	42.5637	367.472
S4_twfe_digital_components	twfe	visit_per1000	twfe	tw_visit_per1000	274.907	Republic of Khakassia	2019	8766.45	301.214	-26.307
S4_twfe_digital_components	twfe	visit_per1000	twfe	tw_visit_per1000	-146.051	Krasnodar Krai	2019	8798.25	-83.3012	-62.7495
S4_twfe_digital_components	twfe	visit_per1000	twfe	tw_visit_per1000	-110.48	Republic of Karelia	2019	12037.6	-139.086	28.6062
S4_twfe_digital_components	twfe	visit_per1000	twfe	tw_visit_per1000	178.731	Kirov Oblast	2019	10724.2	-79.7977	258.529
S4_twfe_digital_components	twfe	visit_per1000	twfe	tw_visit_per1000	-135.902	Republic of Mordovia	2019	9969.69	-70.3219	-65.5804
S4_twfe_digital_components	twfe	visit_per1000	twfe	tw_visit_per1000	361.258	Komi Republic	2019	12646.2	111.231	250.027
S4_twfe_digital_components	twfe	visit_per1000	twfe	tw_visit_per1000	-148.033	Republic of Tatarstan	2019	9060.3	2.55264	-150.585
S4_twfe_digital_components	twfe	visit_per1000	twfe	tw_visit_per1000	-373.011	Republic of Bashkortostan	2019	9530.02	8.33605	-381.347
S4_twfe_digital_components	twfe	visit_per1000	twfe	tw_visit_per1000	464.592	Kursk Oblast	2019	9805.74	-39.2496	503.842
S4_twfe_digital_components	twfe	visit_per1000	twfe	tw_visit_per1000	53.1727	Republic of Dagestan	2019	7320.58	179.598	-126.426
S4_twfe_digital_components	twfe	visit_per1000	twfe	tw_visit_per1000	-120.186	Republic of Crimea	2019	6701.91	-163.258	43.0725
S4_twfe_digital_components	twfe	visit_per1000	twfe	tw_visit_per1000	649.531	Republic of Adygea	2019	7990.91	112.515	537.016
S4_twfe_digital_components	twfe	visit_per1000	twfe	tw_visit_per1000	21.3825	Republic of Ingushetia	2019	8665.58	51.9042	-30.5217
S4_twfe_digital_components	twfe	visit_per1000	twfe	tw_visit_per1000	-171.729	Republic of Mari El	2019	9708	37.2277	-208.956
S4_twfe_digital_components	twfe	visit_per1000	twfe	tw_visit_per1000	113.511	Nizhny Novgorod Oblast	2019	10637.7	39.5818	73.9296
S4_twfe_digital_components	twfe	visit_per1000	twfe	tw_visit_per1000	376.625	Kurgan Oblast	2019	9018.34	163.014	213.612
S4_twfe_digital_components	twfe	visit_per1000	twfe	tw_visit_per1000	-125.384	Arkhangelsk Oblast	2020	10274.8	-88.4853	-36.8983
S4_twfe_digital_components	twfe	visit_per1000	twfe	tw_visit_per1000	-369.362	Altai Krai	2020	7374.41	70.2207	-439.583
S4_twfe_digital_components	twfe	visit_per1000	twfe	tw_visit_per1000	-41.1196	Vladimir Oblast	2020	7101.42	-62.9712	21.8515
S4_twfe_digital_components	twfe	visit_per1000	twfe	tw_visit_per1000	-539.997	Astrakhan Oblast	2020	7784.17	134.37	-674.367
S4_twfe_digital_components	twfe	visit_per1000	twfe	tw_visit_per1000	69.0322	Voronezh Oblast	2020	8807.54	-64.0974	133.13
S4_twfe_digital_components	twfe	visit_per1000	twfe	tw_visit_per1000	-1213.57	Yamalo-Nenets Autonomous Okrug	2020	10772.7	-58.2274	-1155.34
S4_twfe_digital_components	twfe	visit_per1000	twfe	tw_visit_per1000	-178.99	Bryansk Oblast	2020	7737.56	54.6705	-233.66
S4_twfe_digital_components	twfe	visit_per1000	twfe	tw_visit_per1000	830.93	Belgorod Oblast	2020	8541.18	-139.532	970.462
S4_twfe_digital_components	twfe	visit_per1000	twfe	tw_visit_per1000	157.606	Volgograd Oblast	2020	8315.86	76.1921	81.4141
S4_twfe_digital_components	twfe	visit_per1000	twfe	tw_visit_per1000	-10.9843	Vologda Oblast	2020	7843.69	4.40897	-15.3933
S4_twfe_digital_components	twfe	visit_per1000	twfe	tw_visit_per1000	111.474	Ulyanovsk Oblast	2020	9606.2	63.481	47.9935
S4_twfe_digital_components	twfe	visit_per1000	twfe	tw_visit_per1000	571.952	Udmurt Republic	2020	11143.5	-30.4548	602.407
S4_twfe_digital_components	twfe	visit_per1000	twfe	tw_visit_per1000	302.487	Chelyabinsk Oblast	2020	7853.22	-21.0277	323.515
S4_twfe_digital_components	twfe	visit_per1000	twfe	tw_visit_per1000	957.614	Chechen Republic	2020	5838.25	-17.6876	975.301
S4_twfe_digital_components	twfe	visit_per1000	twfe	tw_visit_per1000	98.4098	Tver Oblast	2020	7741.82	-31.6542	130.064
S4_twfe_digital_components	twfe	visit_per1000	twfe	tw_visit_per1000	322.449	Chukotka Autonomous Okrug	2020	10258.9	-36.4602	358.909
S4_twfe_digital_components	twfe	visit_per1000	twfe	tw_visit_per1000	-308.787	Chuvash Republic	2020	10876.3	-77.7862	-231
S4_twfe_digital_components	twfe	visit_per1000	twfe	tw_visit_per1000	-379.587	Tyumen Oblast	2020	10485.3	-188.726	-190.861
S4_twfe_digital_components	twfe	visit_per1000	twfe	tw_visit_per1000	-812.861	Irkutsk Oblast	2020	7672.23	-19.4373	-793.424
S4_twfe_digital_components	twfe	visit_per1000	twfe	tw_visit_per1000	144.577	Tambov Oblast	2020	9308.24	-25.8179	170.395
S4_twfe_digital_components	twfe	visit_per1000	twfe	tw_visit_per1000	-1105.74	Tomsk Oblast	2020	7938.76	-638.041	-467.699
S4_twfe_digital_components	twfe	visit_per1000	twfe	tw_visit_per1000	149.03	Tula Oblast	2020	8869.1	-85.5398	234.569
S4_twfe_digital_components	twfe	visit_per1000	twfe	tw_visit_per1000	568.43	Khabarovsk Krai	2020	10922	115.491	452.94
S4_twfe_digital_components	twfe	visit_per1000	twfe	tw_visit_per1000	181.394	Kemerovo Oblast - Kuzbass	2020	8077.36	-41.2834	222.677
S4_twfe_digital_components	twfe	visit_per1000	twfe	tw_visit_per1000	355.022	Republic of Tuva	2020	7297.91	-61.622	416.644
S4_twfe_digital_components	twfe	visit_per1000	twfe	tw_visit_per1000	140.63	Rostov Oblast	2020	6888.57	54.8497	85.7805
S4_twfe_digital_components	twfe	visit_per1000	twfe	tw_visit_per1000	315.548	Sakhalin Oblast	2020	10225.8	-148.489	464.037
S4_twfe_digital_components	twfe	visit_per1000	twfe	tw_visit_per1000	18.5923	Karachay-Cherkess Republic	2020	5231.39	-46.7831	65.3754
S4_twfe_digital_components	twfe	visit_per1000	twfe	tw_visit_per1000	178.99	Ryazan Oblast	2020	8145.51	-98.9858	277.976
S4_twfe_digital_components	twfe	visit_per1000	twfe	tw_visit_per1000	-623.588	Kamchatka Krai	2020	7548.57	-180.192	-443.395
S4_twfe_digital_components	twfe	visit_per1000	twfe	tw_visit_per1000	299.896	Saratov Oblast	2020	8053.15	7.27129	292.624
S4_twfe_digital_components	twfe	visit_per1000	twfe	tw_visit_per1000	-178.299	Sevastopol	2020	5831.04	-132.562	-45.7368
S4_twfe_digital_components	twfe	visit_per1000	twfe	tw_visit_per1000	307.665	Smolensk Oblast	2020	7946.65	-5.42424	313.09
S4_twfe_digital_components	twfe	visit_per1000	twfe	tw_visit_per1000	302.106	Kabardino-Balkarian Republic	2020	6433.97	50.4325	251.674
S4_twfe_digital_components	twfe	visit_per1000	twfe	tw_visit_per1000	-363.989	Kaliningrad Oblast	2020	7500.98	-117.689	-246.299
S4_twfe_digital_components	twfe	visit_per1000	twfe	tw_visit_per1000	155.864	Kaluga Oblast	2020	7907.46	-21.8509	177.715
S4_twfe_digital_components	twfe	visit_per1000	twfe	tw_visit_per1000	45.0067	Samara Oblast	2020	8405.81	-47.6366	92.6432
S4_twfe_digital_components	twfe	visit_per1000	twfe	tw_visit_per1000	-263.621	Jewish Autonomous Oblast	2020	7850.89	121.373	-384.994
S4_twfe_digital_components	twfe	visit_per1000	twfe	tw_visit_per1000	279.875	Ivanovo Oblast	2020	9319.64	62.2989	217.576
S4_twfe_digital_components	twfe	visit_per1000	twfe	tw_visit_per1000	452.433	Stavropol Krai	2020	7722.09	-12.4965	464.929
S4_twfe_digital_components	twfe	visit_per1000	twfe	tw_visit_per1000	95.2138	Sverdlovsk Oblast	2020	7847.61	71.1463	24.0675
S4_twfe_digital_components	twfe	visit_per1000	twfe	tw_visit_per1000	306.499	Republic of Tatarstan	2020	7797.73	21.606	284.893
S4_twfe_digital_components	twfe	visit_per1000	twfe	tw_visit_per1000	-924.595	Republic of Sakha (Yakutia)	2020	7081.72	-154.93	-769.665
S4_twfe_digital_components	twfe	visit_per1000	twfe	tw_visit_per1000	258.876	Kirov Oblast	2020	9087.21	13.5206	245.356
S4_twfe_digital_components	twfe	visit_per1000	twfe	tw_visit_per1000	-531.527	Republic of Mordovia	2020	7856.97	18.6731	-550.2
S4_twfe_digital_components	twfe	visit_per1000	twfe	tw_visit_per1000	30.1849	Republic of Mari El	2020	8192.81	-43.9063	74.0911
S4_twfe_digital_components	twfe	visit_per1000	twfe	tw_visit_per1000	-426.192	Republic of North Ossetia - Alania	2020	6792.18	120.473	-546.665
S4_twfe_digital_components	twfe	visit_per1000	twfe	tw_visit_per1000	-699.465	Komi Republic	2020	9868.37	-5.66771	-693.797
S4_twfe_digital_components	twfe	visit_per1000	twfe	tw_visit_per1000	339.597	Kostroma Oblast	2020	9429.14	-40.822	380.419
S4_twfe_digital_components	twfe	visit_per1000	twfe	tw_visit_per1000	37.8083	Krasnodar Krai	2020	7265.01	21.4668	16.3415
S4_twfe_digital_components	twfe	visit_per1000	twfe	tw_visit_per1000	-368.903	Republic of Karelia	2020	10062	38.7113	-407.614
S4_twfe_digital_components	twfe	visit_per1000	twfe	tw_visit_per1000	-117.656	Republic of Khakassia	2020	6656.78	-97.2491	-20.4068
S4_twfe_digital_components	twfe	visit_per1000	twfe	tw_visit_per1000	525.195	Republic of Bashkortostan	2020	8711.12	107.937	417.259
S4_twfe_digital_components	twfe	visit_per1000	twfe	tw_visit_per1000	-270.229	Republic of Adygea	2020	5354.05	34.4244	-304.653
S4_twfe_digital_components	twfe	visit_per1000	twfe	tw_visit_per1000	-350.495	Kursk Oblast	2020	7273.56	121.647	-472.142
S4_twfe_digital_components	twfe	visit_per1000	twfe	tw_visit_per1000	237.148	Republic of Dagestan	2020	5787.45	29.2707	207.877
S4_twfe_digital_components	twfe	visit_per1000	twfe	tw_visit_per1000	172.416	Republic of Crimea	2020	5277.41	-123.329	295.745
S4_twfe_digital_components	twfe	visit_per1000	twfe	tw_visit_per1000	224.011	Krasnoyarsk Krai	2020	8222.73	111.141	112.87
S4_twfe_digital_components	twfe	visit_per1000	twfe	tw_visit_per1000	298.027	Kurgan Oblast	2020	7222.64	-0.948389	298.975
S4_twfe_digital_components	twfe	visit_per1000	twfe	tw_visit_per1000	-970.59	Republic of Kalmykia	2020	6378.73	-1.42181	-969.168
S4_twfe_digital_components	twfe	visit_per1000	twfe	tw_visit_per1000	1004.55	Republic of Ingushetia	2020	7931.65	3.61059	1000.94
S4_twfe_digital_components	twfe	visit_per1000	twfe	tw_visit_per1000	43.9534	Republic of Buryatia	2020	7566.1	107.86	-63.9064
S4_twfe_digital_components	twfe	visit_per1000	twfe	tw_visit_per1000	292.475	Lipetsk Oblast	2020	7459.33	15.0358	277.439
S4_twfe_digital_components	twfe	visit_per1000	twfe	tw_visit_per1000	-356.771	Magadan Oblast	2020	9323.68	541.924	-898.695
S4_twfe_digital_components	twfe	visit_per1000	twfe	tw_visit_per1000	231.422	Pskov Oblast	2020	7638.96	-108.933	340.355
S4_twfe_digital_components	twfe	visit_per1000	twfe	tw_visit_per1000	157.88	Primorsky Krai	2020	8634.7	-29.2304	187.111
S4_twfe_digital_components	twfe	visit_per1000	twfe	tw_visit_per1000	-25.9302	Omsk Oblast	2020	9305.77	28.6091	-54.5394
S4_twfe_digital_components	twfe	visit_per1000	twfe	tw_visit_per1000	-97.3968	Murmansk Oblast	2020	9679.77	-42.1898	-55.207
S4_twfe_digital_components	twfe	visit_per1000	twfe	tw_visit_per1000	-284.354	Perm Krai	2020	8626.85	21.0779	-305.432
S4_twfe_digital_components	twfe	visit_per1000	twfe	tw_visit_per1000	-342.191	Penza Oblast	2020	9172.52	-1.36186	-340.829
S4_twfe_digital_components	twfe	visit_per1000	twfe	tw_visit_per1000	76.4378	Orenburg Oblast	2020	8854.32	59.1754	17.2624
S4_twfe_digital_components	twfe	visit_per1000	twfe	tw_visit_per1000	-365.758	Oryol Oblast	2020	7259.46	-15.656	-350.102
S4_twfe_digital_components	twfe	visit_per1000	twfe	tw_visit_per1000	323.375	Novgorod Oblast	2020	7254.79	-107.173	430.548
S4_twfe_digital_components	twfe	visit_per1000	twfe	tw_visit_per1000	-77.2225	Nizhny Novgorod Oblast	2020	8729.88	-32.4338	-44.7887
S4_twfe_digital_components	twfe	visit_per1000	twfe	tw_visit_per1000	67.271	Altai Republic	2020	6670.97	86.6166	-19.3455
S4_twfe_digital_components	twfe	visit_per1000	twfe	tw_visit_per1000	282.185	Novosibirsk Oblast	2020	9691.43	-14.7407	296.925
S4_twfe_digital_components	twfe	visit_per1000	twfe	tw_visit_per1000	-111.335	Yaroslavl Oblast	2020	9137.02	183.817	-295.152
S4_twfe_digital_components	twfe	visit_per1000	twfe	tw_visit_per1000	54.9412	Amur Oblast	2020	9259.71	-103.798	158.739
S4_twfe_digital_components	twfe	visit_per1000	twfe	tw_visit_per1000	170.033	Zabaykalsky Krai	2020	9716.58	171.738	-1.70464
S4_twfe_digital_components	twfe	visit_per1000	twfe	tw_visit_per1000	91.2249	Altai Krai	2021	8961.1	65.9772	25.2477
S4_twfe_digital_components	twfe	visit_per1000	twfe	tw_visit_per1000	281.167	Novosibirsk Oblast	2021	10816.5	13.7484	267.418
S4_twfe_digital_components	twfe	visit_per1000	twfe	tw_visit_per1000	38.7371	Nizhny Novgorod Oblast	2021	9971.95	35.1406	3.59648
S4_twfe_digital_components	twfe	visit_per1000	twfe	tw_visit_per1000	-72.1482	Novgorod Oblast	2021	7985.37	-92.7141	20.5659
S4_twfe_digital_components	twfe	visit_per1000	twfe	tw_visit_per1000	-232.688	Bryansk Oblast	2021	8809.97	-110.993	-121.695
S4_twfe_digital_components	twfe	visit_per1000	twfe	tw_visit_per1000	1275.06	Yamalo-Nenets Autonomous Okrug	2021	14387.4	263.718	1011.34
S4_twfe_digital_components	twfe	visit_per1000	twfe	tw_visit_per1000	-211.999	Volgograd Oblast	2021	9072.35	-125.843	-86.1564
S4_twfe_digital_components	twfe	visit_per1000	twfe	tw_visit_per1000	-161.153	Belgorod Oblast	2021	8675.2	36.4377	-197.591
S4_twfe_digital_components	twfe	visit_per1000	twfe	tw_visit_per1000	185.328	Vladimir Oblast	2021	8453.97	64.2601	121.068
S4_twfe_digital_components	twfe	visit_per1000	twfe	tw_visit_per1000	-619.798	Oryol Oblast	2021	8131.52	30.7447	-650.543
S4_twfe_digital_components	twfe	visit_per1000	twfe	tw_visit_per1000	223.56	Murmansk Oblast	2021	11126.8	29.7484	193.811
S4_twfe_digital_components	twfe	visit_per1000	twfe	tw_visit_per1000	115.555	Omsk Oblast	2021	10573.4	-47.5755	163.131
S4_twfe_digital_components	twfe	visit_per1000	twfe	tw_visit_per1000	52.1764	Orenburg Oblast	2021	9956.16	-114.103	166.28
S4_twfe_digital_components	twfe	visit_per1000	twfe	tw_visit_per1000	196.51	Penza Oblast	2021	10837.3	66.0688	130.441
S4_twfe_digital_components	twfe	visit_per1000	twfe	tw_visit_per1000	246.006	Pskov Oblast	2021	8779.65	-56.9477	302.954
S4_twfe_digital_components	twfe	visit_per1000	twfe	tw_visit_per1000	179.007	Perm Krai	2021	10216.3	-100.994	280.002
S4_twfe_digital_components	twfe	visit_per1000	twfe	tw_visit_per1000	-221.083	Primorsky Krai	2021	9381.84	-115.726	-105.357
S4_twfe_digital_components	twfe	visit_per1000	twfe	tw_visit_per1000	-643.206	Magadan Oblast	2021	10163.3	-487.907	-155.299
S4_twfe_digital_components	twfe	visit_per1000	twfe	tw_visit_per1000	-13.8385	Republic of Buryatia	2021	8634.41	-136.808	122.969
S4_twfe_digital_components	twfe	visit_per1000	twfe	tw_visit_per1000	-150.069	Republic of Crimea	2021	6081.03	113.502	-263.57
S4_twfe_digital_components	twfe	visit_per1000	twfe	tw_visit_per1000	-256.991	Republic of Dagestan	2021	6419.41	-145.008	-111.983
S4_twfe_digital_components	twfe	visit_per1000	twfe	tw_visit_per1000	-433.722	Republic of Adygea	2021	6316.66	-62.2427	-371.479
S4_twfe_digital_components	twfe	visit_per1000	twfe	tw_visit_per1000	-9.05963	Kursk Oblast	2021	8741.09	64.7325	-73.7921
S4_twfe_digital_components	twfe	visit_per1000	twfe	tw_visit_per1000	182.209	Republic of Bashkortostan	2021	9494.24	18.091	164.118
S4_twfe_digital_components	twfe	visit_per1000	twfe	tw_visit_per1000	-28.0721	Lipetsk Oblast	2021	8264.89	-3.00169	-25.0704
S4_twfe_digital_components	twfe	visit_per1000	twfe	tw_visit_per1000	522.077	Udmurt Republic	2021	12219.7	155.52	366.557
S4_twfe_digital_components	twfe	visit_per1000	twfe	tw_visit_per1000	-42.2347	Ulyanovsk Oblast	2021	10578.6	-44.0997	1.86506
S4_twfe_digital_components	twfe	visit_per1000	twfe	tw_visit_per1000	185.344	Chechen Republic	2021	6192.08	-79.1274	264.471
S4_twfe_digital_components	twfe	visit_per1000	twfe	tw_visit_per1000	-377.739	Kurgan Oblast	2021	7672.97	-64.0306	-313.708
S4_twfe_digital_components	twfe	visit_per1000	twfe	tw_visit_per1000	436.89	Tyumen Oblast	2021	12427.9	64.0249	372.865
S4_twfe_digital_components	twfe	visit_per1000	twfe	tw_visit_per1000	-200.451	Chukotka Autonomous Okrug	2021	10862.1	11.6271	-212.079
S4_twfe_digital_components	twfe	visit_per1000	twfe	tw_visit_per1000	318.277	Tver Oblast	2021	9087.79	-88.1335	406.41
S4_twfe_digital_components	twfe	visit_per1000	twfe	tw_visit_per1000	100.795	Chelyabinsk Oblast	2021	8777.63	-31.65	132.445
S4_twfe_digital_components	twfe	visit_per1000	twfe	tw_visit_per1000	-436.946	Republic of Khakassia	2021	7463.6	-62.4204	-374.525
S4_twfe_digital_components	twfe	visit_per1000	twfe	tw_visit_per1000	-773.173	Republic of Kalmykia	2021	7702.25	-131.508	-641.665
S4_twfe_digital_components	twfe	visit_per1000	twfe	tw_visit_per1000	113.932	Krasnoyarsk Krai	2021	9238.75	-20.2883	134.22
S4_twfe_digital_components	twfe	visit_per1000	twfe	tw_visit_per1000	-71.574	Republic of Ingushetia	2021	7981.63	-7.51752	-64.0565
S4_twfe_digital_components	twfe	visit_per1000	twfe	tw_visit_per1000	146.254	Sverdlovsk Oblast	2021	9024.75	-37.0281	183.282
S4_twfe_digital_components	twfe	visit_per1000	twfe	tw_visit_per1000	-328.819	Karachay-Cherkess Republic	2021	6010.08	-55.3552	-273.464
S4_twfe_digital_components	twfe	visit_per1000	twfe	tw_visit_per1000	-211.428	Kemerovo Oblast - Kuzbass	2021	8810.64	-31.2381	-180.19
S4_twfe_digital_components	twfe	visit_per1000	twfe	tw_visit_per1000	-432.599	Ryazan Oblast	2021	8660.02	47.3777	-479.977
S4_twfe_digital_components	twfe	visit_per1000	twfe	tw_visit_per1000	-341.939	Republic of Tuva	2021	7727.06	-95.1802	-246.758
S4_twfe_digital_components	twfe	visit_per1000	twfe	tw_visit_per1000	-455.352	Rostov Oblast	2021	7418.69	75.6864	-531.039
S4_twfe_digital_components	twfe	visit_per1000	twfe	tw_visit_per1000	49.9451	Tomsk Oblast	2021	10220.5	22.5864	27.3587
S4_twfe_digital_components	twfe	visit_per1000	twfe	tw_visit_per1000	-167.113	Tambov Oblast	2021	10122.7	215.381	-382.494
S4_twfe_digital_components	twfe	visit_per1000	twfe	tw_visit_per1000	166.531	Chuvash Republic	2021	12477.8	-37.1908	203.722
S4_twfe_digital_components	twfe	visit_per1000	twfe	tw_visit_per1000	3273.63	Irkutsk Oblast	2021	12884.8	25.3618	3248.27
S4_twfe_digital_components	twfe	visit_per1000	twfe	tw_visit_per1000	238.609	Khabarovsk Krai	2021	11718.3	38.0797	200.529
S4_twfe_digital_components	twfe	visit_per1000	twfe	tw_visit_per1000	-328.327	Republic of Tatarstan	2021	8289.01	17.3705	-345.698
S4_twfe_digital_components	twfe	visit_per1000	twfe	tw_visit_per1000	-114.863	Republic of Sakha (Yakutia)	2021	9017.55	-138.651	23.7879
S4_twfe_digital_components	twfe	visit_per1000	twfe	tw_visit_per1000	39.3352	Kirov Oblast	2021	9993.77	59.4334	-20.0982
S4_twfe_digital_components	twfe	visit_per1000	twfe	tw_visit_per1000	-888.602	Republic of North Ossetia - Alania	2021	7455.87	-163.903	-724.699
S4_twfe_digital_components	twfe	visit_per1000	twfe	tw_visit_per1000	238.969	Republic of Mari El	2021	9527.7	27.2534	211.716
S4_twfe_digital_components	twfe	visit_per1000	twfe	tw_visit_per1000	-265.916	Republic of Mordovia	2021	9248.68	88.7952	-354.711
S4_twfe_digital_components	twfe	visit_per1000	twfe	tw_visit_per1000	255.769	Kostroma Oblast	2021	10471.4	-18.041	273.809
S4_twfe_digital_components	twfe	visit_per1000	twfe	tw_visit_per1000	611.212	Komi Republic	2021	12305.2	-12.6672	623.879
S4_twfe_digital_components	twfe	visit_per1000	twfe	tw_visit_per1000	-262.471	Krasnodar Krai	2021	8090.83	-82.5805	-179.89
S4_twfe_digital_components	twfe	visit_per1000	twfe	tw_visit_per1000	369.172	Republic of Karelia	2021	11926.2	259.279	109.892
S4_twfe_digital_components	twfe	visit_per1000	twfe	tw_visit_per1000	-26.6706	Kamchatka Krai	2021	9271.59	-4.4888	-22.1818
S4_twfe_digital_components	twfe	visit_per1000	twfe	tw_visit_per1000	180.803	Kaluga Oblast	2021	9058.5	162.601	18.2022
S4_twfe_digital_components	twfe	visit_per1000	twfe	tw_visit_per1000	-468.085	Saratov Oblast	2021	8411.27	-9.55482	-458.53
S4_twfe_digital_components	twfe	visit_per1000	twfe	tw_visit_per1000	-182.675	Samara Oblast	2021	9304.23	27.5947	-210.27
S4_twfe_digital_components	twfe	visit_per1000	twfe	tw_visit_per1000	125.695	Sakhalin Oblast	2021	11162.1	-68.286	193.981
S4_twfe_digital_components	twfe	visit_per1000	twfe	tw_visit_per1000	-236.053	Kaliningrad Oblast	2021	8755.02	23.9351	-259.988
[truncated: 6,035 more rows]

## Sheet: REGION_COVERAGE
spec	y	region_id	n_obs	years_min	years_max
S1_twfe_resources	visit_per1000	Altai Krai	7	2018	2024
S1_twfe_resources	visit_per1000	Altai Republic	7	2018	2024
S1_twfe_resources	visit_per1000	Amur Oblast	7	2018	2024
S1_twfe_resources	visit_per1000	Arkhangelsk Oblast	7	2018	2024
S1_twfe_resources	visit_per1000	Astrakhan Oblast	7	2018	2024
S1_twfe_resources	visit_per1000	Belgorod Oblast	7	2018	2024
S1_twfe_resources	visit_per1000	Bryansk Oblast	7	2018	2024
S1_twfe_resources	visit_per1000	Chechen Republic	7	2018	2024
S1_twfe_resources	visit_per1000	Chelyabinsk Oblast	7	2018	2024
S1_twfe_resources	visit_per1000	Chukotka Autonomous Okrug	7	2018	2024
S1_twfe_resources	visit_per1000	Chuvash Republic	7	2018	2024
S1_twfe_resources	visit_per1000	Irkutsk Oblast	7	2018	2024
S1_twfe_resources	visit_per1000	Ivanovo Oblast	7	2018	2024
S1_twfe_resources	visit_per1000	Jewish Autonomous Oblast	7	2018	2024
S1_twfe_resources	visit_per1000	Kabardino-Balkarian Republic	7	2018	2024
S1_twfe_resources	visit_per1000	Kaliningrad Oblast	7	2018	2024
S1_twfe_resources	visit_per1000	Kaluga Oblast	7	2018	2024
S1_twfe_resources	visit_per1000	Kamchatka Krai	7	2018	2024
S1_twfe_resources	visit_per1000	Karachay-Cherkess Republic	7	2018	2024
S1_twfe_resources	visit_per1000	Kemerovo Oblast - Kuzbass	7	2018	2024
S1_twfe_resources	visit_per1000	Khabarovsk Krai	7	2018	2024
S1_twfe_resources	visit_per1000	Khanty-Mansi Autonomous Okrug - Yugra	7	2018	2024
S1_twfe_resources	visit_per1000	Kirov Oblast	7	2018	2024
S1_twfe_resources	visit_per1000	Komi Republic	7	2018	2024
S1_twfe_resources	visit_per1000	Kostroma Oblast	7	2018	2024
S1_twfe_resources	visit_per1000	Krasnodar Krai	7	2018	2024
S1_twfe_resources	visit_per1000	Krasnoyarsk Krai	7	2018	2024
S1_twfe_resources	visit_per1000	Kurgan Oblast	7	2018	2024
S1_twfe_resources	visit_per1000	Kursk Oblast	7	2018	2024
S1_twfe_resources	visit_per1000	Leningrad Oblast	7	2018	2024
S1_twfe_resources	visit_per1000	Lipetsk Oblast	7	2018	2024
S1_twfe_resources	visit_per1000	Magadan Oblast	7	2018	2024
S1_twfe_resources	visit_per1000	Moscow	7	2018	2024
S1_twfe_resources	visit_per1000	Moscow Oblast	7	2018	2024
S1_twfe_resources	visit_per1000	Murmansk Oblast	7	2018	2024
S1_twfe_resources	visit_per1000	Nenets Autonomous Okrug	7	2018	2024
S1_twfe_resources	visit_per1000	Nizhny Novgorod Oblast	7	2018	2024
S1_twfe_resources	visit_per1000	Novgorod Oblast	7	2018	2024
S1_twfe_resources	visit_per1000	Novosibirsk Oblast	7	2018	2024
S1_twfe_resources	visit_per1000	Omsk Oblast	7	2018	2024
S1_twfe_resources	visit_per1000	Orenburg Oblast	7	2018	2024
S1_twfe_resources	visit_per1000	Oryol Oblast	7	2018	2024
S1_twfe_resources	visit_per1000	Penza Oblast	7	2018	2024
S1_twfe_resources	visit_per1000	Perm Krai	7	2018	2024
S1_twfe_resources	visit_per1000	Primorsky Krai	7	2018	2024
S1_twfe_resources	visit_per1000	Pskov Oblast	7	2018	2024
S1_twfe_resources	visit_per1000	Republic of Adygea	7	2018	2024
S1_twfe_resources	visit_per1000	Republic of Bashkortostan	7	2018	2024
S1_twfe_resources	visit_per1000	Republic of Buryatia	7	2018	2024
S1_twfe_resources	visit_per1000	Republic of Crimea	7	2018	2024
S1_twfe_resources	visit_per1000	Republic of Dagestan	7	2018	2024
S1_twfe_resources	visit_per1000	Republic of Ingushetia	7	2018	2024
S1_twfe_resources	visit_per1000	Republic of Kalmykia	7	2018	2024
S1_twfe_resources	visit_per1000	Republic of Karelia	7	2018	2024
S1_twfe_resources	visit_per1000	Republic of Khakassia	7	2018	2024
S1_twfe_resources	visit_per1000	Republic of Mari El	7	2018	2024
S1_twfe_resources	visit_per1000	Republic of Mordovia	7	2018	2024
S1_twfe_resources	visit_per1000	Republic of North Ossetia - Alania	7	2018	2024
S1_twfe_resources	visit_per1000	Republic of Sakha (Yakutia)	7	2018	2024
S1_twfe_resources	visit_per1000	Republic of Tatarstan	7	2018	2024
S1_twfe_resources	visit_per1000	Republic of Tuva	7	2018	2024
S1_twfe_resources	visit_per1000	Rostov Oblast	7	2018	2024
S1_twfe_resources	visit_per1000	Ryazan Oblast	7	2018	2024
S1_twfe_resources	visit_per1000	Saint Petersburg	7	2018	2024
S1_twfe_resources	visit_per1000	Sakhalin Oblast	7	2018	2024
S1_twfe_resources	visit_per1000	Samara Oblast	7	2018	2024
S1_twfe_resources	visit_per1000	Saratov Oblast	7	2018	2024
S1_twfe_resources	visit_per1000	Sevastopol	7	2018	2024
S1_twfe_resources	visit_per1000	Smolensk Oblast	7	2018	2024
S1_twfe_resources	visit_per1000	Stavropol Krai	7	2018	2024
S1_twfe_resources	visit_per1000	Sverdlovsk Oblast	7	2018	2024
S1_twfe_resources	visit_per1000	Tambov Oblast	7	2018	2024
S1_twfe_resources	visit_per1000	Tomsk Oblast	7	2018	2024
S1_twfe_resources	visit_per1000	Tula Oblast	7	2018	2024
S1_twfe_resources	visit_per1000	Tver Oblast	7	2018	2024
S1_twfe_resources	visit_per1000	Tyumen Oblast	7	2018	2024
S1_twfe_resources	visit_per1000	Udmurt Republic	7	2018	2024
S1_twfe_resources	visit_per1000	Ulyanovsk Oblast	7	2018	2024
S1_twfe_resources	visit_per1000	Vladimir Oblast	7	2018	2024
S1_twfe_resources	visit_per1000	Volgograd Oblast	7	2018	2024
S1_twfe_resources	visit_per1000	Vologda Oblast	7	2018	2024
S1_twfe_resources	visit_per1000	Voronezh Oblast	7	2018	2024
S1_twfe_resources	visit_per1000	Yamalo-Nenets Autonomous Okrug	7	2018	2024
S1_twfe_resources	visit_per1000	Yaroslavl Oblast	7	2018	2024
S1_twfe_resources	visit_per1000	Zabaykalsky Krai	7	2018	2024
S2_twfe_dii_plus_resources	visit_per1000	Altai Krai	7	2018	2024
S2_twfe_dii_plus_resources	visit_per1000	Altai Republic	7	2018	2024
S2_twfe_dii_plus_resources	visit_per1000	Amur Oblast	7	2018	2024
S2_twfe_dii_plus_resources	visit_per1000	Arkhangelsk Oblast	7	2018	2024
S2_twfe_dii_plus_resources	visit_per1000	Astrakhan Oblast	7	2018	2024
S2_twfe_dii_plus_resources	visit_per1000	Belgorod Oblast	7	2018	2024
S2_twfe_dii_plus_resources	visit_per1000	Bryansk Oblast	7	2018	2024
S2_twfe_dii_plus_resources	visit_per1000	Chechen Republic	7	2018	2024
S2_twfe_dii_plus_resources	visit_per1000	Chelyabinsk Oblast	7	2018	2024
S2_twfe_dii_plus_resources	visit_per1000	Chukotka Autonomous Okrug	7	2018	2024
S2_twfe_dii_plus_resources	visit_per1000	Chuvash Republic	7	2018	2024
S2_twfe_dii_plus_resources	visit_per1000	Irkutsk Oblast	7	2018	2024
S2_twfe_dii_plus_resources	visit_per1000	Ivanovo Oblast	7	2018	2024
S2_twfe_dii_plus_resources	visit_per1000	Jewish Autonomous Oblast	7	2018	2024
S2_twfe_dii_plus_resources	visit_per1000	Kabardino-Balkarian Republic	7	2018	2024
S2_twfe_dii_plus_resources	visit_per1000	Kaliningrad Oblast	7	2018	2024
S2_twfe_dii_plus_resources	visit_per1000	Kaluga Oblast	7	2018	2024
S2_twfe_dii_plus_resources	visit_per1000	Kamchatka Krai	7	2018	2024
S2_twfe_dii_plus_resources	visit_per1000	Karachay-Cherkess Republic	7	2018	2024
S2_twfe_dii_plus_resources	visit_per1000	Kemerovo Oblast - Kuzbass	7	2018	2024
S2_twfe_dii_plus_resources	visit_per1000	Khabarovsk Krai	7	2018	2024
S2_twfe_dii_plus_resources	visit_per1000	Khanty-Mansi Autonomous Okrug - Yugra	6	2018	2023
S2_twfe_dii_plus_resources	visit_per1000	Kirov Oblast	7	2018	2024
S2_twfe_dii_plus_resources	visit_per1000	Komi Republic	7	2018	2024
S2_twfe_dii_plus_resources	visit_per1000	Kostroma Oblast	7	2018	2024
S2_twfe_dii_plus_resources	visit_per1000	Krasnodar Krai	7	2018	2024
S2_twfe_dii_plus_resources	visit_per1000	Krasnoyarsk Krai	7	2018	2024
S2_twfe_dii_plus_resources	visit_per1000	Kurgan Oblast	7	2018	2024
S2_twfe_dii_plus_resources	visit_per1000	Kursk Oblast	7	2018	2024
S2_twfe_dii_plus_resources	visit_per1000	Leningrad Oblast	7	2018	2024
S2_twfe_dii_plus_resources	visit_per1000	Lipetsk Oblast	7	2018	2024
S2_twfe_dii_plus_resources	visit_per1000	Magadan Oblast	7	2018	2024
S2_twfe_dii_plus_resources	visit_per1000	Moscow	7	2018	2024
S2_twfe_dii_plus_resources	visit_per1000	Moscow Oblast	7	2018	2024
S2_twfe_dii_plus_resources	visit_per1000	Murmansk Oblast	7	2018	2024
S2_twfe_dii_plus_resources	visit_per1000	Nenets Autonomous Okrug	6	2018	2023
S2_twfe_dii_plus_resources	visit_per1000	Nizhny Novgorod Oblast	7	2018	2024
S2_twfe_dii_plus_resources	visit_per1000	Novgorod Oblast	7	2018	2024
S2_twfe_dii_plus_resources	visit_per1000	Novosibirsk Oblast	7	2018	2024
S2_twfe_dii_plus_resources	visit_per1000	Omsk Oblast	7	2018	2024
S2_twfe_dii_plus_resources	visit_per1000	Orenburg Oblast	7	2018	2024
S2_twfe_dii_plus_resources	visit_per1000	Oryol Oblast	7	2018	2024
S2_twfe_dii_plus_resources	visit_per1000	Penza Oblast	7	2018	2024
S2_twfe_dii_plus_resources	visit_per1000	Perm Krai	7	2018	2024
S2_twfe_dii_plus_resources	visit_per1000	Primorsky Krai	7	2018	2024
S2_twfe_dii_plus_resources	visit_per1000	Pskov Oblast	7	2018	2024
S2_twfe_dii_plus_resources	visit_per1000	Republic of Adygea	7	2018	2024
S2_twfe_dii_plus_resources	visit_per1000	Republic of Bashkortostan	7	2018	2024
S2_twfe_dii_plus_resources	visit_per1000	Republic of Buryatia	7	2018	2024
S2_twfe_dii_plus_resources	visit_per1000	Republic of Crimea	7	2018	2024
S2_twfe_dii_plus_resources	visit_per1000	Republic of Dagestan	7	2018	2024
S2_twfe_dii_plus_resources	visit_per1000	Republic of Ingushetia	7	2018	2024
S2_twfe_dii_plus_resources	visit_per1000	Republic of Kalmykia	7	2018	2024
S2_twfe_dii_plus_resources	visit_per1000	Republic of Karelia	7	2018	2024
S2_twfe_dii_plus_resources	visit_per1000	Republic of Khakassia	7	2018	2024
S2_twfe_dii_plus_resources	visit_per1000	Republic of Mari El	7	2018	2024
S2_twfe_dii_plus_resources	visit_per1000	Republic of Mordovia	7	2018	2024
S2_twfe_dii_plus_resources	visit_per1000	Republic of North Ossetia - Alania	7	2018	2024
S2_twfe_dii_plus_resources	visit_per1000	Republic of Sakha (Yakutia)	7	2018	2024
S2_twfe_dii_plus_resources	visit_per1000	Republic of Tatarstan	7	2018	2024
S2_twfe_dii_plus_resources	visit_per1000	Republic of Tuva	7	2018	2024
S2_twfe_dii_plus_resources	visit_per1000	Rostov Oblast	7	2018	2024
S2_twfe_dii_plus_resources	visit_per1000	Ryazan Oblast	7	2018	2024
S2_twfe_dii_plus_resources	visit_per1000	Saint Petersburg	7	2018	2024
S2_twfe_dii_plus_resources	visit_per1000	Sakhalin Oblast	7	2018	2024
S2_twfe_dii_plus_resources	visit_per1000	Samara Oblast	7	2018	2024
S2_twfe_dii_plus_resources	visit_per1000	Saratov Oblast	7	2018	2024
S2_twfe_dii_plus_resources	visit_per1000	Sevastopol	7	2018	2024
S2_twfe_dii_plus_resources	visit_per1000	Smolensk Oblast	7	2018	2024
S2_twfe_dii_plus_resources	visit_per1000	Stavropol Krai	7	2018	2024
S2_twfe_dii_plus_resources	visit_per1000	Sverdlovsk Oblast	7	2018	2024
S2_twfe_dii_plus_resources	visit_per1000	Tambov Oblast	7	2018	2024
S2_twfe_dii_plus_resources	visit_per1000	Tomsk Oblast	7	2018	2024
S2_twfe_dii_plus_resources	visit_per1000	Tula Oblast	7	2018	2024
S2_twfe_dii_plus_resources	visit_per1000	Tver Oblast	7	2018	2024
S2_twfe_dii_plus_resources	visit_per1000	Tyumen Oblast	7	2018	2024
S2_twfe_dii_plus_resources	visit_per1000	Udmurt Republic	7	2018	2024
S2_twfe_dii_plus_resources	visit_per1000	Ulyanovsk Oblast	7	2018	2024
S2_twfe_dii_plus_resources	visit_per1000	Vladimir Oblast	7	2018	2024
S2_twfe_dii_plus_resources	visit_per1000	Volgograd Oblast	7	2018	2024
S2_twfe_dii_plus_resources	visit_per1000	Vologda Oblast	7	2018	2024
S2_twfe_dii_plus_resources	visit_per1000	Voronezh Oblast	7	2018	2024
S2_twfe_dii_plus_resources	visit_per1000	Yamalo-Nenets Autonomous Okrug	7	2018	2024
S2_twfe_dii_plus_resources	visit_per1000	Yaroslavl Oblast	7	2018	2024
S2_twfe_dii_plus_resources	visit_per1000	Zabaykalsky Krai	7	2018	2024
S3_twfe_dii_resources_socio	visit_per1000	Altai Krai	6	2018	2023
S3_twfe_dii_resources_socio	visit_per1000	Altai Republic	6	2018	2023
S3_twfe_dii_resources_socio	visit_per1000	Amur Oblast	6	2018	2023
S3_twfe_dii_resources_socio	visit_per1000	Arkhangelsk Oblast	6	2018	2023
S3_twfe_dii_resources_socio	visit_per1000	Astrakhan Oblast	6	2018	2023
S3_twfe_dii_resources_socio	visit_per1000	Belgorod Oblast	6	2018	2023
S3_twfe_dii_resources_socio	visit_per1000	Bryansk Oblast	6	2018	2023
S3_twfe_dii_resources_socio	visit_per1000	Chechen Republic	6	2018	2023
S3_twfe_dii_resources_socio	visit_per1000	Chelyabinsk Oblast	6	2018	2023
S3_twfe_dii_resources_socio	visit_per1000	Chukotka Autonomous Okrug	6	2018	2023
S3_twfe_dii_resources_socio	visit_per1000	Chuvash Republic	6	2018	2023
S3_twfe_dii_resources_socio	visit_per1000	Irkutsk Oblast	6	2018	2023
S3_twfe_dii_resources_socio	visit_per1000	Ivanovo Oblast	6	2018	2023
S3_twfe_dii_resources_socio	visit_per1000	Jewish Autonomous Oblast	6	2018	2023
S3_twfe_dii_resources_socio	visit_per1000	Kabardino-Balkarian Republic	6	2018	2023
S3_twfe_dii_resources_socio	visit_per1000	Kaliningrad Oblast	6	2018	2023
S3_twfe_dii_resources_socio	visit_per1000	Kaluga Oblast	6	2018	2023
S3_twfe_dii_resources_socio	visit_per1000	Kamchatka Krai	6	2018	2023
S3_twfe_dii_resources_socio	visit_per1000	Karachay-Cherkess Republic	6	2018	2023
S3_twfe_dii_resources_socio	visit_per1000	Kemerovo Oblast - Kuzbass	6	2018	2023
S3_twfe_dii_resources_socio	visit_per1000	Khabarovsk Krai	6	2018	2023
S3_twfe_dii_resources_socio	visit_per1000	Khanty-Mansi Autonomous Okrug - Yugra	6	2018	2023
S3_twfe_dii_resources_socio	visit_per1000	Kirov Oblast	6	2018	2023
S3_twfe_dii_resources_socio	visit_per1000	Komi Republic	6	2018	2023
S3_twfe_dii_resources_socio	visit_per1000	Kostroma Oblast	6	2018	2023
S3_twfe_dii_resources_socio	visit_per1000	Krasnodar Krai	6	2018	2023
S3_twfe_dii_resources_socio	visit_per1000	Krasnoyarsk Krai	6	2018	2023
S3_twfe_dii_resources_socio	visit_per1000	Kurgan Oblast	6	2018	2023
S3_twfe_dii_resources_socio	visit_per1000	Kursk Oblast	6	2018	2023
S3_twfe_dii_resources_socio	visit_per1000	Leningrad Oblast	6	2018	2023
S3_twfe_dii_resources_socio	visit_per1000	Lipetsk Oblast	6	2018	2023
S3_twfe_dii_resources_socio	visit_per1000	Magadan Oblast	6	2018	2023
S3_twfe_dii_resources_socio	visit_per1000	Moscow	6	2018	2023
S3_twfe_dii_resources_socio	visit_per1000	Moscow Oblast	6	2018	2023
S3_twfe_dii_resources_socio	visit_per1000	Murmansk Oblast	6	2018	2023
S3_twfe_dii_resources_socio	visit_per1000	Nenets Autonomous Okrug	6	2018	2023
S3_twfe_dii_resources_socio	visit_per1000	Nizhny Novgorod Oblast	6	2018	2023
S3_twfe_dii_resources_socio	visit_per1000	Novgorod Oblast	6	2018	2023
S3_twfe_dii_resources_socio	visit_per1000	Novosibirsk Oblast	6	2018	2023
S3_twfe_dii_resources_socio	visit_per1000	Omsk Oblast	6	2018	2023
S3_twfe_dii_resources_socio	visit_per1000	Orenburg Oblast	6	2018	2023
S3_twfe_dii_resources_socio	visit_per1000	Oryol Oblast	6	2018	2023
S3_twfe_dii_resources_socio	visit_per1000	Penza Oblast	6	2018	2023
S3_twfe_dii_resources_socio	visit_per1000	Perm Krai	6	2018	2023
S3_twfe_dii_resources_socio	visit_per1000	Primorsky Krai	6	2018	2023
S3_twfe_dii_resources_socio	visit_per1000	Pskov Oblast	6	2018	2023
S3_twfe_dii_resources_socio	visit_per1000	Republic of Adygea	6	2018	2023
S3_twfe_dii_resources_socio	visit_per1000	Republic of Bashkortostan	6	2018	2023
S3_twfe_dii_resources_socio	visit_per1000	Republic of Buryatia	6	2018	2023
S3_twfe_dii_resources_socio	visit_per1000	Republic of Crimea	6	2018	2023
S3_twfe_dii_resources_socio	visit_per1000	Republic of Dagestan	6	2018	2023
S3_twfe_dii_resources_socio	visit_per1000	Republic of Ingushetia	6	2018	2023
S3_twfe_dii_resources_socio	visit_per1000	Republic of Kalmykia	6	2018	2023
S3_twfe_dii_resources_socio	visit_per1000	Republic of Karelia	6	2018	2023
S3_twfe_dii_resources_socio	visit_per1000	Republic of Khakassia	6	2018	2023
S3_twfe_dii_resources_socio	visit_per1000	Republic of Mari El	6	2018	2023
S3_twfe_dii_resources_socio	visit_per1000	Republic of Mordovia	6	2018	2023
S3_twfe_dii_resources_socio	visit_per1000	Republic of North Ossetia - Alania	6	2018	2023
S3_twfe_dii_resources_socio	visit_per1000	Republic of Sakha (Yakutia)	6	2018	2023
S3_twfe_dii_resources_socio	visit_per1000	Republic of Tatarstan	6	2018	2023
S3_twfe_dii_resources_socio	visit_per1000	Republic of Tuva	6	2018	2023
S3_twfe_dii_resources_socio	visit_per1000	Rostov Oblast	6	2018	2023
S3_twfe_dii_resources_socio	visit_per1000	Ryazan Oblast	6	2018	2023
S3_twfe_dii_resources_socio	visit_per1000	Saint Petersburg	6	2018	2023
S3_twfe_dii_resources_socio	visit_per1000	Sakhalin Oblast	6	2018	2023
S3_twfe_dii_resources_socio	visit_per1000	Samara Oblast	6	2018	2023
S3_twfe_dii_resources_socio	visit_per1000	Saratov Oblast	6	2018	2023
S3_twfe_dii_resources_socio	visit_per1000	Sevastopol	6	2018	2023
S3_twfe_dii_resources_socio	visit_per1000	Smolensk Oblast	6	2018	2023
S3_twfe_dii_resources_socio	visit_per1000	Stavropol Krai	6	2018	2023
S3_twfe_dii_resources_socio	visit_per1000	Sverdlovsk Oblast	6	2018	2023
S3_twfe_dii_resources_socio	visit_per1000	Tambov Oblast	6	2018	2023
S3_twfe_dii_resources_socio	visit_per1000	Tomsk Oblast	6	2018	2023
S3_twfe_dii_resources_socio	visit_per1000	Tula Oblast	6	2018	2023
S3_twfe_dii_resources_socio	visit_per1000	Tver Oblast	6	2018	2023
S3_twfe_dii_resources_socio	visit_per1000	Tyumen Oblast	6	2018	2023
S3_twfe_dii_resources_socio	visit_per1000	Udmurt Republic	6	2018	2023
S3_twfe_dii_resources_socio	visit_per1000	Ulyanovsk Oblast	6	2018	2023
S3_twfe_dii_resources_socio	visit_per1000	Vladimir Oblast	6	2018	2023
S3_twfe_dii_resources_socio	visit_per1000	Volgograd Oblast	6	2018	2023
S3_twfe_dii_resources_socio	visit_per1000	Vologda Oblast	6	2018	2023
S3_twfe_dii_resources_socio	visit_per1000	Voronezh Oblast	6	2018	2023
S3_twfe_dii_resources_socio	visit_per1000	Yamalo-Nenets Autonomous Okrug	6	2018	2023
S3_twfe_dii_resources_socio	visit_per1000	Yaroslavl Oblast	6	2018	2023
S3_twfe_dii_resources_socio	visit_per1000	Zabaykalsky Krai	6	2018	2023
S4_twfe_digital_components	visit_per1000	Altai Krai	6	2018	2023
S4_twfe_digital_components	visit_per1000	Altai Republic	6	2018	2023
S4_twfe_digital_components	visit_per1000	Amur Oblast	6	2018	2023
S4_twfe_digital_components	visit_per1000	Arkhangelsk Oblast	6	2018	2023
S4_twfe_digital_components	visit_per1000	Astrakhan Oblast	6	2018	2023
S4_twfe_digital_components	visit_per1000	Belgorod Oblast	6	2018	2023
S4_twfe_digital_components	visit_per1000	Bryansk Oblast	6	2018	2023
S4_twfe_digital_components	visit_per1000	Chechen Republic	6	2018	2023
S4_twfe_digital_components	visit_per1000	Chelyabinsk Oblast	6	2018	2023
S4_twfe_digital_components	visit_per1000	Chukotka Autonomous Okrug	5	2018	2022
S4_twfe_digital_components	visit_per1000	Chuvash Republic	6	2018	2023
S4_twfe_digital_components	visit_per1000	Irkutsk Oblast	6	2018	2023
S4_twfe_digital_components	visit_per1000	Ivanovo Oblast	6	2018	2023
S4_twfe_digital_components	visit_per1000	Jewish Autonomous Oblast	6	2018	2023
S4_twfe_digital_components	visit_per1000	Kabardino-Balkarian Republic	6	2018	2023
S4_twfe_digital_components	visit_per1000	Kaliningrad Oblast	6	2018	2023
S4_twfe_digital_components	visit_per1000	Kaluga Oblast	6	2018	2023
S4_twfe_digital_components	visit_per1000	Kamchatka Krai	6	2018	2023
S4_twfe_digital_components	visit_per1000	Karachay-Cherkess Republic	6	2018	2023
S4_twfe_digital_components	visit_per1000	Kemerovo Oblast - Kuzbass	6	2018	2023
S4_twfe_digital_components	visit_per1000	Khabarovsk Krai	6	2018	2023
S4_twfe_digital_components	visit_per1000	Kirov Oblast	6	2018	2023
S4_twfe_digital_components	visit_per1000	Komi Republic	6	2018	2023
S4_twfe_digital_components	visit_per1000	Kostroma Oblast	6	2018	2023
S4_twfe_digital_components	visit_per1000	Krasnodar Krai	6	2018	2023
S4_twfe_digital_components	visit_per1000	Krasnoyarsk Krai	6	2018	2023
S4_twfe_digital_components	visit_per1000	Kurgan Oblast	6	2018	2023
S4_twfe_digital_components	visit_per1000	Kursk Oblast	6	2018	2023
S4_twfe_digital_components	visit_per1000	Lipetsk Oblast	6	2018	2023
S4_twfe_digital_components	visit_per1000	Magadan Oblast	6	2018	2023
S4_twfe_digital_components	visit_per1000	Murmansk Oblast	6	2018	2023
S4_twfe_digital_components	visit_per1000	Nizhny Novgorod Oblast	6	2018	2023
S4_twfe_digital_components	visit_per1000	Novgorod Oblast	6	2018	2023
S4_twfe_digital_components	visit_per1000	Novosibirsk Oblast	6	2018	2023
S4_twfe_digital_components	visit_per1000	Omsk Oblast	6	2018	2023
S4_twfe_digital_components	visit_per1000	Orenburg Oblast	6	2018	2023
S4_twfe_digital_components	visit_per1000	Oryol Oblast	6	2018	2023
S4_twfe_digital_components	visit_per1000	Penza Oblast	6	2018	2023
S4_twfe_digital_components	visit_per1000	Perm Krai	6	2018	2023
S4_twfe_digital_components	visit_per1000	Primorsky Krai	6	2018	2023
S4_twfe_digital_components	visit_per1000	Pskov Oblast	6	2018	2023
S4_twfe_digital_components	visit_per1000	Republic of Adygea	6	2018	2023
S4_twfe_digital_components	visit_per1000	Republic of Bashkortostan	6	2018	2023
S4_twfe_digital_components	visit_per1000	Republic of Buryatia	6	2018	2023
S4_twfe_digital_components	visit_per1000	Republic of Crimea	6	2018	2023
S4_twfe_digital_components	visit_per1000	Republic of Dagestan	6	2018	2023
S4_twfe_digital_components	visit_per1000	Republic of Ingushetia	6	2018	2023
S4_twfe_digital_components	visit_per1000	Republic of Kalmykia	6	2018	2023
S4_twfe_digital_components	visit_per1000	Republic of Karelia	6	2018	2023
S4_twfe_digital_components	visit_per1000	Republic of Khakassia	6	2018	2023
S4_twfe_digital_components	visit_per1000	Republic of Mari El	6	2018	2023
S4_twfe_digital_components	visit_per1000	Republic of Mordovia	6	2018	2023
S4_twfe_digital_components	visit_per1000	Republic of North Ossetia - Alania	6	2018	2023
S4_twfe_digital_components	visit_per1000	Republic of Sakha (Yakutia)	6	2018	2023
S4_twfe_digital_components	visit_per1000	Republic of Tatarstan	6	2018	2023
S4_twfe_digital_components	visit_per1000	Republic of Tuva	6	2018	2023
S4_twfe_digital_components	visit_per1000	Rostov Oblast	6	2018	2023
S4_twfe_digital_components	visit_per1000	Ryazan Oblast	6	2018	2023
S4_twfe_digital_components	visit_per1000	Sakhalin Oblast	6	2018	2023
S4_twfe_digital_components	visit_per1000	Samara Oblast	6	2018	2023
S4_twfe_digital_components	visit_per1000	Saratov Oblast	6	2018	2023
S4_twfe_digital_components	visit_per1000	Sevastopol	6	2018	2023
S4_twfe_digital_components	visit_per1000	Smolensk Oblast	6	2018	2023
S4_twfe_digital_components	visit_per1000	Stavropol Krai	6	2018	2023
S4_twfe_digital_components	visit_per1000	Sverdlovsk Oblast	6	2018	2023
S4_twfe_digital_components	visit_per1000	Tambov Oblast	6	2018	2023
S4_twfe_digital_components	visit_per1000	Tomsk Oblast	6	2018	2023
S4_twfe_digital_components	visit_per1000	Tula Oblast	6	2018	2023
S4_twfe_digital_components	visit_per1000	Tver Oblast	6	2018	2023
S4_twfe_digital_components	visit_per1000	Tyumen Oblast	6	2018	2023
S4_twfe_digital_components	visit_per1000	Udmurt Republic	6	2018	2023
S4_twfe_digital_components	visit_per1000	Ulyanovsk Oblast	6	2018	2023
S4_twfe_digital_components	visit_per1000	Vladimir Oblast	6	2018	2023
S4_twfe_digital_components	visit_per1000	Volgograd Oblast	6	2018	2023
S4_twfe_digital_components	visit_per1000	Vologda Oblast	6	2018	2023
S4_twfe_digital_components	visit_per1000	Voronezh Oblast	6	2018	2023
S4_twfe_digital_components	visit_per1000	Yamalo-Nenets Autonomous Okrug	6	2018	2023
S4_twfe_digital_components	visit_per1000	Yaroslavl Oblast	6	2018	2023
S4_twfe_digital_components	visit_per1000	Zabaykalsky Krai	6	2018	2023
S5_twfe_dii_lag1	visit_per1000	Altai Krai	5	2019	2023
S5_twfe_dii_lag1	visit_per1000	Altai Republic	5	2019	2023
S5_twfe_dii_lag1	visit_per1000	Amur Oblast	5	2019	2023
S5_twfe_dii_lag1	visit_per1000	Arkhangelsk Oblast	5	2019	2023
S5_twfe_dii_lag1	visit_per1000	Astrakhan Oblast	5	2019	2023
S5_twfe_dii_lag1	visit_per1000	Belgorod Oblast	5	2019	2023
S5_twfe_dii_lag1	visit_per1000	Bryansk Oblast	5	2019	2023
S5_twfe_dii_lag1	visit_per1000	Chechen Republic	5	2019	2023
S5_twfe_dii_lag1	visit_per1000	Chelyabinsk Oblast	5	2019	2023
S5_twfe_dii_lag1	visit_per1000	Chukotka Autonomous Okrug	5	2019	2023
S5_twfe_dii_lag1	visit_per1000	Chuvash Republic	5	2019	2023
S5_twfe_dii_lag1	visit_per1000	Irkutsk Oblast	5	2019	2023
S5_twfe_dii_lag1	visit_per1000	Ivanovo Oblast	5	2019	2023
S5_twfe_dii_lag1	visit_per1000	Jewish Autonomous Oblast	5	2019	2023
S5_twfe_dii_lag1	visit_per1000	Kabardino-Balkarian Republic	5	2019	2023
S5_twfe_dii_lag1	visit_per1000	Kaliningrad Oblast	5	2019	2023
S5_twfe_dii_lag1	visit_per1000	Kaluga Oblast	5	2019	2023
S5_twfe_dii_lag1	visit_per1000	Kamchatka Krai	5	2019	2023
S5_twfe_dii_lag1	visit_per1000	Karachay-Cherkess Republic	5	2019	2023
S5_twfe_dii_lag1	visit_per1000	Kemerovo Oblast - Kuzbass	5	2019	2023
S5_twfe_dii_lag1	visit_per1000	Khabarovsk Krai	5	2019	2023
S5_twfe_dii_lag1	visit_per1000	Khanty-Mansi Autonomous Okrug - Yugra	5	2019	2023
S5_twfe_dii_lag1	visit_per1000	Kirov Oblast	5	2019	2023
S5_twfe_dii_lag1	visit_per1000	Komi Republic	5	2019	2023
S5_twfe_dii_lag1	visit_per1000	Kostroma Oblast	5	2019	2023
S5_twfe_dii_lag1	visit_per1000	Krasnodar Krai	5	2019	2023
S5_twfe_dii_lag1	visit_per1000	Krasnoyarsk Krai	5	2019	2023
S5_twfe_dii_lag1	visit_per1000	Kurgan Oblast	5	2019	2023
S5_twfe_dii_lag1	visit_per1000	Kursk Oblast	5	2019	2023
S5_twfe_dii_lag1	visit_per1000	Leningrad Oblast	5	2019	2023
S5_twfe_dii_lag1	visit_per1000	Lipetsk Oblast	5	2019	2023
S5_twfe_dii_lag1	visit_per1000	Magadan Oblast	5	2019	2023
S5_twfe_dii_lag1	visit_per1000	Moscow	5	2019	2023
S5_twfe_dii_lag1	visit_per1000	Moscow Oblast	5	2019	2023
S5_twfe_dii_lag1	visit_per1000	Murmansk Oblast	5	2019	2023
S5_twfe_dii_lag1	visit_per1000	Nenets Autonomous Okrug	5	2019	2023
S5_twfe_dii_lag1	visit_per1000	Nizhny Novgorod Oblast	5	2019	2023
S5_twfe_dii_lag1	visit_per1000	Novgorod Oblast	5	2019	2023
S5_twfe_dii_lag1	visit_per1000	Novosibirsk Oblast	5	2019	2023
S5_twfe_dii_lag1	visit_per1000	Omsk Oblast	5	2019	2023
S5_twfe_dii_lag1	visit_per1000	Orenburg Oblast	5	2019	2023
S5_twfe_dii_lag1	visit_per1000	Oryol Oblast	5	2019	2023
S5_twfe_dii_lag1	visit_per1000	Penza Oblast	5	2019	2023
S5_twfe_dii_lag1	visit_per1000	Perm Krai	5	2019	2023
S5_twfe_dii_lag1	visit_per1000	Primorsky Krai	5	2019	2023
S5_twfe_dii_lag1	visit_per1000	Pskov Oblast	5	2019	2023
S5_twfe_dii_lag1	visit_per1000	Republic of Adygea	5	2019	2023
S5_twfe_dii_lag1	visit_per1000	Republic of Bashkortostan	5	2019	2023
S5_twfe_dii_lag1	visit_per1000	Republic of Buryatia	5	2019	2023
S5_twfe_dii_lag1	visit_per1000	Republic of Crimea	5	2019	2023
S5_twfe_dii_lag1	visit_per1000	Republic of Dagestan	5	2019	2023
S5_twfe_dii_lag1	visit_per1000	Republic of Ingushetia	5	2019	2023
S5_twfe_dii_lag1	visit_per1000	Republic of Kalmykia	5	2019	2023
S5_twfe_dii_lag1	visit_per1000	Republic of Karelia	5	2019	2023
S5_twfe_dii_lag1	visit_per1000	Republic of Khakassia	5	2019	2023
S5_twfe_dii_lag1	visit_per1000	Republic of Mari El	5	2019	2023
S5_twfe_dii_lag1	visit_per1000	Republic of Mordovia	5	2019	2023
S5_twfe_dii_lag1	visit_per1000	Republic of North Ossetia - Alania	5	2019	2023
S5_twfe_dii_lag1	visit_per1000	Republic of Sakha (Yakutia)	5	2019	2023
S5_twfe_dii_lag1	visit_per1000	Republic of Tatarstan	5	2019	2023
S5_twfe_dii_lag1	visit_per1000	Republic of Tuva	5	2019	2023
S5_twfe_dii_lag1	visit_per1000	Rostov Oblast	5	2019	2023
S5_twfe_dii_lag1	visit_per1000	Ryazan Oblast	5	2019	2023
S5_twfe_dii_lag1	visit_per1000	Saint Petersburg	5	2019	2023
S5_twfe_dii_lag1	visit_per1000	Sakhalin Oblast	5	2019	2023
S5_twfe_dii_lag1	visit_per1000	Samara Oblast	5	2019	2023
S5_twfe_dii_lag1	visit_per1000	Saratov Oblast	5	2019	2023
S5_twfe_dii_lag1	visit_per1000	Sevastopol	5	2019	2023
S5_twfe_dii_lag1	visit_per1000	Smolensk Oblast	5	2019	2023
S5_twfe_dii_lag1	visit_per1000	Stavropol Krai	5	2019	2023
S5_twfe_dii_lag1	visit_per1000	Sverdlovsk Oblast	5	2019	2023
S5_twfe_dii_lag1	visit_per1000	Tambov Oblast	5	2019	2023
S5_twfe_dii_lag1	visit_per1000	Tomsk Oblast	5	2019	2023
S5_twfe_dii_lag1	visit_per1000	Tula Oblast	5	2019	2023
S5_twfe_dii_lag1	visit_per1000	Tver Oblast	5	2019	2023
S5_twfe_dii_lag1	visit_per1000	Tyumen Oblast	5	2019	2023
S5_twfe_dii_lag1	visit_per1000	Udmurt Republic	5	2019	2023
S5_twfe_dii_lag1	visit_per1000	Ulyanovsk Oblast	5	2019	2023
S5_twfe_dii_lag1	visit_per1000	Vladimir Oblast	5	2019	2023
S5_twfe_dii_lag1	visit_per1000	Volgograd Oblast	5	2019	2023
S5_twfe_dii_lag1	visit_per1000	Vologda Oblast	5	2019	2023
S5_twfe_dii_lag1	visit_per1000	Voronezh Oblast	5	2019	2023
S5_twfe_dii_lag1	visit_per1000	Yamalo-Nenets Autonomous Okrug	5	2019	2023
S5_twfe_dii_lag1	visit_per1000	Yaroslavl Oblast	5	2019	2023
S5_twfe_dii_lag1	visit_per1000	Zabaykalsky Krai	5	2019	2023
S6_twfe_dii_covid_interaction	visit_per1000	Altai Krai	6	2018	2023
S6_twfe_dii_covid_interaction	visit_per1000	Altai Republic	6	2018	2023
S6_twfe_dii_covid_interaction	visit_per1000	Amur Oblast	6	2018	2023
S6_twfe_dii_covid_interaction	visit_per1000	Arkhangelsk Oblast	6	2018	2023
S6_twfe_dii_covid_interaction	visit_per1000	Astrakhan Oblast	6	2018	2023
S6_twfe_dii_covid_interaction	visit_per1000	Belgorod Oblast	6	2018	2023
S6_twfe_dii_covid_interaction	visit_per1000	Bryansk Oblast	6	2018	2023
S6_twfe_dii_covid_interaction	visit_per1000	Chechen Republic	6	2018	2023
S6_twfe_dii_covid_interaction	visit_per1000	Chelyabinsk Oblast	6	2018	2023
S6_twfe_dii_covid_interaction	visit_per1000	Chukotka Autonomous Okrug	6	2018	2023
S6_twfe_dii_covid_interaction	visit_per1000	Chuvash Republic	6	2018	2023
S6_twfe_dii_covid_interaction	visit_per1000	Irkutsk Oblast	6	2018	2023
S6_twfe_dii_covid_interaction	visit_per1000	Ivanovo Oblast	6	2018	2023
S6_twfe_dii_covid_interaction	visit_per1000	Jewish Autonomous Oblast	6	2018	2023
S6_twfe_dii_covid_interaction	visit_per1000	Kabardino-Balkarian Republic	6	2018	2023
S6_twfe_dii_covid_interaction	visit_per1000	Kaliningrad Oblast	6	2018	2023
S6_twfe_dii_covid_interaction	visit_per1000	Kaluga Oblast	6	2018	2023
S6_twfe_dii_covid_interaction	visit_per1000	Kamchatka Krai	6	2018	2023
S6_twfe_dii_covid_interaction	visit_per1000	Karachay-Cherkess Republic	6	2018	2023
S6_twfe_dii_covid_interaction	visit_per1000	Kemerovo Oblast - Kuzbass	6	2018	2023
S6_twfe_dii_covid_interaction	visit_per1000	Khabarovsk Krai	6	2018	2023
S6_twfe_dii_covid_interaction	visit_per1000	Khanty-Mansi Autonomous Okrug - Yugra	6	2018	2023
S6_twfe_dii_covid_interaction	visit_per1000	Kirov Oblast	6	2018	2023
S6_twfe_dii_covid_interaction	visit_per1000	Komi Republic	6	2018	2023
S6_twfe_dii_covid_interaction	visit_per1000	Kostroma Oblast	6	2018	2023
S6_twfe_dii_covid_interaction	visit_per1000	Krasnodar Krai	6	2018	2023
S6_twfe_dii_covid_interaction	visit_per1000	Krasnoyarsk Krai	6	2018	2023
S6_twfe_dii_covid_interaction	visit_per1000	Kurgan Oblast	6	2018	2023
S6_twfe_dii_covid_interaction	visit_per1000	Kursk Oblast	6	2018	2023
S6_twfe_dii_covid_interaction	visit_per1000	Leningrad Oblast	6	2018	2023
S6_twfe_dii_covid_interaction	visit_per1000	Lipetsk Oblast	6	2018	2023
S6_twfe_dii_covid_interaction	visit_per1000	Magadan Oblast	6	2018	2023
S6_twfe_dii_covid_interaction	visit_per1000	Moscow	6	2018	2023
S6_twfe_dii_covid_interaction	visit_per1000	Moscow Oblast	6	2018	2023
S6_twfe_dii_covid_interaction	visit_per1000	Murmansk Oblast	6	2018	2023
S6_twfe_dii_covid_interaction	visit_per1000	Nenets Autonomous Okrug	6	2018	2023
S6_twfe_dii_covid_interaction	visit_per1000	Nizhny Novgorod Oblast	6	2018	2023
S6_twfe_dii_covid_interaction	visit_per1000	Novgorod Oblast	6	2018	2023
S6_twfe_dii_covid_interaction	visit_per1000	Novosibirsk Oblast	6	2018	2023
S6_twfe_dii_covid_interaction	visit_per1000	Omsk Oblast	6	2018	2023
S6_twfe_dii_covid_interaction	visit_per1000	Orenburg Oblast	6	2018	2023
S6_twfe_dii_covid_interaction	visit_per1000	Oryol Oblast	6	2018	2023
S6_twfe_dii_covid_interaction	visit_per1000	Penza Oblast	6	2018	2023
S6_twfe_dii_covid_interaction	visit_per1000	Perm Krai	6	2018	2023
S6_twfe_dii_covid_interaction	visit_per1000	Primorsky Krai	6	2018	2023
S6_twfe_dii_covid_interaction	visit_per1000	Pskov Oblast	6	2018	2023
S6_twfe_dii_covid_interaction	visit_per1000	Republic of Adygea	6	2018	2023
S6_twfe_dii_covid_interaction	visit_per1000	Republic of Bashkortostan	6	2018	2023
S6_twfe_dii_covid_interaction	visit_per1000	Republic of Buryatia	6	2018	2023
S6_twfe_dii_covid_interaction	visit_per1000	Republic of Crimea	6	2018	2023
S6_twfe_dii_covid_interaction	visit_per1000	Republic of Dagestan	6	2018	2023
S6_twfe_dii_covid_interaction	visit_per1000	Republic of Ingushetia	6	2018	2023
S6_twfe_dii_covid_interaction	visit_per1000	Republic of Kalmykia	6	2018	2023
S6_twfe_dii_covid_interaction	visit_per1000	Republic of Karelia	6	2018	2023
S6_twfe_dii_covid_interaction	visit_per1000	Republic of Khakassia	6	2018	2023
S6_twfe_dii_covid_interaction	visit_per1000	Republic of Mari El	6	2018	2023
S6_twfe_dii_covid_interaction	visit_per1000	Republic of Mordovia	6	2018	2023
S6_twfe_dii_covid_interaction	visit_per1000	Republic of North Ossetia - Alania	6	2018	2023
S6_twfe_dii_covid_interaction	visit_per1000	Republic of Sakha (Yakutia)	6	2018	2023
S6_twfe_dii_covid_interaction	visit_per1000	Republic of Tatarstan	6	2018	2023
S6_twfe_dii_covid_interaction	visit_per1000	Republic of Tuva	6	2018	2023
S6_twfe_dii_covid_interaction	visit_per1000	Rostov Oblast	6	2018	2023
S6_twfe_dii_covid_interaction	visit_per1000	Ryazan Oblast	6	2018	2023
S6_twfe_dii_covid_interaction	visit_per1000	Saint Petersburg	6	2018	2023
S6_twfe_dii_covid_interaction	visit_per1000	Sakhalin Oblast	6	2018	2023
S6_twfe_dii_covid_interaction	visit_per1000	Samara Oblast	6	2018	2023
S6_twfe_dii_covid_interaction	visit_per1000	Saratov Oblast	6	2018	2023
S6_twfe_dii_covid_interaction	visit_per1000	Sevastopol	6	2018	2023
S6_twfe_dii_covid_interaction	visit_per1000	Smolensk Oblast	6	2018	2023
S6_twfe_dii_covid_interaction	visit_per1000	Stavropol Krai	6	2018	2023
S6_twfe_dii_covid_interaction	visit_per1000	Sverdlovsk Oblast	6	2018	2023
S6_twfe_dii_covid_interaction	visit_per1000	Tambov Oblast	6	2018	2023
S6_twfe_dii_covid_interaction	visit_per1000	Tomsk Oblast	6	2018	2023
S6_twfe_dii_covid_interaction	visit_per1000	Tula Oblast	6	2018	2023
S6_twfe_dii_covid_interaction	visit_per1000	Tver Oblast	6	2018	2023
S6_twfe_dii_covid_interaction	visit_per1000	Tyumen Oblast	6	2018	2023
S6_twfe_dii_covid_interaction	visit_per1000	Udmurt Republic	6	2018	2023
S6_twfe_dii_covid_interaction	visit_per1000	Ulyanovsk Oblast	6	2018	2023
S6_twfe_dii_covid_interaction	visit_per1000	Vladimir Oblast	6	2018	2023
S6_twfe_dii_covid_interaction	visit_per1000	Volgograd Oblast	6	2018	2023
S6_twfe_dii_covid_interaction	visit_per1000	Vologda Oblast	6	2018	2023
S6_twfe_dii_covid_interaction	visit_per1000	Voronezh Oblast	6	2018	2023
S6_twfe_dii_covid_interaction	visit_per1000	Yamalo-Nenets Autonomous Okrug	6	2018	2023
S6_twfe_dii_covid_interaction	visit_per1000	Yaroslavl Oblast	6	2018	2023
S6_twfe_dii_covid_interaction	visit_per1000	Zabaykalsky Krai	6	2018	2023
S7_oneway_fe_region_plus_year_dummies	visit_per1000	Altai Krai	6	2018	2023
S7_oneway_fe_region_plus_year_dummies	visit_per1000	Altai Republic	6	2018	2023
S7_oneway_fe_region_plus_year_dummies	visit_per1000	Amur Oblast	6	2018	2023
S7_oneway_fe_region_plus_year_dummies	visit_per1000	Arkhangelsk Oblast	6	2018	2023
S7_oneway_fe_region_plus_year_dummies	visit_per1000	Astrakhan Oblast	6	2018	2023
S7_oneway_fe_region_plus_year_dummies	visit_per1000	Belgorod Oblast	6	2018	2023
S7_oneway_fe_region_plus_year_dummies	visit_per1000	Bryansk Oblast	6	2018	2023
S7_oneway_fe_region_plus_year_dummies	visit_per1000	Chechen Republic	6	2018	2023
S7_oneway_fe_region_plus_year_dummies	visit_per1000	Chelyabinsk Oblast	6	2018	2023
S7_oneway_fe_region_plus_year_dummies	visit_per1000	Chukotka Autonomous Okrug	6	2018	2023
S7_oneway_fe_region_plus_year_dummies	visit_per1000	Chuvash Republic	6	2018	2023
S7_oneway_fe_region_plus_year_dummies	visit_per1000	Irkutsk Oblast	6	2018	2023
S7_oneway_fe_region_plus_year_dummies	visit_per1000	Ivanovo Oblast	6	2018	2023
S7_oneway_fe_region_plus_year_dummies	visit_per1000	Jewish Autonomous Oblast	6	2018	2023
S7_oneway_fe_region_plus_year_dummies	visit_per1000	Kabardino-Balkarian Republic	6	2018	2023
S7_oneway_fe_region_plus_year_dummies	visit_per1000	Kaliningrad Oblast	6	2018	2023
S7_oneway_fe_region_plus_year_dummies	visit_per1000	Kaluga Oblast	6	2018	2023
S7_oneway_fe_region_plus_year_dummies	visit_per1000	Kamchatka Krai	6	2018	2023
S7_oneway_fe_region_plus_year_dummies	visit_per1000	Karachay-Cherkess Republic	6	2018	2023
S7_oneway_fe_region_plus_year_dummies	visit_per1000	Kemerovo Oblast - Kuzbass	6	2018	2023
S7_oneway_fe_region_plus_year_dummies	visit_per1000	Khabarovsk Krai	6	2018	2023
S7_oneway_fe_region_plus_year_dummies	visit_per1000	Khanty-Mansi Autonomous Okrug - Yugra	6	2018	2023
S7_oneway_fe_region_plus_year_dummies	visit_per1000	Kirov Oblast	6	2018	2023
S7_oneway_fe_region_plus_year_dummies	visit_per1000	Komi Republic	6	2018	2023
S7_oneway_fe_region_plus_year_dummies	visit_per1000	Kostroma Oblast	6	2018	2023
S7_oneway_fe_region_plus_year_dummies	visit_per1000	Krasnodar Krai	6	2018	2023
S7_oneway_fe_region_plus_year_dummies	visit_per1000	Krasnoyarsk Krai	6	2018	2023
S7_oneway_fe_region_plus_year_dummies	visit_per1000	Kurgan Oblast	6	2018	2023
S7_oneway_fe_region_plus_year_dummies	visit_per1000	Kursk Oblast	6	2018	2023
S7_oneway_fe_region_plus_year_dummies	visit_per1000	Leningrad Oblast	6	2018	2023
S7_oneway_fe_region_plus_year_dummies	visit_per1000	Lipetsk Oblast	6	2018	2023
S7_oneway_fe_region_plus_year_dummies	visit_per1000	Magadan Oblast	6	2018	2023
S7_oneway_fe_region_plus_year_dummies	visit_per1000	Moscow	6	2018	2023
S7_oneway_fe_region_plus_year_dummies	visit_per1000	Moscow Oblast	6	2018	2023
S7_oneway_fe_region_plus_year_dummies	visit_per1000	Murmansk Oblast	6	2018	2023
S7_oneway_fe_region_plus_year_dummies	visit_per1000	Nenets Autonomous Okrug	6	2018	2023
S7_oneway_fe_region_plus_year_dummies	visit_per1000	Nizhny Novgorod Oblast	6	2018	2023
S7_oneway_fe_region_plus_year_dummies	visit_per1000	Novgorod Oblast	6	2018	2023
S7_oneway_fe_region_plus_year_dummies	visit_per1000	Novosibirsk Oblast	6	2018	2023
S7_oneway_fe_region_plus_year_dummies	visit_per1000	Omsk Oblast	6	2018	2023
S7_oneway_fe_region_plus_year_dummies	visit_per1000	Orenburg Oblast	6	2018	2023
S7_oneway_fe_region_plus_year_dummies	visit_per1000	Oryol Oblast	6	2018	2023
S7_oneway_fe_region_plus_year_dummies	visit_per1000	Penza Oblast	6	2018	2023
S7_oneway_fe_region_plus_year_dummies	visit_per1000	Perm Krai	6	2018	2023
S7_oneway_fe_region_plus_year_dummies	visit_per1000	Primorsky Krai	6	2018	2023
S7_oneway_fe_region_plus_year_dummies	visit_per1000	Pskov Oblast	6	2018	2023
S7_oneway_fe_region_plus_year_dummies	visit_per1000	Republic of Adygea	6	2018	2023
S7_oneway_fe_region_plus_year_dummies	visit_per1000	Republic of Bashkortostan	6	2018	2023
S7_oneway_fe_region_plus_year_dummies	visit_per1000	Republic of Buryatia	6	2018	2023
S7_oneway_fe_region_plus_year_dummies	visit_per1000	Republic of Crimea	6	2018	2023
S7_oneway_fe_region_plus_year_dummies	visit_per1000	Republic of Dagestan	6	2018	2023
S7_oneway_fe_region_plus_year_dummies	visit_per1000	Republic of Ingushetia	6	2018	2023
S7_oneway_fe_region_plus_year_dummies	visit_per1000	Republic of Kalmykia	6	2018	2023
S7_oneway_fe_region_plus_year_dummies	visit_per1000	Republic of Karelia	6	2018	2023
S7_oneway_fe_region_plus_year_dummies	visit_per1000	Republic of Khakassia	6	2018	2023
S7_oneway_fe_region_plus_year_dummies	visit_per1000	Republic of Mari El	6	2018	2023
S7_oneway_fe_region_plus_year_dummies	visit_per1000	Republic of Mordovia	6	2018	2023
S7_oneway_fe_region_plus_year_dummies	visit_per1000	Republic of North Ossetia - Alania	6	2018	2023
S7_oneway_fe_region_plus_year_dummies	visit_per1000	Republic of Sakha (Yakutia)	6	2018	2023
S7_oneway_fe_region_plus_year_dummies	visit_per1000	Republic of Tatarstan	6	2018	2023
S7_oneway_fe_region_plus_year_dummies	visit_per1000	Republic of Tuva	6	2018	2023
S7_oneway_fe_region_plus_year_dummies	visit_per1000	Rostov Oblast	6	2018	2023
S7_oneway_fe_region_plus_year_dummies	visit_per1000	Ryazan Oblast	6	2018	2023
S7_oneway_fe_region_plus_year_dummies	visit_per1000	Saint Petersburg	6	2018	2023
S7_oneway_fe_region_plus_year_dummies	visit_per1000	Sakhalin Oblast	6	2018	2023
S7_oneway_fe_region_plus_year_dummies	visit_per1000	Samara Oblast	6	2018	2023
S7_oneway_fe_region_plus_year_dummies	visit_per1000	Saratov Oblast	6	2018	2023
S7_oneway_fe_region_plus_year_dummies	visit_per1000	Sevastopol	6	2018	2023
S7_oneway_fe_region_plus_year_dummies	visit_per1000	Smolensk Oblast	6	2018	2023
S7_oneway_fe_region_plus_year_dummies	visit_per1000	Stavropol Krai	6	2018	2023
S7_oneway_fe_region_plus_year_dummies	visit_per1000	Sverdlovsk Oblast	6	2018	2023
S7_oneway_fe_region_plus_year_dummies	visit_per1000	Tambov Oblast	6	2018	2023
S7_oneway_fe_region_plus_year_dummies	visit_per1000	Tomsk Oblast	6	2018	2023
S7_oneway_fe_region_plus_year_dummies	visit_per1000	Tula Oblast	6	2018	2023
S7_oneway_fe_region_plus_year_dummies	visit_per1000	Tver Oblast	6	2018	2023
S7_oneway_fe_region_plus_year_dummies	visit_per1000	Tyumen Oblast	6	2018	2023
S7_oneway_fe_region_plus_year_dummies	visit_per1000	Udmurt Republic	6	2018	2023
S7_oneway_fe_region_plus_year_dummies	visit_per1000	Ulyanovsk Oblast	6	2018	2023
S7_oneway_fe_region_plus_year_dummies	visit_per1000	Vladimir Oblast	6	2018	2023
S7_oneway_fe_region_plus_year_dummies	visit_per1000	Volgograd Oblast	6	2018	2023
S7_oneway_fe_region_plus_year_dummies	visit_per1000	Vologda Oblast	6	2018	2023
S7_oneway_fe_region_plus_year_dummies	visit_per1000	Voronezh Oblast	6	2018	2023
S7_oneway_fe_region_plus_year_dummies	visit_per1000	Yamalo-Nenets Autonomous Okrug	6	2018	2023
S7_oneway_fe_region_plus_year_dummies	visit_per1000	Yaroslavl Oblast	6	2018	2023
S7_oneway_fe_region_plus_year_dummies	visit_per1000	Zabaykalsky Krai	6	2018	2023
S8_fd_dii_resources_socio	visit_per1000	Altai Krai	6	2018	2023
S8_fd_dii_resources_socio	visit_per1000	Altai Republic	6	2018	2023
S8_fd_dii_resources_socio	visit_per1000	Amur Oblast	6	2018	2023
S8_fd_dii_resources_socio	visit_per1000	Arkhangelsk Oblast	6	2018	2023
S8_fd_dii_resources_socio	visit_per1000	Astrakhan Oblast	6	2018	2023
S8_fd_dii_resources_socio	visit_per1000	Belgorod Oblast	6	2018	2023
S8_fd_dii_resources_socio	visit_per1000	Bryansk Oblast	6	2018	2023
S8_fd_dii_resources_socio	visit_per1000	Chechen Republic	6	2018	2023
S8_fd_dii_resources_socio	visit_per1000	Chelyabinsk Oblast	6	2018	2023
S8_fd_dii_resources_socio	visit_per1000	Chukotka Autonomous Okrug	6	2018	2023
S8_fd_dii_resources_socio	visit_per1000	Chuvash Republic	6	2018	2023
S8_fd_dii_resources_socio	visit_per1000	Irkutsk Oblast	6	2018	2023
S8_fd_dii_resources_socio	visit_per1000	Ivanovo Oblast	6	2018	2023
S8_fd_dii_resources_socio	visit_per1000	Jewish Autonomous Oblast	6	2018	2023
S8_fd_dii_resources_socio	visit_per1000	Kabardino-Balkarian Republic	6	2018	2023
S8_fd_dii_resources_socio	visit_per1000	Kaliningrad Oblast	6	2018	2023
S8_fd_dii_resources_socio	visit_per1000	Kaluga Oblast	6	2018	2023
S8_fd_dii_resources_socio	visit_per1000	Kamchatka Krai	6	2018	2023
S8_fd_dii_resources_socio	visit_per1000	Karachay-Cherkess Republic	6	2018	2023
S8_fd_dii_resources_socio	visit_per1000	Kemerovo Oblast - Kuzbass	6	2018	2023
S8_fd_dii_resources_socio	visit_per1000	Khabarovsk Krai	6	2018	2023
S8_fd_dii_resources_socio	visit_per1000	Khanty-Mansi Autonomous Okrug - Yugra	6	2018	2023
S8_fd_dii_resources_socio	visit_per1000	Kirov Oblast	6	2018	2023
S8_fd_dii_resources_socio	visit_per1000	Komi Republic	6	2018	2023
S8_fd_dii_resources_socio	visit_per1000	Kostroma Oblast	6	2018	2023
S8_fd_dii_resources_socio	visit_per1000	Krasnodar Krai	6	2018	2023
S8_fd_dii_resources_socio	visit_per1000	Krasnoyarsk Krai	6	2018	2023
S8_fd_dii_resources_socio	visit_per1000	Kurgan Oblast	6	2018	2023
S8_fd_dii_resources_socio	visit_per1000	Kursk Oblast	6	2018	2023
S8_fd_dii_resources_socio	visit_per1000	Leningrad Oblast	6	2018	2023
S8_fd_dii_resources_socio	visit_per1000	Lipetsk Oblast	6	2018	2023
S8_fd_dii_resources_socio	visit_per1000	Magadan Oblast	6	2018	2023
S8_fd_dii_resources_socio	visit_per1000	Moscow	6	2018	2023
S8_fd_dii_resources_socio	visit_per1000	Moscow Oblast	6	2018	2023
S8_fd_dii_resources_socio	visit_per1000	Murmansk Oblast	6	2018	2023
S8_fd_dii_resources_socio	visit_per1000	Nenets Autonomous Okrug	6	2018	2023
S8_fd_dii_resources_socio	visit_per1000	Nizhny Novgorod Oblast	6	2018	2023
S8_fd_dii_resources_socio	visit_per1000	Novgorod Oblast	6	2018	2023
S8_fd_dii_resources_socio	visit_per1000	Novosibirsk Oblast	6	2018	2023
S8_fd_dii_resources_socio	visit_per1000	Omsk Oblast	6	2018	2023
S8_fd_dii_resources_socio	visit_per1000	Orenburg Oblast	6	2018	2023
S8_fd_dii_resources_socio	visit_per1000	Oryol Oblast	6	2018	2023
S8_fd_dii_resources_socio	visit_per1000	Penza Oblast	6	2018	2023
S8_fd_dii_resources_socio	visit_per1000	Perm Krai	6	2018	2023
S8_fd_dii_resources_socio	visit_per1000	Primorsky Krai	6	2018	2023
S8_fd_dii_resources_socio	visit_per1000	Pskov Oblast	6	2018	2023
S8_fd_dii_resources_socio	visit_per1000	Republic of Adygea	6	2018	2023
S8_fd_dii_resources_socio	visit_per1000	Republic of Bashkortostan	6	2018	2023
S8_fd_dii_resources_socio	visit_per1000	Republic of Buryatia	6	2018	2023
S8_fd_dii_resources_socio	visit_per1000	Republic of Crimea	6	2018	2023
S8_fd_dii_resources_socio	visit_per1000	Republic of Dagestan	6	2018	2023
S8_fd_dii_resources_socio	visit_per1000	Republic of Ingushetia	6	2018	2023
S8_fd_dii_resources_socio	visit_per1000	Republic of Kalmykia	6	2018	2023
S8_fd_dii_resources_socio	visit_per1000	Republic of Karelia	6	2018	2023
S8_fd_dii_resources_socio	visit_per1000	Republic of Khakassia	6	2018	2023
S8_fd_dii_resources_socio	visit_per1000	Republic of Mari El	6	2018	2023
S8_fd_dii_resources_socio	visit_per1000	Republic of Mordovia	6	2018	2023
S8_fd_dii_resources_socio	visit_per1000	Republic of North Ossetia - Alania	6	2018	2023
S8_fd_dii_resources_socio	visit_per1000	Republic of Sakha (Yakutia)	6	2018	2023
S8_fd_dii_resources_socio	visit_per1000	Republic of Tatarstan	6	2018	2023
S8_fd_dii_resources_socio	visit_per1000	Republic of Tuva	6	2018	2023
S8_fd_dii_resources_socio	visit_per1000	Rostov Oblast	6	2018	2023
S8_fd_dii_resources_socio	visit_per1000	Ryazan Oblast	6	2018	2023
S8_fd_dii_resources_socio	visit_per1000	Saint Petersburg	6	2018	2023
S8_fd_dii_resources_socio	visit_per1000	Sakhalin Oblast	6	2018	2023
S8_fd_dii_resources_socio	visit_per1000	Samara Oblast	6	2018	2023
S8_fd_dii_resources_socio	visit_per1000	Saratov Oblast	6	2018	2023
S8_fd_dii_resources_socio	visit_per1000	Sevastopol	6	2018	2023
S8_fd_dii_resources_socio	visit_per1000	Smolensk Oblast	6	2018	2023
S8_fd_dii_resources_socio	visit_per1000	Stavropol Krai	6	2018	2023
S8_fd_dii_resources_socio	visit_per1000	Sverdlovsk Oblast	6	2018	2023
S8_fd_dii_resources_socio	visit_per1000	Tambov Oblast	6	2018	2023
S8_fd_dii_resources_socio	visit_per1000	Tomsk Oblast	6	2018	2023
S8_fd_dii_resources_socio	visit_per1000	Tula Oblast	6	2018	2023
S8_fd_dii_resources_socio	visit_per1000	Tver Oblast	6	2018	2023
S8_fd_dii_resources_socio	visit_per1000	Tyumen Oblast	6	2018	2023
S8_fd_dii_resources_socio	visit_per1000	Udmurt Republic	6	2018	2023
S8_fd_dii_resources_socio	visit_per1000	Ulyanovsk Oblast	6	2018	2023
S8_fd_dii_resources_socio	visit_per1000	Vladimir Oblast	6	2018	2023
S8_fd_dii_resources_socio	visit_per1000	Volgograd Oblast	6	2018	2023
S8_fd_dii_resources_socio	visit_per1000	Vologda Oblast	6	2018	2023
S8_fd_dii_resources_socio	visit_per1000	Voronezh Oblast	6	2018	2023
S8_fd_dii_resources_socio	visit_per1000	Yamalo-Nenets Autonomous Okrug	6	2018	2023
S8_fd_dii_resources_socio	visit_per1000	Yaroslavl Oblast	6	2018	2023
S8_fd_dii_resources_socio	visit_per1000	Zabaykalsky Krai	6	2018	2023
S1_twfe_resources	outpatient_capacity_per10k	Altai Krai	7	2018	2024
S1_twfe_resources	outpatient_capacity_per10k	Altai Republic	7	2018	2024
S1_twfe_resources	outpatient_capacity_per10k	Amur Oblast	7	2018	2024
S1_twfe_resources	outpatient_capacity_per10k	Arkhangelsk Oblast	7	2018	2024
S1_twfe_resources	outpatient_capacity_per10k	Astrakhan Oblast	7	2018	2024
S1_twfe_resources	outpatient_capacity_per10k	Belgorod Oblast	7	2018	2024
S1_twfe_resources	outpatient_capacity_per10k	Bryansk Oblast	7	2018	2024
S1_twfe_resources	outpatient_capacity_per10k	Chechen Republic	7	2018	2024
S1_twfe_resources	outpatient_capacity_per10k	Chelyabinsk Oblast	7	2018	2024
S1_twfe_resources	outpatient_capacity_per10k	Chukotka Autonomous Okrug	7	2018	2024
S1_twfe_resources	outpatient_capacity_per10k	Chuvash Republic	7	2018	2024
S1_twfe_resources	outpatient_capacity_per10k	Irkutsk Oblast	7	2018	2024
S1_twfe_resources	outpatient_capacity_per10k	Ivanovo Oblast	7	2018	2024
S1_twfe_resources	outpatient_capacity_per10k	Jewish Autonomous Oblast	7	2018	2024
S1_twfe_resources	outpatient_capacity_per10k	Kabardino-Balkarian Republic	7	2018	2024
S1_twfe_resources	outpatient_capacity_per10k	Kaliningrad Oblast	7	2018	2024
S1_twfe_resources	outpatient_capacity_per10k	Kaluga Oblast	7	2018	2024
S1_twfe_resources	outpatient_capacity_per10k	Kamchatka Krai	7	2018	2024
S1_twfe_resources	outpatient_capacity_per10k	Karachay-Cherkess Republic	7	2018	2024
S1_twfe_resources	outpatient_capacity_per10k	Kemerovo Oblast - Kuzbass	7	2018	2024
S1_twfe_resources	outpatient_capacity_per10k	Khabarovsk Krai	7	2018	2024
S1_twfe_resources	outpatient_capacity_per10k	Khanty-Mansi Autonomous Okrug - Yugra	7	2018	2024
S1_twfe_resources	outpatient_capacity_per10k	Kirov Oblast	7	2018	2024
S1_twfe_resources	outpatient_capacity_per10k	Komi Republic	7	2018	2024
S1_twfe_resources	outpatient_capacity_per10k	Kostroma Oblast	7	2018	2024
S1_twfe_resources	outpatient_capacity_per10k	Krasnodar Krai	7	2018	2024
S1_twfe_resources	outpatient_capacity_per10k	Krasnoyarsk Krai	7	2018	2024
S1_twfe_resources	outpatient_capacity_per10k	Kurgan Oblast	7	2018	2024
S1_twfe_resources	outpatient_capacity_per10k	Kursk Oblast	7	2018	2024
S1_twfe_resources	outpatient_capacity_per10k	Leningrad Oblast	7	2018	2024
S1_twfe_resources	outpatient_capacity_per10k	Lipetsk Oblast	7	2018	2024
S1_twfe_resources	outpatient_capacity_per10k	Magadan Oblast	7	2018	2024
S1_twfe_resources	outpatient_capacity_per10k	Moscow	7	2018	2024
S1_twfe_resources	outpatient_capacity_per10k	Moscow Oblast	7	2018	2024
S1_twfe_resources	outpatient_capacity_per10k	Murmansk Oblast	7	2018	2024
S1_twfe_resources	outpatient_capacity_per10k	Nenets Autonomous Okrug	7	2018	2024
S1_twfe_resources	outpatient_capacity_per10k	Nizhny Novgorod Oblast	7	2018	2024
S1_twfe_resources	outpatient_capacity_per10k	Novgorod Oblast	7	2018	2024
S1_twfe_resources	outpatient_capacity_per10k	Novosibirsk Oblast	7	2018	2024
S1_twfe_resources	outpatient_capacity_per10k	Omsk Oblast	7	2018	2024
S1_twfe_resources	outpatient_capacity_per10k	Orenburg Oblast	7	2018	2024
S1_twfe_resources	outpatient_capacity_per10k	Oryol Oblast	7	2018	2024
S1_twfe_resources	outpatient_capacity_per10k	Penza Oblast	7	2018	2024
S1_twfe_resources	outpatient_capacity_per10k	Perm Krai	7	2018	2024
S1_twfe_resources	outpatient_capacity_per10k	Primorsky Krai	7	2018	2024
S1_twfe_resources	outpatient_capacity_per10k	Pskov Oblast	7	2018	2024
S1_twfe_resources	outpatient_capacity_per10k	Republic of Adygea	7	2018	2024
S1_twfe_resources	outpatient_capacity_per10k	Republic of Bashkortostan	7	2018	2024
S1_twfe_resources	outpatient_capacity_per10k	Republic of Buryatia	7	2018	2024
S1_twfe_resources	outpatient_capacity_per10k	Republic of Crimea	7	2018	2024
S1_twfe_resources	outpatient_capacity_per10k	Republic of Dagestan	7	2018	2024
S1_twfe_resources	outpatient_capacity_per10k	Republic of Ingushetia	7	2018	2024
S1_twfe_resources	outpatient_capacity_per10k	Republic of Kalmykia	7	2018	2024
S1_twfe_resources	outpatient_capacity_per10k	Republic of Karelia	7	2018	2024
S1_twfe_resources	outpatient_capacity_per10k	Republic of Khakassia	7	2018	2024
S1_twfe_resources	outpatient_capacity_per10k	Republic of Mari El	7	2018	2024
S1_twfe_resources	outpatient_capacity_per10k	Republic of Mordovia	7	2018	2024
S1_twfe_resources	outpatient_capacity_per10k	Republic of North Ossetia - Alania	7	2018	2024
S1_twfe_resources	outpatient_capacity_per10k	Republic of Sakha (Yakutia)	7	2018	2024
S1_twfe_resources	outpatient_capacity_per10k	Republic of Tatarstan	7	2018	2024
S1_twfe_resources	outpatient_capacity_per10k	Republic of Tuva	7	2018	2024
S1_twfe_resources	outpatient_capacity_per10k	Rostov Oblast	7	2018	2024
S1_twfe_resources	outpatient_capacity_per10k	Ryazan Oblast	7	2018	2024
S1_twfe_resources	outpatient_capacity_per10k	Saint Petersburg	7	2018	2024
S1_twfe_resources	outpatient_capacity_per10k	Sakhalin Oblast	7	2018	2024
S1_twfe_resources	outpatient_capacity_per10k	Samara Oblast	7	2018	2024
S1_twfe_resources	outpatient_capacity_per10k	Saratov Oblast	7	2018	2024
S1_twfe_resources	outpatient_capacity_per10k	Sevastopol	7	2018	2024
S1_twfe_resources	outpatient_capacity_per10k	Smolensk Oblast	7	2018	2024
S1_twfe_resources	outpatient_capacity_per10k	Stavropol Krai	7	2018	2024
S1_twfe_resources	outpatient_capacity_per10k	Sverdlovsk Oblast	7	2018	2024
S1_twfe_resources	outpatient_capacity_per10k	Tambov Oblast	7	2018	2024
S1_twfe_resources	outpatient_capacity_per10k	Tomsk Oblast	7	2018	2024
S1_twfe_resources	outpatient_capacity_per10k	Tula Oblast	7	2018	2024
S1_twfe_resources	outpatient_capacity_per10k	Tver Oblast	7	2018	2024
S1_twfe_resources	outpatient_capacity_per10k	Udmurt Republic	7	2018	2024
S1_twfe_resources	outpatient_capacity_per10k	Ulyanovsk Oblast	7	2018	2024
S1_twfe_resources	outpatient_capacity_per10k	Vladimir Oblast	7	2018	2024
S1_twfe_resources	outpatient_capacity_per10k	Volgograd Oblast	7	2018	2024
S1_twfe_resources	outpatient_capacity_per10k	Vologda Oblast	7	2018	2024
S1_twfe_resources	outpatient_capacity_per10k	Voronezh Oblast	7	2018	2024
S1_twfe_resources	outpatient_capacity_per10k	Yamalo-Nenets Autonomous Okrug	7	2018	2024
S1_twfe_resources	outpatient_capacity_per10k	Yaroslavl Oblast	7	2018	2024
S1_twfe_resources	outpatient_capacity_per10k	Zabaykalsky Krai	7	2018	2024
S2_twfe_dii_plus_resources	outpatient_capacity_per10k	Altai Krai	7	2018	2024
S2_twfe_dii_plus_resources	outpatient_capacity_per10k	Altai Republic	7	2018	2024
S2_twfe_dii_plus_resources	outpatient_capacity_per10k	Amur Oblast	7	2018	2024
S2_twfe_dii_plus_resources	outpatient_capacity_per10k	Arkhangelsk Oblast	7	2018	2024
S2_twfe_dii_plus_resources	outpatient_capacity_per10k	Astrakhan Oblast	7	2018	2024
S2_twfe_dii_plus_resources	outpatient_capacity_per10k	Belgorod Oblast	7	2018	2024
S2_twfe_dii_plus_resources	outpatient_capacity_per10k	Bryansk Oblast	7	2018	2024
S2_twfe_dii_plus_resources	outpatient_capacity_per10k	Chechen Republic	7	2018	2024
S2_twfe_dii_plus_resources	outpatient_capacity_per10k	Chelyabinsk Oblast	7	2018	2024
S2_twfe_dii_plus_resources	outpatient_capacity_per10k	Chukotka Autonomous Okrug	7	2018	2024
S2_twfe_dii_plus_resources	outpatient_capacity_per10k	Chuvash Republic	7	2018	2024
S2_twfe_dii_plus_resources	outpatient_capacity_per10k	Irkutsk Oblast	7	2018	2024
S2_twfe_dii_plus_resources	outpatient_capacity_per10k	Ivanovo Oblast	7	2018	2024
S2_twfe_dii_plus_resources	outpatient_capacity_per10k	Jewish Autonomous Oblast	7	2018	2024
S2_twfe_dii_plus_resources	outpatient_capacity_per10k	Kabardino-Balkarian Republic	7	2018	2024
S2_twfe_dii_plus_resources	outpatient_capacity_per10k	Kaliningrad Oblast	7	2018	2024
S2_twfe_dii_plus_resources	outpatient_capacity_per10k	Kaluga Oblast	7	2018	2024
S2_twfe_dii_plus_resources	outpatient_capacity_per10k	Kamchatka Krai	7	2018	2024
S2_twfe_dii_plus_resources	outpatient_capacity_per10k	Karachay-Cherkess Republic	7	2018	2024
S2_twfe_dii_plus_resources	outpatient_capacity_per10k	Kemerovo Oblast - Kuzbass	7	2018	2024
S2_twfe_dii_plus_resources	outpatient_capacity_per10k	Khabarovsk Krai	7	2018	2024
S2_twfe_dii_plus_resources	outpatient_capacity_per10k	Khanty-Mansi Autonomous Okrug - Yugra	6	2018	2023
S2_twfe_dii_plus_resources	outpatient_capacity_per10k	Kirov Oblast	7	2018	2024
S2_twfe_dii_plus_resources	outpatient_capacity_per10k	Komi Republic	7	2018	2024
S2_twfe_dii_plus_resources	outpatient_capacity_per10k	Kostroma Oblast	7	2018	2024
S2_twfe_dii_plus_resources	outpatient_capacity_per10k	Krasnodar Krai	7	2018	2024
S2_twfe_dii_plus_resources	outpatient_capacity_per10k	Krasnoyarsk Krai	7	2018	2024
S2_twfe_dii_plus_resources	outpatient_capacity_per10k	Kurgan Oblast	7	2018	2024
S2_twfe_dii_plus_resources	outpatient_capacity_per10k	Kursk Oblast	7	2018	2024
S2_twfe_dii_plus_resources	outpatient_capacity_per10k	Leningrad Oblast	7	2018	2024
S2_twfe_dii_plus_resources	outpatient_capacity_per10k	Lipetsk Oblast	7	2018	2024
S2_twfe_dii_plus_resources	outpatient_capacity_per10k	Magadan Oblast	7	2018	2024
S2_twfe_dii_plus_resources	outpatient_capacity_per10k	Moscow	7	2018	2024
S2_twfe_dii_plus_resources	outpatient_capacity_per10k	Moscow Oblast	7	2018	2024
S2_twfe_dii_plus_resources	outpatient_capacity_per10k	Murmansk Oblast	7	2018	2024
S2_twfe_dii_plus_resources	outpatient_capacity_per10k	Nenets Autonomous Okrug	6	2018	2023
S2_twfe_dii_plus_resources	outpatient_capacity_per10k	Nizhny Novgorod Oblast	7	2018	2024
S2_twfe_dii_plus_resources	outpatient_capacity_per10k	Novgorod Oblast	7	2018	2024
S2_twfe_dii_plus_resources	outpatient_capacity_per10k	Novosibirsk Oblast	7	2018	2024
S2_twfe_dii_plus_resources	outpatient_capacity_per10k	Omsk Oblast	7	2018	2024
S2_twfe_dii_plus_resources	outpatient_capacity_per10k	Orenburg Oblast	7	2018	2024
S2_twfe_dii_plus_resources	outpatient_capacity_per10k	Oryol Oblast	7	2018	2024
S2_twfe_dii_plus_resources	outpatient_capacity_per10k	Penza Oblast	7	2018	2024
S2_twfe_dii_plus_resources	outpatient_capacity_per10k	Perm Krai	7	2018	2024
S2_twfe_dii_plus_resources	outpatient_capacity_per10k	Primorsky Krai	7	2018	2024
S2_twfe_dii_plus_resources	outpatient_capacity_per10k	Pskov Oblast	7	2018	2024
S2_twfe_dii_plus_resources	outpatient_capacity_per10k	Republic of Adygea	7	2018	2024
S2_twfe_dii_plus_resources	outpatient_capacity_per10k	Republic of Bashkortostan	7	2018	2024
S2_twfe_dii_plus_resources	outpatient_capacity_per10k	Republic of Buryatia	7	2018	2024
S2_twfe_dii_plus_resources	outpatient_capacity_per10k	Republic of Crimea	7	2018	2024
S2_twfe_dii_plus_resources	outpatient_capacity_per10k	Republic of Dagestan	7	2018	2024
S2_twfe_dii_plus_resources	outpatient_capacity_per10k	Republic of Ingushetia	7	2018	2024
S2_twfe_dii_plus_resources	outpatient_capacity_per10k	Republic of Kalmykia	7	2018	2024
S2_twfe_dii_plus_resources	outpatient_capacity_per10k	Republic of Karelia	7	2018	2024
S2_twfe_dii_plus_resources	outpatient_capacity_per10k	Republic of Khakassia	7	2018	2024
S2_twfe_dii_plus_resources	outpatient_capacity_per10k	Republic of Mari El	7	2018	2024
S2_twfe_dii_plus_resources	outpatient_capacity_per10k	Republic of Mordovia	7	2018	2024
S2_twfe_dii_plus_resources	outpatient_capacity_per10k	Republic of North Ossetia - Alania	7	2018	2024
S2_twfe_dii_plus_resources	outpatient_capacity_per10k	Republic of Sakha (Yakutia)	7	2018	2024
S2_twfe_dii_plus_resources	outpatient_capacity_per10k	Republic of Tatarstan	7	2018	2024
S2_twfe_dii_plus_resources	outpatient_capacity_per10k	Republic of Tuva	7	2018	2024
S2_twfe_dii_plus_resources	outpatient_capacity_per10k	Rostov Oblast	7	2018	2024
S2_twfe_dii_plus_resources	outpatient_capacity_per10k	Ryazan Oblast	7	2018	2024
S2_twfe_dii_plus_resources	outpatient_capacity_per10k	Saint Petersburg	7	2018	2024
S2_twfe_dii_plus_resources	outpatient_capacity_per10k	Sakhalin Oblast	7	2018	2024
S2_twfe_dii_plus_resources	outpatient_capacity_per10k	Samara Oblast	7	2018	2024
S2_twfe_dii_plus_resources	outpatient_capacity_per10k	Saratov Oblast	7	2018	2024
S2_twfe_dii_plus_resources	outpatient_capacity_per10k	Sevastopol	7	2018	2024
S2_twfe_dii_plus_resources	outpatient_capacity_per10k	Smolensk Oblast	7	2018	2024
S2_twfe_dii_plus_resources	outpatient_capacity_per10k	Stavropol Krai	7	2018	2024
S2_twfe_dii_plus_resources	outpatient_capacity_per10k	Sverdlovsk Oblast	7	2018	2024
S2_twfe_dii_plus_resources	outpatient_capacity_per10k	Tambov Oblast	7	2018	2024
S2_twfe_dii_plus_resources	outpatient_capacity_per10k	Tomsk Oblast	7	2018	2024
S2_twfe_dii_plus_resources	outpatient_capacity_per10k	Tula Oblast	7	2018	2024
S2_twfe_dii_plus_resources	outpatient_capacity_per10k	Tver Oblast	7	2018	2024
S2_twfe_dii_plus_resources	outpatient_capacity_per10k	Udmurt Republic	7	2018	2024
S2_twfe_dii_plus_resources	outpatient_capacity_per10k	Ulyanovsk Oblast	7	2018	2024
S2_twfe_dii_plus_resources	outpatient_capacity_per10k	Vladimir Oblast	7	2018	2024
S2_twfe_dii_plus_resources	outpatient_capacity_per10k	Volgograd Oblast	7	2018	2024
S2_twfe_dii_plus_resources	outpatient_capacity_per10k	Vologda Oblast	7	2018	2024
S2_twfe_dii_plus_resources	outpatient_capacity_per10k	Voronezh Oblast	7	2018	2024
S2_twfe_dii_plus_resources	outpatient_capacity_per10k	Yamalo-Nenets Autonomous Okrug	7	2018	2024
S2_twfe_dii_plus_resources	outpatient_capacity_per10k	Yaroslavl Oblast	7	2018	2024
S2_twfe_dii_plus_resources	outpatient_capacity_per10k	Zabaykalsky Krai	7	2018	2024
S3_twfe_dii_resources_socio	outpatient_capacity_per10k	Altai Krai	6	2018	2023
S3_twfe_dii_resources_socio	outpatient_capacity_per10k	Altai Republic	6	2018	2023
S3_twfe_dii_resources_socio	outpatient_capacity_per10k	Amur Oblast	6	2018	2023
S3_twfe_dii_resources_socio	outpatient_capacity_per10k	Arkhangelsk Oblast	6	2018	2023
S3_twfe_dii_resources_socio	outpatient_capacity_per10k	Astrakhan Oblast	6	2018	2023
S3_twfe_dii_resources_socio	outpatient_capacity_per10k	Belgorod Oblast	6	2018	2023
S3_twfe_dii_resources_socio	outpatient_capacity_per10k	Bryansk Oblast	6	2018	2023
S3_twfe_dii_resources_socio	outpatient_capacity_per10k	Chechen Republic	6	2018	2023
S3_twfe_dii_resources_socio	outpatient_capacity_per10k	Chelyabinsk Oblast	6	2018	2023
S3_twfe_dii_resources_socio	outpatient_capacity_per10k	Chukotka Autonomous Okrug	6	2018	2023
S3_twfe_dii_resources_socio	outpatient_capacity_per10k	Chuvash Republic	6	2018	2023
S3_twfe_dii_resources_socio	outpatient_capacity_per10k	Irkutsk Oblast	6	2018	2023
S3_twfe_dii_resources_socio	outpatient_capacity_per10k	Ivanovo Oblast	6	2018	2023
S3_twfe_dii_resources_socio	outpatient_capacity_per10k	Jewish Autonomous Oblast	6	2018	2023
S3_twfe_dii_resources_socio	outpatient_capacity_per10k	Kabardino-Balkarian Republic	6	2018	2023
S3_twfe_dii_resources_socio	outpatient_capacity_per10k	Kaliningrad Oblast	6	2018	2023
S3_twfe_dii_resources_socio	outpatient_capacity_per10k	Kaluga Oblast	6	2018	2023
S3_twfe_dii_resources_socio	outpatient_capacity_per10k	Kamchatka Krai	6	2018	2023
S3_twfe_dii_resources_socio	outpatient_capacity_per10k	Karachay-Cherkess Republic	6	2018	2023
S3_twfe_dii_resources_socio	outpatient_capacity_per10k	Kemerovo Oblast - Kuzbass	6	2018	2023
S3_twfe_dii_resources_socio	outpatient_capacity_per10k	Khabarovsk Krai	6	2018	2023
S3_twfe_dii_resources_socio	outpatient_capacity_per10k	Khanty-Mansi Autonomous Okrug - Yugra	6	2018	2023
S3_twfe_dii_resources_socio	outpatient_capacity_per10k	Kirov Oblast	6	2018	2023
S3_twfe_dii_resources_socio	outpatient_capacity_per10k	Komi Republic	6	2018	2023
S3_twfe_dii_resources_socio	outpatient_capacity_per10k	Kostroma Oblast	6	2018	2023
S3_twfe_dii_resources_socio	outpatient_capacity_per10k	Krasnodar Krai	6	2018	2023
S3_twfe_dii_resources_socio	outpatient_capacity_per10k	Krasnoyarsk Krai	6	2018	2023
S3_twfe_dii_resources_socio	outpatient_capacity_per10k	Kurgan Oblast	6	2018	2023
S3_twfe_dii_resources_socio	outpatient_capacity_per10k	Kursk Oblast	6	2018	2023
S3_twfe_dii_resources_socio	outpatient_capacity_per10k	Leningrad Oblast	6	2018	2023
S3_twfe_dii_resources_socio	outpatient_capacity_per10k	Lipetsk Oblast	6	2018	2023
S3_twfe_dii_resources_socio	outpatient_capacity_per10k	Magadan Oblast	6	2018	2023
S3_twfe_dii_resources_socio	outpatient_capacity_per10k	Moscow	6	2018	2023
S3_twfe_dii_resources_socio	outpatient_capacity_per10k	Moscow Oblast	6	2018	2023
S3_twfe_dii_resources_socio	outpatient_capacity_per10k	Murmansk Oblast	6	2018	2023
S3_twfe_dii_resources_socio	outpatient_capacity_per10k	Nenets Autonomous Okrug	6	2018	2023
S3_twfe_dii_resources_socio	outpatient_capacity_per10k	Nizhny Novgorod Oblast	6	2018	2023
S3_twfe_dii_resources_socio	outpatient_capacity_per10k	Novgorod Oblast	6	2018	2023
S3_twfe_dii_resources_socio	outpatient_capacity_per10k	Novosibirsk Oblast	6	2018	2023
S3_twfe_dii_resources_socio	outpatient_capacity_per10k	Omsk Oblast	6	2018	2023
S3_twfe_dii_resources_socio	outpatient_capacity_per10k	Orenburg Oblast	6	2018	2023
S3_twfe_dii_resources_socio	outpatient_capacity_per10k	Oryol Oblast	6	2018	2023
S3_twfe_dii_resources_socio	outpatient_capacity_per10k	Penza Oblast	6	2018	2023
S3_twfe_dii_resources_socio	outpatient_capacity_per10k	Perm Krai	6	2018	2023
S3_twfe_dii_resources_socio	outpatient_capacity_per10k	Primorsky Krai	6	2018	2023
S3_twfe_dii_resources_socio	outpatient_capacity_per10k	Pskov Oblast	6	2018	2023
S3_twfe_dii_resources_socio	outpatient_capacity_per10k	Republic of Adygea	6	2018	2023
S3_twfe_dii_resources_socio	outpatient_capacity_per10k	Republic of Bashkortostan	6	2018	2023
S3_twfe_dii_resources_socio	outpatient_capacity_per10k	Republic of Buryatia	6	2018	2023
S3_twfe_dii_resources_socio	outpatient_capacity_per10k	Republic of Crimea	6	2018	2023
S3_twfe_dii_resources_socio	outpatient_capacity_per10k	Republic of Dagestan	6	2018	2023
S3_twfe_dii_resources_socio	outpatient_capacity_per10k	Republic of Ingushetia	6	2018	2023
S3_twfe_dii_resources_socio	outpatient_capacity_per10k	Republic of Kalmykia	6	2018	2023
S3_twfe_dii_resources_socio	outpatient_capacity_per10k	Republic of Karelia	6	2018	2023
S3_twfe_dii_resources_socio	outpatient_capacity_per10k	Republic of Khakassia	6	2018	2023
S3_twfe_dii_resources_socio	outpatient_capacity_per10k	Republic of Mari El	6	2018	2023
S3_twfe_dii_resources_socio	outpatient_capacity_per10k	Republic of Mordovia	6	2018	2023
S3_twfe_dii_resources_socio	outpatient_capacity_per10k	Republic of North Ossetia - Alania	6	2018	2023
S3_twfe_dii_resources_socio	outpatient_capacity_per10k	Republic of Sakha (Yakutia)	6	2018	2023
S3_twfe_dii_resources_socio	outpatient_capacity_per10k	Republic of Tatarstan	6	2018	2023
S3_twfe_dii_resources_socio	outpatient_capacity_per10k	Republic of Tuva	6	2018	2023
S3_twfe_dii_resources_socio	outpatient_capacity_per10k	Rostov Oblast	6	2018	2023
S3_twfe_dii_resources_socio	outpatient_capacity_per10k	Ryazan Oblast	6	2018	2023
S3_twfe_dii_resources_socio	outpatient_capacity_per10k	Saint Petersburg	6	2018	2023
S3_twfe_dii_resources_socio	outpatient_capacity_per10k	Sakhalin Oblast	6	2018	2023
S3_twfe_dii_resources_socio	outpatient_capacity_per10k	Samara Oblast	6	2018	2023
S3_twfe_dii_resources_socio	outpatient_capacity_per10k	Saratov Oblast	6	2018	2023
S3_twfe_dii_resources_socio	outpatient_capacity_per10k	Sevastopol	6	2018	2023
S3_twfe_dii_resources_socio	outpatient_capacity_per10k	Smolensk Oblast	6	2018	2023
S3_twfe_dii_resources_socio	outpatient_capacity_per10k	Stavropol Krai	6	2018	2023
S3_twfe_dii_resources_socio	outpatient_capacity_per10k	Sverdlovsk Oblast	6	2018	2023
S3_twfe_dii_resources_socio	outpatient_capacity_per10k	Tambov Oblast	6	2018	2023
S3_twfe_dii_resources_socio	outpatient_capacity_per10k	Tomsk Oblast	6	2018	2023
S3_twfe_dii_resources_socio	outpatient_capacity_per10k	Tula Oblast	6	2018	2023
S3_twfe_dii_resources_socio	outpatient_capacity_per10k	Tver Oblast	6	2018	2023
S3_twfe_dii_resources_socio	outpatient_capacity_per10k	Udmurt Republic	6	2018	2023
S3_twfe_dii_resources_socio	outpatient_capacity_per10k	Ulyanovsk Oblast	6	2018	2023
S3_twfe_dii_resources_socio	outpatient_capacity_per10k	Vladimir Oblast	6	2018	2023
S3_twfe_dii_resources_socio	outpatient_capacity_per10k	Volgograd Oblast	6	2018	2023
S3_twfe_dii_resources_socio	outpatient_capacity_per10k	Vologda Oblast	6	2018	2023
S3_twfe_dii_resources_socio	outpatient_capacity_per10k	Voronezh Oblast	6	2018	2023
S3_twfe_dii_resources_socio	outpatient_capacity_per10k	Yamalo-Nenets Autonomous Okrug	6	2018	2023
S3_twfe_dii_resources_socio	outpatient_capacity_per10k	Yaroslavl Oblast	6	2018	2023
S3_twfe_dii_resources_socio	outpatient_capacity_per10k	Zabaykalsky Krai	6	2018	2023
S4_twfe_digital_components	outpatient_capacity_per10k	Altai Krai	6	2018	2023
S4_twfe_digital_components	outpatient_capacity_per10k	Altai Republic	6	2018	2023
S4_twfe_digital_components	outpatient_capacity_per10k	Amur Oblast	6	2018	2023
S4_twfe_digital_components	outpatient_capacity_per10k	Arkhangelsk Oblast	6	2018	2023
S4_twfe_digital_components	outpatient_capacity_per10k	Astrakhan Oblast	6	2018	2023
S4_twfe_digital_components	outpatient_capacity_per10k	Belgorod Oblast	6	2018	2023
S4_twfe_digital_components	outpatient_capacity_per10k	Bryansk Oblast	6	2018	2023
S4_twfe_digital_components	outpatient_capacity_per10k	Chechen Republic	6	2018	2023
S4_twfe_digital_components	outpatient_capacity_per10k	Chelyabinsk Oblast	6	2018	2023
S4_twfe_digital_components	outpatient_capacity_per10k	Chukotka Autonomous Okrug	5	2018	2022
S4_twfe_digital_components	outpatient_capacity_per10k	Chuvash Republic	6	2018	2023
S4_twfe_digital_components	outpatient_capacity_per10k	Irkutsk Oblast	6	2018	2023
S4_twfe_digital_components	outpatient_capacity_per10k	Ivanovo Oblast	6	2018	2023
S4_twfe_digital_components	outpatient_capacity_per10k	Jewish Autonomous Oblast	6	2018	2023
S4_twfe_digital_components	outpatient_capacity_per10k	Kabardino-Balkarian Republic	6	2018	2023
S4_twfe_digital_components	outpatient_capacity_per10k	Kaliningrad Oblast	6	2018	2023
S4_twfe_digital_components	outpatient_capacity_per10k	Kaluga Oblast	6	2018	2023
S4_twfe_digital_components	outpatient_capacity_per10k	Kamchatka Krai	6	2018	2023
S4_twfe_digital_components	outpatient_capacity_per10k	Karachay-Cherkess Republic	6	2018	2023
S4_twfe_digital_components	outpatient_capacity_per10k	Kemerovo Oblast - Kuzbass	6	2018	2023
S4_twfe_digital_components	outpatient_capacity_per10k	Khabarovsk Krai	6	2018	2023
S4_twfe_digital_components	outpatient_capacity_per10k	Kirov Oblast	6	2018	2023
S4_twfe_digital_components	outpatient_capacity_per10k	Komi Republic	6	2018	2023
S4_twfe_digital_components	outpatient_capacity_per10k	Kostroma Oblast	6	2018	2023
S4_twfe_digital_components	outpatient_capacity_per10k	Krasnodar Krai	6	2018	2023
S4_twfe_digital_components	outpatient_capacity_per10k	Krasnoyarsk Krai	6	2018	2023
S4_twfe_digital_components	outpatient_capacity_per10k	Kurgan Oblast	6	2018	2023
S4_twfe_digital_components	outpatient_capacity_per10k	Kursk Oblast	6	2018	2023
S4_twfe_digital_components	outpatient_capacity_per10k	Lipetsk Oblast	6	2018	2023
S4_twfe_digital_components	outpatient_capacity_per10k	Magadan Oblast	6	2018	2023
S4_twfe_digital_components	outpatient_capacity_per10k	Murmansk Oblast	6	2018	2023
S4_twfe_digital_components	outpatient_capacity_per10k	Nizhny Novgorod Oblast	6	2018	2023
S4_twfe_digital_components	outpatient_capacity_per10k	Novgorod Oblast	6	2018	2023
S4_twfe_digital_components	outpatient_capacity_per10k	Novosibirsk Oblast	6	2018	2023
S4_twfe_digital_components	outpatient_capacity_per10k	Omsk Oblast	6	2018	2023
S4_twfe_digital_components	outpatient_capacity_per10k	Orenburg Oblast	6	2018	2023
S4_twfe_digital_components	outpatient_capacity_per10k	Oryol Oblast	6	2018	2023
S4_twfe_digital_components	outpatient_capacity_per10k	Penza Oblast	6	2018	2023
S4_twfe_digital_components	outpatient_capacity_per10k	Perm Krai	6	2018	2023
S4_twfe_digital_components	outpatient_capacity_per10k	Primorsky Krai	6	2018	2023
S4_twfe_digital_components	outpatient_capacity_per10k	Pskov Oblast	6	2018	2023
S4_twfe_digital_components	outpatient_capacity_per10k	Republic of Adygea	6	2018	2023
S4_twfe_digital_components	outpatient_capacity_per10k	Republic of Bashkortostan	6	2018	2023
S4_twfe_digital_components	outpatient_capacity_per10k	Republic of Buryatia	6	2018	2023
S4_twfe_digital_components	outpatient_capacity_per10k	Republic of Crimea	6	2018	2023
S4_twfe_digital_components	outpatient_capacity_per10k	Republic of Dagestan	6	2018	2023
S4_twfe_digital_components	outpatient_capacity_per10k	Republic of Ingushetia	6	2018	2023
S4_twfe_digital_components	outpatient_capacity_per10k	Republic of Kalmykia	6	2018	2023
S4_twfe_digital_components	outpatient_capacity_per10k	Republic of Karelia	6	2018	2023
S4_twfe_digital_components	outpatient_capacity_per10k	Republic of Khakassia	6	2018	2023
S4_twfe_digital_components	outpatient_capacity_per10k	Republic of Mari El	6	2018	2023
S4_twfe_digital_components	outpatient_capacity_per10k	Republic of Mordovia	6	2018	2023
S4_twfe_digital_components	outpatient_capacity_per10k	Republic of North Ossetia - Alania	6	2018	2023
S4_twfe_digital_components	outpatient_capacity_per10k	Republic of Sakha (Yakutia)	6	2018	2023
S4_twfe_digital_components	outpatient_capacity_per10k	Republic of Tatarstan	6	2018	2023
S4_twfe_digital_components	outpatient_capacity_per10k	Republic of Tuva	6	2018	2023
S4_twfe_digital_components	outpatient_capacity_per10k	Rostov Oblast	6	2018	2023
S4_twfe_digital_components	outpatient_capacity_per10k	Ryazan Oblast	6	2018	2023
S4_twfe_digital_components	outpatient_capacity_per10k	Sakhalin Oblast	6	2018	2023
S4_twfe_digital_components	outpatient_capacity_per10k	Samara Oblast	6	2018	2023
S4_twfe_digital_components	outpatient_capacity_per10k	Saratov Oblast	6	2018	2023
S4_twfe_digital_components	outpatient_capacity_per10k	Sevastopol	6	2018	2023
S4_twfe_digital_components	outpatient_capacity_per10k	Smolensk Oblast	6	2018	2023
S4_twfe_digital_components	outpatient_capacity_per10k	Stavropol Krai	6	2018	2023
S4_twfe_digital_components	outpatient_capacity_per10k	Sverdlovsk Oblast	6	2018	2023
S4_twfe_digital_components	outpatient_capacity_per10k	Tambov Oblast	6	2018	2023
S4_twfe_digital_components	outpatient_capacity_per10k	Tomsk Oblast	6	2018	2023
S4_twfe_digital_components	outpatient_capacity_per10k	Tula Oblast	6	2018	2023
S4_twfe_digital_components	outpatient_capacity_per10k	Tver Oblast	6	2018	2023
S4_twfe_digital_components	outpatient_capacity_per10k	Udmurt Republic	6	2018	2023
S4_twfe_digital_components	outpatient_capacity_per10k	Ulyanovsk Oblast	6	2018	2023
S4_twfe_digital_components	outpatient_capacity_per10k	Vladimir Oblast	6	2018	2023
S4_twfe_digital_components	outpatient_capacity_per10k	Volgograd Oblast	6	2018	2023
S4_twfe_digital_components	outpatient_capacity_per10k	Vologda Oblast	6	2018	2023
S4_twfe_digital_components	outpatient_capacity_per10k	Voronezh Oblast	6	2018	2023
S4_twfe_digital_components	outpatient_capacity_per10k	Yamalo-Nenets Autonomous Okrug	6	2018	2023
S4_twfe_digital_components	outpatient_capacity_per10k	Yaroslavl Oblast	6	2018	2023
S4_twfe_digital_components	outpatient_capacity_per10k	Zabaykalsky Krai	6	2018	2023
S5_twfe_dii_lag1	outpatient_capacity_per10k	Altai Krai	5	2019	2023
S5_twfe_dii_lag1	outpatient_capacity_per10k	Altai Republic	5	2019	2023
S5_twfe_dii_lag1	outpatient_capacity_per10k	Amur Oblast	5	2019	2023
S5_twfe_dii_lag1	outpatient_capacity_per10k	Arkhangelsk Oblast	5	2019	2023
S5_twfe_dii_lag1	outpatient_capacity_per10k	Astrakhan Oblast	5	2019	2023
S5_twfe_dii_lag1	outpatient_capacity_per10k	Belgorod Oblast	5	2019	2023
S5_twfe_dii_lag1	outpatient_capacity_per10k	Bryansk Oblast	5	2019	2023
S5_twfe_dii_lag1	outpatient_capacity_per10k	Chechen Republic	5	2019	2023
S5_twfe_dii_lag1	outpatient_capacity_per10k	Chelyabinsk Oblast	5	2019	2023
S5_twfe_dii_lag1	outpatient_capacity_per10k	Chukotka Autonomous Okrug	5	2019	2023
S5_twfe_dii_lag1	outpatient_capacity_per10k	Chuvash Republic	5	2019	2023
S5_twfe_dii_lag1	outpatient_capacity_per10k	Irkutsk Oblast	5	2019	2023
S5_twfe_dii_lag1	outpatient_capacity_per10k	Ivanovo Oblast	5	2019	2023
S5_twfe_dii_lag1	outpatient_capacity_per10k	Jewish Autonomous Oblast	5	2019	2023
S5_twfe_dii_lag1	outpatient_capacity_per10k	Kabardino-Balkarian Republic	5	2019	2023
S5_twfe_dii_lag1	outpatient_capacity_per10k	Kaliningrad Oblast	5	2019	2023
S5_twfe_dii_lag1	outpatient_capacity_per10k	Kaluga Oblast	5	2019	2023
S5_twfe_dii_lag1	outpatient_capacity_per10k	Kamchatka Krai	5	2019	2023
S5_twfe_dii_lag1	outpatient_capacity_per10k	Karachay-Cherkess Republic	5	2019	2023
S5_twfe_dii_lag1	outpatient_capacity_per10k	Kemerovo Oblast - Kuzbass	5	2019	2023
S5_twfe_dii_lag1	outpatient_capacity_per10k	Khabarovsk Krai	5	2019	2023
S5_twfe_dii_lag1	outpatient_capacity_per10k	Khanty-Mansi Autonomous Okrug - Yugra	5	2019	2023
S5_twfe_dii_lag1	outpatient_capacity_per10k	Kirov Oblast	5	2019	2023
S5_twfe_dii_lag1	outpatient_capacity_per10k	Komi Republic	5	2019	2023
S5_twfe_dii_lag1	outpatient_capacity_per10k	Kostroma Oblast	5	2019	2023
S5_twfe_dii_lag1	outpatient_capacity_per10k	Krasnodar Krai	5	2019	2023
S5_twfe_dii_lag1	outpatient_capacity_per10k	Krasnoyarsk Krai	5	2019	2023
S5_twfe_dii_lag1	outpatient_capacity_per10k	Kurgan Oblast	5	2019	2023
S5_twfe_dii_lag1	outpatient_capacity_per10k	Kursk Oblast	5	2019	2023
S5_twfe_dii_lag1	outpatient_capacity_per10k	Leningrad Oblast	5	2019	2023
S5_twfe_dii_lag1	outpatient_capacity_per10k	Lipetsk Oblast	5	2019	2023
S5_twfe_dii_lag1	outpatient_capacity_per10k	Magadan Oblast	5	2019	2023
S5_twfe_dii_lag1	outpatient_capacity_per10k	Moscow	5	2019	2023
S5_twfe_dii_lag1	outpatient_capacity_per10k	Moscow Oblast	5	2019	2023
S5_twfe_dii_lag1	outpatient_capacity_per10k	Murmansk Oblast	5	2019	2023
S5_twfe_dii_lag1	outpatient_capacity_per10k	Nenets Autonomous Okrug	5	2019	2023
S5_twfe_dii_lag1	outpatient_capacity_per10k	Nizhny Novgorod Oblast	5	2019	2023
S5_twfe_dii_lag1	outpatient_capacity_per10k	Novgorod Oblast	5	2019	2023
S5_twfe_dii_lag1	outpatient_capacity_per10k	Novosibirsk Oblast	5	2019	2023
S5_twfe_dii_lag1	outpatient_capacity_per10k	Omsk Oblast	5	2019	2023
S5_twfe_dii_lag1	outpatient_capacity_per10k	Orenburg Oblast	5	2019	2023
S5_twfe_dii_lag1	outpatient_capacity_per10k	Oryol Oblast	5	2019	2023
S5_twfe_dii_lag1	outpatient_capacity_per10k	Penza Oblast	5	2019	2023
S5_twfe_dii_lag1	outpatient_capacity_per10k	Perm Krai	5	2019	2023
S5_twfe_dii_lag1	outpatient_capacity_per10k	Primorsky Krai	5	2019	2023
S5_twfe_dii_lag1	outpatient_capacity_per10k	Pskov Oblast	5	2019	2023
S5_twfe_dii_lag1	outpatient_capacity_per10k	Republic of Adygea	5	2019	2023
S5_twfe_dii_lag1	outpatient_capacity_per10k	Republic of Bashkortostan	5	2019	2023
S5_twfe_dii_lag1	outpatient_capacity_per10k	Republic of Buryatia	5	2019	2023
S5_twfe_dii_lag1	outpatient_capacity_per10k	Republic of Crimea	5	2019	2023
S5_twfe_dii_lag1	outpatient_capacity_per10k	Republic of Dagestan	5	2019	2023
S5_twfe_dii_lag1	outpatient_capacity_per10k	Republic of Ingushetia	5	2019	2023
S5_twfe_dii_lag1	outpatient_capacity_per10k	Republic of Kalmykia	5	2019	2023
S5_twfe_dii_lag1	outpatient_capacity_per10k	Republic of Karelia	5	2019	2023
S5_twfe_dii_lag1	outpatient_capacity_per10k	Republic of Khakassia	5	2019	2023
S5_twfe_dii_lag1	outpatient_capacity_per10k	Republic of Mari El	5	2019	2023
S5_twfe_dii_lag1	outpatient_capacity_per10k	Republic of Mordovia	5	2019	2023
S5_twfe_dii_lag1	outpatient_capacity_per10k	Republic of North Ossetia - Alania	5	2019	2023
S5_twfe_dii_lag1	outpatient_capacity_per10k	Republic of Sakha (Yakutia)	5	2019	2023
S5_twfe_dii_lag1	outpatient_capacity_per10k	Republic of Tatarstan	5	2019	2023
S5_twfe_dii_lag1	outpatient_capacity_per10k	Republic of Tuva	5	2019	2023
S5_twfe_dii_lag1	outpatient_capacity_per10k	Rostov Oblast	5	2019	2023
S5_twfe_dii_lag1	outpatient_capacity_per10k	Ryazan Oblast	5	2019	2023
S5_twfe_dii_lag1	outpatient_capacity_per10k	Saint Petersburg	5	2019	2023
S5_twfe_dii_lag1	outpatient_capacity_per10k	Sakhalin Oblast	5	2019	2023
S5_twfe_dii_lag1	outpatient_capacity_per10k	Samara Oblast	5	2019	2023
S5_twfe_dii_lag1	outpatient_capacity_per10k	Saratov Oblast	5	2019	2023
S5_twfe_dii_lag1	outpatient_capacity_per10k	Sevastopol	5	2019	2023
S5_twfe_dii_lag1	outpatient_capacity_per10k	Smolensk Oblast	5	2019	2023
S5_twfe_dii_lag1	outpatient_capacity_per10k	Stavropol Krai	5	2019	2023
S5_twfe_dii_lag1	outpatient_capacity_per10k	Sverdlovsk Oblast	5	2019	2023
S5_twfe_dii_lag1	outpatient_capacity_per10k	Tambov Oblast	5	2019	2023
S5_twfe_dii_lag1	outpatient_capacity_per10k	Tomsk Oblast	5	2019	2023
S5_twfe_dii_lag1	outpatient_capacity_per10k	Tula Oblast	5	2019	2023
S5_twfe_dii_lag1	outpatient_capacity_per10k	Tver Oblast	5	2019	2023
S5_twfe_dii_lag1	outpatient_capacity_per10k	Udmurt Republic	5	2019	2023
S5_twfe_dii_lag1	outpatient_capacity_per10k	Ulyanovsk Oblast	5	2019	2023
S5_twfe_dii_lag1	outpatient_capacity_per10k	Vladimir Oblast	5	2019	2023
S5_twfe_dii_lag1	outpatient_capacity_per10k	Volgograd Oblast	5	2019	2023
S5_twfe_dii_lag1	outpatient_capacity_per10k	Vologda Oblast	5	2019	2023
S5_twfe_dii_lag1	outpatient_capacity_per10k	Voronezh Oblast	5	2019	2023
S5_twfe_dii_lag1	outpatient_capacity_per10k	Yamalo-Nenets Autonomous Okrug	5	2019	2023
S5_twfe_dii_lag1	outpatient_capacity_per10k	Yaroslavl Oblast	5	2019	2023
S5_twfe_dii_lag1	outpatient_capacity_per10k	Zabaykalsky Krai	5	2019	2023
S6_twfe_dii_covid_interaction	outpatient_capacity_per10k	Altai Krai	6	2018	2023
S6_twfe_dii_covid_interaction	outpatient_capacity_per10k	Altai Republic	6	2018	2023
S6_twfe_dii_covid_interaction	outpatient_capacity_per10k	Amur Oblast	6	2018	2023
S6_twfe_dii_covid_interaction	outpatient_capacity_per10k	Arkhangelsk Oblast	6	2018	2023
S6_twfe_dii_covid_interaction	outpatient_capacity_per10k	Astrakhan Oblast	6	2018	2023
S6_twfe_dii_covid_interaction	outpatient_capacity_per10k	Belgorod Oblast	6	2018	2023
S6_twfe_dii_covid_interaction	outpatient_capacity_per10k	Bryansk Oblast	6	2018	2023
S6_twfe_dii_covid_interaction	outpatient_capacity_per10k	Chechen Republic	6	2018	2023
S6_twfe_dii_covid_interaction	outpatient_capacity_per10k	Chelyabinsk Oblast	6	2018	2023
S6_twfe_dii_covid_interaction	outpatient_capacity_per10k	Chukotka Autonomous Okrug	6	2018	2023
S6_twfe_dii_covid_interaction	outpatient_capacity_per10k	Chuvash Republic	6	2018	2023
S6_twfe_dii_covid_interaction	outpatient_capacity_per10k	Irkutsk Oblast	6	2018	2023
S6_twfe_dii_covid_interaction	outpatient_capacity_per10k	Ivanovo Oblast	6	2018	2023
S6_twfe_dii_covid_interaction	outpatient_capacity_per10k	Jewish Autonomous Oblast	6	2018	2023
S6_twfe_dii_covid_interaction	outpatient_capacity_per10k	Kabardino-Balkarian Republic	6	2018	2023
S6_twfe_dii_covid_interaction	outpatient_capacity_per10k	Kaliningrad Oblast	6	2018	2023
S6_twfe_dii_covid_interaction	outpatient_capacity_per10k	Kaluga Oblast	6	2018	2023
S6_twfe_dii_covid_interaction	outpatient_capacity_per10k	Kamchatka Krai	6	2018	2023
S6_twfe_dii_covid_interaction	outpatient_capacity_per10k	Karachay-Cherkess Republic	6	2018	2023
S6_twfe_dii_covid_interaction	outpatient_capacity_per10k	Kemerovo Oblast - Kuzbass	6	2018	2023
S6_twfe_dii_covid_interaction	outpatient_capacity_per10k	Khabarovsk Krai	6	2018	2023
S6_twfe_dii_covid_interaction	outpatient_capacity_per10k	Khanty-Mansi Autonomous Okrug - Yugra	6	2018	2023
S6_twfe_dii_covid_interaction	outpatient_capacity_per10k	Kirov Oblast	6	2018	2023
S6_twfe_dii_covid_interaction	outpatient_capacity_per10k	Komi Republic	6	2018	2023
S6_twfe_dii_covid_interaction	outpatient_capacity_per10k	Kostroma Oblast	6	2018	2023
S6_twfe_dii_covid_interaction	outpatient_capacity_per10k	Krasnodar Krai	6	2018	2023
S6_twfe_dii_covid_interaction	outpatient_capacity_per10k	Krasnoyarsk Krai	6	2018	2023
S6_twfe_dii_covid_interaction	outpatient_capacity_per10k	Kurgan Oblast	6	2018	2023
S6_twfe_dii_covid_interaction	outpatient_capacity_per10k	Kursk Oblast	6	2018	2023
S6_twfe_dii_covid_interaction	outpatient_capacity_per10k	Leningrad Oblast	6	2018	2023
S6_twfe_dii_covid_interaction	outpatient_capacity_per10k	Lipetsk Oblast	6	2018	2023
S6_twfe_dii_covid_interaction	outpatient_capacity_per10k	Magadan Oblast	6	2018	2023
S6_twfe_dii_covid_interaction	outpatient_capacity_per10k	Moscow	6	2018	2023
S6_twfe_dii_covid_interaction	outpatient_capacity_per10k	Moscow Oblast	6	2018	2023
S6_twfe_dii_covid_interaction	outpatient_capacity_per10k	Murmansk Oblast	6	2018	2023
S6_twfe_dii_covid_interaction	outpatient_capacity_per10k	Nenets Autonomous Okrug	6	2018	2023
S6_twfe_dii_covid_interaction	outpatient_capacity_per10k	Nizhny Novgorod Oblast	6	2018	2023
S6_twfe_dii_covid_interaction	outpatient_capacity_per10k	Novgorod Oblast	6	2018	2023
S6_twfe_dii_covid_interaction	outpatient_capacity_per10k	Novosibirsk Oblast	6	2018	2023
S6_twfe_dii_covid_interaction	outpatient_capacity_per10k	Omsk Oblast	6	2018	2023
S6_twfe_dii_covid_interaction	outpatient_capacity_per10k	Orenburg Oblast	6	2018	2023
S6_twfe_dii_covid_interaction	outpatient_capacity_per10k	Oryol Oblast	6	2018	2023
S6_twfe_dii_covid_interaction	outpatient_capacity_per10k	Penza Oblast	6	2018	2023
S6_twfe_dii_covid_interaction	outpatient_capacity_per10k	Perm Krai	6	2018	2023
S6_twfe_dii_covid_interaction	outpatient_capacity_per10k	Primorsky Krai	6	2018	2023
S6_twfe_dii_covid_interaction	outpatient_capacity_per10k	Pskov Oblast	6	2018	2023
S6_twfe_dii_covid_interaction	outpatient_capacity_per10k	Republic of Adygea	6	2018	2023
S6_twfe_dii_covid_interaction	outpatient_capacity_per10k	Republic of Bashkortostan	6	2018	2023
S6_twfe_dii_covid_interaction	outpatient_capacity_per10k	Republic of Buryatia	6	2018	2023
S6_twfe_dii_covid_interaction	outpatient_capacity_per10k	Republic of Crimea	6	2018	2023
S6_twfe_dii_covid_interaction	outpatient_capacity_per10k	Republic of Dagestan	6	2018	2023
S6_twfe_dii_covid_interaction	outpatient_capacity_per10k	Republic of Ingushetia	6	2018	2023
S6_twfe_dii_covid_interaction	outpatient_capacity_per10k	Republic of Kalmykia	6	2018	2023
S6_twfe_dii_covid_interaction	outpatient_capacity_per10k	Republic of Karelia	6	2018	2023
S6_twfe_dii_covid_interaction	outpatient_capacity_per10k	Republic of Khakassia	6	2018	2023
S6_twfe_dii_covid_interaction	outpatient_capacity_per10k	Republic of Mari El	6	2018	2023
S6_twfe_dii_covid_interaction	outpatient_capacity_per10k	Republic of Mordovia	6	2018	2023
S6_twfe_dii_covid_interaction	outpatient_capacity_per10k	Republic of North Ossetia - Alania	6	2018	2023
S6_twfe_dii_covid_interaction	outpatient_capacity_per10k	Republic of Sakha (Yakutia)	6	2018	2023
S6_twfe_dii_covid_interaction	outpatient_capacity_per10k	Republic of Tatarstan	6	2018	2023
S6_twfe_dii_covid_interaction	outpatient_capacity_per10k	Republic of Tuva	6	2018	2023
S6_twfe_dii_covid_interaction	outpatient_capacity_per10k	Rostov Oblast	6	2018	2023
S6_twfe_dii_covid_interaction	outpatient_capacity_per10k	Ryazan Oblast	6	2018	2023
S6_twfe_dii_covid_interaction	outpatient_capacity_per10k	Saint Petersburg	6	2018	2023
S6_twfe_dii_covid_interaction	outpatient_capacity_per10k	Sakhalin Oblast	6	2018	2023
S6_twfe_dii_covid_interaction	outpatient_capacity_per10k	Samara Oblast	6	2018	2023
S6_twfe_dii_covid_interaction	outpatient_capacity_per10k	Saratov Oblast	6	2018	2023
S6_twfe_dii_covid_interaction	outpatient_capacity_per10k	Sevastopol	6	2018	2023
S6_twfe_dii_covid_interaction	outpatient_capacity_per10k	Smolensk Oblast	6	2018	2023
S6_twfe_dii_covid_interaction	outpatient_capacity_per10k	Stavropol Krai	6	2018	2023
S6_twfe_dii_covid_interaction	outpatient_capacity_per10k	Sverdlovsk Oblast	6	2018	2023
S6_twfe_dii_covid_interaction	outpatient_capacity_per10k	Tambov Oblast	6	2018	2023
S6_twfe_dii_covid_interaction	outpatient_capacity_per10k	Tomsk Oblast	6	2018	2023
S6_twfe_dii_covid_interaction	outpatient_capacity_per10k	Tula Oblast	6	2018	2023
S6_twfe_dii_covid_interaction	outpatient_capacity_per10k	Tver Oblast	6	2018	2023
S6_twfe_dii_covid_interaction	outpatient_capacity_per10k	Udmurt Republic	6	2018	2023
S6_twfe_dii_covid_interaction	outpatient_capacity_per10k	Ulyanovsk Oblast	6	2018	2023
S6_twfe_dii_covid_interaction	outpatient_capacity_per10k	Vladimir Oblast	6	2018	2023
S6_twfe_dii_covid_interaction	outpatient_capacity_per10k	Volgograd Oblast	6	2018	2023
S6_twfe_dii_covid_interaction	outpatient_capacity_per10k	Vologda Oblast	6	2018	2023
S6_twfe_dii_covid_interaction	outpatient_capacity_per10k	Voronezh Oblast	6	2018	2023
S6_twfe_dii_covid_interaction	outpatient_capacity_per10k	Yamalo-Nenets Autonomous Okrug	6	2018	2023
S6_twfe_dii_covid_interaction	outpatient_capacity_per10k	Yaroslavl Oblast	6	2018	2023
S6_twfe_dii_covid_interaction	outpatient_capacity_per10k	Zabaykalsky Krai	6	2018	2023
S7_oneway_fe_region_plus_year_dummies	outpatient_capacity_per10k	Altai Krai	6	2018	2023
S7_oneway_fe_region_plus_year_dummies	outpatient_capacity_per10k	Altai Republic	6	2018	2023
S7_oneway_fe_region_plus_year_dummies	outpatient_capacity_per10k	Amur Oblast	6	2018	2023
S7_oneway_fe_region_plus_year_dummies	outpatient_capacity_per10k	Arkhangelsk Oblast	6	2018	2023
S7_oneway_fe_region_plus_year_dummies	outpatient_capacity_per10k	Astrakhan Oblast	6	2018	2023
S7_oneway_fe_region_plus_year_dummies	outpatient_capacity_per10k	Belgorod Oblast	6	2018	2023
S7_oneway_fe_region_plus_year_dummies	outpatient_capacity_per10k	Bryansk Oblast	6	2018	2023
S7_oneway_fe_region_plus_year_dummies	outpatient_capacity_per10k	Chechen Republic	6	2018	2023
S7_oneway_fe_region_plus_year_dummies	outpatient_capacity_per10k	Chelyabinsk Oblast	6	2018	2023
S7_oneway_fe_region_plus_year_dummies	outpatient_capacity_per10k	Chukotka Autonomous Okrug	6	2018	2023
S7_oneway_fe_region_plus_year_dummies	outpatient_capacity_per10k	Chuvash Republic	6	2018	2023
S7_oneway_fe_region_plus_year_dummies	outpatient_capacity_per10k	Irkutsk Oblast	6	2018	2023
S7_oneway_fe_region_plus_year_dummies	outpatient_capacity_per10k	Ivanovo Oblast	6	2018	2023
S7_oneway_fe_region_plus_year_dummies	outpatient_capacity_per10k	Jewish Autonomous Oblast	6	2018	2023
S7_oneway_fe_region_plus_year_dummies	outpatient_capacity_per10k	Kabardino-Balkarian Republic	6	2018	2023
S7_oneway_fe_region_plus_year_dummies	outpatient_capacity_per10k	Kaliningrad Oblast	6	2018	2023
S7_oneway_fe_region_plus_year_dummies	outpatient_capacity_per10k	Kaluga Oblast	6	2018	2023
S7_oneway_fe_region_plus_year_dummies	outpatient_capacity_per10k	Kamchatka Krai	6	2018	2023
S7_oneway_fe_region_plus_year_dummies	outpatient_capacity_per10k	Karachay-Cherkess Republic	6	2018	2023
S7_oneway_fe_region_plus_year_dummies	outpatient_capacity_per10k	Kemerovo Oblast - Kuzbass	6	2018	2023
S7_oneway_fe_region_plus_year_dummies	outpatient_capacity_per10k	Khabarovsk Krai	6	2018	2023
S7_oneway_fe_region_plus_year_dummies	outpatient_capacity_per10k	Khanty-Mansi Autonomous Okrug - Yugra	6	2018	2023
S7_oneway_fe_region_plus_year_dummies	outpatient_capacity_per10k	Kirov Oblast	6	2018	2023
S7_oneway_fe_region_plus_year_dummies	outpatient_capacity_per10k	Komi Republic	6	2018	2023
S7_oneway_fe_region_plus_year_dummies	outpatient_capacity_per10k	Kostroma Oblast	6	2018	2023
S7_oneway_fe_region_plus_year_dummies	outpatient_capacity_per10k	Krasnodar Krai	6	2018	2023
S7_oneway_fe_region_plus_year_dummies	outpatient_capacity_per10k	Krasnoyarsk Krai	6	2018	2023
S7_oneway_fe_region_plus_year_dummies	outpatient_capacity_per10k	Kurgan Oblast	6	2018	2023
S7_oneway_fe_region_plus_year_dummies	outpatient_capacity_per10k	Kursk Oblast	6	2018	2023
S7_oneway_fe_region_plus_year_dummies	outpatient_capacity_per10k	Leningrad Oblast	6	2018	2023
S7_oneway_fe_region_plus_year_dummies	outpatient_capacity_per10k	Lipetsk Oblast	6	2018	2023
S7_oneway_fe_region_plus_year_dummies	outpatient_capacity_per10k	Magadan Oblast	6	2018	2023
S7_oneway_fe_region_plus_year_dummies	outpatient_capacity_per10k	Moscow	6	2018	2023
S7_oneway_fe_region_plus_year_dummies	outpatient_capacity_per10k	Moscow Oblast	6	2018	2023
S7_oneway_fe_region_plus_year_dummies	outpatient_capacity_per10k	Murmansk Oblast	6	2018	2023
S7_oneway_fe_region_plus_year_dummies	outpatient_capacity_per10k	Nenets Autonomous Okrug	6	2018	2023
S7_oneway_fe_region_plus_year_dummies	outpatient_capacity_per10k	Nizhny Novgorod Oblast	6	2018	2023
S7_oneway_fe_region_plus_year_dummies	outpatient_capacity_per10k	Novgorod Oblast	6	2018	2023
S7_oneway_fe_region_plus_year_dummies	outpatient_capacity_per10k	Novosibirsk Oblast	6	2018	2023
S7_oneway_fe_region_plus_year_dummies	outpatient_capacity_per10k	Omsk Oblast	6	2018	2023
S7_oneway_fe_region_plus_year_dummies	outpatient_capacity_per10k	Orenburg Oblast	6	2018	2023
S7_oneway_fe_region_plus_year_dummies	outpatient_capacity_per10k	Oryol Oblast	6	2018	2023
S7_oneway_fe_region_plus_year_dummies	outpatient_capacity_per10k	Penza Oblast	6	2018	2023
S7_oneway_fe_region_plus_year_dummies	outpatient_capacity_per10k	Perm Krai	6	2018	2023
S7_oneway_fe_region_plus_year_dummies	outpatient_capacity_per10k	Primorsky Krai	6	2018	2023
S7_oneway_fe_region_plus_year_dummies	outpatient_capacity_per10k	Pskov Oblast	6	2018	2023
S7_oneway_fe_region_plus_year_dummies	outpatient_capacity_per10k	Republic of Adygea	6	2018	2023
S7_oneway_fe_region_plus_year_dummies	outpatient_capacity_per10k	Republic of Bashkortostan	6	2018	2023
S7_oneway_fe_region_plus_year_dummies	outpatient_capacity_per10k	Republic of Buryatia	6	2018	2023
S7_oneway_fe_region_plus_year_dummies	outpatient_capacity_per10k	Republic of Crimea	6	2018	2023
S7_oneway_fe_region_plus_year_dummies	outpatient_capacity_per10k	Republic of Dagestan	6	2018	2023
S7_oneway_fe_region_plus_year_dummies	outpatient_capacity_per10k	Republic of Ingushetia	6	2018	2023
S7_oneway_fe_region_plus_year_dummies	outpatient_capacity_per10k	Republic of Kalmykia	6	2018	2023
S7_oneway_fe_region_plus_year_dummies	outpatient_capacity_per10k	Republic of Karelia	6	2018	2023
S7_oneway_fe_region_plus_year_dummies	outpatient_capacity_per10k	Republic of Khakassia	6	2018	2023
S7_oneway_fe_region_plus_year_dummies	outpatient_capacity_per10k	Republic of Mari El	6	2018	2023
S7_oneway_fe_region_plus_year_dummies	outpatient_capacity_per10k	Republic of Mordovia	6	2018	2023
S7_oneway_fe_region_plus_year_dummies	outpatient_capacity_per10k	Republic of North Ossetia - Alania	6	2018	2023
S7_oneway_fe_region_plus_year_dummies	outpatient_capacity_per10k	Republic of Sakha (Yakutia)	6	2018	2023
S7_oneway_fe_region_plus_year_dummies	outpatient_capacity_per10k	Republic of Tatarstan	6	2018	2023
S7_oneway_fe_region_plus_year_dummies	outpatient_capacity_per10k	Republic of Tuva	6	2018	2023
S7_oneway_fe_region_plus_year_dummies	outpatient_capacity_per10k	Rostov Oblast	6	2018	2023
S7_oneway_fe_region_plus_year_dummies	outpatient_capacity_per10k	Ryazan Oblast	6	2018	2023
S7_oneway_fe_region_plus_year_dummies	outpatient_capacity_per10k	Saint Petersburg	6	2018	2023
S7_oneway_fe_region_plus_year_dummies	outpatient_capacity_per10k	Sakhalin Oblast	6	2018	2023
S7_oneway_fe_region_plus_year_dummies	outpatient_capacity_per10k	Samara Oblast	6	2018	2023
S7_oneway_fe_region_plus_year_dummies	outpatient_capacity_per10k	Saratov Oblast	6	2018	2023
S7_oneway_fe_region_plus_year_dummies	outpatient_capacity_per10k	Sevastopol	6	2018	2023
S7_oneway_fe_region_plus_year_dummies	outpatient_capacity_per10k	Smolensk Oblast	6	2018	2023
S7_oneway_fe_region_plus_year_dummies	outpatient_capacity_per10k	Stavropol Krai	6	2018	2023
S7_oneway_fe_region_plus_year_dummies	outpatient_capacity_per10k	Sverdlovsk Oblast	6	2018	2023
S7_oneway_fe_region_plus_year_dummies	outpatient_capacity_per10k	Tambov Oblast	6	2018	2023
S7_oneway_fe_region_plus_year_dummies	outpatient_capacity_per10k	Tomsk Oblast	6	2018	2023
S7_oneway_fe_region_plus_year_dummies	outpatient_capacity_per10k	Tula Oblast	6	2018	2023
S7_oneway_fe_region_plus_year_dummies	outpatient_capacity_per10k	Tver Oblast	6	2018	2023
S7_oneway_fe_region_plus_year_dummies	outpatient_capacity_per10k	Udmurt Republic	6	2018	2023
S7_oneway_fe_region_plus_year_dummies	outpatient_capacity_per10k	Ulyanovsk Oblast	6	2018	2023
S7_oneway_fe_region_plus_year_dummies	outpatient_capacity_per10k	Vladimir Oblast	6	2018	2023
S7_oneway_fe_region_plus_year_dummies	outpatient_capacity_per10k	Volgograd Oblast	6	2018	2023
S7_oneway_fe_region_plus_year_dummies	outpatient_capacity_per10k	Vologda Oblast	6	2018	2023
S7_oneway_fe_region_plus_year_dummies	outpatient_capacity_per10k	Voronezh Oblast	6	2018	2023
S7_oneway_fe_region_plus_year_dummies	outpatient_capacity_per10k	Yamalo-Nenets Autonomous Okrug	6	2018	2023
S7_oneway_fe_region_plus_year_dummies	outpatient_capacity_per10k	Yaroslavl Oblast	6	2018	2023
S7_oneway_fe_region_plus_year_dummies	outpatient_capacity_per10k	Zabaykalsky Krai	6	2018	2023
S8_fd_dii_resources_socio	outpatient_capacity_per10k	Altai Krai	6	2018	2023
S8_fd_dii_resources_socio	outpatient_capacity_per10k	Altai Republic	6	2018	2023
S8_fd_dii_resources_socio	outpatient_capacity_per10k	Amur Oblast	6	2018	2023
S8_fd_dii_resources_socio	outpatient_capacity_per10k	Arkhangelsk Oblast	6	2018	2023
S8_fd_dii_resources_socio	outpatient_capacity_per10k	Astrakhan Oblast	6	2018	2023
S8_fd_dii_resources_socio	outpatient_capacity_per10k	Belgorod Oblast	6	2018	2023
S8_fd_dii_resources_socio	outpatient_capacity_per10k	Bryansk Oblast	6	2018	2023
S8_fd_dii_resources_socio	outpatient_capacity_per10k	Chechen Republic	6	2018	2023
S8_fd_dii_resources_socio	outpatient_capacity_per10k	Chelyabinsk Oblast	6	2018	2023
S8_fd_dii_resources_socio	outpatient_capacity_per10k	Chukotka Autonomous Okrug	6	2018	2023
S8_fd_dii_resources_socio	outpatient_capacity_per10k	Chuvash Republic	6	2018	2023
S8_fd_dii_resources_socio	outpatient_capacity_per10k	Irkutsk Oblast	6	2018	2023
S8_fd_dii_resources_socio	outpatient_capacity_per10k	Ivanovo Oblast	6	2018	2023
S8_fd_dii_resources_socio	outpatient_capacity_per10k	Jewish Autonomous Oblast	6	2018	2023
S8_fd_dii_resources_socio	outpatient_capacity_per10k	Kabardino-Balkarian Republic	6	2018	2023
S8_fd_dii_resources_socio	outpatient_capacity_per10k	Kaliningrad Oblast	6	2018	2023
S8_fd_dii_resources_socio	outpatient_capacity_per10k	Kaluga Oblast	6	2018	2023
S8_fd_dii_resources_socio	outpatient_capacity_per10k	Kamchatka Krai	6	2018	2023
S8_fd_dii_resources_socio	outpatient_capacity_per10k	Karachay-Cherkess Republic	6	2018	2023
S8_fd_dii_resources_socio	outpatient_capacity_per10k	Kemerovo Oblast - Kuzbass	6	2018	2023
S8_fd_dii_resources_socio	outpatient_capacity_per10k	Khabarovsk Krai	6	2018	2023
S8_fd_dii_resources_socio	outpatient_capacity_per10k	Khanty-Mansi Autonomous Okrug - Yugra	6	2018	2023
S8_fd_dii_resources_socio	outpatient_capacity_per10k	Kirov Oblast	6	2018	2023
S8_fd_dii_resources_socio	outpatient_capacity_per10k	Komi Republic	6	2018	2023
S8_fd_dii_resources_socio	outpatient_capacity_per10k	Kostroma Oblast	6	2018	2023
S8_fd_dii_resources_socio	outpatient_capacity_per10k	Krasnodar Krai	6	2018	2023
S8_fd_dii_resources_socio	outpatient_capacity_per10k	Krasnoyarsk Krai	6	2018	2023
S8_fd_dii_resources_socio	outpatient_capacity_per10k	Kurgan Oblast	6	2018	2023
S8_fd_dii_resources_socio	outpatient_capacity_per10k	Kursk Oblast	6	2018	2023
S8_fd_dii_resources_socio	outpatient_capacity_per10k	Leningrad Oblast	6	2018	2023
S8_fd_dii_resources_socio	outpatient_capacity_per10k	Lipetsk Oblast	6	2018	2023
S8_fd_dii_resources_socio	outpatient_capacity_per10k	Magadan Oblast	6	2018	2023
S8_fd_dii_resources_socio	outpatient_capacity_per10k	Moscow	6	2018	2023
S8_fd_dii_resources_socio	outpatient_capacity_per10k	Moscow Oblast	6	2018	2023
S8_fd_dii_resources_socio	outpatient_capacity_per10k	Murmansk Oblast	6	2018	2023
S8_fd_dii_resources_socio	outpatient_capacity_per10k	Nenets Autonomous Okrug	6	2018	2023
S8_fd_dii_resources_socio	outpatient_capacity_per10k	Nizhny Novgorod Oblast	6	2018	2023
S8_fd_dii_resources_socio	outpatient_capacity_per10k	Novgorod Oblast	6	2018	2023
S8_fd_dii_resources_socio	outpatient_capacity_per10k	Novosibirsk Oblast	6	2018	2023
S8_fd_dii_resources_socio	outpatient_capacity_per10k	Omsk Oblast	6	2018	2023
S8_fd_dii_resources_socio	outpatient_capacity_per10k	Orenburg Oblast	6	2018	2023
S8_fd_dii_resources_socio	outpatient_capacity_per10k	Oryol Oblast	6	2018	2023
S8_fd_dii_resources_socio	outpatient_capacity_per10k	Penza Oblast	6	2018	2023
S8_fd_dii_resources_socio	outpatient_capacity_per10k	Perm Krai	6	2018	2023
S8_fd_dii_resources_socio	outpatient_capacity_per10k	Primorsky Krai	6	2018	2023
S8_fd_dii_resources_socio	outpatient_capacity_per10k	Pskov Oblast	6	2018	2023
S8_fd_dii_resources_socio	outpatient_capacity_per10k	Republic of Adygea	6	2018	2023
S8_fd_dii_resources_socio	outpatient_capacity_per10k	Republic of Bashkortostan	6	2018	2023
S8_fd_dii_resources_socio	outpatient_capacity_per10k	Republic of Buryatia	6	2018	2023
S8_fd_dii_resources_socio	outpatient_capacity_per10k	Republic of Crimea	6	2018	2023
S8_fd_dii_resources_socio	outpatient_capacity_per10k	Republic of Dagestan	6	2018	2023
S8_fd_dii_resources_socio	outpatient_capacity_per10k	Republic of Ingushetia	6	2018	2023
S8_fd_dii_resources_socio	outpatient_capacity_per10k	Republic of Kalmykia	6	2018	2023
S8_fd_dii_resources_socio	outpatient_capacity_per10k	Republic of Karelia	6	2018	2023
S8_fd_dii_resources_socio	outpatient_capacity_per10k	Republic of Khakassia	6	2018	2023
S8_fd_dii_resources_socio	outpatient_capacity_per10k	Republic of Mari El	6	2018	2023
S8_fd_dii_resources_socio	outpatient_capacity_per10k	Republic of Mordovia	6	2018	2023
S8_fd_dii_resources_socio	outpatient_capacity_per10k	Republic of North Ossetia - Alania	6	2018	2023
S8_fd_dii_resources_socio	outpatient_capacity_per10k	Republic of Sakha (Yakutia)	6	2018	2023
S8_fd_dii_resources_socio	outpatient_capacity_per10k	Republic of Tatarstan	6	2018	2023
S8_fd_dii_resources_socio	outpatient_capacity_per10k	Republic of Tuva	6	2018	2023
S8_fd_dii_resources_socio	outpatient_capacity_per10k	Rostov Oblast	6	2018	2023
S8_fd_dii_resources_socio	outpatient_capacity_per10k	Ryazan Oblast	6	2018	2023
S8_fd_dii_resources_socio	outpatient_capacity_per10k	Saint Petersburg	6	2018	2023
S8_fd_dii_resources_socio	outpatient_capacity_per10k	Sakhalin Oblast	6	2018	2023
S8_fd_dii_resources_socio	outpatient_capacity_per10k	Samara Oblast	6	2018	2023
S8_fd_dii_resources_socio	outpatient_capacity_per10k	Saratov Oblast	6	2018	2023
S8_fd_dii_resources_socio	outpatient_capacity_per10k	Sevastopol	6	2018	2023
S8_fd_dii_resources_socio	outpatient_capacity_per10k	Smolensk Oblast	6	2018	2023
S8_fd_dii_resources_socio	outpatient_capacity_per10k	Stavropol Krai	6	2018	2023
S8_fd_dii_resources_socio	outpatient_capacity_per10k	Sverdlovsk Oblast	6	2018	2023
S8_fd_dii_resources_socio	outpatient_capacity_per10k	Tambov Oblast	6	2018	2023
S8_fd_dii_resources_socio	outpatient_capacity_per10k	Tomsk Oblast	6	2018	2023
S8_fd_dii_resources_socio	outpatient_capacity_per10k	Tula Oblast	6	2018	2023
S8_fd_dii_resources_socio	outpatient_capacity_per10k	Tver Oblast	6	2018	2023
S8_fd_dii_resources_socio	outpatient_capacity_per10k	Udmurt Republic	6	2018	2023
S8_fd_dii_resources_socio	outpatient_capacity_per10k	Ulyanovsk Oblast	6	2018	2023
S8_fd_dii_resources_socio	outpatient_capacity_per10k	Vladimir Oblast	6	2018	2023
S8_fd_dii_resources_socio	outpatient_capacity_per10k	Volgograd Oblast	6	2018	2023
S8_fd_dii_resources_socio	outpatient_capacity_per10k	Vologda Oblast	6	2018	2023
S8_fd_dii_resources_socio	outpatient_capacity_per10k	Voronezh Oblast	6	2018	2023
S8_fd_dii_resources_socio	outpatient_capacity_per10k	Yamalo-Nenets Autonomous Okrug	6	2018	2023
S8_fd_dii_resources_socio	outpatient_capacity_per10k	Yaroslavl Oblast	6	2018	2023
S8_fd_dii_resources_socio	outpatient_capacity_per10k	Zabaykalsky Krai	6	2018	2023

## Sheet: LEAVE2020_SENS
spec	mode	y	term	beta_full	beta_wo2020	delta_beta	sign_full	sign_wo2020	n_full	n_wo2020	transform	y_term	x_cols
S1_twfe_resources	twfe	visit_per1000	phys_dens_10k	189.118	196.827	7.70896	1	1	595	510	twfe	tw_visit_per1000	phys_dens_10k|nurse_dens_10k|hospital_org_per100k
S1_twfe_resources	twfe	visit_per1000	nurse_dens_10k	-30.7855	-31.1656	-0.380055	-1	-1	595	510	twfe	tw_visit_per1000	phys_dens_10k|nurse_dens_10k|hospital_org_per100k
S1_twfe_resources	twfe	visit_per1000	hospital_org_per100k	129.267	157.825	28.5581	1	1	595	510	twfe	tw_visit_per1000	phys_dens_10k|nurse_dens_10k|hospital_org_per100k
S2_twfe_dii_plus_resources	twfe	visit_per1000	dii	-39.8036	-19.5452	20.2584	-1	-1	593	508	twfe	tw_visit_per1000	dii|phys_dens_10k|nurse_dens_10k|hospital_org_per100k
S3_twfe_dii_resources_socio	twfe	visit_per1000	dii	-80.1902	-51.1784	29.0118	-1	-1	510	425	twfe	tw_visit_per1000	dii|phys_dens_10k|nurse_dens_10k|hospital_org_per100k|ln_grp_pc
S3_twfe_dii_resources_socio	twfe	visit_per1000	ln_grp_pc	460.621	94.3913	-366.23	1	1	510	425	twfe	tw_visit_per1000	dii|phys_dens_10k|nurse_dens_10k|hospital_org_per100k|ln_grp_pc
S4_twfe_digital_components	twfe	visit_per1000	fixed_bb_per100	3.01885	-7.53987	-10.5587	1	-1	473	394	twfe	tw_visit_per1000	fixed_bb_per100|mobile_bb_per100|households_internet_share|internet_users_per100|ln_internet_fee|phys_dens_10k|nurse_dens_10k|hospital_org_per100k|ln_grp_pc
S4_twfe_digital_components	twfe	visit_per1000	mobile_bb_per100	-0.900235	1.28076	2.18099	-1	1	473	394	twfe	tw_visit_per1000	fixed_bb_per100|mobile_bb_per100|households_internet_share|internet_users_per100|ln_internet_fee|phys_dens_10k|nurse_dens_10k|hospital_org_per100k|ln_grp_pc
S4_twfe_digital_components	twfe	visit_per1000	households_internet_share	-7.33526	-4.64487	2.69039	-1	-1	473	394	twfe	tw_visit_per1000	fixed_bb_per100|mobile_bb_per100|households_internet_share|internet_users_per100|ln_internet_fee|phys_dens_10k|nurse_dens_10k|hospital_org_per100k|ln_grp_pc
S4_twfe_digital_components	twfe	visit_per1000	internet_users_per100	-4.37273	-3.85567	0.517054	-1	-1	473	394	twfe	tw_visit_per1000	fixed_bb_per100|mobile_bb_per100|households_internet_share|internet_users_per100|ln_internet_fee|phys_dens_10k|nurse_dens_10k|hospital_org_per100k|ln_grp_pc
S4_twfe_digital_components	twfe	visit_per1000	ln_internet_fee	-199.264	-115.035	84.2296	-1	-1	473	394	twfe	tw_visit_per1000	fixed_bb_per100|mobile_bb_per100|households_internet_share|internet_users_per100|ln_internet_fee|phys_dens_10k|nurse_dens_10k|hospital_org_per100k|ln_grp_pc
S4_twfe_digital_components	twfe	visit_per1000	ln_grp_pc	346.837	55.4659	-291.371	1	1	473	394	twfe	tw_visit_per1000	fixed_bb_per100|mobile_bb_per100|households_internet_share|internet_users_per100|ln_internet_fee|phys_dens_10k|nurse_dens_10k|hospital_org_per100k|ln_grp_pc
S5_twfe_dii_lag1	twfe	visit_per1000	dii	-110.831	-446.993	-336.162	-1	-1	425	170	twfe	tw_visit_per1000	dii|phys_dens_10k|nurse_dens_10k|hospital_org_per100k|ln_grp_pc
S5_twfe_dii_lag1	twfe	visit_per1000	dii_lag1	73.0734	142.904	69.8306	1	1	425	170	twfe	tw_visit_per1000	dii|phys_dens_10k|nurse_dens_10k|hospital_org_per100k|ln_grp_pc
S6_twfe_dii_covid_interaction	twfe	visit_per1000	dii	-188.478	-259.771	-71.2932	-1	-1	510	425	twfe	tw_visit_per1000	dii|phys_dens_10k|nurse_dens_10k|hospital_org_per100k|ln_grp_pc
S6_twfe_dii_covid_interaction	twfe	visit_per1000	dii_post2020	147.206	295.816	148.61	1	1	510	425	twfe	tw_visit_per1000	dii|phys_dens_10k|nurse_dens_10k|hospital_org_per100k|ln_grp_pc
S7_oneway_fe_region_plus_year_dummies	oneway_fe	visit_per1000	dii	-80.1902	-51.1784	29.0118	-1	-1	510	425	oneway_fe	fe_visit_per1000	dii|phys_dens_10k|nurse_dens_10k|hospital_org_per100k|ln_grp_pc
S7_oneway_fe_region_plus_year_dummies	oneway_fe	visit_per1000	ln_grp_pc	460.621	94.3913	-366.23	1	1	510	425	oneway_fe	fe_visit_per1000	dii|phys_dens_10k|nurse_dens_10k|hospital_org_per100k|ln_grp_pc
S8_fd_dii_resources_socio	fd	visit_per1000	d_dii	-442.382	-103.903	338.479	-1	-1	425	170	fd	d_visit_per1000	d_dii|d_phys_dens_10k|d_nurse_dens_10k|d_hospital_org_per100k|d_ln_grp_pc
S8_fd_dii_resources_socio	fd	visit_per1000	d_ln_grp_pc	3378.09	228.515	-3149.58	1	1	425	170	fd	d_visit_per1000	d_dii|d_phys_dens_10k|d_nurse_dens_10k|d_hospital_org_per100k|d_ln_grp_pc
S1_twfe_resources	twfe	outpatient_capacity_per10k	phys_dens_10k	0.0207271	0.0367054	0.0159783	1	1	588	504	twfe	tw_outpatient_capacity_per10k	phys_dens_10k|nurse_dens_10k|hospital_org_per100k
S1_twfe_resources	twfe	outpatient_capacity_per10k	nurse_dens_10k	0.0663391	0.0733182	0.0069791	1	1	588	504	twfe	tw_outpatient_capacity_per10k	phys_dens_10k|nurse_dens_10k|hospital_org_per100k
S1_twfe_resources	twfe	outpatient_capacity_per10k	hospital_org_per100k	1.15579	0.992601	-0.16319	1	1	588	504	twfe	tw_outpatient_capacity_per10k	phys_dens_10k|nurse_dens_10k|hospital_org_per100k
S2_twfe_dii_plus_resources	twfe	outpatient_capacity_per10k	dii	-0.107635	-0.0759547	0.03168	-1	-1	586	502	twfe	tw_outpatient_capacity_per10k	dii|phys_dens_10k|nurse_dens_10k|hospital_org_per100k
S3_twfe_dii_resources_socio	twfe	outpatient_capacity_per10k	dii	0.789753	0.76308	-0.0266734	1	1	504	420	twfe	tw_outpatient_capacity_per10k	dii|phys_dens_10k|nurse_dens_10k|hospital_org_per100k|ln_grp_pc
S3_twfe_dii_resources_socio	twfe	outpatient_capacity_per10k	ln_grp_pc	9.4779	11.6626	2.18465	1	1	504	420	twfe	tw_outpatient_capacity_per10k	dii|phys_dens_10k|nurse_dens_10k|hospital_org_per100k|ln_grp_pc
S4_twfe_digital_components	twfe	outpatient_capacity_per10k	fixed_bb_per100	-0.475551	-0.509493	-0.0339418	-1	-1	467	389	twfe	tw_outpatient_capacity_per10k	fixed_bb_per100|mobile_bb_per100|households_internet_share|internet_users_per100|ln_internet_fee|phys_dens_10k|nurse_dens_10k|hospital_org_per100k|ln_grp_pc
S4_twfe_digital_components	twfe	outpatient_capacity_per10k	mobile_bb_per100	0.0914011	0.0970286	0.00562744	1	1	467	389	twfe	tw_outpatient_capacity_per10k	fixed_bb_per100|mobile_bb_per100|households_internet_share|internet_users_per100|ln_internet_fee|phys_dens_10k|nurse_dens_10k|hospital_org_per100k|ln_grp_pc
S4_twfe_digital_components	twfe	outpatient_capacity_per10k	households_internet_share	0.0391418	0.0450809	0.00593912	1	1	467	389	twfe	tw_outpatient_capacity_per10k	fixed_bb_per100|mobile_bb_per100|households_internet_share|internet_users_per100|ln_internet_fee|phys_dens_10k|nurse_dens_10k|hospital_org_per100k|ln_grp_pc
S4_twfe_digital_components	twfe	outpatient_capacity_per10k	internet_users_per100	0.0705058	0.0885013	0.0179956	1	1	467	389	twfe	tw_outpatient_capacity_per10k	fixed_bb_per100|mobile_bb_per100|households_internet_share|internet_users_per100|ln_internet_fee|phys_dens_10k|nurse_dens_10k|hospital_org_per100k|ln_grp_pc
S4_twfe_digital_components	twfe	outpatient_capacity_per10k	ln_internet_fee	-0.63135	-0.121493	0.509856	-1	-1	467	389	twfe	tw_outpatient_capacity_per10k	fixed_bb_per100|mobile_bb_per100|households_internet_share|internet_users_per100|ln_internet_fee|phys_dens_10k|nurse_dens_10k|hospital_org_per100k|ln_grp_pc
S4_twfe_digital_components	twfe	outpatient_capacity_per10k	ln_grp_pc	12.389	13.7361	1.34707	1	1	467	389	twfe	tw_outpatient_capacity_per10k	fixed_bb_per100|mobile_bb_per100|households_internet_share|internet_users_per100|ln_internet_fee|phys_dens_10k|nurse_dens_10k|hospital_org_per100k|ln_grp_pc
S5_twfe_dii_lag1	twfe	outpatient_capacity_per10k	dii	0.076265	-1.20754	-1.28381	1	-1	420	168	twfe	tw_outpatient_capacity_per10k	dii|phys_dens_10k|nurse_dens_10k|hospital_org_per100k|ln_grp_pc
S5_twfe_dii_lag1	twfe	outpatient_capacity_per10k	dii_lag1	0.559147	0.770379	0.211231	1	1	420	168	twfe	tw_outpatient_capacity_per10k	dii|phys_dens_10k|nurse_dens_10k|hospital_org_per100k|ln_grp_pc
S6_twfe_dii_covid_interaction	twfe	outpatient_capacity_per10k	dii	-0.23998	-0.274782	-0.0348016	-1	-1	504	420	twfe	tw_outpatient_capacity_per10k	dii|phys_dens_10k|nurse_dens_10k|hospital_org_per100k|ln_grp_pc
S6_twfe_dii_covid_interaction	twfe	outpatient_capacity_per10k	dii_post2020	1.38799	1.45473	0.0667395	1	1	504	420	twfe	tw_outpatient_capacity_per10k	dii|phys_dens_10k|nurse_dens_10k|hospital_org_per100k|ln_grp_pc
S7_oneway_fe_region_plus_year_dummies	oneway_fe	outpatient_capacity_per10k	dii	0.789753	0.76308	-0.0266734	1	1	504	420	oneway_fe	fe_outpatient_capacity_per10k	dii|phys_dens_10k|nurse_dens_10k|hospital_org_per100k|ln_grp_pc
S7_oneway_fe_region_plus_year_dummies	oneway_fe	outpatient_capacity_per10k	ln_grp_pc	9.4779	11.6626	2.18465	1	1	504	420	oneway_fe	fe_outpatient_capacity_per10k	dii|phys_dens_10k|nurse_dens_10k|hospital_org_per100k|ln_grp_pc
S8_fd_dii_resources_socio	fd	outpatient_capacity_per10k	d_dii	0.700765	0.977093	0.276328	1	1	420	168	fd	d_outpatient_capacity_per10k	d_dii|d_phys_dens_10k|d_nurse_dens_10k|d_hospital_org_per100k|d_ln_grp_pc
S8_fd_dii_resources_socio	fd	outpatient_capacity_per10k	d_ln_grp_pc	7.87636	7.48008	-0.396276	1	1	420	168	fd	d_outpatient_capacity_per10k	d_dii|d_phys_dens_10k|d_nurse_dens_10k|d_hospital_org_per100k|d_ln_grp_pc

## Sheet: WITHIN_VIF
spec	variable	r2	vif	n_rows
spec1_digital_raw	fixed_bb_per100	0.526633	2.11253	473
spec1_digital_raw	mobile_bb_per100	0.523749	2.09973	473
spec1_digital_raw	internet_users_per100	0.798676	4.96712	473
spec1_digital_raw	households_internet_share	0.807289	5.18911	473
spec1_digital_raw	internet_fee	0.464884	1.86875	473
spec1_digital_raw	ln_grp_pc	0.608288	2.5529	473
spec1_digital_raw	phys_dens_10k	0.420258	1.72491	473
spec1_digital_raw	nurse_dens_10k	0.573307	2.3436	473
spec1_digital_raw	hospital_org_per100k	0.403607	1.67675	473
spec2_dii	dii	0.139365	1.16193	510
spec2_dii	ln_grp_pc	0.479854	1.92254	510
spec2_dii	phys_dens_10k	0.357968	1.55755	510
spec2_dii	nurse_dens_10k	0.549002	2.2173	510
spec2_dii	hospital_org_per100k	0.332814	1.49883	510
spec3_resources_socio	phys_dens_10k	0.295483	1.41941	510
spec3_resources_socio	nurse_dens_10k	0.548847	2.21654	510
spec3_resources_socio	hospital_org_per100k	0.318468	1.46728	510
spec3_resources_socio	ln_grp_pc	0.475333	1.90597	510
spec4_digital_only	fixed_bb_per100	0.511965	2.04903	473
spec4_digital_only	mobile_bb_per100	0.505514	2.0223	473
spec4_digital_only	internet_users_per100	0.782837	4.60484	473
spec4_digital_only	households_internet_share	0.801248	5.0314	473
spec4_digital_only	internet_fee	0.324344	1.48004	473

## Sheet: DESIGN_DIAG
spec	n_rows	n_used	k_vars	condition_number	min_singular	max_singular
spec1_digital_raw	473	473	9	5.70118	7.03046	40.0819
spec2_dii	510	510	5	2.70044	12.7401	34.4037
spec3_resources_socio	510	510	4	2.69954	12.741	34.3949
spec4_digital_only	473	473	5	4.52842	7.21241	32.6609
