# Supplementary material for: Digital infrastructure and proxies of ambulatory care access in Russia, 2018–2024: a regional panel study with a national telemedicine signal analysis
Source: Front Digit Health. 2026 Jun 23;8:1856577. doi: 10.3389/fdgth.2026.1856577 (PMC13338863; doi:10.3389/fdgth.2026.1856577)
Supplement: Supplementary file 9 [file Datasheet5.xlsx]

## Sheet: S5_MAIN
Workbook sheet	What it contains
S5_MAIN	workbook passport, sheet structure, and a brief description of the purpose of each sheet
S5_REGISTRY	formal registry of models M0–M4: estimator logic, transformation, trend adjustment, lag structure, and interpretation scope
S5_RF_PASSPORT	national RF–year series passport: variable coverage, missingness share, ranges, and descriptive statistics
S5_RF_SERIES	tidy-format RF–year series in levels, first differences, and detrended residuals for telemedicine exposures and outcomes
S5_APPENDIX	short guide to the technical appendix sheets and rules for reading them
RF_COEF	coefficient outputs for all estimated RF–year signal specifications and outcome pairs
RF_FIT	model fit metrics: n, r2, adj_r2, rmse, df_resid, aic, and bic
RF_PRED	long-format fitted values and residuals for the estimated RF–year signal models
LEAVE2020_SENS	sensitivity to excluding 2020 for the main RF–year specifications
LOO_DETAIL	leave-one-year-out detail table: coefficient changes after excluding each year in turn
LOO_SUMMARY	compact summary of leave-one-year-out fragility: min, median, max, and sign stability
INFLUENCE_DIAG	influence diagnostics for selected RF–year specifications, including leverage and related influence measures

## Sheet: S5_REGISTRY
Model ID	Technical label	Core equation	Regression scale	Additional term(s)	Observed n across fitted pairs	Anchor status	Interpretation scope	Technical output labels	Remarks
M0	M0_levels	Y_t = α + β TM_t + ε_t	Levels	None	6–7	Anchor model in the main text	Bivariate signal in levels	y_term = y_var; x_term = tm_var	No trend term; no lag term
M1	M1_levels_trend	Y_t = α + β TM_t + θ t + ε_t	Levels with linear trend control	Linear time trend	6–7	Anchor model in the main text	Level signal conditional on a linear time trend	y_term = y_var; x_term = tm_var	Primary trend-adjusted anchor specification
M2	M2_levels_lag_trend	Y_t = α + β0 TM_t + β1 TM_{t−1} + θ t + ε_t	Levels with lagged exposure and linear trend	Lagged exposure term + linear time trend	5–6	Full supplementary registry	Timing-sensitive levels model with contemporaneous and lagged exposure terms	y_term = y_var; x_term = tm_var; x_cols include lag1(TM)	Support reduced by one year because of the lag term
M3	M3_deltas	ΔY_t = α + β ΔTM_t + η_t	First differences	None	5–6	Anchor model in the main text	Year-to-year co-movement in annual changes	y_term = d_<y_var>; x_term = d_<tm_var>	Removes time-invariant level differences by construction
M4	M4_detrended	resid(Y_t) = α + β resid(TM_t) + ε_t	Detrended residuals	Detrending performed before regression	6–7	Full supplementary registry	Association between residual components after removal of a linear trend	y_term = r_<y_var>; x_term = r_<tm_var>	Trend removed in a preprocessing step rather than within the regression
Series sets used in the RF-Year signal contour
Series family	Count	Canonical variables	Notes
Telemedicine exposures	5	tm_consults_total; tm_consults_total_per1000; tm_consults_patients_total; tm_consults_patients_per1000; tm_patient_share	Exposure series are analysed in levels, first differences, and detrended residuals, depending on model family.
Outcomes / context series	12	visit_per1000; phys_dens_10k; nurse_dens_10k; beds_dens_10k; hospital_org_per100k; birth_rate_per1000; death_rate_per1000; natural_increase_per1000; morbidity_per1000; primary_disability_per100k; ln_grp_pc; dii	Includes health-service outcomes, demographic rates, one socio-economic context series, and the digital infrastructure index.
Full fitted grid	300	5 telemedicine exposures × 12 series × 5 model families	The full grid is enumerated in RF_FIT and RF_COEF.

## Sheet: S5_RF_PASSPORT
variable	role	n_rows	n_nonmissing	missing_share	min	max	mean	sd
dii	context_outcome	7	7	0	-1.06273	1.51431	0.0432661	0.76563
ln_grp_pc	context_outcome	7	6	0.142857	-5.48991	-4.91459	-5.25049	0.220804
beds_dens_10k	outcome	7	7	0	77.1682	80.4834	78.645	1.12323
birth_rate_per1000	outcome	7	6	0.142857	8.64225	10.8534	9.6036	0.729374
death_rate_per1000	outcome	7	6	0.142857	12.0617	16.5849	13.433	1.62775
hospital_org_per100k	outcome	7	7	0	3.42907	3.55638	3.48733	0.0468823
morbidity_per1000	outcome	7	7	0	0.753478	0.889096	0.812309	0.044071
natural_increase_per1000	outcome	7	6	0.142857	-7.08705	-1.5192	-3.82937	1.81924
nurse_dens_10k	outcome	7	7	0	96.3142	100.91	99.2521	1.67226
phys_dens_10k	outcome	7	7	0	47.6088	51.8646	50.0193	1.43526
primary_disability_per100k	outcome	7	6	0.142857	364.086	496.244	414.591	44.7109
visit_per1000	outcome	7	7	0	8315.2	10354.8	9700.12	608.76
tm_consults_patients_per1000	tm	7	7	0	1.28475	54.1315	35.2948	21.3388
tm_consults_patients_total	tm	7	7	0	189911	7910526	5.18147e+06	3.12941e+06
tm_consults_total	tm	7	7	0	387555	15941875	6.92252e+06	4.89962e+06
tm_consults_total_per1000	tm	7	7	0	2.62182	109.09	47.185	33.5148
tm_patient_share	tm	7	7	0	0.490023	0.91902	0.727548	0.183767

## Sheet: S5_RF_SERIES
year	variable	value	role	transform
2018	d_beds_dens_10k		outcome_or_context	delta
2018	d_birth_rate_per1000		outcome_or_context	delta
2018	d_death_rate_per1000		outcome_or_context	delta
2018	d_dii		outcome_or_context	delta
2018	d_hospital_org_per100k		outcome_or_context	delta
2018	d_ln_grp_pc		outcome_or_context	delta
2018	d_morbidity_per1000		outcome_or_context	delta
2018	d_natural_increase_per1000		outcome_or_context	delta
2018	d_nurse_dens_10k		outcome_or_context	delta
2018	d_phys_dens_10k		outcome_or_context	delta
2018	d_primary_disability_per100k		outcome_or_context	delta
2018	d_visit_per1000		outcome_or_context	delta
2018	d_tm_consults_patients_per1000		tm	delta
2018	d_tm_consults_patients_total		tm	delta
2018	d_tm_consults_total		tm	delta
2018	d_tm_consults_total_per1000		tm	delta
2018	d_tm_patient_share		tm	delta
2018	r_beds_dens_10k	-0.704365	outcome_or_context	detrended
2018	r_birth_rate_per1000	0.202726	outcome_or_context	detrended
2018	r_death_rate_per1000	-0.853309	outcome_or_context	detrended
2018	r_dii	-0.00202602	outcome_or_context	detrended
2018	r_hospital_org_per100k	0.0603238	outcome_or_context	detrended
2018	r_ln_grp_pc	0.0705968	outcome_or_context	detrended
2018	r_morbidity_per1000	0.00357864	outcome_or_context	detrended
2018	r_natural_increase_per1000	1.05604	outcome_or_context	detrended
2018	r_nurse_dens_10k	-0.737019	outcome_or_context	detrended
2018	r_phys_dens_10k	-0.374349	outcome_or_context	detrended
2018	r_primary_disability_per100k	30.7561	outcome_or_context	detrended
2018	r_visit_per1000	456.411	outcome_or_context	detrended
2018	r_tm_consults_patients_per1000	-7.06934	tm	detrended
2018	r_tm_consults_patients_total	-1.05907e+06	tm	detrended
2018	r_tm_consults_total	137869	tm	detrended
2018	r_tm_consults_total_per1000	1.13956	tm	detrended
2018	r_tm_patient_share	-0.177355	tm	detrended
2018	beds_dens_10k	79.3403	outcome_or_context	level
2018	birth_rate_per1000	10.8534	outcome_or_context	level
2018	death_rate_per1000	12.3726	outcome_or_context	level
2018	dii	-1.06273	outcome_or_context	level
2018	hospital_org_per100k	3.55638	outcome_or_context	level
2018	ln_grp_pc	-5.48991	outcome_or_context	level
2018	morbidity_per1000	0.776902	outcome_or_context	level
2018	natural_increase_per1000	-1.5192	outcome_or_context	level
2018	nurse_dens_10k	100.892	outcome_or_context	level
2018	phys_dens_10k	47.6088	outcome_or_context	level
2018	primary_disability_per100k	433.639	outcome_or_context	level
2018	visit_per1000	9718.38	outcome_or_context	level
2018	tm_consults_patients_per1000	1.28475	tm	level
2018	tm_consults_patients_total	189911	tm	level
2018	tm_consults_total	387555	tm	level
2018	tm_consults_total_per1000	2.62182	tm	level
2018	tm_patient_share	0.490023	tm	level
2019	d_beds_dens_10k	0.0105816	outcome_or_context	delta
2019	d_birth_rate_per1000	-0.83942	outcome_or_context	delta
2019	d_death_rate_per1000	-0.213702	outcome_or_context	delta
2019	d_dii	0.432432	outcome_or_context	delta
2019	d_hospital_org_per100k	-0.0878191	outcome_or_context	delta
2019	d_ln_grp_pc	0.0513566	outcome_or_context	delta
2019	d_morbidity_per1000	-0.00264781	outcome_or_context	delta
2019	d_natural_increase_per1000	-0.625719	outcome_or_context	delta
2019	d_nurse_dens_10k	-0.0633736	outcome_or_context	delta
2019	d_phys_dens_10k	0.70966	outcome_or_context	delta
2019	d_primary_disability_per100k	-3.61846	outcome_or_context	delta
2019	d_visit_per1000	115.172	outcome_or_context	delta
2019	d_tm_consults_patients_per1000	1.32057	tm	delta
2019	d_tm_consults_patients_total	195417	tm	delta
2019	d_tm_consults_total	291435	tm	delta
2019	d_tm_consults_total_per1000	1.96905	tm	delta
2019	d_tm_patient_share	0.0774784	tm	delta
2019	r_beds_dens_10k	-0.227223	outcome_or_context	detrended
2019	r_birth_rate_per1000	-0.217848	outcome_or_context	detrended
2019	r_death_rate_per1000	-1.14982	outcome_or_context	detrended
2019	r_dii	0.0624169	outcome_or_context	detrended
2019	r_hospital_org_per100k	-0.0245867	outcome_or_context	detrended
2019	r_ln_grp_pc	-0.00205622	outcome_or_context	detrended
2019	r_morbidity_per1000	-0.0120642	outcome_or_context	detrended
2019	r_natural_increase_per1000	0.931973	outcome_or_context	detrended
2019	r_nurse_dens_10k	-0.00808619	outcome_or_context	detrended
2019	r_phys_dens_10k	-0.343411	outcome_or_context	detrended
2019	r_primary_disability_per100k	22.4545	outcome_or_context	detrended
2019	r_visit_per1000	425.535	outcome_or_context	detrended
2019	r_tm_consults_patients_per1000	-14.729	tm	detrended
2019	r_tm_consults_patients_total	-2.17448e+06	tm	detrended
2019	r_tm_consults_total	-1.79497e+06	tm	detrended
2019	r_tm_consults_total_per1000	-12.1256	tm	detrended
2019	r_tm_patient_share	-0.119933	tm	detrended
2019	beds_dens_10k	79.3509	outcome_or_context	level
2019	birth_rate_per1000	10.014	outcome_or_context	level
2019	death_rate_per1000	12.1589	outcome_or_context	level
2019	dii	-0.630296	outcome_or_context	level
2019	hospital_org_per100k	3.46856	outcome_or_context	level
2019	ln_grp_pc	-5.43856	outcome_or_context	level
2019	morbidity_per1000	0.774254	outcome_or_context	level
2019	natural_increase_per1000	-2.14492	outcome_or_context	level
2019	nurse_dens_10k	100.829	outcome_or_context	level
2019	phys_dens_10k	48.3185	outcome_or_context	level
2019	primary_disability_per100k	430.02	outcome_or_context	level
2019	visit_per1000	9833.55	outcome_or_context	level
2019	tm_consults_patients_per1000	2.60533	tm	level
2019	tm_consults_patients_total	385328	tm	level
2019	tm_consults_total	678990	tm	level
2019	tm_consults_total_per1000	4.59087	tm	level
2019	tm_patient_share	0.567502	tm	level
2020	d_beds_dens_10k	1.13246	outcome_or_context	delta
2020	d_birth_rate_per1000	-0.288628	outcome_or_context	delta
2020	d_death_rate_per1000	2.31958	outcome_or_context	delta
2020	d_dii	0.380584	outcome_or_context	delta
2020	d_hospital_org_per100k	-0.039486	outcome_or_context	delta
2020	d_ln_grp_pc	-0.00426151	outcome_or_context	delta
2020	d_morbidity_per1000	-0.0207767	outcome_or_context	delta
2020	d_natural_increase_per1000	-2.60821	outcome_or_context	delta
2020	d_nurse_dens_10k	0.0813581	outcome_or_context	delta
2020	d_phys_dens_10k	1.60256	outcome_or_context	delta
2020	d_primary_disability_per100k	-51.5697	outcome_or_context	delta
2020	d_visit_per1000	-1518.35	outcome_or_context	delta
2020	d_tm_consults_patients_per1000	40.9782	tm	delta
2020	d_tm_consults_patients_total	6052280	tm	delta
2020	d_tm_consults_total	6325873	tm	delta
2020	d_tm_consults_total_per1000	42.833	tm	delta
2020	d_tm_patient_share	0.351518	tm	delta
2020	r_beds_dens_10k	1.3718	outcome_or_context	detrended
2020	r_birth_rate_per1000	-0.0876298	outcome_or_context	detrended
2020	r_death_rate_per1000	1.08695	outcome_or_context	detrended
2020	r_dii	0.0750114	outcome_or_context	detrended
2020	r_hospital_org_per100k	-0.0611641	outcome_or_context	detrended
2020	r_ln_grp_pc	-0.130327	outcome_or_context	detrended
2020	r_morbidity_per1000	-0.0458359	outcome_or_context	detrended
2020	r_natural_increase_per1000	-1.17458	outcome_or_context	detrended
2020	r_nurse_dens_10k	0.865579	outcome_or_context	detrended
2020	r_phys_dens_10k	0.580427	outcome_or_context	detrended
2020	r_primary_disability_per100k	-33.7983	outcome_or_context	detrended
2020	r_visit_per1000	-1238.87	outcome_or_context	detrended
2020	r_tm_consults_patients_per1000	17.2689	tm	detrended
2020	r_tm_consults_patients_total	2.56697e+06	tm	detrended
2020	r_tm_consults_total	2.30662e+06	tm	detrended
2020	r_tm_consults_total_per1000	15.4731	tm	detrended
2020	r_tm_patient_share	0.211528	tm	detrended
2020	beds_dens_10k	80.4834	outcome_or_context	level
2020	birth_rate_per1000	9.7254	outcome_or_context	level
2020	death_rate_per1000	14.4785	outcome_or_context	level
2020	dii	-0.249712	outcome_or_context	level
2020	hospital_org_per100k	3.42907	outcome_or_context	level
2020	ln_grp_pc	-5.44282	outcome_or_context	level
2020	morbidity_per1000	0.753478	outcome_or_context	level
2020	natural_increase_per1000	-4.75312	outcome_or_context	level
2020	nurse_dens_10k	100.91	outcome_or_context	level
2020	phys_dens_10k	49.921	outcome_or_context	level
2020	primary_disability_per100k	378.451	outcome_or_context	level
2020	visit_per1000	8315.2	outcome_or_context	level
2020	tm_consults_patients_per1000	43.5835	tm	level
2020	tm_consults_patients_total	6437608	tm	level
2020	tm_consults_total	7004863	tm	level
2020	tm_consults_total_per1000	47.4239	tm	level
2020	tm_patient_share	0.91902	tm	level
2021	d_beds_dens_10k	-1.54597	outcome_or_context	delta
2021	d_birth_rate_per1000	-0.227549	outcome_or_context	delta
2021	d_death_rate_per1000	2.10638	outcome_or_context	delta
2021	d_dii	0.313674	outcome_or_context	delta
2021	d_hospital_org_per100k	0.0161592	outcome_or_context	delta
2021	d_ln_grp_pc	0.264648	outcome_or_context	delta
2021	d_morbidity_per1000	0.0957561	outcome_or_context	delta
2021	d_natural_increase_per1000	-2.33393	outcome_or_context	delta
2021	d_nurse_dens_10k	-1.22086	outcome_or_context	delta
2021	d_phys_dens_10k	0.470813	outcome_or_context	delta
2021	d_primary_disability_per100k	-14.3645	outcome_or_context	delta
2021	d_visit_per1000	1323.73	outcome_or_context	delta
2021	d_tm_consults_patients_per1000	8.04018	tm	delta
2021	d_tm_consults_patients_total	1162319	tm	delta
2021	d_tm_consults_total	1629388	tm	delta
2021	d_tm_consults_total_per1000	11.2256	tm	delta
2021	d_tm_patient_share	-0.038813	tm	delta
2021	r_beds_dens_10k	0.292392	outcome_or_context	detrended
2021	r_birth_rate_per1000	0.103667	outcome_or_context	detrended
2021	r_death_rate_per1000	3.11052	outcome_or_context	detrended
2021	r_dii	0.0206963	outcome_or_context	detrended
2021	r_hospital_org_per100k	-0.0420962	outcome_or_context	detrended
2021	r_ln_grp_pc	0.0103105	outcome_or_context	detrended
2021	r_morbidity_per1000	0.0369251	outcome_or_context	detrended
2021	r_natural_increase_per1000	-3.00685	outcome_or_context	detrended
2021	r_nurse_dens_10k	0.437022	outcome_or_context	detrended
2021	r_phys_dens_10k	0.372518	outcome_or_context	detrended
2021	r_primary_disability_per100k	-52.8459	outcome_or_context	detrended
2021	r_visit_per1000	-61.1866	outcome_or_context	detrended
2021	r_tm_consults_patients_per1000	16.3289	tm	detrended
2021	r_tm_consults_patients_total	2.41845e+06	tm	detrended
2021	r_tm_consults_total	1.71174e+06	tm	detrended
2021	r_tm_consults_total_per1000	11.4645	tm	detrended
2021	r_tm_patient_share	0.152659	tm	detrended
2021	beds_dens_10k	78.9374	outcome_or_context	level
2021	birth_rate_per1000	9.49785	outcome_or_context	level
2021	death_rate_per1000	16.5849	outcome_or_context	level
2021	dii	0.0639624	outcome_or_context	level
2021	hospital_org_per100k	3.44523	outcome_or_context	level
2021	ln_grp_pc	-5.17817	outcome_or_context	level
2021	morbidity_per1000	0.849234	outcome_or_context	level
2021	natural_increase_per1000	-7.08705	outcome_or_context	level
2021	nurse_dens_10k	99.6892	outcome_or_context	level
2021	phys_dens_10k	50.3918	outcome_or_context	level
2021	primary_disability_per100k	364.086	outcome_or_context	level
2021	visit_per1000	9638.93	outcome_or_context	level
2021	tm_consults_patients_per1000	51.6237	tm	level
2021	tm_consults_patients_total	7599927	tm	level
2021	tm_consults_total	8634251	tm	level
2021	tm_consults_total_per1000	58.6495	tm	level
2021	tm_patient_share	0.880207	tm	level
2022	d_beds_dens_10k	-1.10557	outcome_or_context	delta
2022	d_birth_rate_per1000	-0.609197	outcome_or_context	delta
2022	d_death_rate_per1000	-3.64375	outcome_or_context	delta
2022	d_dii	0.208408	outcome_or_context	delta
2022	d_hospital_org_per100k	0.076591	outcome_or_context	delta
2022	d_ln_grp_pc	0.139301	outcome_or_context	delta
2022	d_morbidity_per1000	0.0398623	outcome_or_context	delta
2022	d_natural_increase_per1000	3.03456	outcome_or_context	delta
2022	d_nurse_dens_10k	-1.54369	outcome_or_context	delta
2022	d_phys_dens_10k	0.324206	outcome_or_context	delta
2022	d_primary_disability_per100k	21.0175	outcome_or_context	delta
2022	d_visit_per1000	278.581	outcome_or_context	delta
2022	d_tm_consults_patients_per1000	-5.65439	tm	delta
2022	d_tm_consults_patients_total	-855604	tm	delta
2022	d_tm_consults_total	-993726	tm	delta
2022	d_tm_consults_total_per1000	-6.57169	tm	delta
2022	d_tm_patient_share	0.00249727	tm	delta
2022	r_beds_dens_10k	-0.346622	outcome_or_context	detrended
2022	r_birth_rate_per1000	-0.0866832	outcome_or_context	detrended
2022	r_death_rate_per1000	-0.616046	outcome_or_context	detrended
2022	r_dii	-0.138885	outcome_or_context	detrended
2022	r_hospital_org_per100k	0.0374034	outcome_or_context	detrended
2022	r_ln_grp_pc	0.0256019	outcome_or_context	detrended
2022	r_morbidity_per1000	0.0637924	outcome_or_context	detrended
2022	r_natural_increase_per1000	0.529363	outcome_or_context	detrended
2022	r_nurse_dens_10k	-0.314363	outcome_or_context	detrended
2022	r_phys_dens_10k	0.0180032	outcome_or_context	detrended
2022	r_primary_disability_per100k	-36.5116	outcome_or_context	detrended
2022	r_visit_per1000	71.3454	outcome_or_context	detrended
2022	r_tm_consults_patients_per1000	1.69423	tm	detrended
2022	r_tm_consults_patients_total	252017	tm	detrended
2022	r_tm_consults_total	-1.50627e+06	tm	detrended
2022	r_tm_consults_total_per1000	-10.3415	tm	detrended
2022	r_tm_patient_share	0.135099	tm	detrended
2022	beds_dens_10k	77.8318	outcome_or_context	level
2022	birth_rate_per1000	8.88865	outcome_or_context	level
2022	death_rate_per1000	12.9411	outcome_or_context	level
2022	dii	0.27237	outcome_or_context	level
2022	hospital_org_per100k	3.52182	outcome_or_context	level
2022	ln_grp_pc	-5.03887	outcome_or_context	level
2022	morbidity_per1000	0.889096	outcome_or_context	level
2022	natural_increase_per1000	-4.0525	outcome_or_context	level
2022	nurse_dens_10k	98.1455	outcome_or_context	level
2022	phys_dens_10k	50.716	outcome_or_context	level
2022	primary_disability_per100k	385.104	outcome_or_context	level
2022	visit_per1000	9917.51	outcome_or_context	level
2022	tm_consults_patients_per1000	45.9693	tm	level
2022	tm_consults_patients_total	6744323	tm	level
2022	tm_consults_total	7640525	tm	level
2022	tm_consults_total_per1000	52.0778	tm	level
2022	tm_patient_share	0.882704	tm	level
2023	d_beds_dens_10k	-0.428766	outcome_or_context	delta
2023	d_birth_rate_per1000	-0.246395	outcome_or_context	delta
2023	d_death_rate_per1000	-0.879432	outcome_or_context	delta
2023	d_dii	0.122582	outcome_or_context	delta
2023	d_hospital_org_per100k	0.0168168	outcome_or_context	delta
2023	d_ln_grp_pc	0.124282	outcome_or_context	delta
2023	d_morbidity_per1000	-0.0669645	outcome_or_context	delta
2023	d_natural_increase_per1000	0.633037	outcome_or_context	delta
2023	d_nurse_dens_10k	-0.160051	outcome_or_context	delta
2023	d_phys_dens_10k	1.1486	outcome_or_context	delta
2023	d_primary_disability_per100k	111.14	outcome_or_context	delta
2023	d_visit_per1000	204.906	outcome_or_context	delta
2023	d_tm_consults_patients_per1000	1.89635	tm	delta
2023	d_tm_consults_patients_total	258374	tm	delta
2023	d_tm_consults_total	529023	tm	delta
2023	d_tm_consults_total_per1000	3.76363	tm	delta
2023	d_tm_patient_share	-0.0255335	tm	delta
2023	r_beds_dens_10k	-0.308827	outcome_or_context	detrended
2023	r_birth_rate_per1000	0.0857677	outcome_or_context	detrended
2023	r_death_rate_per1000	-1.57829	outcome_or_context	detrended
2023	r_dii	-0.384292	outcome_or_context	detrended
2023	r_hospital_org_per100k	0.0571288	outcome_or_context	detrended
2023	r_ln_grp_pc	0.0258743	outcome_or_context	detrended
2023	r_morbidity_per1000	-0.0161671	outcome_or_context	detrended
2023	r_natural_increase_per1000	1.66406	outcome_or_context	detrended
2023	r_nurse_dens_10k	0.317894	outcome_or_context	detrended
2023	r_phys_dens_10k	0.487879	outcome_or_context	detrended
2023	r_primary_disability_per100k	69.9453	outcome_or_context	detrended
2023	r_visit_per1000	130.203	outcome_or_context	detrended
2023	r_tm_consults_patients_per1000	-5.38965	tm	detrended
2023	r_tm_consults_patients_total	-800441	tm	detrended
2023	r_tm_consults_total	-3.20152e+06	tm	detrended
2023	r_tm_consults_total_per1000	-21.8121	tm	detrended
2023	r_tm_patient_share	0.0895094	tm	detrended
2023	beds_dens_10k	77.4031	outcome_or_context	level
2023	birth_rate_per1000	8.64225	outcome_or_context	level
2023	death_rate_per1000	12.0617	outcome_or_context	level
2023	dii	0.394952	outcome_or_context	level
2023	hospital_org_per100k	3.53864	outcome_or_context	level
2023	ln_grp_pc	-4.91459	outcome_or_context	level
2023	morbidity_per1000	0.822131	outcome_or_context	level
2023	natural_increase_per1000	-3.41946	outcome_or_context	level
2023	nurse_dens_10k	97.9854	outcome_or_context	level
2023	phys_dens_10k	51.8646	outcome_or_context	level
2023	primary_disability_per100k	496.244	outcome_or_context	level
2023	visit_per1000	10122.4	outcome_or_context	level
2023	tm_consults_patients_per1000	47.8656	tm	level
2023	tm_consults_patients_total	7002697	tm	level
2023	tm_consults_total	8169548	tm	level
2023	tm_consults_total_per1000	55.8414	tm	level
2023	tm_patient_share	0.857171	tm	level
2024	d_beds_dens_10k	-0.234888	outcome_or_context	delta
2024	d_birth_rate_per1000		outcome_or_context	delta
2024	d_death_rate_per1000		outcome_or_context	delta
2024	d_dii	1.11936	outcome_or_context	delta
2024	d_hospital_org_per100k	-0.0870464	outcome_or_context	delta
2024	d_ln_grp_pc		outcome_or_context	delta
2024	d_morbidity_per1000	-0.00106667	outcome_or_context	delta
2024	d_natural_increase_per1000		outcome_or_context	delta
2024	d_nurse_dens_10k	-1.67123	outcome_or_context	delta
2024	d_phys_dens_10k	-0.550225	outcome_or_context	delta
2024	d_primary_disability_per100k		outcome_or_context	delta
2024	d_visit_per1000	232.407	outcome_or_context	delta
2024	d_tm_consults_patients_per1000	6.26588	tm	delta
2024	d_tm_consults_patients_total	907829	tm	delta
2024	d_tm_consults_total	7772327	tm	delta
2024	d_tm_consults_total_per1000	53.2484	tm	delta
2024	d_tm_patient_share	-0.36096	tm	delta
2024	r_beds_dens_10k	-0.077155	outcome_or_context	detrended
2024	r_birth_rate_per1000		outcome_or_context	detrended
2024	r_death_rate_per1000		outcome_or_context	detrended
2024	r_dii	0.367079	outcome_or_context	detrended
2024	r_hospital_org_per100k	-0.027009	outcome_or_context	detrended
2024	r_ln_grp_pc		outcome_or_context	detrended
2024	r_morbidity_per1000	-0.0302289	outcome_or_context	detrended
2024	r_natural_increase_per1000		outcome_or_context	detrended
2024	r_nurse_dens_10k	-0.561025	outcome_or_context	detrended
2024	r_phys_dens_10k	-0.741068	outcome_or_context	detrended
2024	r_primary_disability_per100k		outcome_or_context	detrended
2024	r_visit_per1000	216.561	outcome_or_context	detrended
2024	r_tm_consults_patients_per1000	-8.10401	tm	detrended
2024	r_tm_consults_patients_total	-1.20344e+06	tm	detrended
2024	r_tm_consults_total	2.34653e+06	tm	detrended
2024	r_tm_consults_total_per1000	16.2021	tm	detrended
2024	r_tm_patient_share	-0.291507	tm	detrended
2024	beds_dens_10k	77.1682	outcome_or_context	level
2024	birth_rate_per1000		outcome_or_context	level
2024	death_rate_per1000		outcome_or_context	level
2024	dii	1.51431	outcome_or_context	level
2024	hospital_org_per100k	3.45159	outcome_or_context	level
2024	ln_grp_pc		outcome_or_context	level
2024	morbidity_per1000	0.821065	outcome_or_context	level
2024	natural_increase_per1000		outcome_or_context	level
2024	nurse_dens_10k	96.3142	outcome_or_context	level
2024	phys_dens_10k	51.3144	outcome_or_context	level
2024	primary_disability_per100k		outcome_or_context	level
2024	visit_per1000	10354.8	outcome_or_context	level
2024	tm_consults_patients_per1000	54.1315	tm	level
2024	tm_consults_patients_total	7910526	tm	level
2024	tm_consults_total	15941875	tm	level
2024	tm_consults_total_per1000	109.09	tm	level
2024	tm_patient_share	0.496211	tm	level

## Sheet: RF_COEF
outcome	model	term	coef	se	t	p	ci_low	ci_high	n	tm_var	y_var	x_term	y_term	transform	x_cols
visit_per1000	M0_levels	const	9476.98	455.111	20.8235	4.73005e-06	8307.09	10646.9	7	tm_consults_total	visit_per1000	tm_consults_total	visit_per1000	levels	tm_consults_total
visit_per1000	M0_levels	tm_consults_total	3.22327e-05	5.36623e-05	0.600659	0.574254	-0.000105711	0.000170176	7	tm_consults_total	visit_per1000	tm_consults_total	visit_per1000	levels	tm_consults_total
visit_per1000	M1_levels_trend	const	9293.09	423.503	21.9434	2.55239e-05	8117.26	10468.9	7	tm_consults_total	visit_per1000	tm_consults_total	visit_per1000	levels	tm_consults_total|_t
visit_per1000	M1_levels_trend	tm_consults_total	-0.000124656	0.000114143	-1.09211	0.336153	-0.000441567	0.000192255	7	tm_consults_total	visit_per1000	tm_consults_total	visit_per1000	levels	tm_consults_total|_t
visit_per1000	M1_levels_trend	_t	423.319	279.627	1.51387	0.20462	-353.052	1199.69	7	tm_consults_total	visit_per1000	tm_consults_total	visit_per1000	levels	tm_consults_total|_t
visit_per1000	M2_levels_lag_trend	const	8930.49	680.399	13.1254	0.0057546	6002.97	11858	6	tm_consults_total	visit_per1000	tm_consults_total	visit_per1000	levels	tm_consults_total|tm_consults_total_lag1|_t
visit_per1000	M2_levels_lag_trend	tm_consults_total	-0.000116077	0.000136261	-0.851875	0.484014	-0.000702359	0.000470205	6	tm_consults_total	visit_per1000	tm_consults_total	visit_per1000	levels	tm_consults_total|tm_consults_total_lag1|_t
visit_per1000	M2_levels_lag_trend	tm_consults_total_lag1	6.77101e-05	0.000168678	0.401416	0.726943	-0.000658054	0.000793475	6	tm_consults_total	visit_per1000	tm_consults_total	visit_per1000	levels	tm_consults_total|tm_consults_total_lag1|_t
visit_per1000	M2_levels_lag_trend	_t	379.89	503.581	0.754377	0.529349	-1786.84	2546.62	6	tm_consults_total	visit_per1000	tm_consults_total	visit_per1000	levels	tm_consults_total|tm_consults_total_lag1|_t
d_visit_per1000	M3_deltas	const	406.374	474.467	0.856486	0.440007	-910.957	1723.71	6	tm_consults_total	visit_per1000	d_tm_consults_total	d_visit_per1000	deltas	d_tm_consults_total
d_visit_per1000	M3_deltas	d_tm_consults_total	-0.000115839	0.000113727	-1.01858	0.366	-0.000431596	0.000199917	6	tm_consults_total	visit_per1000	d_tm_consults_total	d_visit_per1000	deltas	d_tm_consults_total
r_visit_per1000	M4_detrended	const	-3.60245e-12	209.64	-1.7184e-14	1	-538.897	538.897	7	tm_consults_total	visit_per1000	r_tm_consults_total	r_visit_per1000	detrended	r_tm_consults_total
r_visit_per1000	M4_detrended	r_tm_consults_total	-0.000124656	0.000102092	-1.22101	0.276512	-0.000387093	0.00013778	7	tm_consults_total	visit_per1000	r_tm_consults_total	r_visit_per1000	detrended	r_tm_consults_total
phys_dens_10k	M0_levels	const	48.3104	0.598116	80.7709	5.51209e-09	46.7729	49.8479	7	tm_consults_total	phys_dens_10k	tm_consults_total	phys_dens_10k	levels	tm_consults_total
phys_dens_10k	M0_levels	tm_consults_total	2.46864e-07	7.05242e-08	3.50041	0.0172768	6.55755e-08	4.28152e-07	7	tm_consults_total	phys_dens_10k	tm_consults_total	phys_dens_10k	levels	tm_consults_total
phys_dens_10k	M1_levels_trend	const	47.9898	0.418251	114.739	3.46005e-08	46.8286	49.1511	7	tm_consults_total	phys_dens_10k	tm_consults_total	phys_dens_10k	levels	tm_consults_total|_t
phys_dens_10k	M1_levels_trend	tm_consults_total	-2.6654e-08	1.12727e-07	-0.236447	0.8247	-3.39634e-07	2.86326e-07	7	tm_consults_total	phys_dens_10k	tm_consults_total	phys_dens_10k	levels	tm_consults_total|_t
phys_dens_10k	M1_levels_trend	_t	0.738007	0.276159	2.6724	0.055667	-0.028734	1.50475	7	tm_consults_total	phys_dens_10k	tm_consults_total	phys_dens_10k	levels	tm_consults_total|_t
phys_dens_10k	M2_levels_lag_trend	const	48.3429	0.733852	65.8756	0.000230357	45.1854	51.5004	6	tm_consults_total	phys_dens_10k	tm_consults_total	phys_dens_10k	levels	tm_consults_total|tm_consults_total_lag1|_t
phys_dens_10k	M2_levels_lag_trend	tm_consults_total	-1.47472e-08	1.46965e-07	-0.100345	0.929224	-6.47088e-07	6.17593e-07	6	tm_consults_total	phys_dens_10k	tm_consults_total	phys_dens_10k	levels	tm_consults_total|tm_consults_total_lag1|_t
phys_dens_10k	M2_levels_lag_trend	tm_consults_total_lag1	4.61807e-08	1.8193e-07	0.253838	0.823333	-7.366e-07	8.28962e-07	6	tm_consults_total	phys_dens_10k	tm_consults_total	phys_dens_10k	levels	tm_consults_total|tm_consults_total_lag1|_t
phys_dens_10k	M2_levels_lag_trend	_t	0.556014	0.543143	1.0237	0.413636	-1.78094	2.89297	6	tm_consults_total	phys_dens_10k	tm_consults_total	phys_dens_10k	levels	tm_consults_total|tm_consults_total_lag1|_t
d_phys_dens_10k	M3_deltas	const	0.718123	0.422953	1.69788	0.164764	-0.456183	1.89243	6	tm_consults_total	phys_dens_10k	d_tm_consults_total	d_phys_dens_10k	deltas	d_tm_consults_total
d_phys_dens_10k	M3_deltas	d_tm_consults_total	-3.87754e-08	1.01379e-07	-0.382479	0.721561	-3.20249e-07	2.42698e-07	6	tm_consults_total	phys_dens_10k	d_tm_consults_total	d_phys_dens_10k	deltas	d_tm_consults_total
r_phys_dens_10k	M4_detrended	const	-1.42733e-14	0.20704	-6.89398e-14	1	-0.532214	0.532214	7	tm_consults_total	phys_dens_10k	r_tm_consults_total	r_phys_dens_10k	detrended	r_tm_consults_total
r_phys_dens_10k	M4_detrended	r_tm_consults_total	-2.6654e-08	1.00826e-07	-0.264356	0.802056	-2.85836e-07	2.32528e-07	7	tm_consults_total	phys_dens_10k	r_tm_consults_total	r_phys_dens_10k	detrended	r_tm_consults_total
nurse_dens_10k	M0_levels	const	101.252	0.689261	146.899	2.77324e-10	99.4803	103.024	7	tm_consults_total	nurse_dens_10k	tm_consults_total	nurse_dens_10k	levels	tm_consults_total
nurse_dens_10k	M0_levels	tm_consults_total	-2.889e-07	8.12711e-08	-3.55477	0.0163048	-4.97814e-07	-7.9986e-08	7	tm_consults_total	nurse_dens_10k	tm_consults_total	nurse_dens_10k	levels	tm_consults_total
nurse_dens_10k	M1_levels_trend	const	101.622	0.480073	211.681	2.98785e-09	100.289	102.955	7	tm_consults_total	nurse_dens_10k	tm_consults_total	nurse_dens_10k	levels	tm_consults_total|_t
nurse_dens_10k	M1_levels_trend	tm_consults_total	2.69967e-08	1.29389e-07	0.208647	0.844918	-3.32245e-07	3.86239e-07	7	tm_consults_total	nurse_dens_10k	tm_consults_total	nurse_dens_10k	levels	tm_consults_total|_t
nurse_dens_10k	M1_levels_trend	_t	-0.852355	0.316979	-2.689	0.054715	-1.73243	0.0277192	7	tm_consults_total	nurse_dens_10k	tm_consults_total	nurse_dens_10k	levels	tm_consults_total|_t
nurse_dens_10k	M2_levels_lag_trend	const	102.244	0.647246	157.968	4.00715e-05	99.4592	105.029	6	tm_consults_total	nurse_dens_10k	tm_consults_total	nurse_dens_10k	levels	tm_consults_total|tm_consults_total_lag1|_t
nurse_dens_10k	M2_levels_lag_trend	tm_consults_total	2.82559e-08	1.29621e-07	0.217988	0.847658	-5.29458e-07	5.8597e-07	6	tm_consults_total	nurse_dens_10k	tm_consults_total	nurse_dens_10k	levels	tm_consults_total|tm_consults_total_lag1|_t
nurse_dens_10k	M2_levels_lag_trend	tm_consults_total_lag1	-2.77329e-08	1.60459e-07	-0.172834	0.87869	-7.18134e-07	6.62668e-07	6	tm_consults_total	nurse_dens_10k	tm_consults_total	nurse_dens_10k	levels	tm_consults_total|tm_consults_total_lag1|_t
nurse_dens_10k	M2_levels_lag_trend	_t	-0.954668	0.479043	-1.99286	0.184478	-3.01583	1.10649	6	tm_consults_total	nurse_dens_10k	tm_consults_total	nurse_dens_10k	levels	tm_consults_total|tm_consults_total_lag1|_t
d_nurse_dens_10k	M3_deltas	const	-0.715846	0.465223	-1.53871	0.198704	-2.00751	0.575821	6	tm_consults_total	nurse_dens_10k	d_tm_consults_total	d_nurse_dens_10k	deltas	d_tm_consults_total
d_nurse_dens_10k	M3_deltas	d_tm_consults_total	-1.81796e-08	1.11511e-07	-0.16303	0.8784	-3.27784e-07	2.91425e-07	6	tm_consults_total	nurse_dens_10k	d_tm_consults_total	d_nurse_dens_10k	deltas	d_tm_consults_total
r_nurse_dens_10k	M4_detrended	const	-1.41692e-14	0.237643	-5.9624e-14	1	-0.610881	0.610881	7	tm_consults_total	nurse_dens_10k	r_tm_consults_total	r_nurse_dens_10k	detrended	r_tm_consults_total
r_nurse_dens_10k	M4_detrended	r_tm_consults_total	2.69967e-08	1.15729e-07	0.233274	0.824798	-2.70495e-07	3.24488e-07	7	tm_consults_total	nurse_dens_10k	r_tm_consults_total	r_nurse_dens_10k	detrended	r_tm_consults_total
beds_dens_10k	M0_levels	const	79.6235	0.68457	116.312	8.90928e-10	77.8637	81.3832	7	tm_consults_total	beds_dens_10k	tm_consults_total	beds_dens_10k	levels	tm_consults_total
beds_dens_10k	M0_levels	tm_consults_total	-1.41344e-07	8.0718e-08	-1.75109	0.140325	-3.48836e-07	6.61479e-08	7	tm_consults_total	beds_dens_10k	tm_consults_total	beds_dens_10k	levels	tm_consults_total
beds_dens_10k	M1_levels_trend	const	79.9998	0.455957	175.455	6.32989e-09	78.7339	81.2658	7	tm_consults_total	beds_dens_10k	tm_consults_total	beds_dens_10k	levels	tm_consults_total|_t
beds_dens_10k	M1_levels_trend	tm_consults_total	1.7974e-07	1.22889e-07	1.46261	0.217397	-1.61456e-07	5.20936e-07	7	tm_consults_total	beds_dens_10k	tm_consults_total	beds_dens_10k	levels	tm_consults_total|_t
beds_dens_10k	M1_levels_trend	_t	-0.866351	0.301056	-2.87771	0.0451168	-1.70222	-0.0304871	7	tm_consults_total	beds_dens_10k	tm_consults_total	beds_dens_10k	levels	tm_consults_total|_t
beds_dens_10k	M2_levels_lag_trend	const	80.5713	0.541973	148.663	4.52444e-05	78.2394	82.9033	6	tm_consults_total	beds_dens_10k	tm_consults_total	beds_dens_10k	levels	tm_consults_total|tm_consults_total_lag1|_t
beds_dens_10k	M2_levels_lag_trend	tm_consults_total	1.70095e-07	1.08539e-07	1.56714	0.257598	-2.96908e-07	6.37099e-07	6	tm_consults_total	beds_dens_10k	tm_consults_total	beds_dens_10k	levels	tm_consults_total|tm_consults_total_lag1|_t
beds_dens_10k	M2_levels_lag_trend	tm_consults_total_lag1	-8.52648e-08	1.34361e-07	-0.634594	0.590602	-6.63374e-07	4.92844e-07	6	tm_consults_total	beds_dens_10k	tm_consults_total	beds_dens_10k	levels	tm_consults_total|tm_consults_total_lag1|_t
beds_dens_10k	M2_levels_lag_trend	_t	-0.840826	0.401129	-2.09615	0.171025	-2.56674	0.885091	6	tm_consults_total	beds_dens_10k	tm_consults_total	beds_dens_10k	levels	tm_consults_total|tm_consults_total_lag1|_t
d_beds_dens_10k	M3_deltas	const	-0.739102	0.450576	-1.64035	0.176276	-1.9901	0.511898	6	tm_consults_total	beds_dens_10k	d_tm_consults_total	d_beds_dens_10k	deltas	d_tm_consults_total
d_beds_dens_10k	M3_deltas	d_tm_consults_total	1.45455e-07	1.08e-07	1.3468	0.24929	-1.54402e-07	4.45312e-07	6	tm_consults_total	beds_dens_10k	d_tm_consults_total	d_beds_dens_10k	deltas	d_tm_consults_total
r_beds_dens_10k	M4_detrended	const	-2.00395e-14	0.225705	-8.87863e-14	1	-0.580193	0.580193	7	tm_consults_total	beds_dens_10k	r_tm_consults_total	r_beds_dens_10k	detrended	r_tm_consults_total
r_beds_dens_10k	M4_detrended	r_tm_consults_total	1.7974e-07	1.09916e-07	1.63525	0.162924	-1.02807e-07	4.62287e-07	7	tm_consults_total	beds_dens_10k	r_tm_consults_total	r_beds_dens_10k	detrended	r_tm_consults_total
hospital_org_per100k	M0_levels	const	3.51388	0.0332494	105.682	1.43839e-09	3.42841	3.59935	7	tm_consults_total	hospital_org_per100k	tm_consults_total	hospital_org_per100k	levels	tm_consults_total
hospital_org_per100k	M0_levels	tm_consults_total	-3.83505e-09	3.92046e-09	-0.978214	0.372894	-1.39129e-08	6.24281e-09	7	tm_consults_total	hospital_org_per100k	tm_consults_total	hospital_org_per100k	levels	tm_consults_total
hospital_org_per100k	M1_levels_trend	const	3.49997	0.0303049	115.492	3.37075e-08	3.41583	3.58411	7	tm_consults_total	hospital_org_per100k	tm_consults_total	hospital_org_per100k	levels	tm_consults_total|_t
hospital_org_per100k	M1_levels_trend	tm_consults_total	-1.56967e-08	8.16778e-09	-1.92178	0.127011	-3.8374e-08	6.98073e-09	7	tm_consults_total	hospital_org_per100k	tm_consults_total	hospital_org_per100k	levels	tm_consults_total|_t
hospital_org_per100k	M1_levels_trend	_t	0.0320051	0.0200095	1.5995	0.184959	-0.0235502	0.0875603	7	tm_consults_total	hospital_org_per100k	tm_consults_total	hospital_org_per100k	levels	tm_consults_total|_t
hospital_org_per100k	M2_levels_lag_trend	const	3.44817	0.0131258	262.702	1.44899e-05	3.39169	3.50464	6	tm_consults_total	hospital_org_per100k	tm_consults_total	hospital_org_per100k	levels	tm_consults_total|tm_consults_total_lag1|_t
hospital_org_per100k	M2_levels_lag_trend	tm_consults_total	-1.563e-08	2.62864e-09	-5.94605	0.0271381	-2.69402e-08	-4.31989e-09	6	tm_consults_total	hospital_org_per100k	tm_consults_total	hospital_org_per100k	levels	tm_consults_total|tm_consults_total_lag1|_t
hospital_org_per100k	M2_levels_lag_trend	tm_consults_total_lag1	3.26007e-09	3.25403e-09	1.00186	0.421936	-1.07409e-08	1.7261e-08	6	tm_consults_total	hospital_org_per100k	tm_consults_total	hospital_org_per100k	levels	tm_consults_total|tm_consults_total_lag1|_t
hospital_org_per100k	M2_levels_lag_trend	_t	0.0386313	0.00971474	3.97657	0.0578095	-0.00316784	0.0804304	6	tm_consults_total	hospital_org_per100k	tm_consults_total	hospital_org_per100k	levels	tm_consults_total|tm_consults_total_lag1|_t
d_hospital_org_per100k	M3_deltas	const	0.0116976	0.0300634	0.389096	0.71703	-0.0717719	0.095167	6	tm_consults_total	hospital_org_per100k	d_tm_consults_total	d_hospital_org_per100k	deltas	d_tm_consults_total
d_hospital_org_per100k	M3_deltas	d_tm_consults_total	-1.1249e-08	7.20602e-09	-1.56105	0.193534	-3.12561e-08	8.75815e-09	6	tm_consults_total	hospital_org_per100k	d_tm_consults_total	d_hospital_org_per100k	deltas	d_tm_consults_total
r_hospital_org_per100k	M4_detrended	const	-1.48145e-15	0.0150014	-9.87547e-14	1	-0.0385622	0.0385622	7	tm_consults_total	hospital_org_per100k	r_tm_consults_total	r_hospital_org_per100k	detrended	r_tm_consults_total
r_hospital_org_per100k	M4_detrended	r_tm_consults_total	-1.56967e-08	7.30548e-09	-2.14861	0.0843928	-3.4476e-08	3.08268e-09	7	tm_consults_total	hospital_org_per100k	r_tm_consults_total	r_hospital_org_per100k	detrended	r_tm_consults_total
birth_rate_per1000	M0_levels	const	10.5382	0.380018	27.7309	1.00587e-05	9.48313	11.5933	6	tm_consults_total	birth_rate_per1000	tm_consults_total	birth_rate_per1000	levels	tm_consults_total
birth_rate_per1000	M0_levels	tm_consults_total	-1.72462e-07	5.8949e-08	-2.92562	0.0430013	-3.36131e-07	-8.79379e-09	6	tm_consults_total	birth_rate_per1000	tm_consults_total	birth_rate_per1000	levels	tm_consults_total
birth_rate_per1000	M1_levels_trend	const	10.6373	0.151311	70.3008	6.34269e-06	10.1558	11.1188	6	tm_consults_total	birth_rate_per1000	tm_consults_total	birth_rate_per1000	levels	tm_consults_total|_t
birth_rate_per1000	M1_levels_trend	tm_consults_total	1.30099e-08	4.53308e-08	0.286999	0.792794	-1.31253e-07	1.57273e-07	6	tm_consults_total	birth_rate_per1000	tm_consults_total	birth_rate_per1000	levels	tm_consults_total|_t
birth_rate_per1000	M1_levels_trend	_t	-0.441678	0.0926705	-4.76611	0.0175429	-0.736597	-0.146759	6	tm_consults_total	birth_rate_per1000	tm_consults_total	birth_rate_per1000	levels	tm_consults_total|_t
birth_rate_per1000	M2_levels_lag_trend	const	10.3847	0.180485	57.5377	0.0110633	8.0914	12.678	5	tm_consults_total	birth_rate_per1000	tm_consults_total	birth_rate_per1000	levels	tm_consults_total|tm_consults_total_lag1|_t
birth_rate_per1000	M2_levels_lag_trend	tm_consults_total	2.81505e-08	3.37329e-08	0.83451	0.557274	-4.00467e-07	4.56768e-07	5	tm_consults_total	birth_rate_per1000	tm_consults_total	birth_rate_per1000	levels	tm_consults_total|tm_consults_total_lag1|_t
birth_rate_per1000	M2_levels_lag_trend	tm_consults_total_lag1	3.18613e-09	3.91873e-08	0.0813053	0.948353	-4.94735e-07	5.01108e-07	5	tm_consults_total	birth_rate_per1000	tm_consults_total	birth_rate_per1000	levels	tm_consults_total|tm_consults_total_lag1|_t
birth_rate_per1000	M2_levels_lag_trend	_t	-0.409147	0.105701	-3.87078	0.160949	-1.75221	0.933915	5	tm_consults_total	birth_rate_per1000	tm_consults_total	birth_rate_per1000	levels	tm_consults_total|tm_consults_total_lag1|_t
d_birth_rate_per1000	M3_deltas	const	-0.51419	0.144	-3.57075	0.0375319	-0.972464	-0.0559165	5	tm_consults_total	birth_rate_per1000	d_tm_consults_total	d_birth_rate_per1000	deltas	d_tm_consults_total
d_birth_rate_per1000	M3_deltas	d_tm_consults_total	4.623e-08	4.85294e-08	0.952619	0.411062	-1.08212e-07	2.00672e-07	5	tm_consults_total	birth_rate_per1000	d_tm_consults_total	d_birth_rate_per1000	deltas	d_tm_consults_total
r_birth_rate_per1000	M4_detrended	const	0.00423877	0.0718429	0.0590006	0.955782	-0.195229	0.203707	6	tm_consults_total	birth_rate_per1000	r_tm_consults_total	r_birth_rate_per1000	detrended	r_tm_consults_total
r_birth_rate_per1000	M4_detrended	r_tm_consults_total	1.08384e-08	3.59139e-08	0.301788	0.777853	-8.88746e-08	1.10551e-07	6	tm_consults_total	birth_rate_per1000	r_tm_consults_total	r_birth_rate_per1000	detrended	r_tm_consults_total
death_rate_per1000	M0_levels	const	12.0768	1.26796	9.52458	0.000678434	8.5564	15.5973	6	tm_consults_total	death_rate_per1000	tm_consults_total	death_rate_per1000	levels	tm_consults_total
death_rate_per1000	M0_levels	tm_consults_total	2.50243e-07	1.96689e-07	1.27228	0.272203	-2.95852e-07	7.96338e-07	6	tm_consults_total	death_rate_per1000	tm_consults_total	death_rate_per1000	levels	tm_consults_total
death_rate_per1000	M1_levels_trend	const	12.3807	0.74421	16.636	0.000472826	10.0123	14.7491	6	tm_consults_total	death_rate_per1000	tm_consults_total	death_rate_per1000	levels	tm_consults_total|_t
death_rate_per1000	M1_levels_trend	tm_consults_total	8.19142e-07	2.22956e-07	3.67402	0.0349023	1.09598e-07	1.52869e-06	6	tm_consults_total	death_rate_per1000	tm_consults_total	death_rate_per1000	levels	tm_consults_total|_t
death_rate_per1000	M1_levels_trend	_t	-1.35476	0.455792	-2.97232	0.0589584	-2.80529	0.0957737	6	tm_consults_total	death_rate_per1000	tm_consults_total	death_rate_per1000	levels	tm_consults_total|_t
death_rate_per1000	M2_levels_lag_trend	const	13.4748	1.36804	9.84969	0.0644128	-3.90784	30.8575	5	tm_consults_total	death_rate_per1000	tm_consults_total	death_rate_per1000	levels	tm_consults_total|tm_consults_total_lag1|_t
death_rate_per1000	M2_levels_lag_trend	tm_consults_total	7.52304e-07	2.5569e-07	2.94225	0.208574	-2.49654e-06	4.00115e-06	5	tm_consults_total	death_rate_per1000	tm_consults_total	death_rate_per1000	levels	tm_consults_total|tm_consults_total_lag1|_t
death_rate_per1000	M2_levels_lag_trend	tm_consults_total_lag1	3.31536e-07	2.97033e-07	1.11616	0.46509	-3.44263e-06	4.1057e-06	5	tm_consults_total	death_rate_per1000	tm_consults_total	death_rate_per1000	levels	tm_consults_total|tm_consults_total_lag1|_t
death_rate_per1000	M2_levels_lag_trend	_t	-2.09271	0.801199	-2.61197	0.232772	-12.2729	8.08748	5	tm_consults_total	death_rate_per1000	tm_consults_total	death_rate_per1000	levels	tm_consults_total|tm_consults_total_lag1|_t
d_death_rate_per1000	M3_deltas	const	-1.11969	0.917919	-1.21981	0.309684	-4.04092	1.80154	5	tm_consults_total	death_rate_per1000	d_tm_consults_total	d_death_rate_per1000	deltas	d_tm_consults_total
d_death_rate_per1000	M3_deltas	d_tm_consults_total	6.79456e-07	3.09346e-07	2.19642	0.115558	-3.05023e-07	1.66393e-06	5	tm_consults_total	death_rate_per1000	d_tm_consults_total	d_death_rate_per1000	deltas	d_tm_consults_total
r_death_rate_per1000	M4_detrended	const	0.266886	0.466508	0.572093	0.597876	-1.02835	1.56212	6	tm_consults_total	death_rate_per1000	r_tm_consults_total	r_death_rate_per1000	detrended	r_tm_consults_total
r_death_rate_per1000	M4_detrended	r_tm_consults_total	6.82419e-07	2.33205e-07	2.92626	0.042974	3.49372e-08	1.3299e-06	6	tm_consults_total	death_rate_per1000	r_tm_consults_total	r_death_rate_per1000	detrended	r_tm_consults_total
natural_increase_per1000	M0_levels	const	-1.53861	0.982112	-1.56663	0.192264	-4.26539	1.18817	6	tm_consults_total	natural_increase_per1000	tm_consults_total	natural_increase_per1000	levels	tm_consults_total
natural_increase_per1000	M0_levels	tm_consults_total	-4.22706e-07	1.52347e-07	-2.77463	0.050093	-8.45688e-07	2.76588e-10	6	tm_consults_total	natural_increase_per1000	tm_consults_total	natural_increase_per1000	levels	tm_consults_total
natural_increase_per1000	M1_levels_trend	const	-1.74341	0.754918	-2.30941	0.104087	-4.1459	0.659071	6	tm_consults_total	natural_increase_per1000	tm_consults_total	natural_increase_per1000	levels	tm_consults_total|_t
natural_increase_per1000	M1_levels_trend	tm_consults_total	-8.06132e-07	2.26163e-07	-3.56438	0.0377024	-1.52588e-06	-8.638e-08	6	tm_consults_total	natural_increase_per1000	tm_consults_total	natural_increase_per1000	levels	tm_consults_total|_t
natural_increase_per1000	M1_levels_trend	_t	0.913081	0.462349	1.97487	0.142768	-0.558321	2.38448	6	tm_consults_total	natural_increase_per1000	tm_consults_total	natural_increase_per1000	levels	tm_consults_total|_t
natural_increase_per1000	M2_levels_lag_trend	const	-3.09013	1.18756	-2.60209	0.233579	-18.1795	11.9992	5	tm_consults_total	natural_increase_per1000	tm_consults_total	natural_increase_per1000	levels	tm_consults_total|tm_consults_total_lag1|_t
natural_increase_per1000	M2_levels_lag_trend	tm_consults_total	-7.24154e-07	2.21957e-07	-3.26259	0.18934	-3.54439e-06	2.09608e-06	5	tm_consults_total	natural_increase_per1000	tm_consults_total	natural_increase_per1000	levels	tm_consults_total|tm_consults_total_lag1|_t
natural_increase_per1000	M2_levels_lag_trend	tm_consults_total_lag1	-3.2835e-07	2.57846e-07	-1.27344	0.423797	-3.60459e-06	2.94789e-06	5	tm_consults_total	natural_increase_per1000	tm_consults_total	natural_increase_per1000	levels	tm_consults_total|tm_consults_total_lag1|_t
natural_increase_per1000	M2_levels_lag_trend	_t	1.68356	0.695497	2.42066	0.2494	-7.15357	10.5207	5	tm_consults_total	natural_increase_per1000	tm_consults_total	natural_increase_per1000	levels	tm_consults_total|tm_consults_total_lag1|_t
d_natural_increase_per1000	M3_deltas	const	0.605499	0.89618	0.675644	0.547685	-2.24654	3.45754	5	tm_consults_total	natural_increase_per1000	d_tm_consults_total	d_natural_increase_per1000	deltas	d_tm_consults_total
d_natural_increase_per1000	M3_deltas	d_tm_consults_total	-6.33225e-07	3.0202e-07	-2.09663	0.126972	-1.59439e-06	3.27937e-07	5	tm_consults_total	natural_increase_per1000	d_tm_consults_total	d_natural_increase_per1000	deltas	d_tm_consults_total
r_natural_increase_per1000	M4_detrended	const	-0.262647	0.467216	-0.562154	0.604019	-1.55985	1.03455	6	tm_consults_total	natural_increase_per1000	r_tm_consults_total	r_natural_increase_per1000	detrended	r_tm_consults_total
r_natural_increase_per1000	M4_detrended	r_tm_consults_total	-6.71581e-07	2.33559e-07	-2.87542	0.045221	-1.32004e-06	-2.31168e-08	6	tm_consults_total	natural_increase_per1000	r_tm_consults_total	r_natural_increase_per1000	detrended	r_tm_consults_total
morbidity_per1000	M0_levels	const	0.784556	0.0305396	25.6898	1.66907e-06	0.706051	0.86306	7	tm_consults_total	morbidity_per1000	tm_consults_total	morbidity_per1000	levels	tm_consults_total
morbidity_per1000	M0_levels	tm_consults_total	4.00904e-09	3.60094e-09	1.11333	0.316205	-5.24747e-09	1.32655e-08	7	tm_consults_total	morbidity_per1000	tm_consults_total	morbidity_per1000	levels	tm_consults_total
morbidity_per1000	M1_levels_trend	const	0.774471	0.0310042	24.9796	1.52471e-05	0.688389	0.860552	7	tm_consults_total	morbidity_per1000	tm_consults_total	morbidity_per1000	levels	tm_consults_total|_t
morbidity_per1000	M1_levels_trend	tm_consults_total	-4.59522e-09	8.35625e-09	-0.549915	0.61164	-2.77959e-08	1.86054e-08	7	tm_consults_total	morbidity_per1000	tm_consults_total	morbidity_per1000	levels	tm_consults_total|_t
morbidity_per1000	M1_levels_trend	_t	0.0232161	0.0204712	1.13409	0.320116	-0.0336211	0.0800532	7	tm_consults_total	morbidity_per1000	tm_consults_total	morbidity_per1000	levels	tm_consults_total|_t
morbidity_per1000	M2_levels_lag_trend	const	0.78522	0.0147378	53.2792	0.000352092	0.721808	0.848631	6	tm_consults_total	morbidity_per1000	tm_consults_total	morbidity_per1000	levels	tm_consults_total|tm_consults_total_lag1|_t
morbidity_per1000	M2_levels_lag_trend	tm_consults_total	-7.63518e-10	2.95148e-09	-0.25869	0.820064	-1.34627e-08	1.19357e-08	6	tm_consults_total	morbidity_per1000	tm_consults_total	morbidity_per1000	levels	tm_consults_total|tm_consults_total_lag1|_t
morbidity_per1000	M2_levels_lag_trend	tm_consults_total_lag1	2.0603e-08	3.65367e-09	5.639	0.0300385	4.88256e-09	3.63235e-08	6	tm_consults_total	morbidity_per1000	tm_consults_total	morbidity_per1000	levels	tm_consults_total|tm_consults_total_lag1|_t
morbidity_per1000	M2_levels_lag_trend	_t	-0.0207276	0.0109079	-1.90025	0.197782	-0.0676604	0.0262051	6	tm_consults_total	morbidity_per1000	tm_consults_total	morbidity_per1000	levels	tm_consults_total|tm_consults_total_lag1|_t
d_morbidity_per1000	M3_deltas	const	0.0143962	0.0317852	0.45292	0.674086	-0.0738536	0.102646	6	tm_consults_total	morbidity_per1000	d_tm_consults_total	d_morbidity_per1000	deltas	d_tm_consults_total
d_morbidity_per1000	M3_deltas	d_tm_consults_total	-2.71399e-09	7.61871e-09	-0.356226	0.739666	-2.38669e-08	1.84389e-08	6	tm_consults_total	morbidity_per1000	d_tm_consults_total	d_morbidity_per1000	deltas	d_tm_consults_total
r_morbidity_per1000	M4_detrended	const	-2.14238e-16	0.0153475	-1.39592e-14	1	-0.039452	0.039452	7	tm_consults_total	morbidity_per1000	r_tm_consults_total	r_morbidity_per1000	detrended	r_tm_consults_total
r_morbidity_per1000	M4_detrended	r_tm_consults_total	-4.59522e-09	7.47406e-09	-0.614823	0.565571	-2.38079e-08	1.46174e-08	7	tm_consults_total	morbidity_per1000	r_tm_consults_total	r_morbidity_per1000	detrended	r_tm_consults_total
primary_disability_per100k	M0_levels	const	431.603	40.0187	10.785	0.000419158	320.493	542.713	6	tm_consults_total	primary_disability_per100k	tm_consults_total	primary_disability_per100k	levels	tm_consults_total
primary_disability_per100k	M0_levels	tm_consults_total	-3.13919e-06	6.20777e-06	-0.505687	0.639671	-2.03747e-05	1.40963e-05	6	tm_consults_total	primary_disability_per100k	tm_consults_total	primary_disability_per100k	levels	tm_consults_total
primary_disability_per100k	M1_levels_trend	const	422.912	29.0201	14.5731	0.000700657	330.557	515.266	6	tm_consults_total	primary_disability_per100k	tm_consults_total	primary_disability_per100k	levels	tm_consults_total|_t
primary_disability_per100k	M1_levels_trend	tm_consults_total	-1.94104e-05	8.69403e-06	-2.23262	0.111725	-4.70787e-05	8.25786e-06	6	tm_consults_total	primary_disability_per100k	tm_consults_total	primary_disability_per100k	levels	tm_consults_total|_t
primary_disability_per100k	M1_levels_trend	_t	38.7479	17.7734	2.18011	0.117337	-17.8149	95.3107	6	tm_consults_total	primary_disability_per100k	tm_consults_total	primary_disability_per100k	levels	tm_consults_total|_t
primary_disability_per100k	M2_levels_lag_trend	const	372.184	43.7097	8.51489	0.0744245	-183.201	927.568	5	tm_consults_total	primary_disability_per100k	tm_consults_total	primary_disability_per100k	levels	tm_consults_total|tm_consults_total_lag1|_t
primary_disability_per100k	M2_levels_lag_trend	tm_consults_total	-1.63183e-05	8.16942e-06	-1.99748	0.295488	-0.000120121	8.74841e-05	5	tm_consults_total	primary_disability_per100k	tm_consults_total	primary_disability_per100k	levels	tm_consults_total|tm_consults_total_lag1|_t
primary_disability_per100k	M2_levels_lag_trend	tm_consults_total_lag1	-1.35203e-05	9.49036e-06	-1.42463	0.389627	-0.000134107	0.000107066	5	tm_consults_total	primary_disability_per100k	tm_consults_total	primary_disability_per100k	levels	tm_consults_total|tm_consults_total_lag1|_t
primary_disability_per100k	M2_levels_lag_trend	_t	69.762	25.5987	2.72522	0.223892	-255.5	395.024	5	tm_consults_total	primary_disability_per100k	tm_consults_total	primary_disability_per100k	levels	tm_consults_total|tm_consults_total_lag1|_t
d_primary_disability_per100k	M3_deltas	const	32.5276	29.7381	1.0938	0.354004	-62.1124	127.168	5	tm_consults_total	primary_disability_per100k	d_tm_consults_total	d_primary_disability_per100k	deltas	d_tm_consults_total
d_primary_disability_per100k	M3_deltas	d_tm_consults_total	-1.28545e-05	1.0022e-05	-1.28262	0.289745	-4.4749e-05	1.904e-05	5	tm_consults_total	primary_disability_per100k	d_tm_consults_total	d_primary_disability_per100k	deltas	d_tm_consults_total
r_primary_disability_per100k	M4_detrended	const	-6.32415	15.5371	-0.407036	0.704821	-49.462	36.8137	6	tm_consults_total	primary_disability_per100k	r_tm_consults_total	r_primary_disability_per100k	detrended	r_tm_consults_total
r_primary_disability_per100k	M4_detrended	r_tm_consults_total	-1.61706e-05	7.76692e-06	-2.08199	0.105785	-3.77351e-05	5.39378e-06	6	tm_consults_total	primary_disability_per100k	r_tm_consults_total	r_primary_disability_per100k	detrended	r_tm_consults_total
ln_grp_pc	M0_levels	const	-5.50373	0.137362	-40.0674	2.31838e-06	-5.8851	-5.12235	6	tm_consults_total	ln_grp_pc	tm_consults_total	ln_grp_pc	levels	tm_consults_total
ln_grp_pc	M0_levels	tm_consults_total	4.67295e-08	2.13077e-08	2.19308	0.093371	-1.24303e-08	1.05889e-07	6	tm_consults_total	ln_grp_pc	tm_consults_total	ln_grp_pc	levels	tm_consults_total
ln_grp_pc	M1_levels_trend	const	-5.53954	0.0546314	-101.398	2.11458e-06	-5.7134	-5.36568	6	tm_consults_total	ln_grp_pc	tm_consults_total	ln_grp_pc	levels	tm_consults_total|_t
ln_grp_pc	M1_levels_trend	tm_consults_total	-2.03214e-08	1.63668e-08	-1.24162	0.302605	-7.2408e-08	3.17652e-08	6	tm_consults_total	ln_grp_pc	tm_consults_total	ln_grp_pc	levels	tm_consults_total|_t
ln_grp_pc	M1_levels_trend	_t	0.159673	0.033459	4.7722	0.0174822	0.0531916	0.266155	6	tm_consults_total	ln_grp_pc	tm_consults_total	ln_grp_pc	levels	tm_consults_total|_t
ln_grp_pc	M2_levels_lag_trend	const	-5.5617	0.0410945	-135.339	0.0047038	-6.08385	-5.03954	5	tm_consults_total	ln_grp_pc	tm_consults_total	ln_grp_pc	levels	tm_consults_total|tm_consults_total_lag1|_t
ln_grp_pc	M2_levels_lag_trend	tm_consults_total	-1.90773e-08	7.68064e-09	-2.48381	0.243667	-1.16669e-07	7.85145e-08	5	tm_consults_total	ln_grp_pc	tm_consults_total	ln_grp_pc	levels	tm_consults_total|tm_consults_total_lag1|_t
ln_grp_pc	M2_levels_lag_trend	tm_consults_total_lag1	2.31473e-08	8.92254e-09	2.59425	0.234223	-9.02243e-08	1.36519e-07	5	tm_consults_total	ln_grp_pc	tm_consults_total	ln_grp_pc	levels	tm_consults_total|tm_consults_total_lag1|_t
ln_grp_pc	M2_levels_lag_trend	_t	0.12299	0.0240671	5.11027	0.123022	-0.182812	0.428791	5	tm_consults_total	ln_grp_pc	tm_consults_total	ln_grp_pc	levels	tm_consults_total|tm_consults_total_lag1|_t
d_ln_grp_pc	M3_deltas	const	0.141836	0.054168	2.61844	0.0791078	-0.0305512	0.314222	5	tm_consults_total	ln_grp_pc	d_tm_consults_total	d_ln_grp_pc	deltas	d_tm_consults_total
d_ln_grp_pc	M3_deltas	d_tm_consults_total	-1.72002e-08	1.82551e-08	-0.942214	0.415593	-7.5296e-08	4.08956e-08	5	tm_consults_total	ln_grp_pc	d_tm_consults_total	d_ln_grp_pc	deltas	d_tm_consults_total
r_ln_grp_pc	M4_detrended	const	-0.00662096	0.0269669	-0.245521	0.818135	-0.0814932	0.0682513	6	tm_consults_total	ln_grp_pc	r_tm_consults_total	r_ln_grp_pc	detrended	r_tm_consults_total
r_ln_grp_pc	M4_detrended	r_tm_consults_total	-1.69296e-08	1.34806e-08	-1.25584	0.277524	-5.43578e-08	2.04987e-08	6	tm_consults_total	ln_grp_pc	r_tm_consults_total	r_ln_grp_pc	detrended	r_tm_consults_total
dii	M0_levels	const	-0.999591	0.157466	-6.348	0.00143241	-1.40437	-0.594813	7	tm_consults_total	dii	tm_consults_total	dii	levels	tm_consults_total
dii	M0_levels	tm_consults_total	1.50647e-07	1.85669e-08	8.11377	0.000461303	1.0292e-07	1.98375e-07	7	tm_consults_total	dii	tm_consults_total	dii	levels	tm_consults_total
dii	M1_levels_trend	const	-1.08098	0.116805	-9.25457	0.000757975	-1.40528	-0.756677	7	tm_consults_total	dii	tm_consults_total	dii	levels	tm_consults_total|_t
dii	M1_levels_trend	tm_consults_total	8.121e-08	3.14812e-08	2.57963	0.0613513	-6.19596e-09	1.68616e-07	7	tm_consults_total	dii	tm_consults_total	dii	levels	tm_consults_total|_t
dii	M1_levels_trend	_t	0.187356	0.077123	2.42931	0.0720343	-0.0267718	0.401484	7	tm_consults_total	dii	tm_consults_total	dii	levels	tm_consults_total|_t
dii	M2_levels_lag_trend	const	-1.08738	0.216461	-5.02343	0.0374176	-2.01873	-0.156021	6	tm_consults_total	dii	tm_consults_total	dii	levels	tm_consults_total|tm_consults_total_lag1|_t
dii	M2_levels_lag_trend	tm_consults_total	7.65302e-08	4.33497e-08	1.76542	0.219537	-1.09988e-07	2.63049e-07	6	tm_consults_total	dii	tm_consults_total	dii	levels	tm_consults_total|tm_consults_total_lag1|_t
dii	M2_levels_lag_trend	tm_consults_total_lag1	-2.55385e-08	5.3663e-08	-0.475906	0.681059	-2.56432e-07	2.05355e-07	6	tm_consults_total	dii	tm_consults_total	dii	levels	tm_consults_total|tm_consults_total_lag1|_t
dii	M2_levels_lag_trend	_t	0.240069	0.160208	1.49848	0.272741	-0.449252	0.92939	6	tm_consults_total	dii	tm_consults_total	dii	levels	tm_consults_total|tm_consults_total_lag1|_t
d_dii	M3_deltas	const	0.230489	0.132064	1.74528	0.155873	-0.136179	0.597157	6	tm_consults_total	dii	d_tm_consults_total	d_dii	deltas	d_tm_consults_total
d_dii	M3_deltas	d_tm_consults_total	7.67702e-08	3.16549e-08	2.42522	0.0723532	-1.11178e-08	1.64658e-07	6	tm_consults_total	dii	d_tm_consults_total	d_dii	deltas	d_tm_consults_total
r_dii	M4_detrended	const	6.93889e-17	0.05782	1.20008e-15	1	-0.148631	0.148631	7	tm_consults_total	dii	r_tm_consults_total	r_dii	detrended	r_tm_consults_total
r_dii	M4_detrended	r_tm_consults_total	8.121e-08	2.81577e-08	2.88411	0.0344223	8.82836e-09	1.53592e-07	7	tm_consults_total	dii	r_tm_consults_total	r_dii	detrended	r_tm_consults_total
visit_per1000	M0_levels	const	9473.76	453.445	20.8929	4.65277e-06	8308.14	10639.4	7	tm_consults_total_per1000	visit_per1000	tm_consults_total_per1000	visit_per1000	levels	tm_consults_total_per1000
visit_per1000	M0_levels	tm_consults_total_per1000	4.7972	7.83472	0.612301	0.567111	-15.3426	24.937	7	tm_consults_total_per1000	visit_per1000	tm_consults_total_per1000	visit_per1000	levels	tm_consults_total_per1000
visit_per1000	M1_levels_trend	const	9288.67	425.452	21.8325	2.60429e-05	8107.43	10469.9	7	tm_consults_total_per1000	visit_per1000	tm_consults_total_per1000	visit_per1000	levels	tm_consults_total_per1000|_t
visit_per1000	M1_levels_trend	tm_consults_total_per1000	-18.0149	16.8747	-1.06757	0.345863	-64.8664	28.8367	7	tm_consults_total_per1000	visit_per1000	tm_consults_total_per1000	visit_per1000	levels	tm_consults_total_per1000|_t
visit_per1000	M1_levels_trend	_t	420.492	282.776	1.48702	0.211216	-364.619	1205.6	7	tm_consults_total_per1000	visit_per1000	tm_consults_total_per1000	visit_per1000	levels	tm_consults_total_per1000|_t
visit_per1000	M2_levels_lag_trend	const	8926.57	684.374	13.0434	0.00582652	5981.95	11871.2	6	tm_consults_total_per1000	visit_per1000	tm_consults_total_per1000	visit_per1000	levels	tm_consults_total_per1000|tm_consults_total_per1000_lag1|_t
visit_per1000	M2_levels_lag_trend	tm_consults_total_per1000	-16.819	20.1592	-0.834309	0.491886	-103.557	69.9191	6	tm_consults_total_per1000	visit_per1000	tm_consults_total_per1000	visit_per1000	levels	tm_consults_total_per1000|tm_consults_total_per1000_lag1|_t
visit_per1000	M2_levels_lag_trend	tm_consults_total_per1000_lag1	10.1431	25.1598	0.403148	0.725853	-98.1106	118.397	6	tm_consults_total_per1000	visit_per1000	tm_consults_total_per1000	visit_per1000	levels	tm_consults_total_per1000|tm_consults_total_per1000_lag1|_t
visit_per1000	M2_levels_lag_trend	_t	375.735	512.804	0.732706	0.539975	-1830.68	2582.15	6	tm_consults_total_per1000	visit_per1000	tm_consults_total_per1000	visit_per1000	levels	tm_consults_total_per1000|tm_consults_total_per1000_lag1|_t
d_visit_per1000	M3_deltas	const	404.564	477.03	0.84809	0.444156	-919.883	1729.01	6	tm_consults_total_per1000	visit_per1000	d_tm_consults_total_per1000	d_visit_per1000	deltas	d_tm_consults_total_per1000
d_visit_per1000	M3_deltas	d_tm_consults_total_per1000	-16.8214	16.7658	-1.00332	0.372479	-63.3706	29.7278	6	tm_consults_total_per1000	visit_per1000	d_tm_consults_total_per1000	d_visit_per1000	deltas	d_tm_consults_total_per1000
r_visit_per1000	M4_detrended	const	-3.38929e-12	210.718	-1.60845e-14	1	-541.668	541.668	7	tm_consults_total_per1000	visit_per1000	r_tm_consults_total_per1000	r_visit_per1000	detrended	r_tm_consults_total_per1000
r_visit_per1000	M4_detrended	r_tm_consults_total_per1000	-18.0149	15.0932	-1.19358	0.286181	-56.8131	20.7833	7	tm_consults_total_per1000	visit_per1000	r_tm_consults_total_per1000	r_visit_per1000	detrended	r_tm_consults_total_per1000
phys_dens_10k	M0_levels	const	48.317	0.597189	80.9074	5.46579e-09	46.7819	49.8521	7	tm_consults_total_per1000	phys_dens_10k	tm_consults_total_per1000	phys_dens_10k	levels	tm_consults_total_per1000
phys_dens_10k	M0_levels	tm_consults_total_per1000	0.0360778	0.0103184	3.49647	0.0173499	0.00955364	0.062602	7	tm_consults_total_per1000	phys_dens_10k	tm_consults_total_per1000	phys_dens_10k	levels	tm_consults_total_per1000
phys_dens_10k	M1_levels_trend	const	47.9895	0.417458	114.957	3.43398e-08	46.8305	49.1485	7	tm_consults_total_per1000	phys_dens_10k	tm_consults_total_per1000	phys_dens_10k	levels	tm_consults_total_per1000|_t
phys_dens_10k	M1_levels_trend	tm_consults_total_per1000	-0.00428424	0.0165576	-0.258748	0.808599	-0.0502555	0.041687	7	tm_consults_total_per1000	phys_dens_10k	tm_consults_total_per1000	phys_dens_10k	levels	tm_consults_total_per1000|_t
phys_dens_10k	M1_levels_trend	_t	0.743989	0.277462	2.6814	0.0551481	-0.0263703	1.51435	7	tm_consults_total_per1000	phys_dens_10k	tm_consults_total_per1000	phys_dens_10k	levels	tm_consults_total_per1000|_t
phys_dens_10k	M2_levels_lag_trend	const	48.3426	0.735241	65.7508	0.000231232	45.1791	51.5061	6	tm_consults_total_per1000	phys_dens_10k	tm_consults_total_per1000	phys_dens_10k	levels	tm_consults_total_per1000|tm_consults_total_per1000_lag1|_t
phys_dens_10k	M2_levels_lag_trend	tm_consults_total_per1000	-0.00244041	0.0216576	-0.112682	0.920574	-0.0956254	0.0907446	6	tm_consults_total_per1000	phys_dens_10k	tm_consults_total_per1000	phys_dens_10k	levels	tm_consults_total_per1000|tm_consults_total_per1000_lag1|_t
phys_dens_10k	M2_levels_lag_trend	tm_consults_total_per1000_lag1	0.00662078	0.0270298	0.244944	0.829339	-0.109679	0.122921	6	tm_consults_total_per1000	phys_dens_10k	tm_consults_total_per1000	phys_dens_10k	levels	tm_consults_total_per1000|tm_consults_total_per1000_lag1|_t
phys_dens_10k	M2_levels_lag_trend	_t	0.562177	0.550918	1.02044	0.414864	-1.80823	2.93259	6	tm_consults_total_per1000	phys_dens_10k	tm_consults_total_per1000	phys_dens_10k	levels	tm_consults_total_per1000|tm_consults_total_per1000_lag1|_t
d_phys_dens_10k	M3_deltas	const	0.722442	0.423353	1.70648	0.163112	-0.452973	1.89786	6	tm_consults_total_per1000	phys_dens_10k	d_tm_consults_total_per1000	d_phys_dens_10k	deltas	d_tm_consults_total_per1000
d_phys_dens_10k	M3_deltas	d_tm_consults_total_per1000	-0.00590827	0.0148792	-0.397082	0.711583	-0.0472196	0.0354031	6	tm_consults_total_per1000	phys_dens_10k	d_tm_consults_total_per1000	d_phys_dens_10k	deltas	d_tm_consults_total_per1000
r_phys_dens_10k	M4_detrended	const	-1.42178e-14	0.206759	-6.87651e-14	1	-0.53149	0.53149	7	tm_consults_total_per1000	phys_dens_10k	r_tm_consults_total_per1000	r_phys_dens_10k	detrended	r_tm_consults_total_per1000
r_phys_dens_10k	M4_detrended	r_tm_consults_total_per1000	-0.00428424	0.0148096	-0.289289	0.783972	-0.0423534	0.0337849	7	tm_consults_total_per1000	phys_dens_10k	r_tm_consults_total_per1000	r_phys_dens_10k	detrended	r_tm_consults_total_per1000
nurse_dens_10k	M0_levels	const	101.251	0.682406	148.373	2.63822e-10	99.4968	103.005	7	tm_consults_total_per1000	nurse_dens_10k	tm_consults_total_per1000	nurse_dens_10k	levels	tm_consults_total_per1000
nurse_dens_10k	M0_levels	tm_consults_total_per1000	-0.0423616	0.0117908	-3.59278	0.0156621	-0.0726707	-0.0120525	7	tm_consults_total_per1000	nurse_dens_10k	tm_consults_total_per1000	nurse_dens_10k	levels	tm_consults_total_per1000
nurse_dens_10k	M1_levels_trend	const	101.624	0.480299	211.584	2.99332e-09	100.29	102.957	7	tm_consults_total_per1000	nurse_dens_10k	tm_consults_total_per1000	nurse_dens_10k	levels	tm_consults_total_per1000|_t
nurse_dens_10k	M1_levels_trend	tm_consults_total_per1000	0.00358318	0.0190501	0.188093	0.859961	-0.0493083	0.0564746	7	tm_consults_total_per1000	nurse_dens_10k	tm_consults_total_per1000	nurse_dens_10k	levels	tm_consults_total_per1000|_t
nurse_dens_10k	M1_levels_trend	_t	-0.846894	0.31923	-2.65293	0.0568078	-1.73322	0.0394298	7	tm_consults_total_per1000	nurse_dens_10k	tm_consults_total_per1000	nurse_dens_10k	levels	tm_consults_total_per1000|_t
nurse_dens_10k	M2_levels_lag_trend	const	102.244	0.648883	157.569	4.02746e-05	99.4521	105.036	6	tm_consults_total_per1000	nurse_dens_10k	tm_consults_total_per1000	nurse_dens_10k	levels	tm_consults_total_per1000|tm_consults_total_per1000_lag1|_t
nurse_dens_10k	M2_levels_lag_trend	tm_consults_total_per1000	0.0039214	0.0191138	0.205161	0.856432	-0.0783186	0.0861614	6	tm_consults_total_per1000	nurse_dens_10k	tm_consults_total_per1000	nurse_dens_10k	levels	tm_consults_total_per1000|tm_consults_total_per1000_lag1|_t
nurse_dens_10k	M2_levels_lag_trend	tm_consults_total_per1000_lag1	-0.00428179	0.023855	-0.179492	0.87409	-0.106922	0.0983579	6	tm_consults_total_per1000	nurse_dens_10k	tm_consults_total_per1000	nurse_dens_10k	levels	tm_consults_total_per1000|tm_consults_total_per1000_lag1|_t
nurse_dens_10k	M2_levels_lag_trend	_t	-0.948989	0.48621	-1.95181	0.190222	-3.04098	1.143	6	tm_consults_total_per1000	nurse_dens_10k	tm_consults_total_per1000	nurse_dens_10k	levels	tm_consults_total_per1000|tm_consults_total_per1000_lag1|_t
d_nurse_dens_10k	M3_deltas	const	-0.711796	0.466046	-1.52731	0.201397	-2.00575	0.582154	6	tm_consults_total_per1000	nurse_dens_10k	d_tm_consults_total_per1000	d_nurse_dens_10k	deltas	d_tm_consults_total_per1000
d_nurse_dens_10k	M3_deltas	d_tm_consults_total_per1000	-0.00288415	0.0163797	-0.17608	0.868786	-0.0483616	0.0425933	6	tm_consults_total_per1000	nurse_dens_10k	d_tm_consults_total_per1000	d_nurse_dens_10k	deltas	d_tm_consults_total_per1000
r_nurse_dens_10k	M4_detrended	const	-1.42247e-14	0.237883	-5.97972e-14	1	-0.611497	0.611497	7	tm_consults_total_per1000	nurse_dens_10k	r_tm_consults_total_per1000	r_nurse_dens_10k	detrended	r_tm_consults_total_per1000
r_nurse_dens_10k	M4_detrended	r_tm_consults_total_per1000	0.00358318	0.0170389	0.210294	0.841739	-0.0402167	0.047383	7	tm_consults_total_per1000	nurse_dens_10k	r_tm_consults_total_per1000	r_nurse_dens_10k	detrended	r_tm_consults_total_per1000
beds_dens_10k	M0_levels	const	79.6257	0.680518	117.007	8.64763e-10	77.8764	81.375	7	tm_consults_total_per1000	beds_dens_10k	tm_consults_total_per1000	beds_dens_10k	levels	tm_consults_total_per1000
beds_dens_10k	M0_levels	tm_consults_total_per1000	-0.0207834	0.0117581	-1.76758	0.137376	-0.0510087	0.00944184	7	tm_consults_total_per1000	beds_dens_10k	tm_consults_total_per1000	beds_dens_10k	levels	tm_consults_total_per1000
beds_dens_10k	M1_levels_trend	const	80.006	0.458846	174.363	6.48985e-09	78.7321	81.28	7	tm_consults_total_per1000	beds_dens_10k	tm_consults_total_per1000	beds_dens_10k	levels	tm_consults_total_per1000|_t
beds_dens_10k	M1_levels_trend	tm_consults_total_per1000	0.0260931	0.0181992	1.43375	0.224944	-0.024436	0.0766221	7	tm_consults_total_per1000	beds_dens_10k	tm_consults_total_per1000	beds_dens_10k	levels	tm_consults_total_per1000|_t
beds_dens_10k	M1_levels_trend	_t	-0.864068	0.304971	-2.83328	0.0471879	-1.7108	-0.0173326	7	tm_consults_total_per1000	beds_dens_10k	tm_consults_total_per1000	beds_dens_10k	levels	tm_consults_total_per1000|_t
beds_dens_10k	M2_levels_lag_trend	const	80.5781	0.547192	147.257	4.61122e-05	78.2237	82.9325	6	tm_consults_total_per1000	beds_dens_10k	tm_consults_total_per1000	beds_dens_10k	levels	tm_consults_total_per1000|tm_consults_total_per1000_lag1|_t
beds_dens_10k	M2_levels_lag_trend	tm_consults_total_per1000	0.0248137	0.0161183	1.53947	0.263568	-0.0445379	0.0941653	6	tm_consults_total_per1000	beds_dens_10k	tm_consults_total_per1000	beds_dens_10k	levels	tm_consults_total_per1000|tm_consults_total_per1000_lag1|_t
beds_dens_10k	M2_levels_lag_trend	tm_consults_total_per1000_lag1	-0.0126787	0.0201165	-0.630262	0.592933	-0.0992331	0.0738757	6	tm_consults_total_per1000	beds_dens_10k	tm_consults_total_per1000	beds_dens_10k	levels	tm_consults_total_per1000|tm_consults_total_per1000_lag1|_t
beds_dens_10k	M2_levels_lag_trend	_t	-0.839041	0.410013	-2.04638	0.177336	-2.60318	0.925102	6	tm_consults_total_per1000	beds_dens_10k	tm_consults_total_per1000	beds_dens_10k	levels	tm_consults_total_per1000|tm_consults_total_per1000_lag1|_t
d_beds_dens_10k	M3_deltas	const	-0.737846	0.453506	-1.62698	0.179069	-1.99698	0.521288	6	tm_consults_total_per1000	beds_dens_10k	d_tm_consults_total_per1000	d_beds_dens_10k	deltas	d_tm_consults_total_per1000
d_beds_dens_10k	M3_deltas	d_tm_consults_total_per1000	0.0211794	0.015939	1.32878	0.254655	-0.0230744	0.0654331	6	tm_consults_total_per1000	beds_dens_10k	d_tm_consults_total_per1000	d_beds_dens_10k	deltas	d_tm_consults_total_per1000
r_beds_dens_10k	M4_detrended	const	-2.0331e-14	0.227258	-8.94621e-14	1	-0.584185	0.584185	7	tm_consults_total_per1000	beds_dens_10k	r_tm_consults_total_per1000	r_beds_dens_10k	detrended	r_tm_consults_total_per1000
r_beds_dens_10k	M4_detrended	r_tm_consults_total_per1000	0.0260931	0.0162778	1.60298	0.169842	-0.0157505	0.0679366	7	tm_consults_total_per1000	beds_dens_10k	r_tm_consults_total_per1000	r_beds_dens_10k	detrended	r_tm_consults_total_per1000
hospital_org_per100k	M0_levels	const	3.51357	0.0332214	105.762	1.43295e-09	3.42818	3.59897	7	tm_consults_total_per1000	hospital_org_per100k	tm_consults_total_per1000	hospital_org_per100k	levels	tm_consults_total_per1000
hospital_org_per100k	M0_levels	tm_consults_total_per1000	-0.000556214	0.000574007	-0.969003	0.377048	-0.00203175	0.000919317	7	tm_consults_total_per1000	hospital_org_per100k	tm_consults_total_per1000	hospital_org_per100k	levels	tm_consults_total_per1000
hospital_org_per100k	M1_levels_trend	const	3.49946	0.0304418	114.956	3.43407e-08	3.41494	3.58398	7	tm_consults_total_per1000	hospital_org_per100k	tm_consults_total_per1000	hospital_org_per100k	levels	tm_consults_total_per1000|_t
hospital_org_per100k	M1_levels_trend	tm_consults_total_per1000	-0.00229598	0.00120741	-1.90158	0.130002	-0.00564829	0.00105632	7	tm_consults_total_per1000	hospital_org_per100k	tm_consults_total_per1000	hospital_org_per100k	levels	tm_consults_total_per1000|_t
hospital_org_per100k	M1_levels_trend	_t	0.032069	0.0202331	1.58498	0.18815	-0.024107	0.0882449	7	tm_consults_total_per1000	hospital_org_per100k	tm_consults_total_per1000	hospital_org_per100k	levels	tm_consults_total_per1000|_t
hospital_org_per100k	M2_levels_lag_trend	const	3.44731	0.0128321	268.648	1.38556e-05	3.3921	3.50252	6	tm_consults_total_per1000	hospital_org_per100k	tm_consults_total_per1000	hospital_org_per100k	levels	tm_consults_total_per1000|tm_consults_total_per1000_lag1|_t
hospital_org_per100k	M2_levels_lag_trend	tm_consults_total_per1000	-0.00230454	0.000377988	-6.09687	0.025863	-0.00393089	-0.000678191	6	tm_consults_total_per1000	hospital_org_per100k	tm_consults_total_per1000	hospital_org_per100k	levels	tm_consults_total_per1000|tm_consults_total_per1000_lag1|_t
hospital_org_per100k	M2_levels_lag_trend	tm_consults_total_per1000_lag1	0.000469047	0.000471748	0.994274	0.42486	-0.00156072	0.00249882	6	tm_consults_total_per1000	hospital_org_per100k	tm_consults_total_per1000	hospital_org_per100k	levels	tm_consults_total_per1000|tm_consults_total_per1000_lag1|_t
hospital_org_per100k	M2_levels_lag_trend	_t	0.0391636	0.00961513	4.07313	0.0553216	-0.00220694	0.0805342	6	tm_consults_total_per1000	hospital_org_per100k	tm_consults_total_per1000	hospital_org_per100k	levels	tm_consults_total_per1000|tm_consults_total_per1000_lag1|_t
d_hospital_org_per100k	M3_deltas	const	0.0118222	0.0301644	0.391927	0.715097	-0.0719276	0.0955721	6	tm_consults_total_per1000	hospital_org_per100k	d_tm_consults_total_per1000	d_hospital_org_per100k	deltas	d_tm_consults_total_per1000
d_hospital_org_per100k	M3_deltas	d_tm_consults_total_per1000	-0.00165043	0.00106016	-1.55677	0.194514	-0.00459392	0.00129305	6	tm_consults_total_per1000	hospital_org_per100k	d_tm_consults_total_per1000	d_hospital_org_per100k	deltas	d_tm_consults_total_per1000
r_hospital_org_per100k	M4_detrended	const	-1.45717e-15	0.0150772	-9.66469e-14	1	-0.0387572	0.0387572	7	tm_consults_total_per1000	hospital_org_per100k	r_tm_consults_total_per1000	r_hospital_org_per100k	detrended	r_tm_consults_total_per1000
r_hospital_org_per100k	M4_detrended	r_tm_consults_total_per1000	-0.00229598	0.00107994	-2.12603	0.0868396	-0.00507206	0.000480089	7	tm_consults_total_per1000	hospital_org_per100k	r_tm_consults_total_per1000	r_hospital_org_per100k	detrended	r_tm_consults_total_per1000
birth_rate_per1000	M0_levels	const	10.5404	0.377033	27.9561	9.7398e-06	9.49355	11.5872	6	tm_consults_total_per1000	birth_rate_per1000	tm_consults_total_per1000	birth_rate_per1000	levels	tm_consults_total_per1000
birth_rate_per1000	M0_levels	tm_consults_total_per1000	-0.0254089	0.00859446	-2.95642	0.0417023	-0.0492709	-0.00154681	6	tm_consults_total_per1000	birth_rate_per1000	tm_consults_total_per1000	birth_rate_per1000	levels	tm_consults_total_per1000
birth_rate_per1000	M1_levels_trend	const	10.6371	0.151051	70.4207	6.31035e-06	10.1564	11.1178	6	tm_consults_total_per1000	birth_rate_per1000	tm_consults_total_per1000	birth_rate_per1000	levels	tm_consults_total_per1000|_t
birth_rate_per1000	M1_levels_trend	tm_consults_total_per1000	0.00197945	0.00671908	0.294602	0.787508	-0.0194037	0.0233626	6	tm_consults_total_per1000	birth_rate_per1000	tm_consults_total_per1000	birth_rate_per1000	levels	tm_consults_total_per1000|_t
birth_rate_per1000	M1_levels_trend	_t	-0.442588	0.0935418	-4.73144	0.0178943	-0.740279	-0.144896	6	tm_consults_total_per1000	birth_rate_per1000	tm_consults_total_per1000	birth_rate_per1000	levels	tm_consults_total_per1000|_t
birth_rate_per1000	M2_levels_lag_trend	const	10.3853	0.180395	57.5697	0.0110571	8.09314	12.6774	5	tm_consults_total_per1000	birth_rate_per1000	tm_consults_total_per1000	birth_rate_per1000	levels	tm_consults_total_per1000|tm_consults_total_per1000_lag1|_t
birth_rate_per1000	M2_levels_lag_trend	tm_consults_total_per1000	0.00418072	0.00499144	0.837578	0.556124	-0.0592415	0.067603	5	tm_consults_total_per1000	birth_rate_per1000	tm_consults_total_per1000	birth_rate_per1000	levels	tm_consults_total_per1000|tm_consults_total_per1000_lag1|_t
birth_rate_per1000	M2_levels_lag_trend	tm_consults_total_per1000_lag1	0.000462815	0.00579793	0.0798242	0.94929	-0.0732068	0.0741325	5	tm_consults_total_per1000	birth_rate_per1000	tm_consults_total_per1000	birth_rate_per1000	levels	tm_consults_total_per1000|tm_consults_total_per1000_lag1|_t
birth_rate_per1000	M2_levels_lag_trend	_t	-0.409907	0.106671	-3.84272	0.162074	-1.76529	0.945478	5	tm_consults_total_per1000	birth_rate_per1000	tm_consults_total_per1000	birth_rate_per1000	levels	tm_consults_total_per1000|tm_consults_total_per1000_lag1|_t
d_birth_rate_per1000	M3_deltas	const	-0.515675	0.144157	-3.57717	0.0373614	-0.974449	-0.0569022	5	tm_consults_total_per1000	birth_rate_per1000	d_tm_consults_total_per1000	d_birth_rate_per1000	deltas	d_tm_consults_total_per1000
d_birth_rate_per1000	M3_deltas	d_tm_consults_total_per1000	0.00689947	0.00716871	0.962442	0.406826	-0.0159146	0.0297135	5	tm_consults_total_per1000	birth_rate_per1000	d_tm_consults_total_per1000	d_birth_rate_per1000	deltas	d_tm_consults_total_per1000
r_birth_rate_per1000	M4_detrended	const	0.00441697	0.0718626	0.061464	0.953938	-0.195106	0.20394	6	tm_consults_total_per1000	birth_rate_per1000	r_tm_consults_total_per1000	r_birth_rate_per1000	detrended	r_tm_consults_total_per1000
r_birth_rate_per1000	M4_detrended	r_tm_consults_total_per1000	0.00163571	0.00530284	0.308458	0.77313	-0.0130873	0.0163588	6	tm_consults_total_per1000	birth_rate_per1000	r_tm_consults_total_per1000	r_birth_rate_per1000	detrended	r_tm_consults_total_per1000
death_rate_per1000	M0_levels	const	12.0892	1.27118	9.51025	0.000682387	8.55985	15.6186	6	tm_consults_total_per1000	death_rate_per1000	tm_consults_total_per1000	death_rate_per1000	levels	tm_consults_total_per1000
death_rate_per1000	M0_levels	tm_consults_total_per1000	0.0364487	0.0289764	1.25787	0.276862	-0.0440028	0.1169	6	tm_consults_total_per1000	death_rate_per1000	tm_consults_total_per1000	death_rate_per1000	levels	tm_consults_total_per1000
death_rate_per1000	M1_levels_trend	const	12.3896	0.743319	16.668	0.000470137	10.024	14.7552	6	tm_consults_total_per1000	death_rate_per1000	tm_consults_total_per1000	death_rate_per1000	levels	tm_consults_total_per1000|_t
death_rate_per1000	M1_levels_trend	tm_consults_total_per1000	0.121508	0.0330646	3.67488	0.0348814	0.016282	0.226734	6	tm_consults_total_per1000	death_rate_per1000	tm_consults_total_per1000	death_rate_per1000	levels	tm_consults_total_per1000|_t
death_rate_per1000	M1_levels_trend	_t	-1.37454	0.460319	-2.98606	0.058314	-2.83948	0.0904021	6	tm_consults_total_per1000	death_rate_per1000	tm_consults_total_per1000	death_rate_per1000	levels	tm_consults_total_per1000|_t
death_rate_per1000	M2_levels_lag_trend	const	13.499	1.36492	9.88996	0.0641523	-3.84394	30.8419	5	tm_consults_total_per1000	death_rate_per1000	tm_consults_total_per1000	death_rate_per1000	levels	tm_consults_total_per1000|tm_consults_total_per1000_lag1|_t
death_rate_per1000	M2_levels_lag_trend	tm_consults_total_per1000	0.111757	0.0377666	2.95913	0.207467	-0.368114	0.591627	5	tm_consults_total_per1000	death_rate_per1000	tm_consults_total_per1000	death_rate_per1000	levels	tm_consults_total_per1000|tm_consults_total_per1000_lag1|_t
death_rate_per1000	M2_levels_lag_trend	tm_consults_total_per1000_lag1	0.0489496	0.0438688	1.11582	0.465187	-0.508456	0.606355	5	tm_consults_total_per1000	death_rate_per1000	tm_consults_total_per1000	death_rate_per1000	levels	tm_consults_total_per1000|tm_consults_total_per1000_lag1|_t
death_rate_per1000	M2_levels_lag_trend	_t	-2.11949	0.807104	-2.62605	0.231632	-12.3747	8.13573	5	tm_consults_total_per1000	death_rate_per1000	tm_consults_total_per1000	death_rate_per1000	levels	tm_consults_total_per1000|tm_consults_total_per1000_lag1|_t
d_death_rate_per1000	M3_deltas	const	-1.13374	0.920192	-1.23207	0.305684	-4.06221	1.79472	5	tm_consults_total_per1000	death_rate_per1000	d_tm_consults_total_per1000	d_death_rate_per1000	deltas	d_tm_consults_total_per1000
d_death_rate_per1000	M3_deltas	d_tm_consults_total_per1000	0.100673	0.0457597	2.20004	0.115167	-0.0449544	0.246301	5	tm_consults_total_per1000	death_rate_per1000	d_tm_consults_total_per1000	d_death_rate_per1000	deltas	d_tm_consults_total_per1000
r_death_rate_per1000	M4_detrended	const	0.271134	0.470857	0.575831	0.595575	-1.03617	1.57844	6	tm_consults_total_per1000	death_rate_per1000	r_tm_consults_total_per1000	r_death_rate_per1000	detrended	r_tm_consults_total_per1000
r_death_rate_per1000	M4_detrended	r_tm_consults_total_per1000	0.100407	0.0347452	2.88982	0.0445709	0.00393926	0.196876	6	tm_consults_total_per1000	death_rate_per1000	r_tm_consults_total_per1000	r_death_rate_per1000	detrended	r_tm_consults_total_per1000
natural_increase_per1000	M0_levels	const	-1.54884	0.98787	-1.56786	0.191987	-4.29161	1.19393	6	tm_consults_total_per1000	natural_increase_per1000	tm_consults_total_per1000	natural_increase_per1000	levels	tm_consults_total_per1000
natural_increase_per1000	M0_levels	tm_consults_total_per1000	-0.0618575	0.0225185	-2.74697	0.0515348	-0.124379	0.000663781	6	tm_consults_total_per1000	natural_increase_per1000	tm_consults_total_per1000	natural_increase_per1000	levels	tm_consults_total_per1000
natural_increase_per1000	M1_levels_trend	const	-1.75252	0.755346	-2.32016	0.103069	-4.15637	0.651328	6	tm_consults_total_per1000	natural_increase_per1000	tm_consults_total_per1000	natural_increase_per1000	levels	tm_consults_total_per1000|_t
natural_increase_per1000	M1_levels_trend	tm_consults_total_per1000	-0.119529	0.0335996	-3.55745	0.0378889	-0.226458	-0.0125999	6	tm_consults_total_per1000	natural_increase_per1000	tm_consults_total_per1000	natural_increase_per1000	levels	tm_consults_total_per1000|_t
natural_increase_per1000	M1_levels_trend	_t	0.931951	0.467767	1.99234	0.140365	-0.556693	2.4206	6	tm_consults_total_per1000	natural_increase_per1000	tm_consults_total_per1000	natural_increase_per1000	levels	tm_consults_total_per1000|_t
natural_increase_per1000	M2_levels_lag_trend	const	-3.11372	1.18452	-2.62867	0.231421	-18.1645	11.9371	5	tm_consults_total_per1000	natural_increase_per1000	tm_consults_total_per1000	natural_increase_per1000	levels	tm_consults_total_per1000|tm_consults_total_per1000_lag1|_t
natural_increase_per1000	M2_levels_lag_trend	tm_consults_total_per1000	-0.107576	0.0327752	-3.28223	0.188272	-0.524024	0.308873	5	tm_consults_total_per1000	natural_increase_per1000	tm_consults_total_per1000	natural_increase_per1000	levels	tm_consults_total_per1000|tm_consults_total_per1000_lag1|_t
natural_increase_per1000	M2_levels_lag_trend	tm_consults_total_per1000_lag1	-0.0484868	0.0380708	-1.27359	0.423759	-0.532222	0.435249	5	tm_consults_total_per1000	natural_increase_per1000	tm_consults_total_per1000	natural_increase_per1000	levels	tm_consults_total_per1000|tm_consults_total_per1000_lag1|_t
natural_increase_per1000	M2_levels_lag_trend	_t	1.70959	0.700432	2.44076	0.247548	-7.19025	10.6094	5	tm_consults_total_per1000	natural_increase_per1000	tm_consults_total_per1000	natural_increase_per1000	levels	tm_consults_total_per1000|tm_consults_total_per1000_lag1|_t
d_natural_increase_per1000	M3_deltas	const	0.618068	0.899179	0.687369	0.541223	-2.24352	3.47966	5	tm_consults_total_per1000	natural_increase_per1000	d_tm_consults_total_per1000	d_natural_increase_per1000	deltas	d_tm_consults_total_per1000
d_natural_increase_per1000	M3_deltas	d_tm_consults_total_per1000	-0.0937738	0.0447147	-2.09716	0.126908	-0.236076	0.0485284	5	tm_consults_total_per1000	natural_increase_per1000	d_tm_consults_total_per1000	d_natural_increase_per1000	deltas	d_tm_consults_total_per1000
r_natural_increase_per1000	M4_detrended	const	-0.266717	0.471829	-0.565284	0.60208	-1.57672	1.04329	6	tm_consults_total_per1000	natural_increase_per1000	r_tm_consults_total_per1000	r_natural_increase_per1000	detrended	r_tm_consults_total_per1000
r_natural_increase_per1000	M4_detrended	r_tm_consults_total_per1000	-0.0987717	0.0348169	-2.83689	0.0470155	-0.195439	-0.00210452	6	tm_consults_total_per1000	natural_increase_per1000	r_tm_consults_total_per1000	r_natural_increase_per1000	detrended	r_tm_consults_total_per1000
morbidity_per1000	M0_levels	const	0.784639	0.0304637	25.7565	1.64771e-06	0.706329	0.862948	7	tm_consults_total_per1000	morbidity_per1000	tm_consults_total_per1000	morbidity_per1000	levels	tm_consults_total_per1000
morbidity_per1000	M0_levels	tm_consults_total_per1000	0.000586411	0.000526359	1.11409	0.315909	-0.000766638	0.00193946	7	tm_consults_total_per1000	morbidity_per1000	tm_consults_total_per1000	morbidity_per1000	levels	tm_consults_total_per1000
morbidity_per1000	M1_levels_trend	const	0.774336	0.0309614	25.0097	1.5174e-05	0.688374	0.860299	7	tm_consults_total_per1000	morbidity_per1000	tm_consults_total_per1000	morbidity_per1000	levels	tm_consults_total_per1000|_t
morbidity_per1000	M1_levels_trend	tm_consults_total_per1000	-0.000683356	0.00122802	-0.55647	0.607551	-0.00409289	0.00272617	7	tm_consults_total_per1000	morbidity_per1000	tm_consults_total_per1000	morbidity_per1000	levels	tm_consults_total_per1000|_t
morbidity_per1000	M1_levels_trend	_t	0.0234055	0.0205784	1.13738	0.318888	-0.0337294	0.0805403	7	tm_consults_total_per1000	morbidity_per1000	tm_consults_total_per1000	morbidity_per1000	levels	tm_consults_total_per1000|_t
morbidity_per1000	M2_levels_lag_trend	const	0.785909	0.0146522	53.6376	0.000347404	0.722865	0.848952	6	tm_consults_total_per1000	morbidity_per1000	tm_consults_total_per1000	morbidity_per1000	levels	tm_consults_total_per1000|tm_consults_total_per1000_lag1|_t
morbidity_per1000	M2_levels_lag_trend	tm_consults_total_per1000	-0.000104843	0.000431601	-0.242917	0.830711	-0.00196187	0.00175219	6	tm_consults_total_per1000	morbidity_per1000	tm_consults_total_per1000	morbidity_per1000	levels	tm_consults_total_per1000|tm_consults_total_per1000_lag1|_t
morbidity_per1000	M2_levels_lag_trend	tm_consults_total_per1000_lag1	0.00305915	0.000538661	5.67917	0.0296336	0.000741477	0.00537682	6	tm_consults_total_per1000	morbidity_per1000	tm_consults_total_per1000	morbidity_per1000	levels	tm_consults_total_per1000|tm_consults_total_per1000_lag1|_t
morbidity_per1000	M2_levels_lag_trend	_t	-0.021359	0.0109789	-1.94546	0.191133	-0.0685976	0.0258795	6	tm_consults_total_per1000	morbidity_per1000	tm_consults_total_per1000	morbidity_per1000	levels	tm_consults_total_per1000|tm_consults_total_per1000_lag1|_t
d_morbidity_per1000	M3_deltas	const	0.0143832	0.0318667	0.451357	0.675121	-0.0740929	0.102859	6	tm_consults_total_per1000	morbidity_per1000	d_tm_consults_total_per1000	d_morbidity_per1000	deltas	d_tm_consults_total_per1000
d_morbidity_per1000	M3_deltas	d_tm_consults_total_per1000	-0.000395769	0.00111999	-0.353368	0.74165	-0.00350537	0.00271383	6	tm_consults_total_per1000	morbidity_per1000	d_tm_consults_total_per1000	d_morbidity_per1000	deltas	d_tm_consults_total_per1000
r_morbidity_per1000	M4_detrended	const	-2.05998e-16	0.0153346	-1.34336e-14	1	-0.0394188	0.0394188	7	tm_consults_total_per1000	morbidity_per1000	r_tm_consults_total_per1000	r_morbidity_per1000	detrended	r_tm_consults_total_per1000
r_morbidity_per1000	M4_detrended	r_tm_consults_total_per1000	-0.000683356	0.00109837	-0.622153	0.56111	-0.00350682	0.0021401	7	tm_consults_total_per1000	morbidity_per1000	r_tm_consults_total_per1000	r_morbidity_per1000	detrended	r_tm_consults_total_per1000
primary_disability_per100k	M0_levels	const	431.234	40.042	10.7695	0.000421508	320.059	542.408	6	tm_consults_total_per1000	primary_disability_per100k	tm_consults_total_per1000	primary_disability_per100k	levels	tm_consults_total_per1000
primary_disability_per100k	M0_levels	tm_consults_total_per1000	-0.451429	0.912758	-0.494577	0.646831	-2.98565	2.08279	6	tm_consults_total_per1000	primary_disability_per100k	tm_consults_total_per1000	primary_disability_per100k	levels	tm_consults_total_per1000
primary_disability_per100k	M1_levels_trend	const	422.673	29.0554	14.5471	0.000704367	330.206	515.14	6	tm_consults_total_per1000	primary_disability_per100k	tm_consults_total_per1000	primary_disability_per100k	levels	tm_consults_total_per1000|_t
primary_disability_per100k	M1_levels_trend	tm_consults_total_per1000	-2.87528	1.29245	-2.22467	0.112553	-6.98844	1.23788	6	tm_consults_total_per1000	primary_disability_per100k	tm_consults_total_per1000	primary_disability_per100k	levels	tm_consults_total_per1000|_t
primary_disability_per100k	M1_levels_trend	_t	39.1688	17.9933	2.17685	0.117696	-18.0939	96.4315	6	tm_consults_total_per1000	primary_disability_per100k	tm_consults_total_per1000	primary_disability_per100k	levels	tm_consults_total_per1000|_t
primary_disability_per100k	M2_levels_lag_trend	const	371.464	43.7895	8.48296	0.0747021	-184.934	927.862	5	tm_consults_total_per1000	primary_disability_per100k	tm_consults_total_per1000	primary_disability_per100k	levels	tm_consults_total_per1000|tm_consults_total_per1000_lag1|_t
primary_disability_per100k	M2_levels_lag_trend	tm_consults_total_per1000	-2.42542	1.21163	-2.00178	0.294941	-17.8207	12.9698	5	tm_consults_total_per1000	primary_disability_per100k	tm_consults_total_per1000	primary_disability_per100k	levels	tm_consults_total_per1000|tm_consults_total_per1000_lag1|_t
primary_disability_per100k	M2_levels_lag_trend	tm_consults_total_per1000_lag1	-2.00098	1.4074	-1.42176	0.390232	-19.8837	15.8817	5	tm_consults_total_per1000	primary_disability_per100k	tm_consults_total_per1000	primary_disability_per100k	levels	tm_consults_total_per1000|tm_consults_total_per1000_lag1|_t
primary_disability_per100k	M2_levels_lag_trend	_t	70.5087	25.8936	2.72302	0.224058	-258.5	399.518	5	tm_consults_total_per1000	primary_disability_per100k	tm_consults_total_per1000	primary_disability_per100k	levels	tm_consults_total_per1000|tm_consults_total_per1000_lag1|_t
d_primary_disability_per100k	M3_deltas	const	32.7306	29.8826	1.09531	0.353439	-62.3691	127.83	5	tm_consults_total_per1000	primary_disability_per100k	d_tm_consults_total_per1000	d_primary_disability_per100k	deltas	d_tm_consults_total_per1000
d_primary_disability_per100k	M3_deltas	d_tm_consults_total_per1000	-1.8987	1.48601	-1.27772	0.291254	-6.62785	2.83045	5	tm_consults_total_per1000	primary_disability_per100k	d_tm_consults_total_per1000	d_primary_disability_per100k	deltas	d_tm_consults_total_per1000
r_primary_disability_per100k	M4_detrended	const	-6.41592	15.6395	-0.410239	0.702653	-49.8381	37.0062	6	tm_consults_total_per1000	primary_disability_per100k	r_tm_consults_total_per1000	r_primary_disability_per100k	detrended	r_tm_consults_total_per1000
r_primary_disability_per100k	M4_detrended	r_tm_consults_total_per1000	-2.37597	1.15406	-2.05879	0.108601	-5.58015	0.828215	6	tm_consults_total_per1000	primary_disability_per100k	r_tm_consults_total_per1000	r_primary_disability_per100k	detrended	r_tm_consults_total_per1000
ln_grp_pc	M0_levels	const	-5.50491	0.136317	-40.383	2.2469e-06	-5.88338	-5.12643	6	tm_consults_total_per1000	ln_grp_pc	tm_consults_total_per1000	ln_grp_pc	levels	tm_consults_total_per1000
ln_grp_pc	M0_levels	tm_consults_total_per1000	0.00690092	0.00310735	2.22083	0.0905282	-0.00172648	0.0155283	6	tm_consults_total_per1000	ln_grp_pc	tm_consults_total_per1000	ln_grp_pc	levels	tm_consults_total_per1000
ln_grp_pc	M1_levels_trend	const	-5.53987	0.0547198	-101.241	2.12448e-06	-5.71401	-5.36573	6	tm_consults_total_per1000	ln_grp_pc	tm_consults_total_per1000	ln_grp_pc	levels	tm_consults_total_per1000|_t
ln_grp_pc	M1_levels_trend	tm_consults_total_per1000	-0.0029988	0.00243406	-1.23201	0.305702	-0.0107451	0.00474748	6	tm_consults_total_per1000	ln_grp_pc	tm_consults_total_per1000	ln_grp_pc	levels	tm_consults_total_per1000|_t
ln_grp_pc	M1_levels_trend	_t	0.159977	0.0338866	4.72094	0.0180025	0.0521345	0.267819	6	tm_consults_total_per1000	ln_grp_pc	tm_consults_total_per1000	ln_grp_pc	levels	tm_consults_total_per1000|_t
ln_grp_pc	M2_levels_lag_trend	const	-5.56168	0.041308	-134.639	0.00472825	-6.08655	-5.03681	5	tm_consults_total_per1000	ln_grp_pc	tm_consults_total_per1000	ln_grp_pc	levels	tm_consults_total_per1000|tm_consults_total_per1000_lag1|_t
ln_grp_pc	M2_levels_lag_trend	tm_consults_total_per1000	-0.00281172	0.00114297	-2.46001	0.245799	-0.0173345	0.0117111	5	tm_consults_total_per1000	ln_grp_pc	tm_consults_total_per1000	ln_grp_pc	levels	tm_consults_total_per1000|tm_consults_total_per1000_lag1|_t
ln_grp_pc	M2_levels_lag_trend	tm_consults_total_per1000_lag1	0.00342903	0.00132765	2.58279	0.23517	-0.0134403	0.0202984	5	tm_consults_total_per1000	ln_grp_pc	tm_consults_total_per1000	ln_grp_pc	levels	tm_consults_total_per1000|tm_consults_total_per1000_lag1|_t
ln_grp_pc	M2_levels_lag_trend	_t	0.122864	0.0244262	5.02999	0.124936	-0.187501	0.433228	5	tm_consults_total_per1000	ln_grp_pc	tm_consults_total_per1000	ln_grp_pc	levels	tm_consults_total_per1000|tm_consults_total_per1000_lag1|_t
d_ln_grp_pc	M3_deltas	const	0.141992	0.0544649	2.60704	0.0798886	-0.0313393	0.315324	5	tm_consults_total_per1000	ln_grp_pc	d_tm_consults_total_per1000	d_ln_grp_pc	deltas	d_tm_consults_total_per1000
d_ln_grp_pc	M3_deltas	d_tm_consults_total_per1000	-0.00252981	0.00270845	-0.934043	0.419184	-0.0111493	0.00608969	5	tm_consults_total_per1000	ln_grp_pc	d_tm_consults_total_per1000	d_ln_grp_pc	deltas	d_tm_consults_total_per1000
r_ln_grp_pc	M4_detrended	const	-0.00669155	0.0270847	-0.24706	0.817024	-0.0818907	0.0685076	6	tm_consults_total_per1000	ln_grp_pc	r_tm_consults_total_per1000	r_ln_grp_pc	detrended	r_tm_consults_total_per1000
r_ln_grp_pc	M4_detrended	r_tm_consults_total_per1000	-0.00247804	0.00199862	-1.23988	0.282788	-0.00802709	0.00307101	6	tm_consults_total_per1000	ln_grp_pc	r_tm_consults_total_per1000	r_ln_grp_pc	detrended	r_tm_consults_total_per1000
dii	M0_levels	const	-0.99717	0.154569	-6.4513	0.00133136	-1.3945	-0.599838	7	tm_consults_total_per1000	dii	tm_consults_total_per1000	dii	levels	tm_consults_total_per1000
dii	M0_levels	tm_consults_total_per1000	0.0220502	0.00267068	8.25639	0.000425016	0.015185	0.0289153	7	tm_consults_total_per1000	dii	tm_consults_total_per1000	dii	levels	tm_consults_total_per1000
dii	M1_levels_trend	const	-1.07852	0.115448	-9.34204	0.000730999	-1.39906	-0.757988	7	tm_consults_total_per1000	dii	tm_consults_total_per1000	dii	levels	tm_consults_total_per1000|_t
dii	M1_levels_trend	tm_consults_total_per1000	0.0120234	0.00457902	2.62576	0.0584456	-0.000690011	0.0247368	7	tm_consults_total_per1000	dii	tm_consults_total_per1000	dii	levels	tm_consults_total_per1000|_t
dii	M1_levels_trend	_t	0.184822	0.0767325	2.40865	0.073662	-0.0282215	0.397866	7	tm_consults_total_per1000	dii	tm_consults_total_per1000	dii	levels	tm_consults_total_per1000|_t
dii	M2_levels_lag_trend	const	-1.08328	0.214872	-5.04154	0.0371641	-2.0078	-0.158767	6	tm_consults_total_per1000	dii	tm_consults_total_per1000	dii	levels	tm_consults_total_per1000|tm_consults_total_per1000_lag1|_t
dii	M2_levels_lag_trend	tm_consults_total_per1000	0.0113469	0.00632935	1.79275	0.21488	-0.0158861	0.0385799	6	tm_consults_total_per1000	dii	tm_consults_total_per1000	dii	levels	tm_consults_total_per1000|tm_consults_total_per1000_lag1|_t
dii	M2_levels_lag_trend	tm_consults_total_per1000_lag1	-0.00366387	0.00789936	-0.463818	0.688363	-0.0376521	0.0303243	6	tm_consults_total_per1000	dii	tm_consults_total_per1000	dii	levels	tm_consults_total_per1000|tm_consults_total_per1000_lag1|_t
dii	M2_levels_lag_trend	_t	0.23608	0.161004	1.4663	0.280225	-0.456664	0.928824	6	tm_consults_total_per1000	dii	tm_consults_total_per1000	dii	levels	tm_consults_total_per1000|tm_consults_total_per1000_lag1|_t
d_dii	M3_deltas	const	0.22838	0.131475	1.73707	0.157377	-0.136652	0.593413	6	tm_consults_total_per1000	dii	d_tm_consults_total_per1000	d_dii	deltas	d_tm_consults_total_per1000
d_dii	M3_deltas	d_tm_consults_total_per1000	0.0113345	0.00462084	2.4529	0.0702254	-0.00149503	0.024164	6	tm_consults_total_per1000	dii	d_tm_consults_total_per1000	d_dii	deltas	d_tm_consults_total_per1000
r_dii	M4_detrended	const	-5.89806e-17	0.0571794	-1.0315e-15	1	-0.146984	0.146984	7	tm_consults_total_per1000	dii	r_tm_consults_total_per1000	r_dii	detrended	r_tm_consults_total_per1000
r_dii	M4_detrended	r_tm_consults_total_per1000	0.0120234	0.0040956	2.93568	0.0324184	0.00149531	0.0225515	7	tm_consults_total_per1000	dii	r_tm_consults_total_per1000	r_dii	detrended	r_tm_consults_total_per1000
visit_per1000	M0_levels	const	9679.19	526.487	18.3845	8.75742e-06	8325.82	11032.6	7	tm_consults_patients_total	visit_per1000	tm_consults_patients_total	visit_per1000	levels	tm_consults_patients_total
visit_per1000	M0_levels	tm_consults_patients_total	4.03809e-06	8.6977e-05	0.0464271	0.964767	-0.000219543	0.00022762	7	tm_consults_patients_total	visit_per1000	tm_consults_patients_total	visit_per1000	levels	tm_consults_patients_total
visit_per1000	M1_levels_trend	const	9572.59	314.65	30.4229	6.95384e-06	8698.98	10446.2	7	tm_consults_patients_total	visit_per1000	tm_consults_patients_total	visit_per1000	levels	tm_consults_patients_total|_t
visit_per1000	M1_levels_trend	tm_consults_patients_total	-0.000248702	9.46546e-05	-2.62747	0.0583404	-0.000511506	1.41009e-05	7	tm_consults_patients_total	visit_per1000	tm_consults_patients_total	visit_per1000	levels	tm_consults_patients_total|_t
visit_per1000	M1_levels_trend	_t	472.056	148.107	3.18727	0.0333029	60.846	883.266	7	tm_consults_patients_total	visit_per1000	tm_consults_patients_total	visit_per1000	levels	tm_consults_patients_total|_t
visit_per1000	M2_levels_lag_trend	const	9593.63	271.368	35.3528	0.000799155	8426.02	10761.2	6	tm_consults_patients_total	visit_per1000	tm_consults_patients_total	visit_per1000	levels	tm_consults_patients_total|tm_consults_patients_total_lag1|_t
visit_per1000	M2_levels_lag_trend	tm_consults_patients_total	-0.000276941	5.95694e-05	-4.64905	0.0432851	-0.000533247	-2.06349e-05	6	tm_consults_patients_total	visit_per1000	tm_consults_patients_total	visit_per1000	levels	tm_consults_patients_total|tm_consults_patients_total_lag1|_t
visit_per1000	M2_levels_lag_trend	tm_consults_patients_total_lag1	0.000180659	6.05846e-05	2.98193	0.0964639	-8.00154e-05	0.000441334	6	tm_consults_patients_total	visit_per1000	tm_consults_patients_total	visit_per1000	levels	tm_consults_patients_total|tm_consults_patients_total_lag1|_t
visit_per1000	M2_levels_lag_trend	_t	261.398	114.721	2.27856	0.150348	-232.204	755.001	6	tm_consults_patients_total	visit_per1000	tm_consults_patients_total	visit_per1000	levels	tm_consults_patients_total|tm_consults_patients_total_lag1|_t
d_visit_per1000	M3_deltas	const	470.859	315.435	1.49273	0.209795	-404.93	1346.65	6	tm_consults_patients_total	visit_per1000	d_tm_consults_patients_total	d_visit_per1000	deltas	d_tm_consults_patients_total
d_visit_per1000	M3_deltas	d_tm_consults_patients_total	-0.000283489	0.000122718	-2.31009	0.0820237	-0.000624208	5.72294e-05	6	tm_consults_patients_total	visit_per1000	d_tm_consults_patients_total	d_visit_per1000	deltas	d_tm_consults_patients_total
r_visit_per1000	M4_detrended	const	-3.74456e-12	144.672	-2.5883e-14	1	-371.892	371.892	7	tm_consults_patients_total	visit_per1000	r_tm_consults_patients_total	r_visit_per1000	detrended	r_tm_consults_patients_total
r_visit_per1000	M4_detrended	r_tm_consults_patients_total	-0.000248702	8.46616e-05	-2.9376	0.0323463	-0.000466332	-3.10727e-05	7	tm_consults_patients_total	visit_per1000	r_tm_consults_patients_total	r_visit_per1000	detrended	r_tm_consults_patients_total
phys_dens_10k	M0_levels	const	47.8311	0.48419	98.7858	2.01537e-09	46.5864	49.0757	7	tm_consults_patients_total	phys_dens_10k	tm_consults_patients_total	phys_dens_10k	levels	tm_consults_patients_total
phys_dens_10k	M0_levels	tm_consults_patients_total	4.22322e-07	7.99894e-08	5.27972	0.0032457	2.16702e-07	6.27941e-07	7	tm_consults_patients_total	phys_dens_10k	tm_consults_patients_total	phys_dens_10k	levels	tm_consults_patients_total
phys_dens_10k	M1_levels_trend	const	47.7363	0.312552	152.731	1.10236e-08	46.8685	48.6041	7	tm_consults_patients_total	phys_dens_10k	tm_consults_patients_total	phys_dens_10k	levels	tm_consults_patients_total|_t
phys_dens_10k	M1_levels_trend	tm_consults_patients_total	1.9764e-07	9.40234e-08	2.10203	0.103416	-6.34105e-08	4.58691e-07	7	tm_consults_patients_total	phys_dens_10k	tm_consults_patients_total	phys_dens_10k	levels	tm_consults_patients_total|_t
phys_dens_10k	M1_levels_trend	_t	0.419648	0.147119	2.85244	0.0462815	0.0111804	0.828116	7	tm_consults_patients_total	phys_dens_10k	tm_consults_patients_total	phys_dens_10k	levels	tm_consults_patients_total|_t
phys_dens_10k	M2_levels_lag_trend	const	47.9306	0.637855	75.1435	0.000177052	45.1862	50.6751	6	tm_consults_patients_total	phys_dens_10k	tm_consults_patients_total	phys_dens_10k	levels	tm_consults_patients_total|tm_consults_patients_total_lag1|_t
phys_dens_10k	M2_levels_lag_trend	tm_consults_patients_total	1.77173e-07	1.40019e-07	1.26535	0.333204	-4.25279e-07	7.79624e-07	6	tm_consults_patients_total	phys_dens_10k	tm_consults_patients_total	phys_dens_10k	levels	tm_consults_patients_total|tm_consults_patients_total_lag1|_t
phys_dens_10k	M2_levels_lag_trend	tm_consults_patients_total_lag1	9.8908e-09	1.42405e-07	0.0694554	0.950947	-6.02828e-07	6.2261e-07	6	tm_consults_patients_total	phys_dens_10k	tm_consults_patients_total	phys_dens_10k	levels	tm_consults_patients_total|tm_consults_patients_total_lag1|_t
phys_dens_10k	M2_levels_lag_trend	_t	0.39379	0.269652	1.46036	0.281634	-0.76643	1.55401	6	tm_consults_patients_total	phys_dens_10k	tm_consults_patients_total	phys_dens_10k	levels	tm_consults_patients_total|tm_consults_patients_total_lag1|_t
d_phys_dens_10k	M3_deltas	const	0.39511	0.320187	1.234	0.284749	-0.493871	1.28409	6	tm_consults_patients_total	phys_dens_10k	d_tm_consults_patients_total	d_phys_dens_10k	deltas	d_tm_consults_patients_total
d_phys_dens_10k	M3_deltas	d_tm_consults_patients_total	1.72907e-07	1.24566e-07	1.38808	0.237424	-1.72944e-07	5.18758e-07	6	tm_consults_patients_total	phys_dens_10k	d_tm_consults_patients_total	d_phys_dens_10k	deltas	d_tm_consults_patients_total
r_phys_dens_10k	M4_detrended	const	-1.39125e-14	0.143708	-9.6811e-14	1	-0.369412	0.369412	7	tm_consults_patients_total	phys_dens_10k	r_tm_consults_patients_total	r_phys_dens_10k	detrended	r_tm_consults_patients_total
r_phys_dens_10k	M4_detrended	r_tm_consults_patients_total	1.9764e-07	8.40971e-08	2.35014	0.0655484	-1.85381e-08	4.13819e-07	7	tm_consults_patients_total	phys_dens_10k	r_tm_consults_patients_total	r_phys_dens_10k	detrended	r_tm_consults_patients_total
nurse_dens_10k	M0_levels	const	101.116	1.06964	94.5326	2.51116e-09	98.3666	103.866	7	tm_consults_patients_total	nurse_dens_10k	tm_consults_patients_total	nurse_dens_10k	levels	tm_consults_patients_total
nurse_dens_10k	M0_levels	tm_consults_patients_total	-3.59751e-07	1.76708e-07	-2.03585	0.0973825	-8.13993e-07	9.44916e-08	7	tm_consults_patients_total	nurse_dens_10k	tm_consults_patients_total	nurse_dens_10k	levels	tm_consults_patients_total
nurse_dens_10k	M1_levels_trend	const	101.359	0.375452	269.965	1.12948e-09	100.317	102.402	7	tm_consults_patients_total	nurse_dens_10k	tm_consults_patients_total	nurse_dens_10k	levels	tm_consults_patients_total|_t
nurse_dens_10k	M1_levels_trend	tm_consults_patients_total	2.16159e-07	1.12945e-07	1.91384	0.128178	-9.74274e-08	5.29746e-07	7	tm_consults_patients_total	nurse_dens_10k	tm_consults_patients_total	nurse_dens_10k	levels	tm_consults_patients_total|_t
nurse_dens_10k	M1_levels_trend	_t	-1.07566	0.176726	-6.08656	0.00368374	-1.56633	-0.584984	7	tm_consults_patients_total	nurse_dens_10k	tm_consults_patients_total	nurse_dens_10k	levels	tm_consults_patients_total|_t
nurse_dens_10k	M2_levels_lag_trend	const	101.814	0.495361	205.536	2.36706e-05	99.6831	103.946	6	tm_consults_patients_total	nurse_dens_10k	tm_consults_patients_total	nurse_dens_10k	levels	tm_consults_patients_total|tm_consults_patients_total_lag1|_t
nurse_dens_10k	M2_levels_lag_trend	tm_consults_patients_total	1.83173e-07	1.08739e-07	1.68451	0.234121	-2.84694e-07	6.51039e-07	6	tm_consults_patients_total	nurse_dens_10k	tm_consults_patients_total	nurse_dens_10k	levels	tm_consults_patients_total|tm_consults_patients_total_lag1|_t
nurse_dens_10k	M2_levels_lag_trend	tm_consults_patients_total_lag1	-8.01726e-08	1.10592e-07	-0.724937	0.543833	-5.56013e-07	3.95668e-07	6	tm_consults_patients_total	nurse_dens_10k	tm_consults_patients_total	nurse_dens_10k	levels	tm_consults_patients_total|tm_consults_patients_total_lag1|_t
nurse_dens_10k	M2_levels_lag_trend	_t	-1.01663	0.209413	-4.85467	0.0399081	-1.91766	-0.115599	6	tm_consults_patients_total	nurse_dens_10k	tm_consults_patients_total	nurse_dens_10k	levels	tm_consults_patients_total|tm_consults_patients_total_lag1|_t
d_nurse_dens_10k	M3_deltas	const	-0.967153	0.369983	-2.61404	0.0591681	-1.99439	0.0600856	6	tm_consults_patients_total	nurse_dens_10k	d_tm_consults_patients_total	d_nurse_dens_10k	deltas	d_tm_consults_patients_total
d_nurse_dens_10k	M3_deltas	d_tm_consults_patients_total	1.58675e-07	1.43939e-07	1.10238	0.332163	-2.40964e-07	5.58315e-07	6	tm_consults_patients_total	nurse_dens_10k	d_tm_consults_patients_total	d_nurse_dens_10k	deltas	d_tm_consults_patients_total
r_nurse_dens_10k	M4_detrended	const	-1.39055e-14	0.172628	-8.05519e-14	1	-0.443755	0.443755	7	tm_consults_patients_total	nurse_dens_10k	r_tm_consults_patients_total	r_nurse_dens_10k	detrended	r_tm_consults_patients_total
r_nurse_dens_10k	M4_detrended	r_tm_consults_patients_total	2.16159e-07	1.01021e-07	2.13974	0.0853459	-4.35246e-08	4.75843e-07	7	tm_consults_patients_total	nurse_dens_10k	r_tm_consults_patients_total	r_nurse_dens_10k	detrended	r_tm_consults_patients_total
beds_dens_10k	M0_levels	const	79.5069	0.860999	92.3427	2.82323e-09	77.2936	81.7202	7	tm_consults_patients_total	beds_dens_10k	tm_consults_patients_total	beds_dens_10k	levels	tm_consults_patients_total
beds_dens_10k	M0_levels	tm_consults_patients_total	-1.6634e-07	1.42239e-07	-1.16944	0.294936	-5.31978e-07	1.99297e-07	7	tm_consults_patients_total	beds_dens_10k	tm_consults_patients_total	beds_dens_10k	levels	tm_consults_patients_total
beds_dens_10k	M1_levels_trend	const	79.6951	0.391694	203.463	3.50059e-09	78.6076	80.7826	7	tm_consults_patients_total	beds_dens_10k	tm_consults_patients_total	beds_dens_10k	levels	tm_consults_patients_total|_t
beds_dens_10k	M1_levels_trend	tm_consults_patients_total	2.79895e-07	1.17831e-07	2.37539	0.0763713	-4.72566e-08	6.07047e-07	7	tm_consults_patients_total	beds_dens_10k	tm_consults_patients_total	beds_dens_10k	levels	tm_consults_patients_total|_t
beds_dens_10k	M1_levels_trend	_t	-0.833456	0.184371	-4.52053	0.010654	-1.34535	-0.321559	7	tm_consults_patients_total	beds_dens_10k	tm_consults_patients_total	beds_dens_10k	levels	tm_consults_patients_total|_t
beds_dens_10k	M2_levels_lag_trend	const	79.8625	0.0848057	941.712	1.12762e-06	79.4976	80.2274	6	tm_consults_patients_total	beds_dens_10k	tm_consults_patients_total	beds_dens_10k	levels	tm_consults_patients_total|tm_consults_patients_total_lag1|_t
beds_dens_10k	M2_levels_lag_trend	tm_consults_patients_total	2.95061e-07	1.86161e-08	15.8498	0.00395705	2.14962e-07	3.7516e-07	6	tm_consults_patients_total	beds_dens_10k	tm_consults_patients_total	beds_dens_10k	levels	tm_consults_patients_total|tm_consults_patients_total_lag1|_t
beds_dens_10k	M2_levels_lag_trend	tm_consults_patients_total_lag1	-2.17814e-07	1.89334e-08	-11.5042	0.00747133	-2.99278e-07	-1.3635e-07	6	tm_consults_patients_total	beds_dens_10k	tm_consults_patients_total	beds_dens_10k	levels	tm_consults_patients_total|tm_consults_patients_total_lag1|_t
beds_dens_10k	M2_levels_lag_trend	_t	-0.593768	0.0358515	-16.5619	0.00362589	-0.748025	-0.439512	6	tm_consults_patients_total	beds_dens_10k	tm_consults_patients_total	beds_dens_10k	levels	tm_consults_patients_total|tm_consults_patients_total_lag1|_t
d_beds_dens_10k	M3_deltas	const	-0.729164	0.327508	-2.2264	0.0899701	-1.63847	0.180145	6	tm_consults_patients_total	beds_dens_10k	d_tm_consults_patients_total	d_beds_dens_10k	deltas	d_tm_consults_patients_total
d_beds_dens_10k	M3_deltas	d_tm_consults_patients_total	2.85318e-07	1.27414e-07	2.23929	0.0886917	-6.84413e-08	6.39077e-07	6	tm_consults_patients_total	beds_dens_10k	d_tm_consults_patients_total	d_beds_dens_10k	deltas	d_tm_consults_patients_total
r_beds_dens_10k	M4_detrended	const	-1.98869e-14	0.180096	-1.10424e-13	1	-0.462952	0.462952	7	tm_consults_patients_total	beds_dens_10k	r_tm_consults_patients_total	r_beds_dens_10k	detrended	r_tm_consults_patients_total
r_beds_dens_10k	M4_detrended	r_tm_consults_patients_total	2.79895e-07	1.05391e-07	2.65577	0.0451126	8.97792e-09	5.50812e-07	7	tm_consults_patients_total	beds_dens_10k	r_tm_consults_patients_total	r_beds_dens_10k	detrended	r_tm_consults_patients_total
hospital_org_per100k	M0_levels	const	3.51604	0.03768	93.313	2.67953e-09	3.41918	3.6129	7	tm_consults_patients_total	hospital_org_per100k	tm_consults_patients_total	hospital_org_per100k	levels	tm_consults_patients_total
hospital_org_per100k	M0_levels	tm_consults_patients_total	-5.54016e-09	6.22483e-09	-0.890009	0.414228	-2.15416e-08	1.04613e-08	7	tm_consults_patients_total	hospital_org_per100k	tm_consults_patients_total	hospital_org_per100k	levels	tm_consults_patients_total
hospital_org_per100k	M1_levels_trend	const	3.51274	0.0394267	89.0954	9.51403e-08	3.40327	3.6222	7	tm_consults_patients_total	hospital_org_per100k	tm_consults_patients_total	hospital_org_per100k	levels	tm_consults_patients_total|_t
hospital_org_per100k	M1_levels_trend	tm_consults_patients_total	-1.33574e-08	1.18605e-08	-1.12621	0.323071	-4.62875e-08	1.95726e-08	7	tm_consults_patients_total	hospital_org_per100k	tm_consults_patients_total	hospital_org_per100k	levels	tm_consults_patients_total|_t
hospital_org_per100k	M1_levels_trend	_t	0.0146007	0.0185582	0.786752	0.475422	-0.0369252	0.0661266	7	tm_consults_patients_total	hospital_org_per100k	tm_consults_patients_total	hospital_org_per100k	levels	tm_consults_patients_total|_t
hospital_org_per100k	M2_levels_lag_trend	const	3.47617	0.0557638	62.3374	0.000257238	3.23623	3.7161	6	tm_consults_patients_total	hospital_org_per100k	tm_consults_patients_total	hospital_org_per100k	levels	tm_consults_patients_total|tm_consults_patients_total_lag1|_t
hospital_org_per100k	M2_levels_lag_trend	tm_consults_patients_total	-1.13714e-08	1.2241e-08	-0.928963	0.450978	-6.40401e-08	4.12972e-08	6	tm_consults_patients_total	hospital_org_per100k	tm_consults_patients_total	hospital_org_per100k	levels	tm_consults_patients_total|tm_consults_patients_total_lag1|_t
hospital_org_per100k	M2_levels_lag_trend	tm_consults_patients_total_lag1	1.10144e-08	1.24496e-08	0.884721	0.46964	-4.25519e-08	6.45807e-08	6	tm_consults_patients_total	hospital_org_per100k	tm_consults_patients_total	hospital_org_per100k	levels	tm_consults_patients_total|tm_consults_patients_total_lag1|_t
hospital_org_per100k	M2_levels_lag_trend	_t	0.00456441	0.0235741	0.19362	0.864355	-0.0968666	0.105995	6	tm_consults_patients_total	hospital_org_per100k	tm_consults_patients_total	hospital_org_per100k	levels	tm_consults_patients_total|tm_consults_patients_total_lag1|_t
d_hospital_org_per100k	M3_deltas	const	-0.00695011	0.0328811	-0.211371	0.84293	-0.0982426	0.0843424	6	tm_consults_patients_total	hospital_org_per100k	d_tm_consults_patients_total	d_hospital_org_per100k	deltas	d_tm_consults_patients_total
d_hospital_org_per100k	M3_deltas	d_tm_consults_patients_total	-8.17084e-09	1.27921e-08	-0.63874	0.557732	-4.36875e-08	2.73458e-08	6	tm_consults_patients_total	hospital_org_per100k	d_tm_consults_patients_total	d_hospital_org_per100k	deltas	d_tm_consults_patients_total
r_hospital_org_per100k	M4_detrended	const	-1.47798e-15	0.0181279	-8.15309e-14	1	-0.0465993	0.0465993	7	tm_consults_patients_total	hospital_org_per100k	r_tm_consults_patients_total	r_hospital_org_per100k	detrended	r_tm_consults_patients_total
r_hospital_org_per100k	M4_detrended	r_tm_consults_patients_total	-1.33574e-08	1.06084e-08	-1.25914	0.263563	-4.06271e-08	1.39122e-08	7	tm_consults_patients_total	hospital_org_per100k	r_tm_consults_patients_total	r_hospital_org_per100k	detrended	r_tm_consults_patients_total
birth_rate_per1000	M0_levels	const	10.4862	0.386128	27.1573	1.09318e-05	9.41412	11.5582	6	tm_consults_patients_total	birth_rate_per1000	tm_consults_patients_total	birth_rate_per1000	levels	tm_consults_patients_total
birth_rate_per1000	M0_levels	tm_consults_patients_total	-1.86726e-07	6.79215e-08	-2.74914	0.0514197	-3.75306e-07	1.85442e-09	6	tm_consults_patients_total	birth_rate_per1000	tm_consults_patients_total	birth_rate_per1000	levels	tm_consults_patients_total
birth_rate_per1000	M1_levels_trend	const	10.6414	0.150071	70.9091	6.18092e-06	10.1638	11.119	6	tm_consults_patients_total	birth_rate_per1000	tm_consults_patients_total	birth_rate_per1000	levels	tm_consults_patients_total|_t
birth_rate_per1000	M1_levels_trend	tm_consults_patients_total	1.09533e-08	4.74336e-08	0.230918	0.832231	-1.40002e-07	1.61908e-07	6	tm_consults_patients_total	birth_rate_per1000	tm_consults_patients_total	birth_rate_per1000	levels	tm_consults_patients_total|_t
birth_rate_per1000	M1_levels_trend	_t	-0.435841	0.08773	-4.96798	0.0156658	-0.715037	-0.156644	6	tm_consults_patients_total	birth_rate_per1000	tm_consults_patients_total	birth_rate_per1000	levels	tm_consults_patients_total|_t
birth_rate_per1000	M2_levels_lag_trend	const	10.3972	0.185143	56.1575	0.0113351	8.04471	12.7496	5	tm_consults_patients_total	birth_rate_per1000	tm_consults_patients_total	birth_rate_per1000	levels	tm_consults_patients_total|tm_consults_patients_total_lag1|_t
birth_rate_per1000	M2_levels_lag_trend	tm_consults_patients_total	2.73336e-08	3.62332e-08	0.754379	0.588554	-4.33053e-07	4.8772e-07	5	tm_consults_patients_total	birth_rate_per1000	tm_consults_patients_total	birth_rate_per1000	levels	tm_consults_patients_total|tm_consults_patients_total_lag1|_t
birth_rate_per1000	M2_levels_lag_trend	tm_consults_patients_total_lag1	6.79818e-09	4.23076e-08	0.160685	0.898572	-5.30771e-07	5.44367e-07	5	tm_consults_patients_total	birth_rate_per1000	tm_consults_patients_total	birth_rate_per1000	levels	tm_consults_patients_total|tm_consults_patients_total_lag1|_t
birth_rate_per1000	M2_levels_lag_trend	_t	-0.408858	0.103549	-3.94846	0.157912	-1.72457	0.906853	5	tm_consults_patients_total	birth_rate_per1000	tm_consults_patients_total	birth_rate_per1000	levels	tm_consults_patients_total|tm_consults_patients_total_lag1|_t
d_birth_rate_per1000	M3_deltas	const	-0.501983	0.144069	-3.48433	0.0399299	-0.960474	-0.0434926	5	tm_consults_patients_total	birth_rate_per1000	d_tm_consults_patients_total	d_birth_rate_per1000	deltas	d_tm_consults_patients_total
d_birth_rate_per1000	M3_deltas	d_tm_consults_patients_total	4.3848e-08	5.17056e-08	0.848032	0.458721	-1.20702e-07	2.08398e-07	5	tm_consults_patients_total	birth_rate_per1000	d_tm_consults_patients_total	d_birth_rate_per1000	deltas	d_tm_consults_patients_total
r_birth_rate_per1000	M4_detrended	const	-0.00207816	0.0711165	-0.0292219	0.978087	-0.199529	0.195373	6	tm_consults_patients_total	birth_rate_per1000	r_tm_consults_patients_total	r_birth_rate_per1000	detrended	r_tm_consults_patients_total
r_birth_rate_per1000	M4_detrended	r_tm_consults_patients_total	1.03611e-08	3.9972e-08	0.259208	0.808268	-1.00619e-07	1.21341e-07	6	tm_consults_patients_total	birth_rate_per1000	r_tm_consults_patients_total	r_birth_rate_per1000	detrended	r_tm_consults_patients_total
death_rate_per1000	M0_levels	const	12.0849	1.22001	9.90557	0.000583025	8.69763	15.4722	6	tm_consults_patients_total	death_rate_per1000	tm_consults_patients_total	death_rate_per1000	levels	tm_consults_patients_total
death_rate_per1000	M0_levels	tm_consults_patients_total	2.85203e-07	2.14605e-07	1.32897	0.254597	-3.10636e-07	8.81043e-07	6	tm_consults_patients_total	death_rate_per1000	tm_consults_patients_total	death_rate_per1000	levels	tm_consults_patients_total
death_rate_per1000	M1_levels_trend	const	12.5173	0.798191	15.6821	0.000563553	9.97713	15.0575	6	tm_consults_patients_total	death_rate_per1000	tm_consults_patients_total	death_rate_per1000	levels	tm_consults_patients_total|_t
death_rate_per1000	M1_levels_trend	tm_consults_patients_total	8.35802e-07	2.52287e-07	3.3129	0.0452937	3.29123e-08	1.63869e-06	6	tm_consults_patients_total	death_rate_per1000	tm_consults_patients_total	death_rate_per1000	levels	tm_consults_patients_total|_t
death_rate_per1000	M1_levels_trend	_t	-1.21395	0.466613	-2.60163	0.0802629	-2.69893	0.271018	6	tm_consults_patients_total	death_rate_per1000	tm_consults_patients_total	death_rate_per1000	levels	tm_consults_patients_total|_t
death_rate_per1000	M2_levels_lag_trend	const	13.6842	1.44868	9.44601	0.0671455	-4.72297	32.0915	5	tm_consults_patients_total	death_rate_per1000	tm_consults_patients_total	death_rate_per1000	levels	tm_consults_patients_total|tm_consults_patients_total_lag1|_t
death_rate_per1000	M2_levels_lag_trend	tm_consults_patients_total	7.61509e-07	2.83512e-07	2.68598	0.226894	-2.84086e-06	4.36387e-06	5	tm_consults_patients_total	death_rate_per1000	tm_consults_patients_total	death_rate_per1000	levels	tm_consults_patients_total|tm_consults_patients_total_lag1|_t
death_rate_per1000	M2_levels_lag_trend	tm_consults_patients_total_lag1	3.92417e-07	3.31042e-07	1.1854	0.446122	-3.81388e-06	4.59871e-06	5	tm_consults_patients_total	death_rate_per1000	tm_consults_patients_total	death_rate_per1000	levels	tm_consults_patients_total|tm_consults_patients_total_lag1|_t
death_rate_per1000	M2_levels_lag_trend	_t	-2.0019	0.810233	-2.47077	0.24483	-12.2969	8.29309	5	tm_consults_patients_total	death_rate_per1000	tm_consults_patients_total	death_rate_per1000	levels	tm_consults_patients_total|tm_consults_patients_total_lag1|_t
d_death_rate_per1000	M3_deltas	const	-0.973746	0.967122	-1.00685	0.38818	-4.05156	2.10407	5	tm_consults_patients_total	death_rate_per1000	d_tm_consults_patients_total	d_death_rate_per1000	deltas	d_tm_consults_patients_total
d_death_rate_per1000	M3_deltas	d_tm_consults_patients_total	6.69007e-07	3.47096e-07	1.92744	0.149541	-4.35607e-07	1.77362e-06	5	tm_consults_patients_total	death_rate_per1000	d_tm_consults_patients_total	d_death_rate_per1000	deltas	d_tm_consults_patients_total
r_death_rate_per1000	M4_detrended	const	-0.158577	0.413773	-0.383245	0.721035	-1.3074	0.990242	6	tm_consults_patients_total	death_rate_per1000	r_tm_consults_patients_total	r_death_rate_per1000	detrended	r_tm_consults_patients_total
r_death_rate_per1000	M4_detrended	r_tm_consults_patients_total	7.90614e-07	2.32567e-07	3.39951	0.0272896	1.44905e-07	1.43632e-06	6	tm_consults_patients_total	death_rate_per1000	r_tm_consults_patients_total	r_death_rate_per1000	detrended	r_tm_consults_patients_total
natural_increase_per1000	M0_levels	const	-1.59874	0.938453	-1.70359	0.163665	-4.2043	1.00682	6	tm_consults_patients_total	natural_increase_per1000	tm_consults_patients_total	natural_increase_per1000	levels	tm_consults_patients_total
natural_increase_per1000	M0_levels	tm_consults_patients_total	-4.71929e-07	1.65078e-07	-2.85883	0.0459836	-9.30258e-07	-1.36004e-08	6	tm_consults_patients_total	natural_increase_per1000	tm_consults_patients_total	natural_increase_per1000	levels	tm_consults_patients_total
natural_increase_per1000	M1_levels_trend	const	-1.8759	0.798073	-2.35054	0.100257	-4.41572	0.663924	6	tm_consults_patients_total	natural_increase_per1000	tm_consults_patients_total	natural_increase_per1000	levels	tm_consults_patients_total|_t
natural_increase_per1000	M1_levels_trend	tm_consults_patients_total	-8.24849e-07	2.5225e-07	-3.26997	0.0467781	-1.62762e-06	-2.20779e-08	6	tm_consults_patients_total	natural_increase_per1000	tm_consults_patients_total	natural_increase_per1000	levels	tm_consults_patients_total|_t
natural_increase_per1000	M1_levels_trend	_t	0.778114	0.466544	1.66782	0.193942	-0.706639	2.26287	6	tm_consults_patients_total	natural_increase_per1000	tm_consults_patients_total	natural_increase_per1000	levels	tm_consults_patients_total|_t
natural_increase_per1000	M2_levels_lag_trend	const	-3.28707	1.26354	-2.60149	0.233628	-19.3418	12.7677	5	tm_consults_patients_total	natural_increase_per1000	tm_consults_patients_total	natural_increase_per1000	levels	tm_consults_patients_total|tm_consults_patients_total_lag1|_t
natural_increase_per1000	M2_levels_lag_trend	tm_consults_patients_total	-7.34175e-07	2.47279e-07	-2.96902	0.206824	-3.87615e-06	2.4078e-06	5	tm_consults_patients_total	natural_increase_per1000	tm_consults_patients_total	natural_increase_per1000	levels	tm_consults_patients_total|tm_consults_patients_total_lag1|_t
natural_increase_per1000	M2_levels_lag_trend	tm_consults_patients_total_lag1	-3.85619e-07	2.88735e-07	-1.33555	0.409159	-4.05434e-06	3.28311e-06	5	tm_consults_patients_total	natural_increase_per1000	tm_consults_patients_total	natural_increase_per1000	levels	tm_consults_patients_total|tm_consults_patients_total_lag1|_t
natural_increase_per1000	M2_levels_lag_trend	_t	1.59304	0.706684	2.25425	0.265804	-7.38623	10.5723	5	tm_consults_patients_total	natural_increase_per1000	tm_consults_patients_total	natural_increase_per1000	levels	tm_consults_patients_total|tm_consults_patients_total_lag1|_t
d_natural_increase_per1000	M3_deltas	const	0.471763	0.935373	0.504357	0.648722	-2.50501	3.44854	5	tm_consults_patients_total	natural_increase_per1000	d_tm_consults_patients_total	d_natural_increase_per1000	deltas	d_tm_consults_patients_total
d_natural_increase_per1000	M3_deltas	d_tm_consults_patients_total	-6.25159e-07	3.35701e-07	-1.86225	0.159474	-1.69351e-06	4.43192e-07	5	tm_consults_patients_total	natural_increase_per1000	d_tm_consults_patients_total	d_natural_increase_per1000	deltas	d_tm_consults_patients_total
r_natural_increase_per1000	M4_detrended	const	0.156498	0.412831	0.379086	0.723889	-0.989705	1.3027	6	tm_consults_patients_total	natural_increase_per1000	r_tm_consults_patients_total	r_natural_increase_per1000	detrended	r_tm_consults_patients_total
r_natural_increase_per1000	M4_detrended	r_tm_consults_patients_total	-7.80253e-07	2.32037e-07	-3.36262	0.0282363	-1.42449e-06	-1.36014e-07	6	tm_consults_patients_total	natural_increase_per1000	r_tm_consults_patients_total	r_natural_increase_per1000	detrended	r_tm_consults_patients_total
morbidity_per1000	M0_levels	const	0.771762	0.0316959	24.349	2.17813e-06	0.690285	0.853239	7	tm_consults_patients_total	morbidity_per1000	tm_consults_patients_total	morbidity_per1000	levels	tm_consults_patients_total
morbidity_per1000	M0_levels	tm_consults_patients_total	7.82528e-09	5.23624e-09	1.49444	0.195292	-5.63492e-09	2.12855e-08	7	tm_consults_patients_total	morbidity_per1000	tm_consults_patients_total	morbidity_per1000	levels	tm_consults_patients_total
morbidity_per1000	M1_levels_trend	const	0.769689	0.0342788	22.4538	2.32955e-05	0.674516	0.864862	7	tm_consults_patients_total	morbidity_per1000	tm_consults_patients_total	morbidity_per1000	levels	tm_consults_patients_total|_t
morbidity_per1000	M1_levels_trend	tm_consults_patients_total	2.90998e-09	1.03119e-08	0.282196	0.791792	-2.57205e-08	3.15404e-08	7	tm_consults_patients_total	morbidity_per1000	tm_consults_patients_total	morbidity_per1000	levels	tm_consults_patients_total|_t
morbidity_per1000	M1_levels_trend	_t	0.00918054	0.0161351	0.568979	0.599796	-0.0356177	0.0539788	7	tm_consults_patients_total	morbidity_per1000	tm_consults_patients_total	morbidity_per1000	levels	tm_consults_patients_total|_t
morbidity_per1000	M2_levels_lag_trend	const	0.790844	0.0197433	40.0563	0.000622663	0.705895	0.875793	6	tm_consults_patients_total	morbidity_per1000	tm_consults_patients_total	morbidity_per1000	levels	tm_consults_patients_total|tm_consults_patients_total_lag1|_t
morbidity_per1000	M2_levels_lag_trend	tm_consults_patients_total	-2.35692e-09	4.33396e-09	-0.543827	0.641079	-2.10044e-08	1.62906e-08	6	tm_consults_patients_total	morbidity_per1000	tm_consults_patients_total	morbidity_per1000	levels	tm_consults_patients_total|tm_consults_patients_total_lag1|_t
morbidity_per1000	M2_levels_lag_trend	tm_consults_patients_total_lag1	2.20481e-08	4.40782e-09	5.00204	0.0377204	3.08279e-09	4.10134e-08	6	tm_consults_patients_total	morbidity_per1000	tm_consults_patients_total	morbidity_per1000	levels	tm_consults_patients_total|tm_consults_patients_total_lag1|_t
morbidity_per1000	M2_levels_lag_trend	_t	-0.017907	0.00834647	-2.14546	0.16507	-0.053819	0.0180049	6	tm_consults_patients_total	morbidity_per1000	tm_consults_patients_total	morbidity_per1000	levels	tm_consults_patients_total|tm_consults_patients_total_lag1|_t
d_morbidity_per1000	M3_deltas	const	0.0127388	0.0287231	0.443502	0.680335	-0.0670093	0.0924868	6	tm_consults_patients_total	morbidity_per1000	d_tm_consults_patients_total	d_morbidity_per1000	deltas	d_tm_consults_patients_total
d_morbidity_per1000	M3_deltas	d_tm_consults_patients_total	-4.17969e-09	1.11745e-08	-0.374038	0.727358	-3.52051e-08	2.68457e-08	6	tm_consults_patients_total	morbidity_per1000	d_tm_consults_patients_total	d_morbidity_per1000	deltas	d_tm_consults_patients_total
r_morbidity_per1000	M4_detrended	const	-2.01662e-16	0.015761	-1.2795e-14	1	-0.0405149	0.0405149	7	tm_consults_patients_total	morbidity_per1000	r_tm_consults_patients_total	r_morbidity_per1000	detrended	r_tm_consults_patients_total
r_morbidity_per1000	M4_detrended	r_tm_consults_patients_total	2.90998e-09	9.22325e-09	0.315505	0.765122	-2.07991e-08	2.66191e-08	7	tm_consults_patients_total	morbidity_per1000	r_tm_consults_patients_total	r_morbidity_per1000	detrended	r_tm_consults_patients_total
primary_disability_per100k	M0_levels	const	433.066	38.6703	11.1989	0.000361997	325.7	540.432	6	tm_consults_patients_total	primary_disability_per100k	tm_consults_patients_total	primary_disability_per100k	levels	tm_consults_patients_total
primary_disability_per100k	M0_levels	tm_consults_patients_total	-3.90885e-06	6.80226e-06	-0.57464	0.596308	-2.2795e-05	1.49773e-05	6	tm_consults_patients_total	primary_disability_per100k	tm_consults_patients_total	primary_disability_per100k	levels	tm_consults_patients_total
primary_disability_per100k	M1_levels_trend	const	420.146	28.2985	14.8469	0.000663002	330.087	510.204	6	tm_consults_patients_total	primary_disability_per100k	tm_consults_patients_total	primary_disability_per100k	levels	tm_consults_patients_total|_t
primary_disability_per100k	M1_levels_trend	tm_consults_patients_total	-2.03612e-05	8.94441e-06	-2.27642	0.107288	-4.88263e-05	8.10385e-06	6	tm_consults_patients_total	primary_disability_per100k	tm_consults_patients_total	primary_disability_per100k	levels	tm_consults_patients_total|_t
primary_disability_per100k	M1_levels_trend	_t	36.274	16.543	2.19271	0.115959	-16.3731	88.9212	6	tm_consults_patients_total	primary_disability_per100k	tm_consults_patients_total	primary_disability_per100k	levels	tm_consults_patients_total|_t
primary_disability_per100k	M2_levels_lag_trend	const	370.199	43.1739	8.57461	0.0739109	-178.377	918.775	5	tm_consults_patients_total	primary_disability_per100k	tm_consults_patients_total	primary_disability_per100k	levels	tm_consults_patients_total|tm_consults_patients_total_lag1|_t
primary_disability_per100k	M2_levels_lag_trend	tm_consults_patients_total	-1.71566e-05	8.44929e-06	-2.03053	0.291327	-0.000124515	9.02019e-05	5	tm_consults_patients_total	primary_disability_per100k	tm_consults_patients_total	primary_disability_per100k	levels	tm_consults_patients_total|tm_consults_patients_total_lag1|_t
primary_disability_per100k	M2_levels_lag_trend	tm_consults_patients_total_lag1	-1.41401e-05	9.8658e-06	-1.43324	0.387825	-0.000139497	0.000111217	5	tm_consults_patients_total	primary_disability_per100k	tm_consults_patients_total	primary_disability_per100k	levels	tm_consults_patients_total|tm_consults_patients_total_lag1|_t
primary_disability_per100k	M2_levels_lag_trend	_t	65.8799	24.1467	2.72832	0.223658	-240.933	372.693	5	tm_consults_patients_total	primary_disability_per100k	tm_consults_patients_total	primary_disability_per100k	levels	tm_consults_patients_total|tm_consults_patients_total_lag1|_t
d_primary_disability_per100k	M3_deltas	const	31.1628	28.6382	1.08816	0.356132	-59.9767	122.302	5	tm_consults_patients_total	primary_disability_per100k	d_tm_consults_patients_total	d_primary_disability_per100k	deltas	d_tm_consults_patients_total
d_primary_disability_per100k	M3_deltas	d_tm_consults_patients_total	-1.36815e-05	1.02781e-05	-1.33113	0.275265	-4.63911e-05	1.90281e-05	5	tm_consults_patients_total	primary_disability_per100k	d_tm_consults_patients_total	d_primary_disability_per100k	deltas	d_tm_consults_patients_total
r_primary_disability_per100k	M4_detrended	const	3.86314	14.0157	0.275629	0.796486	-35.0507	42.777	6	tm_consults_patients_total	primary_disability_per100k	r_tm_consults_patients_total	r_primary_disability_per100k	detrended	r_tm_consults_patients_total
r_primary_disability_per100k	M4_detrended	r_tm_consults_patients_total	-1.92604e-05	7.87772e-06	-2.44492	0.0708318	-4.11325e-05	2.61166e-06	6	tm_consults_patients_total	primary_disability_per100k	r_tm_consults_patients_total	r_primary_disability_per100k	detrended	r_tm_consults_patients_total
ln_grp_pc	M0_levels	const	-5.48522	0.13984	-39.225	2.52359e-06	-5.87347	-5.09696	6	tm_consults_patients_total	ln_grp_pc	tm_consults_patients_total	ln_grp_pc	levels	tm_consults_patients_total
ln_grp_pc	M0_levels	tm_consults_patients_total	4.96612e-08	2.45984e-08	2.01888	0.113642	-1.86348e-08	1.17957e-07	6	tm_consults_patients_total	ln_grp_pc	tm_consults_patients_total	ln_grp_pc	levels	tm_consults_patients_total
ln_grp_pc	M1_levels_trend	const	-5.54167	0.0524877	-105.58	1.87319e-06	-5.70871	-5.37463	6	tm_consults_patients_total	ln_grp_pc	tm_consults_patients_total	ln_grp_pc	levels	tm_consults_patients_total|_t
ln_grp_pc	M1_levels_trend	tm_consults_patients_total	-2.22224e-08	1.659e-08	-1.33951	0.272841	-7.50191e-08	3.05743e-08	6	tm_consults_patients_total	ln_grp_pc	tm_consults_patients_total	ln_grp_pc	levels	tm_consults_patients_total|_t
ln_grp_pc	M1_levels_trend	_t	0.158488	0.0306837	5.16522	0.0140767	0.0608389	0.256137	6	tm_consults_patients_total	ln_grp_pc	tm_consults_patients_total	ln_grp_pc	levels	tm_consults_patients_total|_t
ln_grp_pc	M2_levels_lag_trend	const	-5.56133	0.0305097	-182.281	0.00349249	-5.94899	-5.17366	5	tm_consults_patients_total	ln_grp_pc	tm_consults_patients_total	ln_grp_pc	levels	tm_consults_patients_total|tm_consults_patients_total_lag1|_t
ln_grp_pc	M2_levels_lag_trend	tm_consults_patients_total	-2.06828e-08	5.97086e-09	-3.46396	0.178919	-9.65499e-08	5.51842e-08	5	tm_consults_patients_total	ln_grp_pc	tm_consults_patients_total	ln_grp_pc	levels	tm_consults_patients_total|tm_consults_patients_total_lag1|_t
ln_grp_pc	M2_levels_lag_trend	tm_consults_patients_total_lag1	2.42862e-08	6.97187e-09	3.48346	0.177969	-6.42998e-08	1.12872e-07	5	tm_consults_patients_total	ln_grp_pc	tm_consults_patients_total	ln_grp_pc	levels	tm_consults_patients_total|tm_consults_patients_total_lag1|_t
ln_grp_pc	M2_levels_lag_trend	_t	0.123838	0.0170638	7.25738	0.0871714	-0.0929776	0.340654	5	tm_consults_patients_total	ln_grp_pc	tm_consults_patients_total	ln_grp_pc	levels	tm_consults_patients_total|tm_consults_patients_total_lag1|_t
d_ln_grp_pc	M3_deltas	const	0.141783	0.0512602	2.76594	0.0698047	-0.0213502	0.304916	5	tm_consults_patients_total	ln_grp_pc	d_tm_consults_patients_total	d_ln_grp_pc	deltas	d_tm_consults_patients_total
d_ln_grp_pc	M3_deltas	d_tm_consults_patients_total	-1.96084e-08	1.83971e-08	-1.06585	0.364661	-7.81561e-08	3.89392e-08	5	tm_consults_patients_total	ln_grp_pc	d_tm_consults_patients_total	d_ln_grp_pc	deltas	d_tm_consults_patients_total
r_ln_grp_pc	M4_detrended	const	0.00421625	0.0252599	0.166915	0.875535	-0.0659165	0.074349	6	tm_consults_patients_total	ln_grp_pc	r_tm_consults_patients_total	r_ln_grp_pc	detrended	r_tm_consults_patients_total
r_ln_grp_pc	M4_detrended	r_tm_consults_patients_total	-2.10209e-08	1.41977e-08	-1.48059	0.212826	-6.044e-08	1.83981e-08	6	tm_consults_patients_total	ln_grp_pc	r_tm_consults_patients_total	r_ln_grp_pc	detrended	r_tm_consults_patients_total
dii	M0_levels	const	-0.973058	0.395856	-2.45811	0.0573617	-1.99064	0.0445227	7	tm_consults_patients_total	dii	tm_consults_patients_total	dii	levels	tm_consults_patients_total
dii	M0_levels	tm_consults_patients_total	1.96146e-07	6.53964e-08	2.99933	0.0301224	2.80387e-08	3.64253e-07	7	tm_consults_patients_total	dii	tm_consults_patients_total	dii	levels	tm_consults_patients_total
dii	M1_levels_trend	const	-1.05703	0.20518	-5.15172	0.00673645	-1.6267	-0.487358	7	tm_consults_patients_total	dii	tm_consults_patients_total	dii	levels	tm_consults_patients_total|_t
dii	M1_levels_trend	tm_consults_patients_total	-2.94174e-09	6.17231e-08	-0.0476603	0.964272	-1.74312e-07	1.68429e-07	7	tm_consults_patients_total	dii	tm_consults_patients_total	dii	levels	tm_consults_patients_total|_t
dii	M1_levels_trend	_t	0.371845	0.0965785	3.85019	0.0182996	0.103701	0.63999	7	tm_consults_patients_total	dii	tm_consults_patients_total	dii	levels	tm_consults_patients_total|_t
dii	M2_levels_lag_trend	const	-1.12106	0.401838	-2.78983	0.108054	-2.85003	0.607909	6	tm_consults_patients_total	dii	tm_consults_patients_total	dii	levels	tm_consults_patients_total|tm_consults_patients_total_lag1|_t
dii	M2_levels_lag_trend	tm_consults_patients_total	1.11471e-08	8.82095e-08	0.12637	0.910997	-3.68388e-07	3.90682e-07	6	tm_consults_patients_total	dii	tm_consults_patients_total	dii	levels	tm_consults_patients_total|tm_consults_patients_total_lag1|_t
dii	M2_levels_lag_trend	tm_consults_patients_total_lag1	-5.39464e-08	8.97129e-08	-0.601322	0.608704	-4.3995e-07	3.32057e-07	6	tm_consults_patients_total	dii	tm_consults_patients_total	dii	levels	tm_consults_patients_total|tm_consults_patients_total_lag1|_t
dii	M2_levels_lag_trend	_t	0.439032	0.169877	2.58442	0.122752	-0.291888	1.16995	6	tm_consults_patients_total	dii	tm_consults_patients_total	dii	levels	tm_consults_patients_total|tm_consults_patients_total_lag1|_t
d_dii	M3_deltas	const	0.416253	0.187404	2.22115	0.0904962	-0.104064	0.936571	6	tm_consults_patients_total	dii	d_tm_consults_patients_total	d_dii	deltas	d_tm_consults_patients_total
d_dii	M3_deltas	d_tm_consults_patients_total	1.02998e-08	7.29081e-08	0.141271	0.894485	-1.92126e-07	2.12725e-07	6	tm_consults_patients_total	dii	d_tm_consults_patients_total	d_dii	deltas	d_tm_consults_patients_total
r_dii	M4_detrended	const	-6.245e-17	0.0943391	-6.61974e-16	1	-0.242506	0.242506	7	tm_consults_patients_total	dii	r_tm_consults_patients_total	r_dii	detrended	r_tm_consults_patients_total
r_dii	M4_detrended	r_tm_consults_patients_total	-2.94174e-09	5.52068e-08	-0.0532858	0.959568	-1.44855e-07	1.38972e-07	7	tm_consults_patients_total	dii	r_tm_consults_patients_total	r_dii	detrended	r_tm_consults_patients_total
visit_per1000	M0_levels	const	9672.43	526.002	18.3886	8.74783e-06	8320.3	11024.6	7	tm_consults_patients_per1000	visit_per1000	tm_consults_patients_per1000	visit_per1000	levels	tm_consults_patients_per1000
visit_per1000	M0_levels	tm_consults_patients_per1000	0.784452	12.7534	0.0615092	0.953337	-31.9993	33.5682	7	tm_consults_patients_per1000	visit_per1000	tm_consults_patients_per1000	visit_per1000	levels	tm_consults_patients_per1000
visit_per1000	M1_levels_trend	const	9569.6	315.167	30.3636	7.00818e-06	8694.56	10444.6	7	tm_consults_patients_per1000	visit_per1000	tm_consults_patients_per1000	visit_per1000	levels	tm_consults_patients_per1000|_t
visit_per1000	M1_levels_trend	tm_consults_patients_per1000	-36.8244	14.0767	-2.61598	0.0590478	-75.9076	2.25879	7	tm_consults_patients_per1000	visit_per1000	tm_consults_patients_per1000	visit_per1000	levels	tm_consults_patients_per1000|_t
visit_per1000	M1_levels_trend	_t	476.741	150.19	3.17425	0.0337202	59.7466	893.735	7	tm_consults_patients_per1000	visit_per1000	tm_consults_patients_per1000	visit_per1000	levels	tm_consults_patients_per1000|_t
visit_per1000	M2_levels_lag_trend	const	9591.62	271.841	35.284	0.000802272	8421.99	10761.3	6	tm_consults_patients_per1000	visit_per1000	tm_consults_patients_per1000	visit_per1000	levels	tm_consults_patients_per1000|tm_consults_patients_per1000_lag1|_t
visit_per1000	M2_levels_lag_trend	tm_consults_patients_per1000	-40.9247	8.84111	-4.62891	0.0436383	-78.965	-2.88447	6	tm_consults_patients_per1000	visit_per1000	tm_consults_patients_per1000	visit_per1000	levels	tm_consults_patients_per1000|tm_consults_patients_per1000_lag1|_t
visit_per1000	M2_levels_lag_trend	tm_consults_patients_per1000_lag1	26.794	9.00026	2.97702	0.0967375	-11.931	65.5189	6	tm_consults_patients_per1000	visit_per1000	tm_consults_patients_per1000	visit_per1000	levels	tm_consults_patients_per1000|tm_consults_patients_per1000_lag1|_t
visit_per1000	M2_levels_lag_trend	_t	262.939	116.379	2.25933	0.152361	-237.8	763.677	6	tm_consults_patients_per1000	visit_per1000	tm_consults_patients_per1000	visit_per1000	levels	tm_consults_patients_per1000|tm_consults_patients_per1000_lag1|_t
d_visit_per1000	M3_deltas	const	475.038	317.372	1.49678	0.208792	-406.129	1356.2	6	tm_consults_patients_per1000	visit_per1000	d_tm_consults_patients_per1000	d_visit_per1000	deltas	d_tm_consults_patients_per1000
d_visit_per1000	M3_deltas	d_tm_consults_patients_per1000	-41.8906	18.2204	-2.29911	0.0830207	-92.4786	8.69733	6	tm_consults_patients_per1000	visit_per1000	d_tm_consults_patients_per1000	d_visit_per1000	deltas	d_tm_consults_patients_per1000
r_visit_per1000	M4_detrended	const	-3.38929e-12	145.074	-2.33625e-14	1	-372.924	372.924	7	tm_consults_patients_per1000	visit_per1000	r_tm_consults_patients_per1000	r_visit_per1000	detrended	r_tm_consults_patients_per1000
r_visit_per1000	M4_detrended	r_tm_consults_patients_per1000	-36.8244	12.5906	-2.92476	0.0328319	-69.1896	-4.45927	7	tm_consults_patients_per1000	visit_per1000	r_tm_consults_patients_per1000	r_visit_per1000	detrended	r_tm_consults_patients_per1000
phys_dens_10k	M0_levels	const	47.8282	0.477388	100.187	1.87836e-09	46.601	49.0553	7	tm_consults_patients_per1000	phys_dens_10k	tm_consults_patients_per1000	phys_dens_10k	levels	tm_consults_patients_per1000
phys_dens_10k	M0_levels	tm_consults_patients_per1000	0.0620816	0.0115747	5.36355	0.00303056	0.0323279	0.0918354	7	tm_consults_patients_per1000	phys_dens_10k	tm_consults_patients_per1000	phys_dens_10k	levels	tm_consults_patients_per1000
phys_dens_10k	M1_levels_trend	const	47.7385	0.312493	152.766	1.10133e-08	46.8709	48.6061	7	tm_consults_patients_per1000	phys_dens_10k	tm_consults_patients_per1000	phys_dens_10k	levels	tm_consults_patients_per1000|_t
phys_dens_10k	M1_levels_trend	tm_consults_patients_per1000	0.029286	0.0139573	2.09826	0.103857	-0.00946559	0.0680377	7	tm_consults_patients_per1000	phys_dens_10k	tm_consults_patients_per1000	phys_dens_10k	levels	tm_consults_patients_per1000|_t
phys_dens_10k	M1_levels_trend	_t	0.415726	0.148916	2.79168	0.0492274	0.0022693	0.829183	7	tm_consults_patients_per1000	phys_dens_10k	tm_consults_patients_per1000	phys_dens_10k	levels	tm_consults_patients_per1000|_t
phys_dens_10k	M2_levels_lag_trend	const	47.9343	0.637251	75.2204	0.000176691	45.1924	50.6762	6	tm_consults_patients_per1000	phys_dens_10k	tm_consults_patients_per1000	phys_dens_10k	levels	tm_consults_patients_per1000|tm_consults_patients_per1000_lag1|_t
phys_dens_10k	M2_levels_lag_trend	tm_consults_patients_per1000	0.0262632	0.0207254	1.2672	0.332664	-0.0629111	0.115438	6	tm_consults_patients_per1000	phys_dens_10k	tm_consults_patients_per1000	phys_dens_10k	levels	tm_consults_patients_per1000|tm_consults_patients_per1000_lag1|_t
phys_dens_10k	M2_levels_lag_trend	tm_consults_patients_per1000_lag1	0.00142251	0.0210985	0.0674222	0.952379	-0.089357	0.092202	6	tm_consults_patients_per1000	phys_dens_10k	tm_consults_patients_per1000	phys_dens_10k	levels	tm_consults_patients_per1000|tm_consults_patients_per1000_lag1|_t
phys_dens_10k	M2_levels_lag_trend	_t	0.390055	0.272817	1.42973	0.289046	-0.783781	1.56389	6	tm_consults_patients_per1000	phys_dens_10k	tm_consults_patients_per1000	phys_dens_10k	levels	tm_consults_patients_per1000|tm_consults_patients_per1000_lag1|_t
d_phys_dens_10k	M3_deltas	const	0.392353	0.321451	1.22057	0.28928	-0.500139	1.28484	6	tm_consults_patients_per1000	phys_dens_10k	d_tm_consults_patients_per1000	d_phys_dens_10k	deltas	d_tm_consults_patients_per1000
d_phys_dens_10k	M3_deltas	d_tm_consults_patients_per1000	0.0255738	0.0184546	1.38577	0.238072	-0.0256643	0.0768119	6	tm_consults_patients_per1000	phys_dens_10k	d_tm_consults_patients_per1000	d_phys_dens_10k	deltas	d_tm_consults_patients_per1000
r_phys_dens_10k	M4_detrended	const	-1.42178e-14	0.143843	-9.88424e-14	1	-0.36976	0.36976	7	tm_consults_patients_per1000	phys_dens_10k	r_tm_consults_patients_per1000	r_phys_dens_10k	detrended	r_tm_consults_patients_per1000
r_phys_dens_10k	M4_detrended	r_tm_consults_patients_per1000	0.029286	0.0124838	2.34593	0.0658927	-0.00280452	0.0613766	7	tm_consults_patients_per1000	phys_dens_10k	r_tm_consults_patients_per1000	r_phys_dens_10k	detrended	r_tm_consults_patients_per1000
nurse_dens_10k	M0_levels	const	101.129	1.06169	95.2529	2.41769e-09	98.4	103.858	7	tm_consults_patients_per1000	nurse_dens_10k	tm_consults_patients_per1000	nurse_dens_10k	levels	tm_consults_patients_per1000
nurse_dens_10k	M0_levels	tm_consults_patients_per1000	-0.0531809	0.0257417	-2.06594	0.0937222	-0.119352	0.0129903	7	tm_consults_patients_per1000	nurse_dens_10k	tm_consults_patients_per1000	nurse_dens_10k	levels	tm_consults_patients_per1000
nurse_dens_10k	M1_levels_trend	const	101.362	0.37594	269.622	1.13524e-09	100.318	102.406	7	tm_consults_patients_per1000	nurse_dens_10k	tm_consults_patients_per1000	nurse_dens_10k	levels	tm_consults_patients_per1000|_t
nurse_dens_10k	M1_levels_trend	tm_consults_patients_per1000	0.0319721	0.0167911	1.90411	0.129623	-0.0146474	0.0785917	7	tm_consults_patients_per1000	nurse_dens_10k	tm_consults_patients_per1000	nurse_dens_10k	levels	tm_consults_patients_per1000|_t
nurse_dens_10k	M1_levels_trend	_t	-1.07942	0.179151	-6.02522	0.00382328	-1.57683	-0.582022	7	tm_consults_patients_per1000	nurse_dens_10k	tm_consults_patients_per1000	nurse_dens_10k	levels	tm_consults_patients_per1000|_t
nurse_dens_10k	M2_levels_lag_trend	const	101.816	0.494528	205.886	2.35902e-05	99.6885	103.944	6	tm_consults_patients_per1000	nurse_dens_10k	tm_consults_patients_per1000	nurse_dens_10k	levels	tm_consults_patients_per1000|tm_consults_patients_per1000_lag1|_t
nurse_dens_10k	M2_levels_lag_trend	tm_consults_patients_per1000	0.0271078	0.0160836	1.68543	0.233949	-0.0420944	0.09631	6	tm_consults_patients_per1000	nurse_dens_10k	tm_consults_patients_per1000	nurse_dens_10k	levels	tm_consults_patients_per1000|tm_consults_patients_per1000_lag1|_t
nurse_dens_10k	M2_levels_lag_trend	tm_consults_patients_per1000_lag1	-0.01192	0.0163731	-0.728019	0.542299	-0.0823678	0.0585279	6	tm_consults_patients_per1000	nurse_dens_10k	tm_consults_patients_per1000	nurse_dens_10k	levels	tm_consults_patients_per1000|tm_consults_patients_per1000_lag1|_t
nurse_dens_10k	M2_levels_lag_trend	_t	-1.01845	0.211715	-4.8105	0.0406	-1.92939	-0.107519	6	tm_consults_patients_per1000	nurse_dens_10k	tm_consults_patients_per1000	nurse_dens_10k	levels	tm_consults_patients_per1000|tm_consults_patients_per1000_lag1|_t
d_nurse_dens_10k	M3_deltas	const	-0.969091	0.371692	-2.60724	0.0595925	-2.00107	0.0628918	6	tm_consults_patients_per1000	nurse_dens_10k	d_tm_consults_patients_per1000	d_nurse_dens_10k	deltas	d_tm_consults_patients_per1000
d_nurse_dens_10k	M3_deltas	d_tm_consults_patients_per1000	0.0234016	0.0213389	1.09667	0.334378	-0.0358447	0.082648	6	tm_consults_patients_per1000	nurse_dens_10k	d_tm_consults_patients_per1000	d_nurse_dens_10k	deltas	d_tm_consults_patients_per1000
r_nurse_dens_10k	M4_detrended	const	-1.42247e-14	0.173048	-8.2201e-14	1	-0.444835	0.444835	7	tm_consults_patients_per1000	nurse_dens_10k	r_tm_consults_patients_per1000	r_nurse_dens_10k	detrended	r_tm_consults_patients_per1000
r_nurse_dens_10k	M4_detrended	r_tm_consults_patients_per1000	0.0319721	0.0150184	2.12886	0.0865287	-0.00663392	0.0705782	7	tm_consults_patients_per1000	nurse_dens_10k	r_tm_consults_patients_per1000	r_nurse_dens_10k	detrended	r_tm_consults_patients_per1000
beds_dens_10k	M0_levels	const	79.5178	0.857087	92.7769	2.75781e-09	77.3146	81.721	7	tm_consults_patients_per1000	beds_dens_10k	tm_consults_patients_per1000	beds_dens_10k	levels	tm_consults_patients_per1000
beds_dens_10k	M0_levels	tm_consults_patients_per1000	-0.0247293	0.0207809	-1.19	0.287463	-0.0781483	0.0286897	7	tm_consults_patients_per1000	beds_dens_10k	tm_consults_patients_per1000	beds_dens_10k	levels	tm_consults_patients_per1000
beds_dens_10k	M1_levels_trend	const	79.6987	0.392465	203.072	3.52761e-09	78.609	80.7883	7	tm_consults_patients_per1000	beds_dens_10k	tm_consults_patients_per1000	beds_dens_10k	levels	tm_consults_patients_per1000|_t
beds_dens_10k	M1_levels_trend	tm_consults_patients_per1000	0.0414184	0.0175292	2.36283	0.0774239	-0.00725038	0.0900871	7	tm_consults_patients_per1000	beds_dens_10k	tm_consults_patients_per1000	beds_dens_10k	levels	tm_consults_patients_per1000|_t
beds_dens_10k	M1_levels_trend	_t	-0.838507	0.187026	-4.48338	0.0109613	-1.35777	-0.319241	7	tm_consults_patients_per1000	beds_dens_10k	tm_consults_patients_per1000	beds_dens_10k	levels	tm_consults_patients_per1000|_t
beds_dens_10k	M2_levels_lag_trend	const	79.864	0.085153	937.888	1.13683e-06	79.4976	80.2304	6	tm_consults_patients_per1000	beds_dens_10k	tm_consults_patients_per1000	beds_dens_10k	levels	tm_consults_patients_per1000|tm_consults_patients_per1000_lag1|_t
beds_dens_10k	M2_levels_lag_trend	tm_consults_patients_per1000	0.0435971	0.00276944	15.7422	0.00401099	0.0316811	0.055513	6	tm_consults_patients_per1000	beds_dens_10k	tm_consults_patients_per1000	beds_dens_10k	levels	tm_consults_patients_per1000|tm_consults_patients_per1000_lag1|_t
beds_dens_10k	M2_levels_lag_trend	tm_consults_patients_per1000_lag1	-0.0323029	0.00281929	-11.4578	0.00753129	-0.0444334	-0.0201725	6	tm_consults_patients_per1000	beds_dens_10k	tm_consults_patients_per1000	beds_dens_10k	levels	tm_consults_patients_per1000|tm_consults_patients_per1000_lag1|_t
beds_dens_10k	M2_levels_lag_trend	_t	-0.59486	0.0364553	-16.3175	0.00373467	-0.751715	-0.438006	6	tm_consults_patients_per1000	beds_dens_10k	tm_consults_patients_per1000	beds_dens_10k	levels	tm_consults_patients_per1000|tm_consults_patients_per1000_lag1|_t
d_beds_dens_10k	M3_deltas	const	-0.733124	0.329736	-2.22337	0.0902736	-1.64862	0.182369	6	tm_consults_patients_per1000	beds_dens_10k	d_tm_consults_patients_per1000	d_beds_dens_10k	deltas	d_tm_consults_patients_per1000
d_beds_dens_10k	M3_deltas	d_tm_consults_patients_per1000	0.042133	0.0189302	2.2257	0.0900397	-0.0104257	0.0946916	6	tm_consults_patients_per1000	beds_dens_10k	d_tm_consults_patients_per1000	d_beds_dens_10k	deltas	d_tm_consults_patients_per1000
r_beds_dens_10k	M4_detrended	const	-2.0331e-14	0.180655	-1.12541e-13	1	-0.464387	0.464387	7	tm_consults_patients_per1000	beds_dens_10k	r_tm_consults_patients_per1000	r_beds_dens_10k	detrended	r_tm_consults_patients_per1000
r_beds_dens_10k	M4_detrended	r_tm_consults_patients_per1000	0.0414184	0.0156786	2.64172	0.0458811	0.00111535	0.0817214	7	tm_consults_patients_per1000	beds_dens_10k	r_tm_consults_patients_per1000	r_beds_dens_10k	detrended	r_tm_consults_patients_per1000
hospital_org_per100k	M0_levels	const	3.51573	0.0377082	93.2353	2.69071e-09	3.4188	3.61266	7	tm_consults_patients_per1000	hospital_org_per100k	tm_consults_patients_per1000	hospital_org_per100k	levels	tm_consults_patients_per1000
hospital_org_per100k	M0_levels	tm_consults_patients_per1000	-0.000804714	0.00091427	-0.88017	0.419055	-0.00315492	0.00154549	7	tm_consults_patients_per1000	hospital_org_per100k	tm_consults_patients_per1000	hospital_org_per100k	levels	tm_consults_patients_per1000
hospital_org_per100k	M1_levels_trend	const	3.51254	0.0394326	89.077	9.52191e-08	3.40306	3.62202	7	tm_consults_patients_per1000	hospital_org_per100k	tm_consults_patients_per1000	hospital_org_per100k	levels	tm_consults_patients_per1000|_t
hospital_org_per100k	M1_levels_trend	tm_consults_patients_per1000	-0.00197296	0.00176123	-1.12022	0.325336	-0.00686291	0.002917	7	tm_consults_patients_per1000	hospital_org_per100k	tm_consults_patients_per1000	hospital_org_per100k	levels	tm_consults_patients_per1000|_t
hospital_org_per100k	M1_levels_trend	_t	0.014809	0.0187912	0.788079	0.474728	-0.0373639	0.0669818	7	tm_consults_patients_per1000	hospital_org_per100k	tm_consults_patients_per1000	hospital_org_per100k	levels	tm_consults_patients_per1000|_t
hospital_org_per100k	M2_levels_lag_trend	const	3.47617	0.0557073	62.4007	0.000256717	3.23648	3.71586	6	tm_consults_patients_per1000	hospital_org_per100k	tm_consults_patients_per1000	hospital_org_per100k	levels	tm_consults_patients_per1000|tm_consults_patients_per1000_lag1|_t
hospital_org_per100k	M2_levels_lag_trend	tm_consults_patients_per1000	-0.00167941	0.00181178	-0.926943	0.451813	-0.00947487	0.00611604	6	tm_consults_patients_per1000	hospital_org_per100k	tm_consults_patients_per1000	hospital_org_per100k	levels	tm_consults_patients_per1000|tm_consults_patients_per1000_lag1|_t
hospital_org_per100k	M2_levels_lag_trend	tm_consults_patients_per1000_lag1	0.00163267	0.00184439	0.885209	0.46943	-0.0063031	0.00956844	6	tm_consults_patients_per1000	hospital_org_per100k	tm_consults_patients_per1000	hospital_org_per100k	levels	tm_consults_patients_per1000|tm_consults_patients_per1000_lag1|_t
hospital_org_per100k	M2_levels_lag_trend	_t	0.00455518	0.0238491	0.191	0.866158	-0.0980593	0.10717	6	tm_consults_patients_per1000	hospital_org_per100k	tm_consults_patients_per1000	hospital_org_per100k	levels	tm_consults_patients_per1000|tm_consults_patients_per1000_lag1|_t
d_hospital_org_per100k	M3_deltas	const	-0.00688277	0.0330167	-0.208463	0.845052	-0.0985517	0.0847862	6	tm_consults_patients_per1000	hospital_org_per100k	d_tm_consults_patients_per1000	d_hospital_org_per100k	deltas	d_tm_consults_patients_per1000
d_hospital_org_per100k	M3_deltas	d_tm_consults_patients_per1000	-0.00120136	0.00189549	-0.633798	0.560645	-0.00646409	0.00406137	6	tm_consults_patients_per1000	hospital_org_per100k	d_tm_consults_patients_per1000	d_hospital_org_per100k	deltas	d_tm_consults_patients_per1000
r_hospital_org_per100k	M4_detrended	const	-1.45717e-15	0.0181511	-8.02798e-14	1	-0.0466589	0.0466589	7	tm_consults_patients_per1000	hospital_org_per100k	r_tm_consults_patients_per1000	r_hospital_org_per100k	detrended	r_tm_consults_patients_per1000
r_hospital_org_per100k	M4_detrended	r_tm_consults_patients_per1000	-0.00197296	0.00157529	-1.25244	0.265798	-0.00602237	0.00207646	7	tm_consults_patients_per1000	hospital_org_per100k	r_tm_consults_patients_per1000	r_hospital_org_per100k	detrended	r_tm_consults_patients_per1000
birth_rate_per1000	M0_levels	const	10.4889	0.383356	27.3607	1.06117e-05	9.42453	11.5533	6	tm_consults_patients_per1000	birth_rate_per1000	tm_consults_patients_per1000	birth_rate_per1000	levels	tm_consults_patients_per1000
birth_rate_per1000	M0_levels	tm_consults_patients_per1000	-0.0275316	0.00991074	-2.77796	0.0499225	-0.0550483	-1.50201e-05	6	tm_consults_patients_per1000	birth_rate_per1000	tm_consults_patients_per1000	birth_rate_per1000	levels	tm_consults_patients_per1000
birth_rate_per1000	M1_levels_trend	const	10.6413	0.149876	71.0008	6.15703e-06	10.1643	11.1183	6	tm_consults_patients_per1000	birth_rate_per1000	tm_consults_patients_per1000	birth_rate_per1000	levels	tm_consults_patients_per1000|_t
birth_rate_per1000	M1_levels_trend	tm_consults_patients_per1000	0.0016683	0.00702979	0.237318	0.827693	-0.0207036	0.0240402	6	tm_consults_patients_per1000	birth_rate_per1000	tm_consults_patients_per1000	birth_rate_per1000	levels	tm_consults_patients_per1000|_t
birth_rate_per1000	M1_levels_trend	_t	-0.436532	0.088498	-4.93268	0.0159745	-0.718172	-0.154892	6	tm_consults_patients_per1000	birth_rate_per1000	tm_consults_patients_per1000	birth_rate_per1000	levels	tm_consults_patients_per1000|_t
birth_rate_per1000	M2_levels_lag_trend	const	10.3977	0.185188	56.1469	0.0113373	8.04471	12.7508	5	tm_consults_patients_per1000	birth_rate_per1000	tm_consults_patients_per1000	birth_rate_per1000	levels	tm_consults_patients_per1000|tm_consults_patients_per1000_lag1|_t
birth_rate_per1000	M2_levels_lag_trend	tm_consults_patients_per1000	0.0040583	0.00536296	0.756728	0.587602	-0.0640846	0.0722012	5	tm_consults_patients_per1000	birth_rate_per1000	tm_consults_patients_per1000	birth_rate_per1000	levels	tm_consults_patients_per1000|tm_consults_patients_per1000_lag1|_t
birth_rate_per1000	M2_levels_lag_trend	tm_consults_patients_per1000_lag1	0.000997185	0.00626302	0.159218	0.899482	-0.078582	0.0805764	5	tm_consults_patients_per1000	birth_rate_per1000	tm_consults_patients_per1000	birth_rate_per1000	levels	tm_consults_patients_per1000|tm_consults_patients_per1000_lag1|_t
birth_rate_per1000	M2_levels_lag_trend	_t	-0.409533	0.104472	-3.92004	0.15901	-1.73697	0.917905	5	tm_consults_patients_per1000	birth_rate_per1000	tm_consults_patients_per1000	birth_rate_per1000	levels	tm_consults_patients_per1000|tm_consults_patients_per1000_lag1|_t
d_birth_rate_per1000	M3_deltas	const	-0.503172	0.144237	-3.4885	0.0398099	-0.9622	-0.0441447	5	tm_consults_patients_per1000	birth_rate_per1000	d_tm_consults_patients_per1000	d_birth_rate_per1000	deltas	d_tm_consults_patients_per1000
d_birth_rate_per1000	M3_deltas	d_tm_consults_patients_per1000	0.00654071	0.00764206	0.855883	0.454979	-0.0177797	0.0308612	5	tm_consults_patients_per1000	birth_rate_per1000	d_tm_consults_patients_per1000	d_birth_rate_per1000	deltas	d_tm_consults_patients_per1000
r_birth_rate_per1000	M4_detrended	const	-0.00213183	0.0710821	-0.0299911	0.977511	-0.199487	0.195224	6	tm_consults_patients_per1000	birth_rate_per1000	r_tm_consults_patients_per1000	r_birth_rate_per1000	detrended	r_tm_consults_patients_per1000
r_birth_rate_per1000	M4_detrended	r_tm_consults_patients_per1000	0.00157836	0.00592459	0.266407	0.803095	-0.0148709	0.0180277	6	tm_consults_patients_per1000	birth_rate_per1000	r_tm_consults_patients_per1000	r_birth_rate_per1000	detrended	r_tm_consults_patients_per1000
death_rate_per1000	M0_levels	const	12.0955	1.22351	9.88591	0.000587524	8.69853	15.4926	6	tm_consults_patients_per1000	death_rate_per1000	tm_consults_patients_per1000	death_rate_per1000	levels	tm_consults_patients_per1000
death_rate_per1000	M0_levels	tm_consults_patients_per1000	0.0415927	0.031631	1.31493	0.25885	-0.0462291	0.129414	6	tm_consults_patients_per1000	death_rate_per1000	tm_consults_patients_per1000	death_rate_per1000	levels	tm_consults_patients_per1000
death_rate_per1000	M1_levels_trend	const	12.5253	0.797232	15.711	0.000560479	9.98819	15.0625	6	tm_consults_patients_per1000	death_rate_per1000	tm_consults_patients_per1000	death_rate_per1000	levels	tm_consults_patients_per1000|_t
death_rate_per1000	M1_levels_trend	tm_consults_patients_per1000	0.123942	0.0373935	3.31454	0.0452384	0.00493934	0.242945	6	tm_consults_patients_per1000	death_rate_per1000	tm_consults_patients_per1000	death_rate_per1000	levels	tm_consults_patients_per1000|_t
death_rate_per1000	M1_levels_trend	_t	-1.2311	0.470747	-2.61522	0.0793275	-2.72923	0.267022	6	tm_consults_patients_per1000	death_rate_per1000	tm_consults_patients_per1000	death_rate_per1000	levels	tm_consults_patients_per1000|_t
death_rate_per1000	M2_levels_lag_trend	const	13.7065	1.44803	9.46562	0.0670074	-4.69245	32.1054	5	tm_consults_patients_per1000	death_rate_per1000	tm_consults_patients_per1000	death_rate_per1000	levels	tm_consults_patients_per1000|tm_consults_patients_per1000_lag1|_t
death_rate_per1000	M2_levels_lag_trend	tm_consults_patients_per1000	0.113086	0.0419342	2.69676	0.226062	-0.419738	0.645911	5	tm_consults_patients_per1000	death_rate_per1000	tm_consults_patients_per1000	death_rate_per1000	levels	tm_consults_patients_per1000|tm_consults_patients_per1000_lag1|_t
death_rate_per1000	M2_levels_lag_trend	tm_consults_patients_per1000_lag1	0.0579473	0.0489719	1.18328	0.446684	-0.5643	0.680194	5	tm_consults_patients_per1000	death_rate_per1000	tm_consults_patients_per1000	death_rate_per1000	levels	tm_consults_patients_per1000|tm_consults_patients_per1000_lag1|_t
death_rate_per1000	M2_levels_lag_trend	_t	-2.02574	0.816887	-2.47983	0.244021	-12.4053	8.35379	5	tm_consults_patients_per1000	death_rate_per1000	tm_consults_patients_per1000	death_rate_per1000	levels	tm_consults_patients_per1000|tm_consults_patients_per1000_lag1|_t
d_death_rate_per1000	M3_deltas	const	-0.985619	0.969206	-1.01694	0.384059	-4.07007	2.09883	5	tm_consults_patients_per1000	death_rate_per1000	d_tm_consults_patients_per1000	d_death_rate_per1000	deltas	d_tm_consults_patients_per1000
d_death_rate_per1000	M3_deltas	d_tm_consults_patients_per1000	0.0991216	0.051351	1.93028	0.149126	-0.0643002	0.262543	5	tm_consults_patients_per1000	death_rate_per1000	d_tm_consults_patients_per1000	d_death_rate_per1000	deltas	d_tm_consults_patients_per1000
r_death_rate_per1000	M4_detrended	const	-0.15838	0.413541	-0.382984	0.721214	-1.30655	0.989796	6	tm_consults_patients_per1000	death_rate_per1000	r_tm_consults_patients_per1000	r_death_rate_per1000	detrended	r_tm_consults_patients_per1000
r_death_rate_per1000	M4_detrended	r_tm_consults_patients_per1000	0.11726	0.0344681	3.40199	0.0272273	0.0215615	0.212959	6	tm_consults_patients_per1000	death_rate_per1000	r_tm_consults_patients_per1000	r_death_rate_per1000	detrended	r_tm_consults_patients_per1000
natural_increase_per1000	M0_levels	const	-1.60666	0.94389	-1.70217	0.163938	-4.22732	1.014	6	tm_consults_patients_per1000	natural_increase_per1000	tm_consults_patients_per1000	natural_increase_per1000	levels	tm_consults_patients_per1000
natural_increase_per1000	M0_levels	tm_consults_patients_per1000	-0.0691243	0.024402	-2.83273	0.0472141	-0.136875	-0.00137348	6	tm_consults_patients_per1000	natural_increase_per1000	tm_consults_patients_per1000	natural_increase_per1000	levels	tm_consults_patients_per1000
natural_increase_per1000	M1_levels_trend	const	-1.88405	0.798145	-2.36053	0.0993519	-4.4241	0.656005	6	tm_consults_patients_per1000	natural_increase_per1000	tm_consults_patients_per1000	natural_increase_per1000	levels	tm_consults_patients_per1000|_t
natural_increase_per1000	M1_levels_trend	tm_consults_patients_per1000	-0.122274	0.0374363	-3.26618	0.0469119	-0.241413	-0.00313481	6	tm_consults_patients_per1000	natural_increase_per1000	tm_consults_patients_per1000	natural_increase_per1000	levels	tm_consults_patients_per1000|_t
natural_increase_per1000	M1_levels_trend	_t	0.794572	0.471286	1.68597	0.190388	-0.705269	2.29441	6	tm_consults_patients_per1000	natural_increase_per1000	tm_consults_patients_per1000	natural_increase_per1000	levels	tm_consults_patients_per1000|_t
natural_increase_per1000	M2_levels_lag_trend	const	-3.30875	1.26284	-2.62008	0.232114	-19.3546	12.7372	5	tm_consults_patients_per1000	natural_increase_per1000	tm_consults_patients_per1000	natural_increase_per1000	levels	tm_consults_patients_per1000|tm_consults_patients_per1000_lag1|_t
natural_increase_per1000	M2_levels_lag_trend	tm_consults_patients_per1000	-0.109028	0.0365712	-2.98125	0.206033	-0.57371	0.355654	5	tm_consults_patients_per1000	natural_increase_per1000	tm_consults_patients_per1000	natural_increase_per1000	levels	tm_consults_patients_per1000|tm_consults_patients_per1000_lag1|_t
natural_increase_per1000	M2_levels_lag_trend	tm_consults_patients_per1000_lag1	-0.0569501	0.0427089	-1.33345	0.409639	-0.599618	0.485718	5	tm_consults_patients_per1000	natural_increase_per1000	tm_consults_patients_per1000	natural_increase_per1000	levels	tm_consults_patients_per1000|tm_consults_patients_per1000_lag1|_t
natural_increase_per1000	M2_levels_lag_trend	_t	1.61621	0.712415	2.26864	0.264306	-7.43588	10.6683	5	tm_consults_patients_per1000	natural_increase_per1000	tm_consults_patients_per1000	natural_increase_per1000	levels	tm_consults_patients_per1000|tm_consults_patients_per1000_lag1|_t
d_natural_increase_per1000	M3_deltas	const	0.482447	0.937956	0.51436	0.642494	-2.50255	3.46744	5	tm_consults_patients_per1000	natural_increase_per1000	d_tm_consults_patients_per1000	d_natural_increase_per1000	deltas	d_tm_consults_patients_per1000
d_natural_increase_per1000	M3_deltas	d_tm_consults_patients_per1000	-0.0925809	0.0496953	-1.86297	0.15936	-0.250734	0.0655718	5	tm_consults_patients_per1000	natural_increase_per1000	d_tm_consults_patients_per1000	d_natural_increase_per1000	deltas	d_tm_consults_patients_per1000
r_natural_increase_per1000	M4_detrended	const	0.156248	0.413025	0.378301	0.724428	-0.990494	1.30299	6	tm_consults_patients_per1000	natural_increase_per1000	r_tm_consults_patients_per1000	r_natural_increase_per1000	detrended	r_tm_consults_patients_per1000
r_natural_increase_per1000	M4_detrended	r_tm_consults_patients_per1000	-0.115682	0.034425	-3.3604	0.0282944	-0.211261	-0.0201026	6	tm_consults_patients_per1000	natural_increase_per1000	r_tm_consults_patients_per1000	r_natural_increase_per1000	detrended	r_tm_consults_patients_per1000
morbidity_per1000	M0_levels	const	0.771653	0.0316189	24.4048	2.1535e-06	0.690374	0.852932	7	tm_consults_patients_per1000	morbidity_per1000	tm_consults_patients_per1000	morbidity_per1000	levels	tm_consults_patients_per1000
morbidity_per1000	M0_levels	tm_consults_patients_per1000	0.00115189	0.00076663	1.50254	0.193272	-0.000818793	0.00312258	7	tm_consults_patients_per1000	morbidity_per1000	tm_consults_patients_per1000	morbidity_per1000	levels	tm_consults_patients_per1000
morbidity_per1000	M1_levels_trend	const	0.769692	0.0342351	22.4825	2.31774e-05	0.67464	0.864744	7	tm_consults_patients_per1000	morbidity_per1000	tm_consults_patients_per1000	morbidity_per1000	levels	tm_consults_patients_per1000|_t
morbidity_per1000	M1_levels_trend	tm_consults_patients_per1000	0.0004347	0.00152909	0.284287	0.7903	-0.00381072	0.00468012	7	tm_consults_patients_per1000	morbidity_per1000	tm_consults_patients_per1000	morbidity_per1000	levels	tm_consults_patients_per1000|_t
morbidity_per1000	M1_levels_trend	_t	0.00909133	0.0163144	0.557257	0.607061	-0.0362048	0.0543875	7	tm_consults_patients_per1000	morbidity_per1000	tm_consults_patients_per1000	morbidity_per1000	levels	tm_consults_patients_per1000|_t
morbidity_per1000	M2_levels_lag_trend	const	0.791276	0.0196733	40.2209	0.000617582	0.706629	0.875923	6	tm_consults_patients_per1000	morbidity_per1000	tm_consults_patients_per1000	morbidity_per1000	levels	tm_consults_patients_per1000|tm_consults_patients_per1000_lag1|_t
morbidity_per1000	M2_levels_lag_trend	tm_consults_patients_per1000	-0.000337588	0.000639837	-0.527616	0.650453	-0.00309058	0.00241541	6	tm_consults_patients_per1000	morbidity_per1000	tm_consults_patients_per1000	morbidity_per1000	levels	tm_consults_patients_per1000|tm_consults_patients_per1000_lag1|_t
morbidity_per1000	M2_levels_lag_trend	tm_consults_patients_per1000_lag1	0.00326684	0.000651354	5.01546	0.0375301	0.00046429	0.00606939	6	tm_consults_patients_per1000	morbidity_per1000	tm_consults_patients_per1000	morbidity_per1000	levels	tm_consults_patients_per1000|tm_consults_patients_per1000_lag1|_t
morbidity_per1000	M2_levels_lag_trend	_t	-0.0183668	0.00842242	-2.18071	0.160986	-0.0546055	0.0178719	6	tm_consults_patients_per1000	morbidity_per1000	tm_consults_patients_per1000	morbidity_per1000	levels	tm_consults_patients_per1000|tm_consults_patients_per1000_lag1|_t
d_morbidity_per1000	M3_deltas	const	0.0127755	0.0288276	0.443169	0.680557	-0.0672627	0.0928138	6	tm_consults_patients_per1000	morbidity_per1000	d_tm_consults_patients_per1000	d_morbidity_per1000	deltas	d_tm_consults_patients_per1000
d_morbidity_per1000	M3_deltas	d_tm_consults_patients_per1000	-0.000614803	0.001655	-0.371483	0.729118	-0.00520982	0.00398021	6	tm_consults_patients_per1000	morbidity_per1000	d_tm_consults_patients_per1000	d_morbidity_per1000	deltas	d_tm_consults_patients_per1000
r_morbidity_per1000	M4_detrended	const	-2.05998e-16	0.0157587	-1.30721e-14	1	-0.040509	0.040509	7	tm_consults_patients_per1000	morbidity_per1000	r_tm_consults_patients_per1000	r_morbidity_per1000	detrended	r_tm_consults_patients_per1000
r_morbidity_per1000	M4_detrended	r_tm_consults_patients_per1000	0.0004347	0.00136766	0.317843	0.76345	-0.00308097	0.00395037	7	tm_consults_patients_per1000	morbidity_per1000	r_tm_consults_patients_per1000	r_morbidity_per1000	detrended	r_tm_consults_patients_per1000
primary_disability_per100k	M0_levels	const	432.732	38.7118	11.1783	0.000364607	325.251	540.214	6	tm_consults_patients_per1000	primary_disability_per100k	tm_consults_patients_per1000	primary_disability_per100k	levels	tm_consults_patients_per1000
primary_disability_per100k	M0_levels	tm_consults_patients_per1000	-0.564194	1.0008	-0.563743	0.603035	-3.34286	2.21447	6	tm_consults_patients_per1000	primary_disability_per100k	tm_consults_patients_per1000	primary_disability_per100k	levels	tm_consults_patients_per1000
primary_disability_per100k	M1_levels_trend	const	419.934	28.3179	14.8293	0.000665341	329.814	510.054	6	tm_consults_patients_per1000	primary_disability_per100k	tm_consults_patients_per1000	primary_disability_per100k	levels	tm_consults_patients_per1000|_t
primary_disability_per100k	M1_levels_trend	tm_consults_patients_per1000	-3.01645	1.32822	-2.27104	0.107822	-7.24345	1.21055	6	tm_consults_patients_per1000	primary_disability_per100k	tm_consults_patients_per1000	primary_disability_per100k	levels	tm_consults_patients_per1000|_t
primary_disability_per100k	M1_levels_trend	_t	36.6606	16.721	2.19249	0.115984	-16.5531	89.8744	6	tm_consults_patients_per1000	primary_disability_per100k	tm_consults_patients_per1000	primary_disability_per100k	levels	tm_consults_patients_per1000|_t
primary_disability_per100k	M2_levels_lag_trend	const	369.546	43.2241	8.54954	0.0741256	-179.668	918.76	5	tm_consults_patients_per1000	primary_disability_per100k	tm_consults_patients_per1000	primary_disability_per100k	levels	tm_consults_patients_per1000|tm_consults_patients_per1000_lag1|_t
primary_disability_per100k	M2_levels_lag_trend	tm_consults_patients_per1000	-2.5489	1.25175	-2.03627	0.290616	-18.4539	13.3561	5	tm_consults_patients_per1000	primary_disability_per100k	tm_consults_patients_per1000	primary_disability_per100k	levels	tm_consults_patients_per1000|tm_consults_patients_per1000_lag1|_t
primary_disability_per100k	M2_levels_lag_trend	tm_consults_patients_per1000_lag1	-2.09231	1.46183	-1.4313	0.388229	-20.6666	16.482	5	tm_consults_patients_per1000	primary_disability_per100k	tm_consults_patients_per1000	primary_disability_per100k	levels	tm_consults_patients_per1000|tm_consults_patients_per1000_lag1|_t
primary_disability_per100k	M2_levels_lag_trend	_t	66.5458	24.3843	2.72904	0.223603	-243.286	376.378	5	tm_consults_patients_per1000	primary_disability_per100k	tm_consults_patients_per1000	primary_disability_per100k	levels	tm_consults_patients_per1000|tm_consults_patients_per1000_lag1|_t
d_primary_disability_per100k	M3_deltas	const	31.3635	28.7499	1.09091	0.355093	-60.1316	122.859	5	tm_consults_patients_per1000	primary_disability_per100k	d_tm_consults_patients_per1000	d_primary_disability_per100k	deltas	d_tm_consults_patients_per1000
d_primary_disability_per100k	M3_deltas	d_tm_consults_patients_per1000	-2.02256	1.52324	-1.3278	0.276234	-6.87021	2.82508	5	tm_consults_patients_per1000	primary_disability_per100k	d_tm_consults_patients_per1000	d_primary_disability_per100k	deltas	d_tm_consults_patients_per1000
r_primary_disability_per100k	M4_detrended	const	3.85458	14.0319	0.2747	0.797151	-35.1043	42.8135	6	tm_consults_patients_per1000	primary_disability_per100k	r_tm_consults_patients_per1000	r_primary_disability_per100k	detrended	r_tm_consults_patients_per1000
r_primary_disability_per100k	M4_detrended	r_tm_consults_patients_per1000	-2.85383	1.16954	-2.44013	0.0711987	-6.101	0.393338	6	tm_consults_patients_per1000	primary_disability_per100k	r_tm_consults_patients_per1000	r_primary_disability_per100k	detrended	r_tm_consults_patients_per1000
ln_grp_pc	M0_levels	const	-5.48653	0.138913	-39.4961	2.45517e-06	-5.87221	-5.10084	6	tm_consults_patients_per1000	ln_grp_pc	tm_consults_patients_per1000	ln_grp_pc	levels	tm_consults_patients_per1000
ln_grp_pc	M0_levels	tm_consults_patients_per1000	0.00734064	0.00359126	2.04403	0.110437	-0.00263031	0.0173116	6	tm_consults_patients_per1000	ln_grp_pc	tm_consults_patients_per1000	ln_grp_pc	levels	tm_consults_patients_per1000
ln_grp_pc	M1_levels_trend	const	-5.54196	0.0525768	-105.407	1.88244e-06	-5.70929	-5.37464	6	tm_consults_patients_per1000	ln_grp_pc	tm_consults_patients_per1000	ln_grp_pc	levels	tm_consults_patients_per1000|_t
ln_grp_pc	M1_levels_trend	tm_consults_patients_per1000	-0.00328114	0.00246607	-1.33052	0.275443	-0.0111293	0.00456698	6	tm_consults_patients_per1000	ln_grp_pc	tm_consults_patients_per1000	ln_grp_pc	levels	tm_consults_patients_per1000|_t
ln_grp_pc	M1_levels_trend	_t	0.158793	0.0310453	5.11488	0.0144615	0.0599931	0.257593	6	tm_consults_patients_per1000	ln_grp_pc	tm_consults_patients_per1000	ln_grp_pc	levels	tm_consults_patients_per1000|_t
ln_grp_pc	M2_levels_lag_trend	const	-5.56127	0.0306837	-181.245	0.00351244	-5.95115	-5.1714	5	tm_consults_patients_per1000	ln_grp_pc	tm_consults_patients_per1000	ln_grp_pc	levels	tm_consults_patients_per1000|tm_consults_patients_per1000_lag1|_t
ln_grp_pc	M2_levels_lag_trend	tm_consults_patients_per1000	-0.00305042	0.000888584	-3.43289	0.180453	-0.0143409	0.00824012	5	tm_consults_patients_per1000	ln_grp_pc	tm_consults_patients_per1000	ln_grp_pc	levels	tm_consults_patients_per1000|tm_consults_patients_per1000_lag1|_t
ln_grp_pc	M2_levels_lag_trend	tm_consults_patients_per1000_lag1	0.00359878	0.00103771	3.46799	0.178722	-0.00958662	0.0167842	5	tm_consults_patients_per1000	ln_grp_pc	tm_consults_patients_per1000	ln_grp_pc	levels	tm_consults_patients_per1000|tm_consults_patients_per1000_lag1|_t
ln_grp_pc	M2_levels_lag_trend	_t	0.123726	0.0173098	7.14777	0.0884911	-0.0962153	0.343668	5	tm_consults_patients_per1000	ln_grp_pc	tm_consults_patients_per1000	ln_grp_pc	levels	tm_consults_patients_per1000|tm_consults_patients_per1000_lag1|_t
d_ln_grp_pc	M3_deltas	const	0.141971	0.0515145	2.75593	0.0703914	-0.0219715	0.305913	5	tm_consults_patients_per1000	ln_grp_pc	d_tm_consults_patients_per1000	d_ln_grp_pc	deltas	d_tm_consults_patients_per1000
d_ln_grp_pc	M3_deltas	d_tm_consults_patients_per1000	-0.00288805	0.00272937	-1.05814	0.367654	-0.0115741	0.00579803	5	tm_consults_patients_per1000	ln_grp_pc	d_tm_consults_patients_per1000	d_ln_grp_pc	deltas	d_tm_consults_patients_per1000
r_ln_grp_pc	M4_detrended	const	0.00419282	0.0253165	0.165616	0.876493	-0.0660971	0.0744827	6	tm_consults_patients_per1000	ln_grp_pc	r_tm_consults_patients_per1000	r_ln_grp_pc	detrended	r_tm_consults_patients_per1000
r_ln_grp_pc	M4_detrended	r_tm_consults_patients_per1000	-0.00310425	0.00211009	-1.47114	0.215216	-0.00896281	0.00275431	6	tm_consults_patients_per1000	ln_grp_pc	r_tm_consults_patients_per1000	r_ln_grp_pc	detrended	r_tm_consults_patients_per1000
dii	M0_levels	const	-0.976786	0.392183	-2.49064	0.055118	-1.98492	0.0313525	7	tm_consults_patients_per1000	dii	tm_consults_patients_per1000	dii	levels	tm_consults_patients_per1000
dii	M0_levels	tm_consults_patients_per1000	0.0289009	0.00950885	3.03937	0.0287715	0.00445764	0.0533442	7	tm_consults_patients_per1000	dii	tm_consults_patients_per1000	dii	levels	tm_consults_patients_per1000
dii	M1_levels_trend	const	-1.05701	0.204946	-5.1575	0.00670961	-1.62603	-0.487988	7	tm_consults_patients_per1000	dii	tm_consults_patients_per1000	dii	levels	tm_consults_patients_per1000|_t
dii	M1_levels_trend	tm_consults_patients_per1000	-0.000441827	0.00915378	-0.0482672	0.963817	-0.0258568	0.0249731	7	tm_consults_patients_per1000	dii	tm_consults_patients_per1000	dii	levels	tm_consults_patients_per1000|_t
dii	M1_levels_trend	_t	0.371957	0.0976653	3.80849	0.0189648	0.100795	0.643119	7	tm_consults_patients_per1000	dii	tm_consults_patients_per1000	dii	levels	tm_consults_patients_per1000|_t
dii	M2_levels_lag_trend	const	-1.12192	0.401529	-2.79413	0.107774	-2.84957	0.605716	6	tm_consults_patients_per1000	dii	tm_consults_patients_per1000	dii	levels	tm_consults_patients_per1000|tm_consults_patients_per1000_lag1|_t
dii	M2_levels_lag_trend	tm_consults_patients_per1000	0.00162091	0.013059	0.124122	0.912569	-0.0545674	0.0578093	6	tm_consults_patients_per1000	dii	tm_consults_patients_per1000	dii	levels	tm_consults_patients_per1000|tm_consults_patients_per1000_lag1|_t
dii	M2_levels_lag_trend	tm_consults_patients_per1000_lag1	-0.00798397	0.0132941	-0.600566	0.609121	-0.0651837	0.0492158	6	tm_consults_patients_per1000	dii	tm_consults_patients_per1000	dii	levels	tm_consults_patients_per1000|tm_consults_patients_per1000_lag1|_t
dii	M2_levels_lag_trend	_t	0.439958	0.171901	2.55937	0.124733	-0.299671	1.17959	6	tm_consults_patients_per1000	dii	tm_consults_patients_per1000	dii	levels	tm_consults_patients_per1000|tm_consults_patients_per1000_lag1|_t
d_dii	M3_deltas	const	0.416126	0.188046	2.21289	0.0913318	-0.105975	0.938227	6	tm_consults_patients_per1000	dii	d_tm_consults_patients_per1000	d_dii	deltas	d_tm_consults_patients_per1000
d_dii	M3_deltas	d_tm_consults_patients_per1000	0.0015192	0.0107958	0.140722	0.894892	-0.0284547	0.0314931	6	tm_consults_patients_per1000	dii	d_tm_consults_patients_per1000	d_dii	deltas	d_tm_consults_patients_per1000
r_dii	M4_detrended	const	-5.89806e-17	0.0943384	-6.25203e-16	1	-0.242505	0.242505	7	tm_consults_patients_per1000	dii	r_tm_consults_patients_per1000	r_dii	detrended	r_tm_consults_patients_per1000
r_dii	M4_detrended	r_tm_consults_patients_per1000	-0.000441827	0.00818739	-0.0539643	0.959053	-0.0214882	0.0206045	7	tm_consults_patients_per1000	dii	r_tm_consults_patients_per1000	r_dii	detrended	r_tm_consults_patients_per1000
visit_per1000	M0_levels	const	10817.9	984.895	10.9838	0.000108822	8286.18	13349.7	7	tm_patient_share	visit_per1000	tm_patient_share	visit_per1000	levels	tm_patient_share
visit_per1000	M0_levels	tm_patient_share	-1536.42	1312.5	-1.17061	0.294507	-4910.3	1837.46	7	tm_patient_share	visit_per1000	tm_patient_share	visit_per1000	levels	tm_patient_share
visit_per1000	M1_levels_trend	const	10581.8	825.688	12.8157	0.000213675	8289.3	12874.3	7	tm_patient_share	visit_per1000	tm_patient_share	visit_per1000	levels	tm_patient_share|_t
visit_per1000	M1_levels_trend	tm_patient_share	-1977.61	1113.44	-1.77612	0.150362	-5069.02	1113.8	7	tm_patient_share	visit_per1000	tm_patient_share	visit_per1000	levels	tm_patient_share|_t
visit_per1000	M1_levels_trend	_t	185.713	102.307	1.81526	0.143667	-98.336	469.762	7	tm_patient_share	visit_per1000	tm_patient_share	visit_per1000	levels	tm_patient_share|_t
visit_per1000	M2_levels_lag_trend	const	9688.71	1291.22	7.50356	0.0173013	4133.06	15244.4	6	tm_patient_share	visit_per1000	tm_patient_share	visit_per1000	levels	tm_patient_share|tm_patient_share_lag1|_t
visit_per1000	M2_levels_lag_trend	tm_patient_share	-3048.68	1646.12	-1.85204	0.205217	-10131.4	4034	6	tm_patient_share	visit_per1000	tm_patient_share	visit_per1000	levels	tm_patient_share|tm_patient_share_lag1|_t
visit_per1000	M2_levels_lag_trend	tm_patient_share_lag1	3417.56	2603.91	1.31247	0.319752	-7786.17	14621.3	6	tm_patient_share	visit_per1000	tm_patient_share	visit_per1000	levels	tm_patient_share|tm_patient_share_lag1|_t
visit_per1000	M2_levels_lag_trend	_t	-77.4557	255.187	-0.303525	0.790154	-1175.44	1020.53	6	tm_patient_share	visit_per1000	tm_patient_share	visit_per1000	levels	tm_patient_share|tm_patient_share_lag1|_t
d_visit_per1000	M3_deltas	const	108.692	321.971	0.337583	0.752649	-785.243	1002.63	6	tm_patient_share	visit_per1000	d_tm_patient_share	d_visit_per1000	deltas	d_tm_patient_share
d_visit_per1000	M3_deltas	d_tm_patient_share	-2539	1540.71	-1.64794	0.17471	-6816.71	1738.7	6	tm_patient_share	visit_per1000	d_tm_patient_share	d_visit_per1000	deltas	d_tm_patient_share
r_visit_per1000	M4_detrended	const	-3.38929e-12	178.599	-1.89771e-14	1	-459.102	459.102	7	tm_patient_share	visit_per1000	r_tm_patient_share	r_visit_per1000	detrended	r_tm_patient_share
r_visit_per1000	M4_detrended	r_tm_patient_share	-1977.61	995.892	-1.98577	0.10381	-4537.63	582.413	7	tm_patient_share	visit_per1000	r_tm_patient_share	r_visit_per1000	detrended	r_tm_patient_share
phys_dens_10k	M0_levels	const	47.1555	2.26379	20.8303	4.72242e-06	41.3362	52.9747	7	tm_patient_share	phys_dens_10k	tm_patient_share	phys_dens_10k	levels	tm_patient_share
phys_dens_10k	M0_levels	tm_patient_share	3.93632	3.01679	1.3048	0.248783	-3.8186	11.6912	7	tm_patient_share	phys_dens_10k	tm_patient_share	phys_dens_10k	levels	tm_patient_share
phys_dens_10k	M1_levels_trend	const	46.3546	0.33223	139.526	1.58265e-08	45.4322	47.277	7	tm_patient_share	phys_dens_10k	tm_patient_share	phys_dens_10k	levels	tm_patient_share|_t
phys_dens_10k	M1_levels_trend	tm_patient_share	2.44018	0.448012	5.44668	0.00551859	1.1963	3.68406	7	tm_patient_share	phys_dens_10k	tm_patient_share	phys_dens_10k	levels	tm_patient_share|_t
phys_dens_10k	M1_levels_trend	_t	0.62978	0.0411649	15.299	0.000106471	0.515488	0.744072	7	tm_patient_share	phys_dens_10k	tm_patient_share	phys_dens_10k	levels	tm_patient_share|_t
phys_dens_10k	M2_levels_lag_trend	const	46.3318	0.660065	70.1928	0.0002029	43.4918	49.1718	6	tm_patient_share	phys_dens_10k	tm_patient_share	phys_dens_10k	levels	tm_patient_share|tm_patient_share_lag1|_t
phys_dens_10k	M2_levels_lag_trend	tm_patient_share	2.80754	0.841491	3.33638	0.079297	-0.813106	6.42818	6	tm_patient_share	phys_dens_10k	tm_patient_share	phys_dens_10k	levels	tm_patient_share|tm_patient_share_lag1|_t
phys_dens_10k	M2_levels_lag_trend	tm_patient_share_lag1	-0.669794	1.33111	-0.503184	0.664782	-6.3971	5.05751	6	tm_patient_share	phys_dens_10k	tm_patient_share	phys_dens_10k	levels	tm_patient_share|tm_patient_share_lag1|_t
phys_dens_10k	M2_levels_lag_trend	_t	0.699612	0.130451	5.36304	0.0330537	0.138328	1.2609	6	tm_patient_share	phys_dens_10k	tm_patient_share	phys_dens_10k	levels	tm_patient_share|tm_patient_share_lag1|_t
d_phys_dens_10k	M3_deltas	const	0.614586	0.143012	4.29744	0.0126712	0.217521	1.01165	6	tm_patient_share	phys_dens_10k	d_tm_patient_share	d_phys_dens_10k	deltas	d_tm_patient_share
d_phys_dens_10k	M3_deltas	d_tm_patient_share	2.92464	0.684348	4.27361	0.012913	1.02458	4.82469	6	tm_patient_share	phys_dens_10k	d_tm_patient_share	d_phys_dens_10k	deltas	d_tm_patient_share
r_phys_dens_10k	M4_detrended	const	-1.42178e-14	0.0718622	-1.97848e-13	1	-0.184728	0.184728	7	tm_patient_share	phys_dens_10k	r_tm_patient_share	r_phys_dens_10k	detrended	r_tm_patient_share
r_phys_dens_10k	M4_detrended	r_tm_patient_share	2.44018	0.400714	6.08957	0.00172751	1.41011	3.47025	7	tm_patient_share	phys_dens_10k	r_tm_patient_share	r_phys_dens_10k	detrended	r_tm_patient_share
nurse_dens_10k	M0_levels	const	98.9872	3.05137	32.4403	5.22962e-07	91.1434	106.831	7	tm_patient_share	nurse_dens_10k	tm_patient_share	nurse_dens_10k	levels	tm_patient_share
nurse_dens_10k	M0_levels	tm_patient_share	0.364117	4.06634	0.0895442	0.932126	-10.0887	10.817	7	tm_patient_share	nurse_dens_10k	tm_patient_share	nurse_dens_10k	levels	tm_patient_share
nurse_dens_10k	M1_levels_trend	const	100.055	0.674755	148.283	1.24065e-08	98.1815	101.928	7	tm_patient_share	nurse_dens_10k	tm_patient_share	nurse_dens_10k	levels	tm_patient_share|_t
nurse_dens_10k	M1_levels_trend	tm_patient_share	2.35875	0.909907	2.5923	0.0605372	-0.167557	4.88506	7	tm_patient_share	nurse_dens_10k	tm_patient_share	nurse_dens_10k	levels	tm_patient_share|_t
nurse_dens_10k	M1_levels_trend	_t	-0.839615	0.0836053	-10.0426	0.000552828	-1.07174	-0.60749	7	tm_patient_share	nurse_dens_10k	tm_patient_share	nurse_dens_10k	levels	tm_patient_share|_t
nurse_dens_10k	M2_levels_lag_trend	const	101.1	1.08192	93.4452	0.000114502	96.445	105.755	6	tm_patient_share	nurse_dens_10k	tm_patient_share	nurse_dens_10k	levels	tm_patient_share|tm_patient_share_lag1|_t
nurse_dens_10k	M2_levels_lag_trend	tm_patient_share	2.23103	1.3793	1.61752	0.247167	-3.7036	8.16566	6	tm_patient_share	nurse_dens_10k	tm_patient_share	nurse_dens_10k	levels	tm_patient_share|tm_patient_share_lag1|_t
nurse_dens_10k	M2_levels_lag_trend	tm_patient_share_lag1	-1.35036	2.18184	-0.618911	0.599077	-10.7381	8.03733	6	tm_patient_share	nurse_dens_10k	tm_patient_share	nurse_dens_10k	levels	tm_patient_share|tm_patient_share_lag1|_t
nurse_dens_10k	M2_levels_lag_trend	_t	-0.799509	0.213823	-3.73911	0.0646652	-1.71952	0.120498	6	tm_patient_share	nurse_dens_10k	tm_patient_share	nurse_dens_10k	levels	tm_patient_share|tm_patient_share_lag1|_t
d_nurse_dens_10k	M3_deltas	const	-0.765648	0.245714	-3.11601	0.0356638	-1.44786	-0.083437	6	tm_patient_share	nurse_dens_10k	d_tm_patient_share	d_nurse_dens_10k	deltas	d_tm_patient_share
d_nurse_dens_10k	M3_deltas	d_tm_patient_share	2.59246	1.1758	2.20485	0.0921537	-0.672088	5.85701	6	tm_patient_share	nurse_dens_10k	d_tm_patient_share	d_nurse_dens_10k	deltas	d_tm_patient_share
r_nurse_dens_10k	M4_detrended	const	-1.42247e-14	0.145951	-9.74622e-14	1	-0.37518	0.37518	7	tm_patient_share	nurse_dens_10k	r_tm_patient_share	r_nurse_dens_10k	detrended	r_tm_patient_share
r_nurse_dens_10k	M4_detrended	r_tm_patient_share	2.35875	0.813846	2.89828	0.0338586	0.266693	4.45081	7	tm_patient_share	nurse_dens_10k	r_tm_patient_share	r_nurse_dens_10k	detrended	r_tm_patient_share
beds_dens_10k	M0_levels	const	78.1126	2.03645	38.3572	2.2694e-07	72.8777	83.3475	7	tm_patient_share	beds_dens_10k	tm_patient_share	beds_dens_10k	levels	tm_patient_share
beds_dens_10k	M0_levels	tm_patient_share	0.731804	2.71383	0.269657	0.798199	-6.24432	7.70793	7	tm_patient_share	beds_dens_10k	tm_patient_share	beds_dens_10k	levels	tm_patient_share
beds_dens_10k	M1_levels_trend	const	78.7552	1.07603	73.1903	2.08832e-07	75.7676	81.7427	7	tm_patient_share	beds_dens_10k	tm_patient_share	beds_dens_10k	levels	tm_patient_share|_t
beds_dens_10k	M1_levels_trend	tm_patient_share	1.93226	1.45103	1.33164	0.253794	-2.09645	5.96097	7	tm_patient_share	beds_dens_10k	tm_patient_share	beds_dens_10k	levels	tm_patient_share|_t
beds_dens_10k	M1_levels_trend	_t	-0.505315	0.133326	-3.79008	0.0192676	-0.875486	-0.135143	7	tm_patient_share	beds_dens_10k	tm_patient_share	beds_dens_10k	levels	tm_patient_share|_t
beds_dens_10k	M2_levels_lag_trend	const	80.2146	1.82914	43.8538	0.000519574	72.3444	88.0847	6	tm_patient_share	beds_dens_10k	tm_patient_share	beds_dens_10k	levels	tm_patient_share|tm_patient_share_lag1|_t
beds_dens_10k	M2_levels_lag_trend	tm_patient_share	2.34388	2.33189	1.00514	0.420677	-7.68945	12.3772	6	tm_patient_share	beds_dens_10k	tm_patient_share	beds_dens_10k	levels	tm_patient_share|tm_patient_share_lag1|_t
beds_dens_10k	M2_levels_lag_trend	tm_patient_share_lag1	-3.01703	3.6887	-0.817909	0.499352	-18.8882	12.8542	6	tm_patient_share	beds_dens_10k	tm_patient_share	beds_dens_10k	levels	tm_patient_share|tm_patient_share_lag1|_t
beds_dens_10k	M2_levels_lag_trend	_t	-0.334896	0.361498	-0.92641	0.452033	-1.8903	1.22051	6	tm_patient_share	beds_dens_10k	tm_patient_share	beds_dens_10k	levels	tm_patient_share|tm_patient_share_lag1|_t
d_beds_dens_10k	M3_deltas	const	-0.364206	0.363763	-1.00122	0.373378	-1.37417	0.645762	6	tm_patient_share	beds_dens_10k	d_tm_patient_share	d_beds_dens_10k	deltas	d_tm_patient_share
d_beds_dens_10k	M3_deltas	d_tm_patient_share	2.1148	1.7407	1.21492	0.291207	-2.71815	6.94775	6	tm_patient_share	beds_dens_10k	d_tm_patient_share	d_beds_dens_10k	deltas	d_tm_patient_share
r_beds_dens_10k	M4_detrended	const	-2.0331e-14	0.232749	-8.73515e-14	1	-0.5983	0.5983	7	tm_patient_share	beds_dens_10k	r_tm_patient_share	r_beds_dens_10k	detrended	r_tm_patient_share
r_beds_dens_10k	M4_detrended	r_tm_patient_share	1.93226	1.29784	1.48882	0.196707	-1.40395	5.26846	7	tm_patient_share	beds_dens_10k	r_tm_patient_share	r_beds_dens_10k	detrended	r_tm_patient_share
hospital_org_per100k	M0_levels	const	3.52028	0.0842545	41.7815	1.48156e-07	3.3037	3.73687	7	tm_patient_share	hospital_org_per100k	tm_patient_share	hospital_org_per100k	levels	tm_patient_share
hospital_org_per100k	M0_levels	tm_patient_share	-0.0452962	0.11228	-0.403422	0.703311	-0.333921	0.243328	7	tm_patient_share	hospital_org_per100k	tm_patient_share	hospital_org_per100k	levels	tm_patient_share
hospital_org_per100k	M1_levels_trend	const	3.52296	0.0950137	37.0784	3.1591e-06	3.25916	3.78676	7	tm_patient_share	hospital_org_per100k	tm_patient_share	hospital_org_per100k	levels	tm_patient_share|_t
hospital_org_per100k	M1_levels_trend	tm_patient_share	-0.0403068	0.128126	-0.314588	0.768801	-0.396042	0.315428	7	tm_patient_share	hospital_org_per100k	tm_patient_share	hospital_org_per100k	levels	tm_patient_share|_t
hospital_org_per100k	M1_levels_trend	_t	-0.00210022	0.0117726	-0.178398	0.867081	-0.0347863	0.0305859	7	tm_patient_share	hospital_org_per100k	tm_patient_share	hospital_org_per100k	levels	tm_patient_share|_t
hospital_org_per100k	M2_levels_lag_trend	const	3.38857	0.147602	22.9574	0.00189199	2.75349	4.02365	6	tm_patient_share	hospital_org_per100k	tm_patient_share	hospital_org_per100k	levels	tm_patient_share|tm_patient_share_lag1|_t
hospital_org_per100k	M2_levels_lag_trend	tm_patient_share	0.0625401	0.188172	0.332356	0.771222	-0.747099	0.872179	6	tm_patient_share	hospital_org_per100k	tm_patient_share	hospital_org_per100k	levels	tm_patient_share|tm_patient_share_lag1|_t
hospital_org_per100k	M2_levels_lag_trend	tm_patient_share_lag1	0.00784297	0.29766	0.0263488	0.981372	-1.27288	1.28857	6	tm_patient_share	hospital_org_per100k	tm_patient_share	hospital_org_per100k	levels	tm_patient_share|tm_patient_share_lag1|_t
hospital_org_per100k	M2_levels_lag_trend	_t	0.00950559	0.0291711	0.325857	0.775468	-0.116007	0.135019	6	tm_patient_share	hospital_org_per100k	tm_patient_share	hospital_org_per100k	levels	tm_patient_share|tm_patient_share_lag1|_t
d_hospital_org_per100k	M3_deltas	const	-0.0175034	0.0296149	-0.591033	0.58628	-0.0997275	0.0647208	6	tm_patient_share	hospital_org_per100k	d_tm_patient_share	d_hospital_org_per100k	deltas	d_tm_patient_share
d_hospital_org_per100k	M3_deltas	d_tm_patient_share	0.0380847	0.141715	0.268742	0.80142	-0.355378	0.431548	6	tm_patient_share	hospital_org_per100k	d_tm_patient_share	d_hospital_org_per100k	deltas	d_tm_patient_share
r_hospital_org_per100k	M4_detrended	const	-1.45717e-15	0.0205517	-7.09025e-14	1	-0.0528298	0.0528298	7	tm_patient_share	hospital_org_per100k	r_tm_patient_share	r_hospital_org_per100k	detrended	r_tm_patient_share
r_hospital_org_per100k	M4_detrended	r_tm_patient_share	-0.0403068	0.114599	-0.35172	0.739386	-0.334894	0.25428	7	tm_patient_share	hospital_org_per100k	r_tm_patient_share	r_hospital_org_per100k	detrended	r_tm_patient_share
birth_rate_per1000	M0_levels	const	12.206	1.02398	11.9202	0.00028373	9.36303	15.0491	6	tm_patient_share	birth_rate_per1000	tm_patient_share	birth_rate_per1000	levels	tm_patient_share
birth_rate_per1000	M0_levels	tm_patient_share	-3.39698	1.30476	-2.60352	0.0598261	-7.01959	0.225626	6	tm_patient_share	birth_rate_per1000	tm_patient_share	birth_rate_per1000	levels	tm_patient_share
birth_rate_per1000	M1_levels_trend	const	10.7928	0.460869	23.4184	0.000170591	9.32611	12.2595	6	tm_patient_share	birth_rate_per1000	tm_patient_share	birth_rate_per1000	levels	tm_patient_share|_t
birth_rate_per1000	M1_levels_trend	tm_patient_share	-0.249177	0.768141	-0.324389	0.766946	-2.69375	2.19539	6	tm_patient_share	birth_rate_per1000	tm_patient_share	birth_rate_per1000	levels	tm_patient_share|_t
birth_rate_per1000	M1_levels_trend	_t	-0.399321	0.0765844	-5.21413	0.0137155	-0.643047	-0.155596	6	tm_patient_share	birth_rate_per1000	tm_patient_share	birth_rate_per1000	levels	tm_patient_share|_t
birth_rate_per1000	M2_levels_lag_trend	const	10.0783	0.480234	20.9862	0.0303123	3.97632	16.1802	5	tm_patient_share	birth_rate_per1000	tm_patient_share	birth_rate_per1000	levels	tm_patient_share|tm_patient_share_lag1|_t
birth_rate_per1000	M2_levels_lag_trend	tm_patient_share	0.231703	0.641847	0.360994	0.779452	-7.92373	8.38714	5	tm_patient_share	birth_rate_per1000	tm_patient_share	birth_rate_per1000	levels	tm_patient_share|tm_patient_share_lag1|_t
birth_rate_per1000	M2_levels_lag_trend	tm_patient_share_lag1	0.470488	0.709079	0.66352	0.627055	-8.53921	9.48019	5	tm_patient_share	birth_rate_per1000	tm_patient_share	birth_rate_per1000	levels	tm_patient_share|tm_patient_share_lag1|_t
birth_rate_per1000	M2_levels_lag_trend	_t	-0.422273	0.0898351	-4.70054	0.133446	-1.56374	0.71919	5	tm_patient_share	birth_rate_per1000	tm_patient_share	birth_rate_per1000	levels	tm_patient_share|tm_patient_share_lag1|_t
d_birth_rate_per1000	M3_deltas	const	-0.448877	0.156665	-2.8652	0.0643022	-0.947455	0.0497007	5	tm_patient_share	birth_rate_per1000	d_tm_patient_share	d_birth_rate_per1000	deltas	d_tm_patient_share
d_birth_rate_per1000	M3_deltas	d_tm_patient_share	0.0904187	0.965185	0.0936802	0.931269	-2.98123	3.16207	5	tm_patient_share	birth_rate_per1000	d_tm_patient_share	d_birth_rate_per1000	deltas	d_tm_patient_share
r_birth_rate_per1000	M4_detrended	const	0.00639042	0.0744772	0.0858037	0.935746	-0.200392	0.213172	6	tm_patient_share	birth_rate_per1000	r_tm_patient_share	r_birth_rate_per1000	detrended	r_tm_patient_share
r_birth_rate_per1000	M4_detrended	r_tm_patient_share	-0.131532	0.487304	-0.269917	0.800577	-1.48451	1.22144	6	tm_patient_share	birth_rate_per1000	r_tm_patient_share	r_birth_rate_per1000	detrended	r_tm_patient_share
death_rate_per1000	M0_levels	const	9.54392	3.17865	3.00251	0.0398433	0.718579	18.3693	6	tm_patient_share	death_rate_per1000	tm_patient_share	death_rate_per1000	levels	tm_patient_share
death_rate_per1000	M0_levels	tm_patient_share	5.0764	4.05027	1.25335	0.278341	-6.16896	16.3218	6	tm_patient_share	death_rate_per1000	tm_patient_share	death_rate_per1000	levels	tm_patient_share
death_rate_per1000	M1_levels_trend	const	6.62825	3.52164	1.88215	0.156363	-4.57919	17.8357	6	tm_patient_share	death_rate_per1000	tm_patient_share	death_rate_per1000	levels	tm_patient_share|_t
death_rate_per1000	M1_levels_trend	tm_patient_share	11.5707	5.86961	1.97128	0.143268	-7.10905	30.2504	6	tm_patient_share	death_rate_per1000	tm_patient_share	death_rate_per1000	levels	tm_patient_share|_t
death_rate_per1000	M1_levels_trend	_t	-0.823844	0.585206	-1.40779	0.253923	-2.68623	1.03854	6	tm_patient_share	death_rate_per1000	tm_patient_share	death_rate_per1000	levels	tm_patient_share|_t
death_rate_per1000	M2_levels_lag_trend	const	3.08169	3.47938	0.885702	0.53854	-41.128	47.2914	5	tm_patient_share	death_rate_per1000	tm_patient_share	death_rate_per1000	levels	tm_patient_share|tm_patient_share_lag1|_t
death_rate_per1000	M2_levels_lag_trend	tm_patient_share	9.29348	4.65029	1.99847	0.295362	-49.794	68.381	5	tm_patient_share	death_rate_per1000	tm_patient_share	death_rate_per1000	levels	tm_patient_share|tm_patient_share_lag1|_t
death_rate_per1000	M2_levels_lag_trend	tm_patient_share_lag1	11.8621	5.1374	2.30897	0.26019	-53.4147	77.1389	5	tm_patient_share	death_rate_per1000	tm_patient_share	death_rate_per1000	levels	tm_patient_share|tm_patient_share_lag1|_t
death_rate_per1000	M2_levels_lag_trend	_t	-1.98038	0.65087	-3.04266	0.202151	-10.2505	6.28972	5	tm_patient_share	death_rate_per1000	tm_patient_share	death_rate_per1000	levels	tm_patient_share|tm_patient_share_lag1|_t
d_death_rate_per1000	M3_deltas	const	-0.590094	1.24454	-0.474145	0.66777	-4.55079	3.3706	5	tm_patient_share	death_rate_per1000	d_tm_patient_share	d_death_rate_per1000	deltas	d_tm_patient_share
d_death_rate_per1000	M3_deltas	d_tm_patient_share	7.18933	7.66742	0.937648	0.417596	-17.2118	31.5905	5	tm_patient_share	death_rate_per1000	d_tm_patient_share	d_death_rate_per1000	deltas	d_tm_patient_share
r_death_rate_per1000	M4_detrended	const	-0.296743	0.716554	-0.414125	0.700026	-2.28621	1.69273	6	tm_patient_share	death_rate_per1000	r_tm_patient_share	r_death_rate_per1000	detrended	r_tm_patient_share
r_death_rate_per1000	M4_detrended	r_tm_patient_share	6.10776	4.68841	1.30274	0.262603	-6.90935	19.1249	6	tm_patient_share	death_rate_per1000	r_tm_patient_share	r_death_rate_per1000	detrended	r_tm_patient_share
natural_increase_per1000	M0_levels	const	2.66212	2.55383	1.0424	0.356081	-4.42846	9.7527	6	tm_patient_share	natural_increase_per1000	tm_patient_share	natural_increase_per1000	levels	tm_patient_share
natural_increase_per1000	M0_levels	tm_patient_share	-8.47338	3.25413	-2.60389	0.0598031	-17.5083	0.561527	6	tm_patient_share	natural_increase_per1000	tm_patient_share	natural_increase_per1000	levels	tm_patient_share
natural_increase_per1000	M1_levels_trend	const	4.16455	3.33447	1.24894	0.300267	-6.44722	14.7763	6	tm_patient_share	natural_increase_per1000	tm_patient_share	natural_increase_per1000	levels	tm_patient_share|_t
natural_increase_per1000	M1_levels_trend	tm_patient_share	-11.8198	5.55764	-2.12677	0.123388	-29.5067	5.86706	6	tm_patient_share	natural_increase_per1000	tm_patient_share	natural_increase_per1000	levels	tm_patient_share|_t
natural_increase_per1000	M1_levels_trend	_t	0.424523	0.554102	0.766145	0.499356	-1.33888	2.18792	6	tm_patient_share	natural_increase_per1000	tm_patient_share	natural_increase_per1000	levels	tm_patient_share|_t
natural_increase_per1000	M2_levels_lag_trend	const	6.99659	2.99914	2.33286	0.257809	-31.1111	45.1043	5	tm_patient_share	natural_increase_per1000	tm_patient_share	natural_increase_per1000	levels	tm_patient_share|tm_patient_share_lag1|_t
natural_increase_per1000	M2_levels_lag_trend	tm_patient_share	-9.06177	4.00844	-2.26067	0.265134	-59.9938	41.8703	5	tm_patient_share	natural_increase_per1000	tm_patient_share	natural_increase_per1000	levels	tm_patient_share|tm_patient_share_lag1|_t
natural_increase_per1000	M2_levels_lag_trend	tm_patient_share_lag1	-11.3916	4.42832	-2.57245	0.236032	-67.6587	44.8755	5	tm_patient_share	natural_increase_per1000	tm_patient_share	natural_increase_per1000	levels	tm_patient_share|tm_patient_share_lag1|_t
natural_increase_per1000	M2_levels_lag_trend	_t	1.5581	0.561035	2.77719	0.22003	-5.57053	8.68673	5	tm_patient_share	natural_increase_per1000	tm_patient_share	natural_increase_per1000	levels	tm_patient_share|tm_patient_share_lag1|_t
d_natural_increase_per1000	M3_deltas	const	0.141217	1.16703	0.121005	0.911337	-3.57281	3.85524	5	tm_patient_share	natural_increase_per1000	d_tm_patient_share	d_natural_increase_per1000	deltas	d_tm_patient_share
d_natural_increase_per1000	M3_deltas	d_tm_patient_share	-7.09892	7.18989	-0.987348	0.396267	-29.9803	15.7825	5	tm_patient_share	natural_increase_per1000	d_tm_patient_share	d_natural_increase_per1000	deltas	d_tm_patient_share
r_natural_increase_per1000	M4_detrended	const	0.303133	0.69926	0.433506	0.687002	-1.63832	2.24459	6	tm_patient_share	natural_increase_per1000	r_tm_patient_share	r_natural_increase_per1000	detrended	r_tm_patient_share
r_natural_increase_per1000	M4_detrended	r_tm_patient_share	-6.23929	4.57526	-1.3637	0.244363	-18.9422	6.46366	6	tm_patient_share	natural_increase_per1000	r_tm_patient_share	r_natural_increase_per1000	detrended	r_tm_patient_share
morbidity_per1000	M0_levels	const	0.750648	0.0752877	9.97039	0.000173396	0.557115	0.944181	7	tm_patient_share	morbidity_per1000	tm_patient_share	morbidity_per1000	levels	tm_patient_share
morbidity_per1000	M0_levels	tm_patient_share	0.0847514	0.10033	0.844722	0.436808	-0.173156	0.342659	7	tm_patient_share	morbidity_per1000	tm_patient_share	morbidity_per1000	levels	tm_patient_share
morbidity_per1000	M1_levels_trend	const	0.735566	0.0705338	10.4286	0.000477629	0.539733	0.9314	7	tm_patient_share	morbidity_per1000	tm_patient_share	morbidity_per1000	levels	tm_patient_share|_t
morbidity_per1000	M1_levels_trend	tm_patient_share	0.0565753	0.0951149	0.59481	0.583985	-0.207506	0.320657	7	tm_patient_share	morbidity_per1000	tm_patient_share	morbidity_per1000	levels	tm_patient_share|_t
morbidity_per1000	M1_levels_trend	_t	0.0118603	0.00873948	1.3571	0.246277	-0.0124044	0.036125	7	tm_patient_share	morbidity_per1000	tm_patient_share	morbidity_per1000	levels	tm_patient_share|_t
morbidity_per1000	M2_levels_lag_trend	const	0.639559	0.0891734	7.17208	0.0188914	0.255877	1.02324	6	tm_patient_share	morbidity_per1000	tm_patient_share	morbidity_per1000	levels	tm_patient_share|tm_patient_share_lag1|_t
morbidity_per1000	M2_levels_lag_trend	tm_patient_share	-0.0426125	0.113684	-0.374834	0.743799	-0.531754	0.446529	6	tm_patient_share	morbidity_per1000	tm_patient_share	morbidity_per1000	levels	tm_patient_share|tm_patient_share_lag1|_t
morbidity_per1000	M2_levels_lag_trend	tm_patient_share_lag1	0.336792	0.17983	1.87283	0.201966	-0.436956	1.11054	6	tm_patient_share	morbidity_per1000	tm_patient_share	morbidity_per1000	levels	tm_patient_share|tm_patient_share_lag1|_t
morbidity_per1000	M2_levels_lag_trend	_t	-0.0133364	0.0176236	-0.756735	0.528205	-0.0891647	0.0624919	6	tm_patient_share	morbidity_per1000	tm_patient_share	morbidity_per1000	levels	tm_patient_share|tm_patient_share_lag1|_t
d_morbidity_per1000	M3_deltas	const	0.00739618	0.025036	0.295422	0.782372	-0.0621149	0.0769072	6	tm_patient_share	morbidity_per1000	d_tm_patient_share	d_morbidity_per1000	deltas	d_tm_patient_share
d_morbidity_per1000	M3_deltas	d_tm_patient_share	-0.0346397	0.119803	-0.289138	0.786842	-0.367267	0.297988	6	tm_patient_share	morbidity_per1000	d_tm_patient_share	d_morbidity_per1000	deltas	d_tm_patient_share
r_morbidity_per1000	M4_detrended	const	-2.05998e-16	0.0152567	-1.35022e-14	1	-0.0392185	0.0392185	7	tm_patient_share	morbidity_per1000	r_tm_patient_share	r_morbidity_per1000	detrended	r_tm_patient_share
r_morbidity_per1000	M4_detrended	r_tm_patient_share	0.0565753	0.0850734	0.665018	0.535479	-0.162113	0.275263	7	tm_patient_share	morbidity_per1000	r_tm_patient_share	r_morbidity_per1000	detrended	r_tm_patient_share
primary_disability_per100k	M0_levels	const	483.358	96.8312	4.99176	0.00753427	214.511	752.204	6	tm_patient_share	primary_disability_per100k	tm_patient_share	primary_disability_per100k	levels	tm_patient_share
primary_disability_per100k	M0_levels	tm_patient_share	-89.7623	123.384	-0.727507	0.507213	-432.33	252.805	6	tm_patient_share	primary_disability_per100k	tm_patient_share	primary_disability_per100k	levels	tm_patient_share
primary_disability_per100k	M1_levels_trend	const	591.821	88.1715	6.71215	0.0067488	311.22	872.422	6	tm_patient_share	primary_disability_per100k	tm_patient_share	primary_disability_per100k	levels	tm_patient_share|_t
primary_disability_per100k	M1_levels_trend	tm_patient_share	-331.349	146.958	-2.25472	0.109459	-799.034	136.336	6	tm_patient_share	primary_disability_per100k	tm_patient_share	primary_disability_per100k	levels	tm_patient_share|_t
primary_disability_per100k	M1_levels_trend	_t	30.647	14.6518	2.09169	0.127572	-15.9816	77.2756	6	tm_patient_share	primary_disability_per100k	tm_patient_share	primary_disability_per100k	levels	tm_patient_share|_t
primary_disability_per100k	M2_levels_lag_trend	const	651.153	128.372	5.0724	0.123918	-979.966	2282.27	5	tm_patient_share	primary_disability_per100k	tm_patient_share	primary_disability_per100k	levels	tm_patient_share|tm_patient_share_lag1|_t
primary_disability_per100k	M2_levels_lag_trend	tm_patient_share	-262.818	171.573	-1.53182	0.368192	-2442.86	1917.22	5	tm_patient_share	primary_disability_per100k	tm_patient_share	primary_disability_per100k	levels	tm_patient_share|tm_patient_share_lag1|_t
primary_disability_per100k	M2_levels_lag_trend	tm_patient_share_lag1	-260.614	189.545	-1.37495	0.400315	-2669.01	2147.78	5	tm_patient_share	primary_disability_per100k	tm_patient_share	primary_disability_per100k	levels	tm_patient_share|tm_patient_share_lag1|_t
primary_disability_per100k	M2_levels_lag_trend	_t	56.7987	24.0139	2.36524	0.254646	-248.327	361.924	5	tm_patient_share	primary_disability_per100k	tm_patient_share	primary_disability_per100k	levels	tm_patient_share|tm_patient_share_lag1|_t
d_primary_disability_per100k	M3_deltas	const	30.2052	27.1776	1.1114	0.347452	-56.286	116.696	5	tm_patient_share	primary_disability_per100k	d_tm_patient_share	d_primary_disability_per100k	deltas	d_tm_patient_share
d_primary_disability_per100k	M3_deltas	d_tm_patient_share	-240.833	167.436	-1.43836	0.245912	-773.69	292.024	5	tm_patient_share	primary_disability_per100k	d_tm_patient_share	d_primary_disability_per100k	deltas	d_tm_patient_share
r_primary_disability_per100k	M4_detrended	const	8.49782	18.9607	0.448182	0.677226	-44.1454	61.141	6	tm_patient_share	primary_disability_per100k	r_tm_patient_share	r_primary_disability_per100k	detrended	r_tm_patient_share
r_primary_disability_per100k	M4_detrended	r_tm_patient_share	-174.908	124.06	-1.40987	0.231385	-519.352	169.537	6	tm_patient_share	primary_disability_per100k	r_tm_patient_share	r_primary_disability_per100k	detrended	r_tm_patient_share
ln_grp_pc	M0_levels	const	-5.85629	0.403297	-14.521	0.000130784	-6.97603	-4.73656	6	tm_patient_share	ln_grp_pc	tm_patient_share	ln_grp_pc	levels	tm_patient_share
ln_grp_pc	M0_levels	tm_patient_share	0.790762	0.513887	1.53879	0.198687	-0.636016	2.21754	6	tm_patient_share	ln_grp_pc	tm_patient_share	ln_grp_pc	levels	tm_patient_share
ln_grp_pc	M1_levels_trend	const	-5.28192	0.116551	-45.3184	2.36529e-05	-5.65283	-4.911	6	tm_patient_share	ln_grp_pc	tm_patient_share	ln_grp_pc	levels	tm_patient_share|_t
ln_grp_pc	M1_levels_trend	tm_patient_share	-0.488582	0.194259	-2.51511	0.0865479	-1.1068	0.129636	6	tm_patient_share	ln_grp_pc	tm_patient_share	ln_grp_pc	levels	tm_patient_share|_t
ln_grp_pc	M1_levels_trend	_t	0.162294	0.0193678	8.37958	0.0035643	0.100657	0.223931	6	tm_patient_share	ln_grp_pc	tm_patient_share	ln_grp_pc	levels	tm_patient_share|_t
ln_grp_pc	M2_levels_lag_trend	const	-5.47592	0.0573644	-95.4584	0.00666883	-6.2048	-4.74703	5	tm_patient_share	ln_grp_pc	tm_patient_share	ln_grp_pc	levels	tm_patient_share|tm_patient_share_lag1|_t
ln_grp_pc	M2_levels_lag_trend	tm_patient_share	-0.459962	0.0766692	-5.99931	0.105149	-1.43414	0.514212	5	tm_patient_share	ln_grp_pc	tm_patient_share	ln_grp_pc	levels	tm_patient_share|tm_patient_share_lag1|_t
ln_grp_pc	M2_levels_lag_trend	tm_patient_share_lag1	0.335972	0.0847001	3.9666	0.157219	-0.740245	1.41219	5	tm_patient_share	ln_grp_pc	tm_patient_share	ln_grp_pc	levels	tm_patient_share|tm_patient_share_lag1|_t
ln_grp_pc	M2_levels_lag_trend	_t	0.133274	0.0107309	12.4196	0.0511488	-0.00307511	0.269623	5	tm_patient_share	ln_grp_pc	tm_patient_share	ln_grp_pc	levels	tm_patient_share|tm_patient_share_lag1|_t
d_ln_grp_pc	M3_deltas	const	0.152113	0.035071	4.33729	0.022614	0.0405014	0.263725	5	tm_patient_share	ln_grp_pc	d_tm_patient_share	d_ln_grp_pc	deltas	d_tm_patient_share
d_ln_grp_pc	M3_deltas	d_tm_patient_share	-0.504539	0.216066	-2.33511	0.101673	-1.19216	0.183081	5	tm_patient_share	ln_grp_pc	d_tm_patient_share	d_ln_grp_pc	deltas	d_tm_patient_share
r_ln_grp_pc	M4_detrended	const	0.0125302	0.0263892	0.474824	0.659675	-0.0607379	0.0857984	6	tm_patient_share	ln_grp_pc	r_tm_patient_share	r_ln_grp_pc	detrended	r_tm_patient_share
r_ln_grp_pc	M4_detrended	r_tm_patient_share	-0.257906	0.172664	-1.49368	0.209559	-0.737299	0.221488	6	tm_patient_share	ln_grp_pc	r_tm_patient_share	r_ln_grp_pc	detrended	r_tm_patient_share
dii	M0_levels	const	-0.13644	1.39571	-0.0977573	0.925923	-3.72422	3.45134	7	tm_patient_share	dii	tm_patient_share	dii	levels	tm_patient_share
dii	M0_levels	tm_patient_share	0.247003	1.85995	0.1328	0.89953	-4.53416	5.02817	7	tm_patient_share	dii	tm_patient_share	dii	levels	tm_patient_share
dii	M1_levels_trend	const	-0.621172	0.361523	-1.71821	0.160887	-1.62492	0.382576	7	tm_patient_share	dii	tm_patient_share	dii	levels	tm_patient_share|_t
dii	M1_levels_trend	tm_patient_share	-0.658592	0.487514	-1.35092	0.248081	-2.01215	0.694963	7	tm_patient_share	dii	tm_patient_share	dii	levels	tm_patient_share|_t
dii	M1_levels_trend	_t	0.381198	0.0447944	8.50996	0.00104588	0.256829	0.505568	7	tm_patient_share	dii	tm_patient_share	dii	levels	tm_patient_share|_t
dii	M2_levels_lag_trend	const	-0.324945	0.713186	-0.455625	0.693347	-3.39354	2.74365	6	tm_patient_share	dii	tm_patient_share	dii	levels	tm_patient_share|tm_patient_share_lag1|_t
dii	M2_levels_lag_trend	tm_patient_share	-0.896762	0.909213	-0.986305	0.427957	-4.80879	3.01527	6	tm_patient_share	dii	tm_patient_share	dii	levels	tm_patient_share|tm_patient_share_lag1|_t
dii	M2_levels_lag_trend	tm_patient_share_lag1	0.00471322	1.43824	0.00327708	0.997683	-6.18353	6.19295	6	tm_patient_share	dii	tm_patient_share	dii	levels	tm_patient_share|tm_patient_share_lag1|_t
dii	M2_levels_lag_trend	_t	0.353392	0.140949	2.50723	0.129004	-0.253064	0.959848	6	tm_patient_share	dii	tm_patient_share	dii	levels	tm_patient_share|tm_patient_share_lag1|_t
d_dii	M3_deltas	const	0.430507	0.127181	3.385	0.0276574	0.0773963	0.783618	6	tm_patient_share	dii	d_tm_patient_share	d_dii	deltas	d_tm_patient_share
d_dii	M3_deltas	d_tm_patient_share	-0.970161	0.608592	-1.59411	0.186137	-2.65988	0.719563	6	tm_patient_share	dii	d_tm_patient_share	d_dii	deltas	d_tm_patient_share
r_dii	M4_detrended	const	-5.89806e-17	0.0781983	-7.54244e-16	1	-0.201015	0.201015	7	tm_patient_share	dii	r_tm_patient_share	r_dii	detrended	r_tm_patient_share
r_dii	M4_detrended	r_tm_patient_share	-0.658592	0.436045	-1.51037	0.191337	-1.77948	0.462299	7	tm_patient_share	dii	r_tm_patient_share	r_dii	detrended	r_tm_patient_share

## Sheet: RF_FIT
outcome	model	n	r2	adj_r2	rmse	df_resid	aic	bic	tm_var	y_var	x_term	y_term	transform	x_cols
visit_per1000	M0_levels	7	0.0673018	-0.119238	587.918	5	113.137	113.029	tm_consults_total	visit_per1000	tm_consults_total	visit_per1000	levels	tm_consults_total
visit_per1000	M1_levels_trend	7	0.407038	0.110557	468.77	4	111.967	111.804	tm_consults_total	visit_per1000	tm_consults_total	visit_per1000	levels	tm_consults_total|_t
visit_per1000	M2_levels_lag_trend	6	0.600732	0.00183115	415.45	2	97.3796	96.5466	tm_consults_total	visit_per1000	tm_consults_total	visit_per1000	levels	tm_consults_total|tm_consults_total_lag1|_t
d_visit_per1000	M3_deltas	6	0.205955	0.00744342	743.499	4	100.364	99.9472	tm_consults_total	visit_per1000	d_tm_consults_total	d_visit_per1000	deltas	d_tm_consults_total
r_visit_per1000	M4_detrended	7	0.229688	0.0756256	468.77	5	109.967	109.859	tm_consults_total	visit_per1000	r_tm_consults_total	r_visit_per1000	detrended	r_tm_consults_total
phys_dens_10k	M0_levels	7	0.710193	0.652232	0.772654	5	20.2542	20.146	tm_consults_total	phys_dens_10k	tm_consults_total	phys_dens_10k	levels	tm_consults_total
phys_dens_10k	M1_levels_trend	7	0.895956	0.843934	0.462956	4	15.0834	14.9211	tm_consults_total	phys_dens_10k	tm_consults_total	phys_dens_10k	levels	tm_consults_total|_t
phys_dens_10k	M2_levels_lag_trend	6	0.842334	0.605835	0.448088	2	15.3941	14.5611	tm_consults_total	phys_dens_10k	tm_consults_total	phys_dens_10k	levels	tm_consults_total|tm_consults_total_lag1|_t
d_phys_dens_10k	M3_deltas	6	0.0352821	-0.205897	0.662776	4	16.0914	15.675	tm_consults_total	phys_dens_10k	d_tm_consults_total	d_phys_dens_10k	deltas	d_tm_consults_total
r_phys_dens_10k	M4_detrended	7	0.0137842	-0.183459	0.462956	5	13.0834	12.9752	tm_consults_total	phys_dens_10k	r_tm_consults_total	r_phys_dens_10k	detrended	r_tm_consults_total
nurse_dens_10k	M0_levels	7	0.716495	0.659794	0.890396	5	22.2399	22.1317	tm_consults_total	nurse_dens_10k	tm_consults_total	nurse_dens_10k	levels	tm_consults_total
nurse_dens_10k	M1_levels_trend	7	0.899025	0.848538	0.531386	4	17.0134	16.8511	tm_consults_total	nurse_dens_10k	tm_consults_total	nurse_dens_10k	levels	tm_consults_total|_t
nurse_dens_10k	M2_levels_lag_trend	6	0.942989	0.857472	0.395207	2	13.8871	13.0541	tm_consults_total	nurse_dens_10k	tm_consults_total	nurse_dens_10k	levels	tm_consults_total|tm_consults_total_lag1|_t
d_nurse_dens_10k	M3_deltas	6	0.0066008	-0.241749	0.729014	4	17.2345	16.818	tm_consults_total	nurse_dens_10k	d_tm_consults_total	d_nurse_dens_10k	deltas	d_tm_consults_total
r_nurse_dens_10k	M4_detrended	7	0.0107662	-0.187081	0.531386	5	15.0134	14.9052	tm_consults_total	nurse_dens_10k	r_tm_consults_total	r_nurse_dens_10k	detrended	r_tm_consults_total
beds_dens_10k	M0_levels	7	0.380138	0.256165	0.884336	5	22.1443	22.0361	tm_consults_total	beds_dens_10k	tm_consults_total	beds_dens_10k	levels	tm_consults_total
beds_dens_10k	M1_levels_trend	7	0.798111	0.697166	0.504692	4	16.2918	16.1296	tm_consults_total	beds_dens_10k	tm_consults_total	beds_dens_10k	levels	tm_consults_total|_t
beds_dens_10k	M2_levels_lag_trend	6	0.920523	0.801307	0.330928	2	11.757	10.924	tm_consults_total	beds_dens_10k	tm_consults_total	beds_dens_10k	levels	tm_consults_total|tm_consults_total_lag1|_t
d_beds_dens_10k	M3_deltas	6	0.311991	0.139989	0.706062	4	16.8506	16.4342	tm_consults_total	beds_dens_10k	d_tm_consults_total	d_beds_dens_10k	deltas	d_tm_consults_total
r_beds_dens_10k	M4_detrended	7	0.348453	0.218144	0.504692	5	14.2918	14.1837	tm_consults_total	beds_dens_10k	r_tm_consults_total	r_beds_dens_10k	detrended	r_tm_consults_total
hospital_org_per100k	M0_levels	7	0.160638	-0.00723476	0.0429521	5	-20.2022	-20.3104	tm_consults_total	hospital_org_per100k	tm_consults_total	hospital_org_per100k	levels	tm_consults_total
hospital_org_per100k	M1_levels_trend	7	0.488068	0.232102	0.0335441	4	-21.6634	-21.8257	tm_consults_total	hospital_org_per100k	tm_consults_total	hospital_org_per100k	levels	tm_consults_total|_t
hospital_org_per100k	M2_levels_lag_trend	6	0.960766	0.901916	0.00801457	2	-32.8907	-33.7236	tm_consults_total	hospital_org_per100k	tm_consults_total	hospital_org_per100k	levels	tm_consults_total|tm_consults_total_lag1|_t
d_hospital_org_per100k	M3_deltas	6	0.378581	0.223226	0.04711	4	-15.636	-16.0525	tm_consults_total	hospital_org_per100k	d_tm_consults_total	d_hospital_org_per100k	deltas	d_tm_consults_total
r_hospital_org_per100k	M4_detrended	7	0.480063	0.376075	0.0335441	5	-23.6634	-23.7716	tm_consults_total	hospital_org_per100k	r_tm_consults_total	r_hospital_org_per100k	detrended	r_tm_consults_total
birth_rate_per1000	M0_levels	6	0.68151	0.601887	0.411622	4	10.3755	9.95897	tm_consults_total	birth_rate_per1000	tm_consults_total	birth_rate_per1000	levels	tm_consults_total
birth_rate_per1000	M1_levels_trend	6	0.962845	0.938075	0.140591	3	-0.515518	-1.14024	tm_consults_total	birth_rate_per1000	tm_consults_total	birth_rate_per1000	levels	tm_consults_total|_t
birth_rate_per1000	M2_levels_lag_trend	5	0.984494	0.937975	0.0639184	1	-5.31209	-6.87434	tm_consults_total	birth_rate_per1000	tm_consults_total	birth_rate_per1000	levels	tm_consults_total|tm_consults_total_lag1|_t
d_birth_rate_per1000	M3_deltas	5	0.232242	-0.0236767	0.212353	3	2.69431	1.91319	tm_consults_total	birth_rate_per1000	d_tm_consults_total	d_birth_rate_per1000	deltas	d_tm_consults_total
r_birth_rate_per1000	M4_detrended	6	0.0222622	-0.222172	0.140913	4	-2.48808	-2.90457	tm_consults_total	birth_rate_per1000	r_tm_consults_total	r_birth_rate_per1000	detrended	r_tm_consults_total
death_rate_per1000	M0_levels	6	0.288091	0.110114	1.37341	4	24.8348	24.4184	tm_consults_total	death_rate_per1000	tm_consults_total	death_rate_per1000	levels	tm_consults_total
death_rate_per1000	M1_levels_trend	6	0.819537	0.699228	0.691486	3	18.6003	17.9756	tm_consults_total	death_rate_per1000	tm_consults_total	death_rate_per1000	levels	tm_consults_total|_t
death_rate_per1000	M2_levels_lag_trend	5	0.919327	0.677308	0.484491	1	14.9428	13.3806	tm_consults_total	death_rate_per1000	tm_consults_total	death_rate_per1000	levels	tm_consults_total|tm_consults_total_lag1|_t
d_death_rate_per1000	M3_deltas	5	0.616578	0.48877	1.35362	3	21.2172	20.4361	tm_consults_total	death_rate_per1000	d_tm_consults_total	d_death_rate_per1000	deltas	d_tm_consults_total
r_death_rate_per1000	M4_detrended	6	0.681604	0.602005	0.915013	4	19.9615	19.545	tm_consults_total	death_rate_per1000	r_tm_consults_total	r_death_rate_per1000	detrended	r_tm_consults_total
natural_increase_per1000	M0_levels	6	0.658078	0.572597	1.06379	4	21.7693	21.3528	tm_consults_total	natural_increase_per1000	tm_consults_total	natural_increase_per1000	levels	tm_consults_total
natural_increase_per1000	M1_levels_trend	6	0.851341	0.752235	0.701434	3	18.7717	18.147	tm_consults_total	natural_increase_per1000	tm_consults_total	natural_increase_per1000	levels	tm_consults_total|_t
natural_increase_per1000	M2_levels_lag_trend	5	0.934262	0.73705	0.420573	1	13.528	11.9658	tm_consults_total	natural_increase_per1000	tm_consults_total	natural_increase_per1000	levels	tm_consults_total|tm_consults_total_lag1|_t
d_natural_increase_per1000	M3_deltas	5	0.594368	0.459158	1.32156	3	20.9775	20.1964	tm_consults_total	natural_increase_per1000	d_tm_consults_total	d_natural_increase_per1000	deltas	d_tm_consults_total
r_natural_increase_per1000	M4_detrended	6	0.67395	0.592437	0.9164	4	19.9796	19.5632	tm_consults_total	natural_increase_per1000	r_tm_consults_total	r_natural_increase_per1000	detrended	r_tm_consults_total
morbidity_per1000	M0_levels	7	0.198655	0.0383859	0.0394514	5	-21.3925	-21.5006	tm_consults_total	morbidity_per1000	tm_consults_total	morbidity_per1000	levels	tm_consults_total
morbidity_per1000	M1_levels_trend	7	0.393627	0.0904398	0.0343181	4	-21.344	-21.5063	tm_consults_total	morbidity_per1000	tm_consults_total	morbidity_per1000	levels	tm_consults_total|_t
morbidity_per1000	M2_levels_lag_trend	6	0.959955	0.899886	0.00899889	2	-31.5006	-32.3335	tm_consults_total	morbidity_per1000	tm_consults_total	morbidity_per1000	levels	tm_consults_total|tm_consults_total_lag1|_t
d_morbidity_per1000	M3_deltas	6	0.0307488	-0.211564	0.049808	4	-14.9677	-15.3842	tm_consults_total	morbidity_per1000	d_tm_consults_total	d_morbidity_per1000	deltas	d_tm_consults_total
r_morbidity_per1000	M4_detrended	7	0.0702877	-0.115655	0.0343181	5	-23.344	-23.4522	tm_consults_total	morbidity_per1000	r_tm_consults_total	r_morbidity_per1000	detrended	r_tm_consults_total
primary_disability_per100k	M0_levels	6	0.0600885	-0.174889	43.3468	4	66.2581	65.8416	tm_consults_total	primary_disability_per100k	tm_consults_total	primary_disability_per100k	levels	tm_consults_total
primary_disability_per100k	M1_levels_trend	6	0.636298	0.39383	26.9641	3	62.5614	61.9366	tm_consults_total	primary_disability_per100k	tm_consults_total	primary_disability_per100k	levels	tm_consults_total|_t
primary_disability_per100k	M2_levels_lag_trend	5	0.896348	0.585392	15.4797	1	49.5847	48.0225	tm_consults_total	primary_disability_per100k	tm_consults_total	primary_disability_per100k	levels	tm_consults_total|tm_consults_total_lag1|_t
d_primary_disability_per100k	M3_deltas	5	0.354161	0.138882	43.8538	3	55.998	55.2169	tm_consults_total	primary_disability_per100k	d_tm_consults_total	d_primary_disability_per100k	deltas	d_tm_consults_total
r_primary_disability_per100k	M4_detrended	6	0.520078	0.400097	30.4745	4	62.03	61.6135	tm_consults_total	primary_disability_per100k	r_tm_consults_total	r_primary_disability_per100k	detrended	r_tm_consults_total
ln_grp_pc	M0_levels	6	0.545949	0.432436	0.148785	4	-1.83577	-2.25225	tm_consults_total	ln_grp_pc	tm_consults_total	ln_grp_pc	levels	tm_consults_total
ln_grp_pc	M1_levels_trend	6	0.94715	0.911916	0.050761	3	-12.7403	-13.365	tm_consults_total	ln_grp_pc	tm_consults_total	ln_grp_pc	levels	tm_consults_total|_t
ln_grp_pc	M2_levels_lag_trend	5	0.995267	0.981066	0.0145536	1	-20.1098	-21.672	tm_consults_total	ln_grp_pc	tm_consults_total	ln_grp_pc	levels	tm_consults_total|tm_consults_total_lag1|_t
d_ln_grp_pc	M3_deltas	5	0.228349	-0.028868	0.0798797	3	-7.08296	-7.86408	tm_consults_total	ln_grp_pc	d_tm_consults_total	d_ln_grp_pc	deltas	d_tm_consults_total
r_ln_grp_pc	M4_detrended	6	0.282787	0.103484	0.0528931	4	-14.2465	-14.663	tm_consults_total	ln_grp_pc	r_tm_consults_total	r_ln_grp_pc	detrended	r_tm_consults_total
dii	M0_levels	7	0.929412	0.915294	0.203416	5	1.57012	1.46194	tm_consults_total	dii	tm_consults_total	dii	levels	tm_consults_total
dii	M1_levels_trend	7	0.971484	0.957226	0.12929	4	-2.77467	-2.93694	tm_consults_total	dii	tm_consults_total	dii	levels	tm_consults_total|_t
dii	M2_levels_lag_trend	6	0.960835	0.902088	0.132171	2	0.743314	-0.0896483	tm_consults_total	dii	tm_consults_total	dii	levels	tm_consults_total|tm_consults_total_lag1|_t
d_dii	M3_deltas	6	0.595212	0.494015	0.206947	4	2.12374	1.70725	tm_consults_total	dii	d_tm_consults_total	d_dii	deltas	d_tm_consults_total
r_dii	M4_detrended	7	0.624572	0.549486	0.12929	5	-4.77467	-4.88285	tm_consults_total	dii	r_tm_consults_total	r_dii	detrended	r_tm_consults_total
visit_per1000	M0_levels	7	0.0697522	-0.116297	587.145	5	113.119	113.011	tm_consults_total_per1000	visit_per1000	tm_consults_total_per1000	visit_per1000	levels	tm_consults_total_per1000
visit_per1000	M1_levels_trend	7	0.400924	0.101386	471.18	4	112.039	111.876	tm_consults_total_per1000	visit_per1000	tm_consults_total_per1000	visit_per1000	levels	tm_consults_total_per1000|_t
visit_per1000	M2_levels_lag_trend	6	0.597539	-0.00615294	417.108	2	97.4274	96.5944	tm_consults_total_per1000	visit_per1000	tm_consults_total_per1000	visit_per1000	levels	tm_consults_total_per1000|tm_consults_total_per1000_lag1|_t
d_visit_per1000	M3_deltas	6	0.201062	0.00132765	745.786	4	100.401	99.984	tm_consults_total_per1000	visit_per1000	d_tm_consults_total_per1000	d_visit_per1000	deltas	d_tm_consults_total_per1000
r_visit_per1000	M4_detrended	7	0.221745	0.0660938	471.18	5	110.039	109.93	tm_consults_total_per1000	visit_per1000	r_tm_consults_total_per1000	r_visit_per1000	detrended	r_tm_consults_total_per1000
phys_dens_10k	M0_levels	7	0.709729	0.651675	0.773273	5	20.2654	20.1572	tm_consults_total_per1000	phys_dens_10k	tm_consults_total_per1000	phys_dens_10k	levels	tm_consults_total_per1000
phys_dens_10k	M1_levels_trend	7	0.896239	0.844358	0.462327	4	15.0644	14.9021	tm_consults_total_per1000	phys_dens_10k	tm_consults_total_per1000	phys_dens_10k	levels	tm_consults_total_per1000|_t
phys_dens_10k	M2_levels_lag_trend	6	0.842319	0.605797	0.44811	2	15.3947	14.5617	tm_consults_total_per1000	phys_dens_10k	tm_consults_total_per1000	phys_dens_10k	levels	tm_consults_total_per1000|tm_consults_total_per1000_lag1|_t
d_phys_dens_10k	M3_deltas	6	0.0379236	-0.202595	0.661868	4	16.075	15.6585	tm_consults_total_per1000	phys_dens_10k	d_tm_consults_total_per1000	d_phys_dens_10k	deltas	d_tm_consults_total_per1000
r_phys_dens_10k	M4_detrended	7	0.0164621	-0.180246	0.462327	5	13.0644	12.9562	tm_consults_total_per1000	phys_dens_10k	r_tm_consults_total_per1000	r_phys_dens_10k	detrended	r_tm_consults_total_per1000
nurse_dens_10k	M0_levels	7	0.720796	0.664955	0.883617	5	22.1329	22.0247	tm_consults_total_per1000	nurse_dens_10k	tm_consults_total_per1000	nurse_dens_10k	levels	tm_consults_total_per1000
nurse_dens_10k	M1_levels_trend	7	0.898821	0.848232	0.531922	4	17.0275	16.8653	tm_consults_total_per1000	nurse_dens_10k	tm_consults_total_per1000	nurse_dens_10k	levels	tm_consults_total_per1000|_t
nurse_dens_10k	M2_levels_lag_trend	6	0.942911	0.857277	0.395477	2	13.8953	13.0624	tm_consults_total_per1000	nurse_dens_10k	tm_consults_total_per1000	nurse_dens_10k	levels	tm_consults_total_per1000|tm_consults_total_per1000_lag1|_t
d_nurse_dens_10k	M3_deltas	6	0.00769145	-0.240386	0.728614	4	17.2279	16.8114	tm_consults_total_per1000	nurse_dens_10k	d_tm_consults_total_per1000	d_nurse_dens_10k	deltas	d_tm_consults_total_per1000
r_nurse_dens_10k	M4_detrended	7	0.00876717	-0.189479	0.531922	5	15.0275	14.9194	tm_consults_total_per1000	nurse_dens_10k	r_tm_consults_total_per1000	r_nurse_dens_10k	detrended	r_tm_consults_total_per1000
beds_dens_10k	M0_levels	7	0.384565	0.261478	0.881172	5	22.0941	21.9859	tm_consults_total_per1000	beds_dens_10k	tm_consults_total_per1000	beds_dens_10k	levels	tm_consults_total_per1000
beds_dens_10k	M1_levels_trend	7	0.795323	0.692985	0.508164	4	16.3878	16.2256	tm_consults_total_per1000	beds_dens_10k	tm_consults_total_per1000	beds_dens_10k	levels	tm_consults_total_per1000|_t
beds_dens_10k	M2_levels_lag_trend	6	0.919283	0.798207	0.333499	2	11.8499	11.0169	tm_consults_total_per1000	beds_dens_10k	tm_consults_total_per1000	beds_dens_10k	levels	tm_consults_total_per1000|tm_consults_total_per1000_lag1|_t
d_beds_dens_10k	M3_deltas	6	0.306236	0.132795	0.709009	4	16.9006	16.4841	tm_consults_total_per1000	beds_dens_10k	d_tm_consults_total_per1000	d_beds_dens_10k	deltas	d_tm_consults_total_per1000
r_beds_dens_10k	M4_detrended	7	0.339458	0.20735	0.508164	5	14.3878	14.2796	tm_consults_total_per1000	beds_dens_10k	r_tm_consults_total_per1000	r_beds_dens_10k	detrended	r_tm_consults_total_per1000
hospital_org_per100k	M0_levels	7	0.158103	-0.0102768	0.0430169	5	-20.1811	-20.2893	tm_consults_total_per1000	hospital_org_per100k	tm_consults_total_per1000	hospital_org_per100k	levels	tm_consults_total_per1000
hospital_org_per100k	M1_levels_trend	7	0.482877	0.224315	0.0337137	4	-21.5928	-21.755	tm_consults_total_per1000	hospital_org_per100k	tm_consults_total_per1000	hospital_org_per100k	levels	tm_consults_total_per1000|_t
hospital_org_per100k	M2_levels_lag_trend	6	0.96264	0.9066	0.00782083	2	-33.1843	-34.0173	tm_consults_total_per1000	hospital_org_per100k	tm_consults_total_per1000	hospital_org_per100k	levels	tm_consults_total_per1000|tm_consults_total_per1000_lag1|_t
d_hospital_org_per100k	M3_deltas	6	0.37729	0.221612	0.0471589	4	-15.6235	-16.04	tm_consults_total_per1000	hospital_org_per100k	d_tm_consults_total_per1000	d_hospital_org_per100k	deltas	d_tm_consults_total_per1000
r_hospital_org_per100k	M4_detrended	7	0.47479	0.369748	0.0337137	5	-23.5928	-23.701	tm_consults_total_per1000	hospital_org_per100k	r_tm_consults_total_per1000	r_hospital_org_per100k	detrended	r_tm_consults_total_per1000
birth_rate_per1000	M0_levels	6	0.686039	0.607549	0.408684	4	10.2895	9.87304	tm_consults_total_per1000	birth_rate_per1000	tm_consults_total_per1000	birth_rate_per1000	levels	tm_consults_total_per1000
birth_rate_per1000	M1_levels_trend	6	0.962898	0.938164	0.140491	3	-0.524119	-1.14884	tm_consults_total_per1000	birth_rate_per1000	tm_consults_total_per1000	birth_rate_per1000	levels	tm_consults_total_per1000|_t
birth_rate_per1000	M2_levels_lag_trend	5	0.984523	0.938091	0.0638586	1	-5.32146	-6.88371	tm_consults_total_per1000	birth_rate_per1000	tm_consults_total_per1000	birth_rate_per1000	levels	tm_consults_total_per1000|tm_consults_total_per1000_lag1|_t
d_birth_rate_per1000	M3_deltas	5	0.235921	-0.0187722	0.211843	3	2.6703	1.88917	tm_consults_total_per1000	birth_rate_per1000	d_tm_consults_total_per1000	d_birth_rate_per1000	deltas	d_tm_consults_total_per1000
r_birth_rate_per1000	M4_detrended	6	0.023234	-0.220958	0.140843	4	-2.49405	-2.91053	tm_consults_total_per1000	birth_rate_per1000	r_tm_consults_total_per1000	r_birth_rate_per1000	detrended	r_tm_consults_total_per1000
death_rate_per1000	M0_levels	6	0.283442	0.104303	1.37789	4	24.8739	24.4574	tm_consults_total_per1000	death_rate_per1000	tm_consults_total_per1000	death_rate_per1000	levels	tm_consults_total_per1000
death_rate_per1000	M1_levels_trend	6	0.819606	0.699343	0.691354	3	18.598	17.9733	tm_consults_total_per1000	death_rate_per1000	tm_consults_total_per1000	death_rate_per1000	levels	tm_consults_total_per1000|_t
death_rate_per1000	M2_levels_lag_trend	5	0.919766	0.679063	0.483172	1	14.9156	13.3533	tm_consults_total_per1000	death_rate_per1000	tm_consults_total_per1000	death_rate_per1000	levels	tm_consults_total_per1000|tm_consults_total_per1000_lag1|_t
d_death_rate_per1000	M3_deltas	5	0.617356	0.489809	1.35225	3	21.2071	20.4259	tm_consults_total_per1000	death_rate_per1000	d_tm_consults_total_per1000	d_death_rate_per1000	deltas	d_tm_consults_total_per1000
r_death_rate_per1000	M4_detrended	6	0.676141	0.595177	0.922829	4	20.0635	19.647	tm_consults_total_per1000	death_rate_per1000	r_tm_consults_total_per1000	r_death_rate_per1000	detrended	r_tm_consults_total_per1000
natural_increase_per1000	M0_levels	6	0.653555	0.566943	1.0708	4	21.8481	21.4317	tm_consults_total_per1000	natural_increase_per1000	tm_consults_total_per1000	natural_increase_per1000	levels	tm_consults_total_per1000
natural_increase_per1000	M1_levels_trend	6	0.850872	0.751453	0.70254	3	18.7906	18.1659	tm_consults_total_per1000	natural_increase_per1000	tm_consults_total_per1000	natural_increase_per1000	levels	tm_consults_total_per1000|_t
natural_increase_per1000	M2_levels_lag_trend	5	0.934656	0.738622	0.419313	1	13.498	11.9358	tm_consults_total_per1000	natural_increase_per1000	tm_consults_total_per1000	natural_increase_per1000	levels	tm_consults_total_per1000|tm_consults_total_per1000_lag1|_t
d_natural_increase_per1000	M3_deltas	5	0.594489	0.459318	1.32137	3	20.9761	20.1949	tm_consults_total_per1000	natural_increase_per1000	d_tm_consults_total_per1000	d_natural_increase_per1000	deltas	d_tm_consults_total_per1000
r_natural_increase_per1000	M4_detrended	6	0.667993	0.584992	0.924733	4	20.0883	19.6718	tm_consults_total_per1000	natural_increase_per1000	r_tm_consults_total_per1000	r_natural_increase_per1000	detrended	r_tm_consults_total_per1000
morbidity_per1000	M0_levels	7	0.198872	0.0386458	0.0394461	5	-21.3943	-21.5025	tm_consults_total_per1000	morbidity_per1000	tm_consults_total_per1000	morbidity_per1000	levels	tm_consults_total_per1000
morbidity_per1000	M1_levels_trend	7	0.394647	0.0919706	0.0342892	4	-21.3558	-21.5181	tm_consults_total_per1000	morbidity_per1000	tm_consults_total_per1000	morbidity_per1000	levels	tm_consults_total_per1000|_t
morbidity_per1000	M2_levels_lag_trend	6	0.960564	0.901411	0.00893012	2	-31.5926	-32.4256	tm_consults_total_per1000	morbidity_per1000	tm_consults_total_per1000	morbidity_per1000	levels	tm_consults_total_per1000|tm_consults_total_per1000_lag1|_t
d_morbidity_per1000	M3_deltas	6	0.0302722	-0.21216	0.0498203	4	-14.9647	-15.3812	tm_consults_total_per1000	morbidity_per1000	d_tm_consults_total_per1000	d_morbidity_per1000	deltas	d_tm_consults_total_per1000
r_morbidity_per1000	M4_detrended	7	0.0718523	-0.113777	0.0342892	5	-23.3558	-23.464	tm_consults_total_per1000	morbidity_per1000	r_tm_consults_total_per1000	r_morbidity_per1000	detrended	r_tm_consults_total_per1000
primary_disability_per100k	M0_levels	6	0.0576276	-0.177966	43.4035	4	66.2737	65.8573	tm_consults_total_per1000	primary_disability_per100k	tm_consults_total_per1000	primary_disability_per100k	levels	tm_consults_total_per1000
primary_disability_per100k	M1_levels_trend	6	0.634678	0.391129	27.0241	3	62.588	61.9633	tm_consults_total_per1000	primary_disability_per100k	tm_consults_total_per1000	primary_disability_per100k	levels	tm_consults_total_per1000|_t
primary_disability_per100k	M2_levels_lag_trend	5	0.896061	0.584244	15.5012	1	49.5985	48.0363	tm_consults_total_per1000	primary_disability_per100k	tm_consults_total_per1000	primary_disability_per100k	levels	tm_consults_total_per1000|tm_consults_total_per1000_lag1|_t
d_primary_disability_per100k	M3_deltas	5	0.352409	0.136546	43.9132	3	56.0115	55.2304	tm_consults_total_per1000	primary_disability_per100k	d_tm_consults_total_per1000	d_primary_disability_per100k	deltas	d_tm_consults_total_per1000
r_primary_disability_per100k	M4_detrended	6	0.514482	0.393102	30.6517	4	62.0995	61.683	tm_consults_total_per1000	primary_disability_per100k	r_tm_consults_total_per1000	r_primary_disability_per100k	detrended	r_tm_consults_total_per1000
ln_grp_pc	M0_levels	6	0.552177	0.440222	0.147761	4	-1.91864	-2.33512	tm_consults_total_per1000	ln_grp_pc	tm_consults_total_per1000	ln_grp_pc	levels	tm_consults_total_per1000
ln_grp_pc	M1_levels_trend	6	0.946872	0.911453	0.0508943	3	-12.7088	-13.3335	tm_consults_total_per1000	ln_grp_pc	tm_consults_total_per1000	ln_grp_pc	levels	tm_consults_total_per1000|_t
ln_grp_pc	M2_levels_lag_trend	5	0.995221	0.980886	0.0146227	1	-20.0624	-21.6246	tm_consults_total_per1000	ln_grp_pc	tm_consults_total_per1000	ln_grp_pc	levels	tm_consults_total_per1000|tm_consults_total_per1000_lag1|_t
d_ln_grp_pc	M3_deltas	5	0.225294	-0.0329414	0.0800376	3	-7.0632	-7.84432	tm_consults_total_per1000	ln_grp_pc	d_tm_consults_total_per1000	d_ln_grp_pc	deltas	d_tm_consults_total_per1000
r_ln_grp_pc	M4_detrended	6	0.277625	0.0970316	0.0530831	4	-14.2035	-14.62	tm_consults_total_per1000	ln_grp_pc	r_tm_consults_total_per1000	r_ln_grp_pc	detrended	r_tm_consults_total_per1000
dii	M0_levels	7	0.931664	0.917997	0.200144	5	1.34311	1.23493	tm_consults_total_per1000	dii	tm_consults_total_per1000	dii	levels	tm_consults_total_per1000
dii	M1_levels_trend	7	0.972112	0.958169	0.127857	4	-2.93066	-3.09293	tm_consults_total_per1000	dii	tm_consults_total_per1000	dii	levels	tm_consults_total_per1000|_t
dii	M2_levels_lag_trend	6	0.96155	0.903875	0.130959	2	0.632771	-0.200192	tm_consults_total_per1000	dii	tm_consults_total_per1000	dii	levels	tm_consults_total_per1000|tm_consults_total_per1000_lag1|_t
d_dii	M3_deltas	6	0.600668	0.500835	0.205547	4	2.04231	1.62583	tm_consults_total_per1000	dii	d_tm_consults_total_per1000	d_dii	deltas	d_tm_consults_total_per1000
r_dii	M4_detrended	7	0.632845	0.559414	0.127857	5	-4.93066	-5.03884	tm_consults_total_per1000	dii	r_tm_consults_total_per1000	r_dii	detrended	r_tm_consults_total_per1000
visit_per1000	M0_levels	7	0.000430909	-0.199483	608.629	5	113.622	113.514	tm_consults_patients_total	visit_per1000	tm_consults_patients_total	visit_per1000	levels	tm_consults_patients_total
visit_per1000	M1_levels_trend	7	0.71761	0.576415	323.497	4	106.774	106.612	tm_consults_patients_total	visit_per1000	tm_consults_patients_total	visit_per1000	levels	tm_consults_patients_total|_t
visit_per1000	M2_levels_lag_trend	6	0.953624	0.884061	141.59	2	84.4625	83.6295	tm_consults_patients_total	visit_per1000	tm_consults_patients_total	visit_per1000	levels	tm_consults_patients_total|tm_consults_patients_total_lag1|_t
d_visit_per1000	M3_deltas	6	0.571576	0.46447	546.129	4	96.6615	96.245	tm_consults_patients_total	visit_per1000	d_tm_consults_patients_total	d_visit_per1000	deltas	d_tm_consults_patients_total
r_visit_per1000	M4_detrended	7	0.633149	0.559779	323.497	5	104.774	104.666	tm_consults_patients_total	visit_per1000	r_tm_consults_patients_total	r_visit_per1000	detrended	r_tm_consults_patients_total
phys_dens_10k	M0_levels	7	0.847911	0.817493	0.559732	5	15.741	15.6328	tm_consults_patients_total	phys_dens_10k	tm_consults_patients_total	phys_dens_10k	levels	tm_consults_patients_total
phys_dens_10k	M1_levels_trend	7	0.949873	0.92481	0.32134	4	9.97157	9.8093	tm_consults_patients_total	phys_dens_10k	tm_consults_patients_total	phys_dens_10k	levels	tm_consults_patients_total|_t
phys_dens_10k	M2_levels_lag_trend	6	0.913024	0.782559	0.332809	2	11.825	10.9921	tm_consults_patients_total	phys_dens_10k	tm_consults_patients_total	phys_dens_10k	levels	tm_consults_patients_total|tm_consults_patients_total_lag1|_t
d_phys_dens_10k	M3_deltas	6	0.325094	0.156368	0.554355	4	13.9479	13.5314	tm_consults_patients_total	phys_dens_10k	d_tm_consults_patients_total	d_phys_dens_10k	deltas	d_tm_consults_patients_total
r_phys_dens_10k	M4_detrended	7	0.524858	0.42983	0.32134	5	7.97157	7.86339	tm_consults_patients_total	phys_dens_10k	r_tm_consults_patients_total	r_phys_dens_10k	detrended	r_tm_consults_patients_total
nurse_dens_10k	M0_levels	7	0.453234	0.343881	1.23653	5	26.8374	26.7293	tm_consults_patients_total	nurse_dens_10k	tm_consults_patients_total	nurse_dens_10k	levels	tm_consults_patients_total
nurse_dens_10k	M1_levels_trend	7	0.946717	0.920076	0.386009	4	12.5386	12.3763	tm_consults_patients_total	nurse_dens_10k	tm_consults_patients_total	nurse_dens_10k	levels	tm_consults_patients_total|_t
nurse_dens_10k	M2_levels_lag_trend	6	0.975616	0.93904	0.258461	2	8.79114	7.95818	tm_consults_patients_total	nurse_dens_10k	tm_consults_patients_total	nurse_dens_10k	levels	tm_consults_patients_total|tm_consults_patients_total_lag1|_t
d_nurse_dens_10k	M3_deltas	6	0.233017	0.0412712	0.64057	4	15.6825	15.266	tm_consults_patients_total	nurse_dens_10k	d_tm_consults_patients_total	d_nurse_dens_10k	deltas	d_tm_consults_patients_total
r_nurse_dens_10k	M4_detrended	7	0.477996	0.373595	0.386009	5	10.5386	10.4304	tm_consults_patients_total	nurse_dens_10k	r_tm_consults_patients_total	r_nurse_dens_10k	detrended	r_tm_consults_patients_total
beds_dens_10k	M0_levels	7	0.214773	0.0577281	0.99533	5	23.7996	23.6914	tm_consults_patients_total	beds_dens_10k	tm_consults_patients_total	beds_dens_10k	levels	tm_consults_patients_total
beds_dens_10k	M1_levels_trend	7	0.87146	0.80719	0.402707	4	13.1315	12.9692	tm_consults_patients_total	beds_dens_10k	tm_consults_patients_total	beds_dens_10k	levels	tm_consults_patients_total|_t
beds_dens_10k	M2_levels_lag_trend	6	0.998579	0.996448	0.0442485	2	-12.3879	-13.2209	tm_consults_patients_total	beds_dens_10k	tm_consults_patients_total	beds_dens_10k	levels	tm_consults_patients_total|tm_consults_patients_total_lag1|_t
d_beds_dens_10k	M3_deltas	6	0.556267	0.445333	0.567031	4	14.2192	13.8027	tm_consults_patients_total	beds_dens_10k	d_tm_consults_patients_total	d_beds_dens_10k	deltas	d_tm_consults_patients_total
r_beds_dens_10k	M4_detrended	7	0.585169	0.502203	0.402707	5	11.1315	11.0233	tm_consults_patients_total	beds_dens_10k	r_tm_consults_patients_total	r_beds_dens_10k	detrended	r_tm_consults_patients_total
hospital_org_per100k	M0_levels	7	0.136758	-0.035891	0.0435588	5	-20.0059	-20.1141	tm_consults_patients_total	hospital_org_per100k	tm_consults_patients_total	hospital_org_per100k	levels	tm_consults_patients_total
hospital_org_per100k	M1_levels_trend	7	0.252439	-0.121342	0.0405352	4	-19.013	-19.1753	tm_consults_patients_total	hospital_org_per100k	tm_consults_patients_total	hospital_org_per100k	levels	tm_consults_patients_total|_t
hospital_org_per100k	M2_levels_lag_trend	6	0.48293	-0.292676	0.0290955	2	-17.4188	-18.2518	tm_consults_patients_total	hospital_org_per100k	tm_consults_patients_total	hospital_org_per100k	levels	tm_consults_patients_total|tm_consults_patients_total_lag1|_t
d_hospital_org_per100k	M3_deltas	6	0.0925567	-0.134304	0.0569286	4	-13.3642	-13.7807	tm_consults_patients_total	hospital_org_per100k	d_tm_consults_patients_total	d_hospital_org_per100k	deltas	d_tm_consults_patients_total
r_hospital_org_per100k	M4_detrended	7	0.240749	0.0888987	0.0405352	5	-21.013	-21.1212	tm_consults_patients_total	hospital_org_per100k	r_tm_consults_patients_total	r_hospital_org_per100k	detrended	r_tm_consults_patients_total
birth_rate_per1000	M0_levels	6	0.653913	0.567391	0.429084	4	10.874	10.4576	tm_consults_patients_total	birth_rate_per1000	tm_consults_patients_total	birth_rate_per1000	levels	tm_consults_patients_total
birth_rate_per1000	M1_levels_trend	6	0.962492	0.937486	0.141258	3	-0.458712	-1.08343	tm_consults_patients_total	birth_rate_per1000	tm_consults_patients_total	birth_rate_per1000	levels	tm_consults_patients_total|_t
birth_rate_per1000	M2_levels_lag_trend	5	0.983592	0.934368	0.0657509	1	-5.02943	-6.59168	tm_consults_patients_total	birth_rate_per1000	tm_consults_patients_total	birth_rate_per1000	levels	tm_consults_patients_total|tm_consults_patients_total_lag1|_t
d_birth_rate_per1000	M3_deltas	5	0.193366	-0.0755122	0.217663	3	2.94129	2.16017	tm_consults_patients_total	birth_rate_per1000	d_tm_consults_patients_total	d_birth_rate_per1000	deltas	d_tm_consults_patients_total
r_birth_rate_per1000	M4_detrended	6	0.0165197	-0.22935	0.141326	4	-2.45295	-2.86943	tm_consults_patients_total	birth_rate_per1000	r_tm_consults_patients_total	r_birth_rate_per1000	detrended	r_tm_consults_patients_total
death_rate_per1000	M0_levels	6	0.306297	0.132871	1.35574	4	24.6794	24.2629	tm_consults_patients_total	death_rate_per1000	tm_consults_patients_total	death_rate_per1000	levels	tm_consults_patients_total
death_rate_per1000	M1_levels_trend	6	0.786956	0.644927	0.751317	3	19.5961	18.9714	tm_consults_patients_total	death_rate_per1000	tm_consults_patients_total	death_rate_per1000	levels	tm_consults_patients_total|_t
death_rate_per1000	M2_levels_lag_trend	5	0.909032	0.636127	0.514478	1	15.5434	13.9811	tm_consults_patients_total	death_rate_per1000	tm_consults_patients_total	death_rate_per1000	levels	tm_consults_patients_total|tm_consults_patients_total_lag1|_t
d_death_rate_per1000	M3_deltas	5	0.553241	0.404322	1.46115	3	21.9816	21.2005	tm_consults_patients_total	death_rate_per1000	d_tm_consults_patients_total	d_death_rate_per1000	deltas	d_tm_consults_patients_total
r_death_rate_per1000	M4_detrended	6	0.742876	0.678595	0.822271	4	18.679	18.2626	tm_consults_patients_total	death_rate_per1000	r_tm_consults_patients_total	r_death_rate_per1000	detrended	r_tm_consults_patients_total
natural_increase_per1000	M0_levels	6	0.671402	0.589252	1.04285	4	21.5308	21.1143	tm_consults_patients_total	natural_increase_per1000	tm_consults_patients_total	natural_increase_per1000	levels	tm_consults_patients_total
natural_increase_per1000	M1_levels_trend	6	0.829496	0.715826	0.751206	3	19.5944	18.9696	tm_consults_patients_total	natural_increase_per1000	tm_consults_patients_total	natural_increase_per1000	levels	tm_consults_patients_total|_t
natural_increase_per1000	M2_levels_lag_trend	5	0.925167	0.700666	0.448727	1	14.176	12.6137	tm_consults_patients_total	natural_increase_per1000	tm_consults_patients_total	natural_increase_per1000	levels	tm_consults_patients_total|tm_consults_patients_total_lag1|_t
d_natural_increase_per1000	M3_deltas	5	0.536176	0.381568	1.41319	3	21.6478	20.8667	tm_consults_patients_total	natural_increase_per1000	d_tm_consults_patients_total	d_natural_increase_per1000	deltas	d_tm_consults_patients_total
r_natural_increase_per1000	M4_detrended	6	0.738685	0.673356	0.820399	4	18.6517	18.2352	tm_consults_patients_total	natural_increase_per1000	r_tm_consults_patients_total	r_natural_increase_per1000	detrended	r_tm_consults_patients_total
morbidity_per1000	M0_levels	7	0.308759	0.170511	0.036641	5	-22.4271	-22.5353	tm_consults_patients_total	morbidity_per1000	tm_consults_patients_total	morbidity_per1000	levels	tm_consults_patients_total
morbidity_per1000	M1_levels_trend	7	0.360515	0.0407726	0.0352426	4	-20.9719	-21.1341	tm_consults_patients_total	morbidity_per1000	tm_consults_patients_total	morbidity_per1000	levels	tm_consults_patients_total|_t
morbidity_per1000	M2_levels_lag_trend	6	0.947524	0.868809	0.0103013	2	-29.8785	-30.7115	tm_consults_patients_total	morbidity_per1000	tm_consults_patients_total	morbidity_per1000	levels	tm_consults_patients_total|tm_consults_patients_total_lag1|_t
d_morbidity_per1000	M3_deltas	6	0.0337942	-0.207757	0.0497297	4	-14.9866	-15.4031	tm_consults_patients_total	morbidity_per1000	d_tm_consults_patients_total	d_morbidity_per1000	deltas	d_tm_consults_patients_total
r_morbidity_per1000	M4_detrended	7	0.0195201	-0.176576	0.0352426	5	-22.9719	-23.08	tm_consults_patients_total	morbidity_per1000	r_tm_consults_patients_total	r_morbidity_per1000	detrended	r_tm_consults_patients_total
primary_disability_per100k	M0_levels	6	0.0762576	-0.154678	42.9724	4	66.1539	65.7375	tm_consults_patients_total	primary_disability_per100k	tm_consults_patients_total	primary_disability_per100k	levels	tm_consults_patients_total
primary_disability_per100k	M1_levels_trend	6	0.645078	0.408464	26.6367	3	62.4147	61.79	tm_consults_patients_total	primary_disability_per100k	tm_consults_patients_total	primary_disability_per100k	levels	tm_consults_patients_total|_t
primary_disability_per100k	M2_levels_lag_trend	5	0.89831	0.593238	15.3326	1	49.4892	47.9269	tm_consults_patients_total	primary_disability_per100k	tm_consults_patients_total	primary_disability_per100k	levels	tm_consults_patients_total|tm_consults_patients_total_lag1|_t
d_primary_disability_per100k	M3_deltas	5	0.37132	0.16176	43.2673	3	55.8634	55.0822	tm_consults_patients_total	primary_disability_per100k	d_tm_consults_patients_total	d_primary_disability_per100k	deltas	d_tm_consults_patients_total
r_primary_disability_per100k	M4_detrended	6	0.599103	0.498879	27.8527	4	60.9504	60.534	tm_consults_patients_total	primary_disability_per100k	r_tm_consults_patients_total	r_primary_disability_per100k	detrended	r_tm_consults_patients_total
ln_grp_pc	M0_levels	6	0.504699	0.380873	0.155397	4	-1.31403	-1.73051	tm_consults_patients_total	ln_grp_pc	tm_consults_patients_total	ln_grp_pc	levels	tm_consults_patients_total
ln_grp_pc	M1_levels_trend	6	0.949935	0.916558	0.0494053	3	-13.0651	-13.6898	tm_consults_patients_total	ln_grp_pc	tm_consults_patients_total	ln_grp_pc	levels	tm_consults_patients_total|_t
ln_grp_pc	M2_levels_lag_trend	5	0.997376	0.989506	0.0108351	1	-23.0603	-24.6225	tm_consults_patients_total	ln_grp_pc	tm_consults_patients_total	ln_grp_pc	levels	tm_consults_patients_total|tm_consults_patients_total_lag1|_t
d_ln_grp_pc	M3_deltas	5	0.274666	0.0328885	0.0774452	3	-7.39246	-8.17358	tm_consults_patients_total	ln_grp_pc	d_tm_consults_patients_total	d_ln_grp_pc	deltas	d_tm_consults_patients_total
r_ln_grp_pc	M4_detrended	6	0.35402	0.192525	0.0501978	4	-14.8742	-15.2906	tm_consults_patients_total	ln_grp_pc	r_tm_consults_patients_total	r_ln_grp_pc	detrended	r_tm_consults_patients_total
dii	M0_levels	7	0.642755	0.571306	0.457617	5	12.921	12.8128	tm_consults_patients_total	dii	tm_consults_patients_total	dii	levels	tm_consults_patients_total
dii	M1_levels_trend	7	0.924087	0.886131	0.210949	4	4.07917	3.9169	tm_consults_patients_total	dii	tm_consults_patients_total	dii	levels	tm_consults_patients_total|_t
dii	M2_levels_lag_trend	6	0.901445	0.753614	0.209664	2	6.28029	5.44733	tm_consults_patients_total	dii	tm_consults_patients_total	dii	levels	tm_consults_patients_total|tm_consults_patients_total_lag1|_t
d_dii	M3_deltas	6	0.00496462	-0.243794	0.324462	4	7.52022	7.10374	tm_consults_patients_total	dii	d_tm_consults_patients_total	d_dii	deltas	d_tm_consults_patients_total
r_dii	M4_detrended	7	0.000567554	-0.199319	0.210949	5	2.07917	1.97099	tm_consults_patients_total	dii	r_tm_consults_patients_total	r_dii	detrended	r_tm_consults_patients_total
visit_per1000	M0_levels	7	0.000756103	-0.199093	608.53	5	113.62	113.512	tm_consults_patients_per1000	visit_per1000	tm_consults_patients_per1000	visit_per1000	levels	tm_consults_patients_per1000
visit_per1000	M1_levels_trend	7	0.716041	0.574061	324.395	4	106.813	106.65	tm_consults_patients_per1000	visit_per1000	tm_consults_patients_per1000	visit_per1000	levels	tm_consults_patients_per1000|_t
visit_per1000	M2_levels_lag_trend	6	0.953374	0.883434	141.972	2	84.4948	83.6618	tm_consults_patients_per1000	visit_per1000	tm_consults_patients_per1000	visit_per1000	levels	tm_consults_patients_per1000|tm_consults_patients_per1000_lag1|_t
d_visit_per1000	M3_deltas	6	0.569239	0.461548	547.616	4	96.6942	96.2777	tm_consults_patients_per1000	visit_per1000	d_tm_consults_patients_per1000	d_visit_per1000	deltas	d_tm_consults_patients_per1000
r_visit_per1000	M4_detrended	7	0.631111	0.557333	324.395	5	104.813	104.704	tm_consults_patients_per1000	visit_per1000	r_tm_consults_patients_per1000	r_visit_per1000	detrended	r_tm_consults_patients_per1000
phys_dens_10k	M0_levels	7	0.85193	0.822315	0.552288	5	15.5535	15.4454	tm_consults_patients_per1000	phys_dens_10k	tm_consults_patients_per1000	phys_dens_10k	levels	tm_consults_patients_per1000
phys_dens_10k	M1_levels_trend	7	0.949779	0.924668	0.321643	4	9.98475	9.82248	tm_consults_patients_per1000	phys_dens_10k	tm_consults_patients_per1000	phys_dens_10k	levels	tm_consults_patients_per1000|_t
phys_dens_10k	M2_levels_lag_trend	6	0.913022	0.782556	0.332812	2	11.8251	10.9922	tm_consults_patients_per1000	phys_dens_10k	tm_consults_patients_per1000	phys_dens_10k	levels	tm_consults_patients_per1000|tm_consults_patients_per1000_lag1|_t
d_phys_dens_10k	M3_deltas	6	0.324366	0.155457	0.554654	4	13.9543	13.5379	tm_consults_patients_per1000	phys_dens_10k	d_tm_consults_patients_per1000	d_phys_dens_10k	deltas	d_tm_consults_patients_per1000
r_phys_dens_10k	M4_detrended	7	0.523963	0.428755	0.321643	5	7.98475	7.87657	tm_consults_patients_per1000	phys_dens_10k	r_tm_consults_patients_per1000	r_phys_dens_10k	detrended	r_tm_consults_patients_per1000
nurse_dens_10k	M0_levels	7	0.460516	0.352619	1.22827	5	26.7436	26.6354	tm_consults_patients_per1000	nurse_dens_10k	tm_consults_patients_per1000	nurse_dens_10k	levels	tm_consults_patients_per1000
nurse_dens_10k	M1_levels_trend	7	0.946458	0.919686	0.386948	4	12.5726	12.4103	tm_consults_patients_per1000	nurse_dens_10k	tm_consults_patients_per1000	nurse_dens_10k	levels	tm_consults_patients_per1000|_t
nurse_dens_10k	M2_levels_lag_trend	6	0.975652	0.939129	0.258273	2	8.78239	7.94943	tm_consults_patients_per1000	nurse_dens_10k	tm_consults_patients_per1000	nurse_dens_10k	levels	tm_consults_patients_per1000|tm_consults_patients_per1000_lag1|_t
d_nurse_dens_10k	M3_deltas	6	0.231165	0.0389558	0.641344	4	15.697	15.2805	tm_consults_patients_per1000	nurse_dens_10k	d_tm_consults_patients_per1000	d_nurse_dens_10k	deltas	d_tm_consults_patients_per1000
r_nurse_dens_10k	M4_detrended	7	0.475454	0.370545	0.386948	5	10.5726	10.4644	tm_consults_patients_per1000	nurse_dens_10k	r_tm_consults_patients_per1000	r_nurse_dens_10k	detrended	r_tm_consults_patients_per1000
beds_dens_10k	M0_levels	7	0.220711	0.0648535	0.99156	5	23.7465	23.6383	tm_consults_patients_per1000	beds_dens_10k	tm_consults_patients_per1000	beds_dens_10k	levels	tm_consults_patients_per1000
beds_dens_10k	M1_levels_trend	7	0.870661	0.805992	0.403956	4	13.1748	13.0126	tm_consults_patients_per1000	beds_dens_10k	tm_consults_patients_per1000	beds_dens_10k	levels	tm_consults_patients_per1000|_t
beds_dens_10k	M2_levels_lag_trend	6	0.998565	0.996412	0.0444721	2	-12.3275	-13.1604	tm_consults_patients_per1000	beds_dens_10k	tm_consults_patients_per1000	beds_dens_10k	levels	tm_consults_patients_per1000|tm_consults_patients_per1000_lag1|_t
d_beds_dens_10k	M3_deltas	6	0.55326	0.441575	0.568949	4	14.2597	13.8432	tm_consults_patients_per1000	beds_dens_10k	d_tm_consults_patients_per1000	d_beds_dens_10k	deltas	d_tm_consults_patients_per1000
r_beds_dens_10k	M4_detrended	7	0.582592	0.49911	0.403956	5	11.1748	11.0667	tm_consults_patients_per1000	beds_dens_10k	r_tm_consults_patients_per1000	r_beds_dens_10k	detrended	r_tm_consults_patients_per1000
hospital_org_per100k	M0_levels	7	0.134154	-0.0390151	0.0436244	5	-19.9848	-20.093	tm_consults_patients_per1000	hospital_org_per100k	tm_consults_patients_per1000	hospital_org_per100k	levels	tm_consults_patients_per1000
hospital_org_per100k	M1_levels_trend	7	0.250523	-0.124215	0.0405871	4	-18.9951	-19.1574	tm_consults_patients_per1000	hospital_org_per100k	tm_consults_patients_per1000	hospital_org_per100k	levels	tm_consults_patients_per1000|_t
hospital_org_per100k	M2_levels_lag_trend	6	0.48299	-0.292525	0.0290938	2	-17.4195	-18.2525	tm_consults_patients_per1000	hospital_org_per100k	tm_consults_patients_per1000	hospital_org_per100k	levels	tm_consults_patients_per1000|tm_consults_patients_per1000_lag1|_t
d_hospital_org_per100k	M3_deltas	6	0.0912602	-0.135925	0.0569693	4	-13.3557	-13.7721	tm_consults_patients_per1000	hospital_org_per100k	d_tm_consults_patients_per1000	d_hospital_org_per100k	deltas	d_tm_consults_patients_per1000
r_hospital_org_per100k	M4_detrended	7	0.238803	0.0865641	0.0405871	5	-20.9951	-21.1033	tm_consults_patients_per1000	hospital_org_per100k	r_tm_consults_patients_per1000	r_hospital_org_per100k	detrended	r_tm_consults_patients_per1000
birth_rate_per1000	M0_levels	6	0.658618	0.573272	0.426158	4	10.7919	10.3754	tm_consults_patients_per1000	birth_rate_per1000	tm_consults_patients_per1000	birth_rate_per1000	levels	tm_consults_patients_per1000
birth_rate_per1000	M1_levels_trend	6	0.962528	0.937547	0.141189	3	-0.464598	-1.08932	tm_consults_patients_per1000	birth_rate_per1000	tm_consults_patients_per1000	birth_rate_per1000	levels	tm_consults_patients_per1000|_t
birth_rate_per1000	M2_levels_lag_trend	5	0.983606	0.934425	0.0657219	1	-5.03385	-6.5961	tm_consults_patients_per1000	birth_rate_per1000	tm_consults_patients_per1000	birth_rate_per1000	levels	tm_consults_patients_per1000|tm_consults_patients_per1000_lag1|_t
d_birth_rate_per1000	M3_deltas	5	0.196257	-0.0716574	0.217272	3	2.92334	2.14221	tm_consults_patients_per1000	birth_rate_per1000	d_tm_consults_patients_per1000	d_birth_rate_per1000	deltas	d_tm_consults_patients_per1000
r_birth_rate_per1000	M4_detrended	6	0.0174339	-0.228208	0.141261	4	-2.45853	-2.87501	tm_consults_patients_per1000	birth_rate_per1000	r_tm_consults_patients_per1000	r_birth_rate_per1000	detrended	r_tm_consults_patients_per1000
death_rate_per1000	M0_levels	6	0.301804	0.127255	1.36012	4	24.7182	24.3017	tm_consults_patients_per1000	death_rate_per1000	tm_consults_patients_per1000	death_rate_per1000	levels	tm_consults_patients_per1000
death_rate_per1000	M1_levels_trend	6	0.787121	0.645202	0.751026	3	19.5915	18.9668	tm_consults_patients_per1000	death_rate_per1000	tm_consults_patients_per1000	death_rate_per1000	levels	tm_consults_patients_per1000|_t
death_rate_per1000	M2_levels_lag_trend	5	0.909238	0.636952	0.513894	1	15.532	13.9698	tm_consults_patients_per1000	death_rate_per1000	tm_consults_patients_per1000	death_rate_per1000	levels	tm_consults_patients_per1000|tm_consults_patients_per1000_lag1|_t
d_death_rate_per1000	M3_deltas	5	0.553968	0.40529	1.45996	3	21.9735	21.1924	tm_consults_patients_per1000	death_rate_per1000	d_tm_consults_patients_per1000	d_death_rate_per1000	deltas	d_tm_consults_patients_per1000
r_death_rate_per1000	M4_detrended	6	0.743155	0.678943	0.821825	4	18.6725	18.2561	tm_consults_patients_per1000	death_rate_per1000	r_tm_consults_patients_per1000	r_death_rate_per1000	detrended	r_tm_consults_patients_per1000
natural_increase_per1000	M0_levels	6	0.667342	0.584178	1.04928	4	21.6045	21.188	tm_consults_patients_per1000	natural_increase_per1000	tm_consults_patients_per1000	natural_increase_per1000	levels	tm_consults_patients_per1000
natural_increase_per1000	M1_levels_trend	6	0.829187	0.715311	0.751886	3	19.6052	18.9805	tm_consults_patients_per1000	natural_increase_per1000	tm_consults_patients_per1000	natural_increase_per1000	levels	tm_consults_patients_per1000|_t
natural_increase_per1000	M2_levels_lag_trend	5	0.925352	0.701406	0.448172	1	14.1636	12.6014	tm_consults_patients_per1000	natural_increase_per1000	tm_consults_patients_per1000	natural_increase_per1000	levels	tm_consults_patients_per1000|tm_consults_patients_per1000_lag1|_t
d_natural_increase_per1000	M3_deltas	5	0.536369	0.381825	1.41289	3	21.6458	20.8646	tm_consults_patients_per1000	natural_increase_per1000	d_tm_consults_patients_per1000	d_natural_increase_per1000	deltas	d_tm_consults_patients_per1000
r_natural_increase_per1000	M4_detrended	6	0.73843	0.673038	0.820799	4	18.6575	18.2411	tm_consults_patients_per1000	natural_increase_per1000	r_tm_consults_patients_per1000	r_natural_increase_per1000	detrended	r_tm_consults_patients_per1000
morbidity_per1000	M0_levels	7	0.311069	0.173283	0.0365797	5	-22.4505	-22.5587	tm_consults_patients_per1000	morbidity_per1000	tm_consults_patients_per1000	morbidity_per1000	levels	tm_consults_patients_per1000
morbidity_per1000	M1_levels_trend	7	0.360701	0.0410511	0.0352375	4	-20.9739	-21.1362	tm_consults_patients_per1000	morbidity_per1000	tm_consults_patients_per1000	morbidity_per1000	levels	tm_consults_patients_per1000|_t
morbidity_per1000	M2_levels_lag_trend	6	0.947796	0.86949	0.0102746	2	-29.9097	-30.7427	tm_consults_patients_per1000	morbidity_per1000	tm_consults_patients_per1000	morbidity_per1000	levels	tm_consults_patients_per1000|tm_consults_patients_per1000_lag1|_t
d_morbidity_per1000	M3_deltas	6	0.0333493	-0.208313	0.0497411	4	-14.9838	-15.4003	tm_consults_patients_per1000	morbidity_per1000	d_tm_consults_patients_per1000	d_morbidity_per1000	deltas	d_tm_consults_patients_per1000
r_morbidity_per1000	M4_detrended	7	0.0198046	-0.176234	0.0352375	5	-22.9739	-23.0821	tm_consults_patients_per1000	morbidity_per1000	r_tm_consults_patients_per1000	r_morbidity_per1000	detrended	r_tm_consults_patients_per1000
primary_disability_per100k	M0_levels	6	0.0736035	-0.157996	43.034	4	66.1712	65.7547	tm_consults_patients_per1000	primary_disability_per100k	tm_consults_patients_per1000	primary_disability_per100k	levels	tm_consults_patients_per1000
primary_disability_per100k	M1_levels_trend	6	0.644013	0.406689	26.6766	3	62.4327	61.808	tm_consults_patients_per1000	primary_disability_per100k	tm_consults_patients_per1000	primary_disability_per100k	levels	tm_consults_patients_per1000|_t
primary_disability_per100k	M2_levels_lag_trend	5	0.898213	0.59285	15.3399	1	49.494	47.9317	tm_consults_patients_per1000	primary_disability_per100k	tm_consults_patients_per1000	primary_disability_per100k	levels	tm_consults_patients_per1000|tm_consults_patients_per1000_lag1|_t
d_primary_disability_per100k	M3_deltas	5	0.370152	0.160203	43.3075	3	55.8726	55.0915	tm_consults_patients_per1000	primary_disability_per100k	d_tm_consults_patients_per1000	d_primary_disability_per100k	deltas	d_tm_consults_patients_per1000
r_primary_disability_per100k	M4_detrended	6	0.59816	0.4977	27.8855	4	60.9645	60.5481	tm_consults_patients_per1000	primary_disability_per100k	r_tm_consults_patients_per1000	r_primary_disability_per100k	detrended	r_tm_consults_patients_per1000
ln_grp_pc	M0_levels	6	0.510886	0.388607	0.154423	4	-1.38945	-1.80593	tm_consults_patients_per1000	ln_grp_pc	tm_consults_patients_per1000	ln_grp_pc	levels	tm_consults_patients_per1000
ln_grp_pc	M1_levels_trend	6	0.949683	0.916138	0.0495295	3	-13.035	-13.6597	tm_consults_patients_per1000	ln_grp_pc	tm_consults_patients_per1000	ln_grp_pc	levels	tm_consults_patients_per1000|_t
ln_grp_pc	M2_levels_lag_trend	5	0.99735	0.9894	0.0108894	1	-23.0103	-24.5725	tm_consults_patients_per1000	ln_grp_pc	tm_consults_patients_per1000	ln_grp_pc	levels	tm_consults_patients_per1000|tm_consults_patients_per1000_lag1|_t
d_ln_grp_pc	M3_deltas	5	0.271784	0.0290447	0.077599	3	-7.37263	-8.15375	tm_consults_patients_per1000	ln_grp_pc	d_tm_consults_patients_per1000	d_ln_grp_pc	deltas	d_tm_consults_patients_per1000
r_ln_grp_pc	M4_detrended	6	0.351099	0.188873	0.0503112	4	-14.8471	-15.2636	tm_consults_patients_per1000	ln_grp_pc	r_tm_consults_patients_per1000	r_ln_grp_pc	detrended	r_tm_consults_patients_per1000
dii	M0_levels	7	0.648821	0.578586	0.453715	5	12.8011	12.6929	tm_consults_patients_per1000	dii	tm_consults_patients_per1000	dii	levels	tm_consults_patients_per1000
dii	M1_levels_trend	7	0.924088	0.886132	0.210947	4	4.07906	3.9168	tm_consults_patients_per1000	dii	tm_consults_patients_per1000	dii	levels	tm_consults_patients_per1000|_t
dii	M2_levels_lag_trend	6	0.901409	0.753522	0.209703	2	6.28251	5.44955	tm_consults_patients_per1000	dii	tm_consults_patients_per1000	dii	levels	tm_consults_patients_per1000|tm_consults_patients_per1000_lag1|_t
d_dii	M3_deltas	6	0.00492626	-0.243842	0.324468	4	7.52045	7.10397	tm_consults_patients_per1000	dii	d_tm_consults_patients_per1000	d_dii	deltas	d_tm_consults_patients_per1000
r_dii	M4_detrended	7	0.000582091	-0.199301	0.210947	5	2.07906	1.97089	tm_consults_patients_per1000	dii	r_tm_consults_patients_per1000	r_dii	detrended	r_tm_consults_patients_per1000
visit_per1000	M0_levels	7	0.21511	0.0581323	539.325	5	111.93	111.821	tm_patient_share	visit_per1000	tm_patient_share	visit_per1000	levels	tm_patient_share
visit_per1000	M1_levels_trend	7	0.569638	0.354457	399.358	4	109.723	109.561	tm_patient_share	visit_per1000	tm_patient_share	visit_per1000	levels	tm_patient_share|_t
visit_per1000	M2_levels_lag_trend	6	0.774589	0.436473	312.158	2	93.9494	93.1164	tm_patient_share	visit_per1000	tm_patient_share	visit_per1000	levels	tm_patient_share|tm_patient_share_lag1|_t
d_visit_per1000	M3_deltas	6	0.404382	0.255477	643.935	4	98.6384	98.2219	tm_patient_share	visit_per1000	d_tm_patient_share	d_visit_per1000	deltas	d_tm_patient_share
r_visit_per1000	M4_detrended	7	0.44092	0.329104	399.358	5	107.723	107.615	tm_patient_share	visit_per1000	r_tm_patient_share	r_visit_per1000	detrended	r_tm_patient_share
phys_dens_10k	M0_levels	7	0.254011	0.104813	1.23965	5	26.8727	26.7645	tm_patient_share	phys_dens_10k	tm_patient_share	phys_dens_10k	levels	tm_patient_share
phys_dens_10k	M1_levels_trend	7	0.987465	0.981198	0.160689	4	0.269143	0.106874	tm_patient_share	phys_dens_10k	tm_patient_share	phys_dens_10k	levels	tm_patient_share|_t
phys_dens_10k	M2_levels_lag_trend	6	0.980004	0.950011	0.159574	2	3.00429	2.17133	tm_patient_share	phys_dens_10k	tm_patient_share	phys_dens_10k	levels	tm_patient_share|tm_patient_share_lag1|_t
d_phys_dens_10k	M3_deltas	6	0.820336	0.77542	0.286021	4	6.00696	5.59048	tm_patient_share	phys_dens_10k	d_tm_patient_share	d_phys_dens_10k	deltas	d_tm_patient_share
r_phys_dens_10k	M4_detrended	7	0.881187	0.857424	0.160689	5	-1.73086	-1.83904	tm_patient_share	phys_dens_10k	r_tm_patient_share	r_phys_dens_10k	detrended	r_tm_patient_share
nurse_dens_10k	M0_levels	7	0.00160107	-0.198079	1.67092	5	31.0524	30.9442	tm_patient_share	nurse_dens_10k	tm_patient_share	nurse_dens_10k	levels	tm_patient_share
nurse_dens_10k	M1_levels_trend	7	0.961913	0.942869	0.326357	4	10.1885	10.0262	tm_patient_share	nurse_dens_10k	tm_patient_share	nurse_dens_10k	levels	tm_patient_share|_t
nurse_dens_10k	M2_levels_lag_trend	6	0.975028	0.93757	0.261559	2	8.93413	8.10117	tm_patient_share	nurse_dens_10k	tm_patient_share	nurse_dens_10k	levels	tm_patient_share|tm_patient_share_lag1|_t
d_nurse_dens_10k	M3_deltas	6	0.548601	0.435751	0.491422	4	12.5018	12.0853	tm_patient_share	nurse_dens_10k	d_tm_patient_share	d_nurse_dens_10k	deltas	d_tm_patient_share
r_nurse_dens_10k	M4_detrended	7	0.626866	0.552239	0.326357	5	8.18845	8.08027	tm_patient_share	nurse_dens_10k	r_tm_patient_share	r_nurse_dens_10k	detrended	r_tm_patient_share
beds_dens_10k	M0_levels	7	0.0143345	-0.182799	1.11515	5	25.391	25.2828	tm_patient_share	beds_dens_10k	tm_patient_share	beds_dens_10k	levels	tm_patient_share
beds_dens_10k	M1_levels_trend	7	0.785313	0.67797	0.520442	4	16.7221	16.5598	tm_patient_share	beds_dens_10k	tm_patient_share	beds_dens_10k	levels	tm_patient_share|_t
beds_dens_10k	M2_levels_lag_trend	6	0.858088	0.64522	0.442203	2	15.2354	14.4025	tm_patient_share	beds_dens_10k	tm_patient_share	beds_dens_10k	levels	tm_patient_share|tm_patient_share_lag1|_t
d_beds_dens_10k	M3_deltas	6	0.269543	0.0869285	0.727517	4	17.2098	16.7934	tm_patient_share	beds_dens_10k	d_tm_patient_share	d_beds_dens_10k	deltas	d_tm_patient_share
r_beds_dens_10k	M4_detrended	7	0.307152	0.168582	0.520442	5	14.7221	14.6139	tm_patient_share	beds_dens_10k	r_tm_patient_share	r_beds_dens_10k	detrended	r_tm_patient_share
hospital_org_per100k	M0_levels	7	0.0315238	-0.162171	0.0461375	5	-19.2007	-19.3089	tm_patient_share	hospital_org_per100k	tm_patient_share	hospital_org_per100k	levels	tm_patient_share
hospital_org_per100k	M1_levels_trend	7	0.0391687	-0.441247	0.045955	4	-17.2562	-17.4184	tm_patient_share	hospital_org_per100k	tm_patient_share	hospital_org_per100k	levels	tm_patient_share|_t
hospital_org_per100k	M2_levels_lag_trend	6	0.222259	-0.944354	0.0356835	2	-14.9695	-15.8025	tm_patient_share	hospital_org_per100k	tm_patient_share	hospital_org_per100k	levels	tm_patient_share|tm_patient_share_lag1|_t
d_hospital_org_per100k	M3_deltas	6	0.0177354	-0.227831	0.0592291	4	-12.8888	-13.3053	tm_patient_share	hospital_org_per100k	d_tm_patient_share	d_hospital_org_per100k	deltas	d_tm_patient_share
r_hospital_org_per100k	M4_detrended	7	0.024144	-0.171027	0.045955	5	-19.2562	-19.3643	tm_patient_share	hospital_org_per100k	r_tm_patient_share	r_hospital_org_per100k	detrended	r_tm_patient_share
birth_rate_per1000	M0_levels	6	0.628885	0.536106	0.444329	4	11.293	10.8765	tm_patient_share	birth_rate_per1000	tm_patient_share	birth_rate_per1000	levels	tm_patient_share
birth_rate_per1000	M1_levels_trend	6	0.963119	0.938531	0.140073	3	-0.559852	-1.18457	tm_patient_share	birth_rate_per1000	tm_patient_share	birth_rate_per1000	levels	tm_patient_share|_t
birth_rate_per1000	M2_levels_lag_trend	5	0.984334	0.937335	0.0642471	1	-5.2608	-6.82305	tm_patient_share	birth_rate_per1000	tm_patient_share	birth_rate_per1000	levels	tm_patient_share|tm_patient_share_lag1|_t
d_birth_rate_per1000	M3_deltas	5	0.00291679	-0.329444	0.241998	3	4.00111	3.21999	tm_patient_share	birth_rate_per1000	d_tm_patient_share	d_birth_rate_per1000	deltas	d_tm_patient_share
r_birth_rate_per1000	M4_detrended	6	0.017888	-0.22764	0.141228	4	-2.4613	-2.87778	tm_patient_share	birth_rate_per1000	r_tm_patient_share	r_birth_rate_per1000	detrended	r_tm_patient_share
death_rate_per1000	M0_levels	6	0.281981	0.102476	1.37929	4	24.8861	24.4696	tm_patient_share	death_rate_per1000	tm_patient_share	death_rate_per1000	levels	tm_patient_share
death_rate_per1000	M1_levels_trend	6	0.56762	0.279366	1.07034	3	23.843	23.2183	tm_patient_share	death_rate_per1000	tm_patient_share	death_rate_per1000	levels	tm_patient_share|_t
death_rate_per1000	M2_levels_lag_trend	5	0.925533	0.702134	0.465481	1	14.5426	12.9803	tm_patient_share	death_rate_per1000	tm_patient_share	death_rate_per1000	levels	tm_patient_share|tm_patient_share_lag1|_t
d_death_rate_per1000	M3_deltas	5	0.226641	-0.0311449	1.92243	3	24.7253	23.9441	tm_patient_share	death_rate_per1000	d_tm_patient_share	d_death_rate_per1000	deltas	d_tm_patient_share
r_death_rate_per1000	M4_detrended	6	0.297891	0.122364	1.35877	4	24.7062	24.2897	tm_patient_share	death_rate_per1000	r_tm_patient_share	r_death_rate_per1000	detrended	r_tm_patient_share
natural_increase_per1000	M0_levels	6	0.62895	0.536188	1.10817	4	22.2598	21.8433	tm_patient_share	natural_increase_per1000	tm_patient_share	natural_increase_per1000	levels	tm_patient_share
natural_increase_per1000	M1_levels_trend	6	0.689669	0.482782	1.01345	3	23.1876	22.5629	tm_patient_share	natural_increase_per1000	tm_patient_share	natural_increase_per1000	levels	tm_patient_share|_t
natural_increase_per1000	M2_levels_lag_trend	5	0.940169	0.760676	0.401234	1	13.0573	11.495	tm_patient_share	natural_increase_per1000	tm_patient_share	natural_increase_per1000	levels	tm_patient_share|tm_patient_share_lag1|_t
d_natural_increase_per1000	M3_deltas	5	0.245256	-0.00632598	1.8027	3	24.0822	23.3011	tm_patient_share	natural_increase_per1000	d_tm_patient_share	d_natural_increase_per1000	deltas	d_tm_patient_share
r_natural_increase_per1000	M4_detrended	6	0.31737	0.146712	1.32598	4	24.4131	23.9966	tm_patient_share	natural_increase_per1000	r_tm_patient_share	r_natural_increase_per1000	detrended	r_tm_patient_share
morbidity_per1000	M0_levels	7	0.124888	-0.0501342	0.0412273	5	-20.776	-20.8842	tm_patient_share	morbidity_per1000	tm_patient_share	morbidity_per1000	levels	tm_patient_share
morbidity_per1000	M1_levels_trend	7	0.400784	0.101176	0.0341149	4	-21.4271	-21.5894	tm_patient_share	morbidity_per1000	tm_patient_share	morbidity_per1000	levels	tm_patient_share|_t
morbidity_per1000	M2_levels_lag_trend	6	0.770175	0.425438	0.0215581	2	-21.0168	-21.8497	tm_patient_share	morbidity_per1000	tm_patient_share	morbidity_per1000	levels	tm_patient_share|tm_patient_share_lag1|_t
d_morbidity_per1000	M3_deltas	6	0.0204723	-0.22441	0.0500714	4	-14.9044	-15.3209	tm_patient_share	morbidity_per1000	d_tm_patient_share	d_morbidity_per1000	deltas	d_tm_patient_share
r_morbidity_per1000	M4_detrended	7	0.0812622	-0.102485	0.0341149	5	-23.4271	-23.5353	tm_patient_share	morbidity_per1000	r_tm_patient_share	r_morbidity_per1000	detrended	r_tm_patient_share
primary_disability_per100k	M0_levels	6	0.116855	-0.103932	42.0175	4	65.8843	65.4678	tm_patient_share	primary_disability_per100k	tm_patient_share	primary_disability_per100k	levels	tm_patient_share
primary_disability_per100k	M1_levels_trend	6	0.640762	0.401269	26.7982	3	62.4873	61.8625	tm_patient_share	primary_disability_per100k	tm_patient_share	primary_disability_per100k	levels	tm_patient_share|_t
primary_disability_per100k	M2_levels_lag_trend	5	0.872418	0.489671	17.174	1	50.6233	49.0611	tm_patient_share	primary_disability_per100k	tm_patient_share	primary_disability_per100k	levels	tm_patient_share|tm_patient_share_lag1|_t
d_primary_disability_per100k	M3_deltas	5	0.408153	0.21087	41.9807	3	55.5615	54.7804	tm_patient_share	primary_disability_per100k	d_tm_patient_share	d_primary_disability_per100k	deltas	d_tm_patient_share
r_primary_disability_per100k	M4_detrended	6	0.331968	0.16496	35.9543	4	64.0142	63.5978	tm_patient_share	primary_disability_per100k	r_tm_patient_share	r_primary_disability_per100k	detrended	r_tm_patient_share
ln_grp_pc	M0_levels	6	0.371846	0.214808	0.175001	4	0.111684	-0.304797	tm_patient_share	ln_grp_pc	tm_patient_share	ln_grp_pc	levels	tm_patient_share
ln_grp_pc	M1_levels_trend	6	0.974262	0.957104	0.0354237	3	-17.0572	-17.682	tm_patient_share	ln_grp_pc	tm_patient_share	ln_grp_pc	levels	tm_patient_share|_t
ln_grp_pc	M2_levels_lag_trend	5	0.998684	0.994735	0.00767438	1	-26.5093	-28.0715	tm_patient_share	ln_grp_pc	tm_patient_share	ln_grp_pc	levels	tm_patient_share|tm_patient_share_lag1|_t
d_ln_grp_pc	M3_deltas	5	0.645085	0.52678	0.0541736	3	-10.9662	-11.7474	tm_patient_share	ln_grp_pc	d_tm_patient_share	d_ln_grp_pc	deltas	d_tm_patient_share
r_ln_grp_pc	M4_detrended	6	0.358057	0.197571	0.0500407	4	-14.9118	-15.3282	tm_patient_share	ln_grp_pc	r_tm_patient_share	r_ln_grp_pc	detrended	r_tm_patient_share
dii	M0_levels	7	0.00351479	-0.195782	0.764283	5	20.1017	19.9935	tm_patient_share	dii	tm_patient_share	dii	levels	tm_patient_share
dii	M1_levels_trend	7	0.947841	0.921762	0.174857	4	1.45211	1.28984	tm_patient_share	dii	tm_patient_share	dii	levels	tm_patient_share|_t
dii	M2_levels_lag_trend	6	0.933352	0.833381	0.172416	2	3.93315	3.10019	tm_patient_share	dii	tm_patient_share	dii	levels	tm_patient_share|tm_patient_share_lag1|_t
d_dii	M3_deltas	6	0.388489	0.235611	0.254359	4	4.59915	4.18267	tm_patient_share	dii	d_tm_patient_share	d_dii	deltas	d_tm_patient_share
r_dii	M4_detrended	7	0.313303	0.175963	0.174857	5	-0.547892	-0.656071	tm_patient_share	dii	r_tm_patient_share	r_dii	detrended	r_tm_patient_share

## Sheet: RF_PRED
year	outcome	model	y	yhat	resid	tm_var	y_var	x_term	y_term	transform	x_cols
2018	visit_per1000	M0_levels	9718.38	9489.48	228.904	tm_consults_total	visit_per1000	tm_consults_total	visit_per1000	levels	tm_consults_total
2019	visit_per1000	M0_levels	9833.55	9498.87	334.683	tm_consults_total	visit_per1000	tm_consults_total	visit_per1000	levels	tm_consults_total
2020	visit_per1000	M0_levels	8315.2	9702.77	-1387.57	tm_consults_total	visit_per1000	tm_consults_total	visit_per1000	levels	tm_consults_total
2021	visit_per1000	M0_levels	9638.93	9755.29	-116.361	tm_consults_total	visit_per1000	tm_consults_total	visit_per1000	levels	tm_consults_total
2022	visit_per1000	M0_levels	9917.51	9723.26	194.251	tm_consults_total	visit_per1000	tm_consults_total	visit_per1000	levels	tm_consults_total
2023	visit_per1000	M0_levels	10122.4	9740.31	382.105	tm_consults_total	visit_per1000	tm_consults_total	visit_per1000	levels	tm_consults_total
2024	visit_per1000	M0_levels	10354.8	9990.83	363.989	tm_consults_total	visit_per1000	tm_consults_total	visit_per1000	levels	tm_consults_total
2018	visit_per1000	M1_levels_trend	9718.38	9244.78	473.597	tm_consults_total	visit_per1000	tm_consults_total	visit_per1000	levels	tm_consults_total|_t
2019	visit_per1000	M1_levels_trend	9833.55	9631.77	201.78	tm_consults_total	visit_per1000	tm_consults_total	visit_per1000	levels	tm_consults_total|_t
2020	visit_per1000	M1_levels_trend	8315.2	9266.53	-951.334	tm_consults_total	visit_per1000	tm_consults_total	visit_per1000	levels	tm_consults_total|_t
2021	visit_per1000	M1_levels_trend	9638.93	9486.74	152.192	tm_consults_total	visit_per1000	tm_consults_total	visit_per1000	levels	tm_consults_total|_t
2022	visit_per1000	M1_levels_trend	9917.51	10033.9	-116.42	tm_consults_total	visit_per1000	tm_consults_total	visit_per1000	levels	tm_consults_total|_t
2023	visit_per1000	M1_levels_trend	10122.4	10391.3	-268.886	tm_consults_total	visit_per1000	tm_consults_total	visit_per1000	levels	tm_consults_total|_t
2024	visit_per1000	M1_levels_trend	10354.8	9845.75	509.07	tm_consults_total	visit_per1000	tm_consults_total	visit_per1000	levels	tm_consults_total|_t
2019	visit_per1000	M2_levels_lag_trend	9833.55	9257.8	575.749	tm_consults_total	visit_per1000	tm_consults_total	visit_per1000	levels	tm_consults_total|tm_consults_total_lag1|_t
2020	visit_per1000	M2_levels_lag_trend	8315.2	8923.14	-607.94	tm_consults_total	visit_per1000	tm_consults_total	visit_per1000	levels	tm_consults_total|tm_consults_total_lag1|_t
2021	visit_per1000	M2_levels_lag_trend	9638.93	9542.22	96.7096	tm_consults_total	visit_per1000	tm_consults_total	visit_per1000	levels	tm_consults_total|tm_consults_total_lag1|_t
2022	visit_per1000	M2_levels_lag_trend	9917.51	10147.8	-230.274	tm_consults_total	visit_per1000	tm_consults_total	visit_per1000	levels	tm_consults_total|tm_consults_total_lag1|_t
2023	visit_per1000	M2_levels_lag_trend	10122.4	10399	-276.565	tm_consults_total	visit_per1000	tm_consults_total	visit_per1000	levels	tm_consults_total|tm_consults_total_lag1|_t
2024	visit_per1000	M2_levels_lag_trend	10354.8	9912.5	442.321	tm_consults_total	visit_per1000	tm_consults_total	visit_per1000	levels	tm_consults_total|tm_consults_total_lag1|_t
2019	d_visit_per1000	M3_deltas	115.172	372.615	-257.442	tm_consults_total	visit_per1000	d_tm_consults_total	d_visit_per1000	deltas	d_tm_consults_total
2020	d_visit_per1000	M3_deltas	-1518.35	-326.411	-1191.94	tm_consults_total	visit_per1000	d_tm_consults_total	d_visit_per1000	deltas	d_tm_consults_total
2021	d_visit_per1000	M3_deltas	1323.73	217.627	1106.1	tm_consults_total	visit_per1000	d_tm_consults_total	d_visit_per1000	deltas	d_tm_consults_total
2022	d_visit_per1000	M3_deltas	278.581	521.487	-242.906	tm_consults_total	visit_per1000	d_tm_consults_total	d_visit_per1000	deltas	d_tm_consults_total
2023	d_visit_per1000	M3_deltas	204.906	345.093	-140.186	tm_consults_total	visit_per1000	d_tm_consults_total	d_visit_per1000	deltas	d_tm_consults_total
2024	d_visit_per1000	M3_deltas	232.407	-493.967	726.374	tm_consults_total	visit_per1000	d_tm_consults_total	d_visit_per1000	deltas	d_tm_consults_total
2018	r_visit_per1000	M4_detrended	456.411	-17.1862	473.597	tm_consults_total	visit_per1000	r_tm_consults_total	r_visit_per1000	detrended	r_tm_consults_total
2019	r_visit_per1000	M4_detrended	425.535	223.754	201.78	tm_consults_total	visit_per1000	r_tm_consults_total	r_visit_per1000	detrended	r_tm_consults_total
2020	r_visit_per1000	M4_detrended	-1238.87	-287.535	-951.334	tm_consults_total	visit_per1000	r_tm_consults_total	r_visit_per1000	detrended	r_tm_consults_total
2021	r_visit_per1000	M4_detrended	-61.1866	-213.378	152.192	tm_consults_total	visit_per1000	r_tm_consults_total	r_visit_per1000	detrended	r_tm_consults_total
2022	r_visit_per1000	M4_detrended	71.3454	187.765	-116.42	tm_consults_total	visit_per1000	r_tm_consults_total	r_visit_per1000	detrended	r_tm_consults_total
2023	r_visit_per1000	M4_detrended	130.203	399.089	-268.886	tm_consults_total	visit_per1000	r_tm_consults_total	r_visit_per1000	detrended	r_tm_consults_total
2024	r_visit_per1000	M4_detrended	216.561	-292.509	509.07	tm_consults_total	visit_per1000	r_tm_consults_total	r_visit_per1000	detrended	r_tm_consults_total
2018	phys_dens_10k	M0_levels	47.6088	48.4061	-0.797269	tm_consults_total	phys_dens_10k	tm_consults_total	phys_dens_10k	levels	tm_consults_total
2019	phys_dens_10k	M0_levels	48.3185	48.478	-0.159554	tm_consults_total	phys_dens_10k	tm_consults_total	phys_dens_10k	levels	tm_consults_total
2020	phys_dens_10k	M0_levels	49.921	50.0396	-0.118623	tm_consults_total	phys_dens_10k	tm_consults_total	phys_dens_10k	levels	tm_consults_total
2021	phys_dens_10k	M0_levels	50.3918	50.4419	-0.0500471	tm_consults_total	phys_dens_10k	tm_consults_total	phys_dens_10k	levels	tm_consults_total
2022	phys_dens_10k	M0_levels	50.716	50.1966	0.519474	tm_consults_total	phys_dens_10k	tm_consults_total	phys_dens_10k	levels	tm_consults_total
2023	phys_dens_10k	M0_levels	51.8646	50.3272	1.53747	tm_consults_total	phys_dens_10k	tm_consults_total	phys_dens_10k	levels	tm_consults_total
2024	phys_dens_10k	M0_levels	51.3144	52.2459	-0.931456	tm_consults_total	phys_dens_10k	tm_consults_total	phys_dens_10k	levels	tm_consults_total
2018	phys_dens_10k	M1_levels_trend	47.6088	47.9795	-0.370674	tm_consults_total	phys_dens_10k	tm_consults_total	phys_dens_10k	levels	tm_consults_total|_t
2019	phys_dens_10k	M1_levels_trend	48.3185	48.7097	-0.391254	tm_consults_total	phys_dens_10k	tm_consults_total	phys_dens_10k	levels	tm_consults_total|_t
2020	phys_dens_10k	M1_levels_trend	49.921	49.2791	0.641908	tm_consults_total	phys_dens_10k	tm_consults_total	phys_dens_10k	levels	tm_consults_total|_t
2021	phys_dens_10k	M1_levels_trend	50.3918	49.9737	0.418143	tm_consults_total	phys_dens_10k	tm_consults_total	phys_dens_10k	levels	tm_consults_total|_t
2022	phys_dens_10k	M1_levels_trend	50.716	50.7382	-0.0221448	tm_consults_total	phys_dens_10k	tm_consults_total	phys_dens_10k	levels	tm_consults_total|_t
2023	phys_dens_10k	M1_levels_trend	51.8646	51.4621	0.402546	tm_consults_total	phys_dens_10k	tm_consults_total	phys_dens_10k	levels	tm_consults_total|_t
2024	phys_dens_10k	M1_levels_trend	51.3144	51.9929	-0.678523	tm_consults_total	phys_dens_10k	tm_consults_total	phys_dens_10k	levels	tm_consults_total|_t
2019	phys_dens_10k	M2_levels_lag_trend	48.3185	48.9068	-0.588338	tm_consults_total	phys_dens_10k	tm_consults_total	phys_dens_10k	levels	tm_consults_total|tm_consults_total_lag1|_t
2020	phys_dens_10k	M2_levels_lag_trend	49.921	49.383	0.538038	tm_consults_total	phys_dens_10k	tm_consults_total	phys_dens_10k	levels	tm_consults_total|tm_consults_total_lag1|_t
2021	phys_dens_10k	M2_levels_lag_trend	50.3918	50.2071	0.184732	tm_consults_total	phys_dens_10k	tm_consults_total	phys_dens_10k	levels	tm_consults_total|tm_consults_total_lag1|_t
2022	phys_dens_10k	M2_levels_lag_trend	50.716	50.853	-0.136977	tm_consults_total	phys_dens_10k	tm_consults_total	phys_dens_10k	levels	tm_consults_total|tm_consults_total_lag1|_t
2023	phys_dens_10k	M2_levels_lag_trend	51.8646	51.3553	0.509298	tm_consults_total	phys_dens_10k	tm_consults_total	phys_dens_10k	levels	tm_consults_total|tm_consults_total_lag1|_t
2024	phys_dens_10k	M2_levels_lag_trend	51.3144	51.8212	-0.506752	tm_consults_total	phys_dens_10k	tm_consults_total	phys_dens_10k	levels	tm_consults_total|tm_consults_total_lag1|_t
2019	d_phys_dens_10k	M3_deltas	0.70966	0.706822	0.00283741	tm_consults_total	phys_dens_10k	d_tm_consults_total	d_phys_dens_10k	deltas	d_tm_consults_total
2020	d_phys_dens_10k	M3_deltas	1.60256	0.472834	1.12973	tm_consults_total	phys_dens_10k	d_tm_consults_total	d_phys_dens_10k	deltas	d_tm_consults_total
2021	d_phys_dens_10k	M3_deltas	0.470813	0.654942	-0.18413	tm_consults_total	phys_dens_10k	d_tm_consults_total	d_phys_dens_10k	deltas	d_tm_consults_total
2022	d_phys_dens_10k	M3_deltas	0.324206	0.756655	-0.432448	tm_consults_total	phys_dens_10k	d_tm_consults_total	d_phys_dens_10k	deltas	d_tm_consults_total
2023	d_phys_dens_10k	M3_deltas	1.1486	0.69761	0.450988	tm_consults_total	phys_dens_10k	d_tm_consults_total	d_phys_dens_10k	deltas	d_tm_consults_total
2024	d_phys_dens_10k	M3_deltas	-0.550225	0.416748	-0.966973	tm_consults_total	phys_dens_10k	d_tm_consults_total	d_phys_dens_10k	deltas	d_tm_consults_total
2018	r_phys_dens_10k	M4_detrended	-0.374349	-0.00367475	-0.370674	tm_consults_total	phys_dens_10k	r_tm_consults_total	r_phys_dens_10k	detrended	r_tm_consults_total
2019	r_phys_dens_10k	M4_detrended	-0.343411	0.0478432	-0.391254	tm_consults_total	phys_dens_10k	r_tm_consults_total	r_phys_dens_10k	detrended	r_tm_consults_total
2020	r_phys_dens_10k	M4_detrended	0.580427	-0.0614807	0.641908	tm_consults_total	phys_dens_10k	r_tm_consults_total	r_phys_dens_10k	detrended	r_tm_consults_total
2021	r_phys_dens_10k	M4_detrended	0.372518	-0.0456246	0.418143	tm_consults_total	phys_dens_10k	r_tm_consults_total	r_phys_dens_10k	detrended	r_tm_consults_total
2022	r_phys_dens_10k	M4_detrended	0.0180032	0.040148	-0.0221448	tm_consults_total	phys_dens_10k	r_tm_consults_total	r_phys_dens_10k	detrended	r_tm_consults_total
2023	r_phys_dens_10k	M4_detrended	0.487879	0.0853333	0.402546	tm_consults_total	phys_dens_10k	r_tm_consults_total	r_phys_dens_10k	detrended	r_tm_consults_total
2024	r_phys_dens_10k	M4_detrended	-0.741068	-0.0625444	-0.678523	tm_consults_total	phys_dens_10k	r_tm_consults_total	r_phys_dens_10k	detrended	r_tm_consults_total
2018	nurse_dens_10k	M0_levels	100.892	101.14	-0.24805	tm_consults_total	nurse_dens_10k	tm_consults_total	nurse_dens_10k	levels	tm_consults_total
2019	nurse_dens_10k	M0_levels	100.829	101.056	-0.227228	tm_consults_total	nurse_dens_10k	tm_consults_total	nurse_dens_10k	levels	tm_consults_total
2020	nurse_dens_10k	M0_levels	100.91	99.2284	1.68168	tm_consults_total	nurse_dens_10k	tm_consults_total	nurse_dens_10k	levels	tm_consults_total
2021	nurse_dens_10k	M0_levels	99.6892	98.7576	0.931542	tm_consults_total	nurse_dens_10k	tm_consults_total	nurse_dens_10k	levels	tm_consults_total
2022	nurse_dens_10k	M0_levels	98.1455	99.0447	-0.899236	tm_consults_total	nurse_dens_10k	tm_consults_total	nurse_dens_10k	levels	tm_consults_total
2023	nurse_dens_10k	M0_levels	97.9854	98.8919	-0.906452	tm_consults_total	nurse_dens_10k	tm_consults_total	nurse_dens_10k	levels	tm_consults_total
2024	nurse_dens_10k	M0_levels	96.3142	96.6465	-0.332252	tm_consults_total	nurse_dens_10k	tm_consults_total	nurse_dens_10k	levels	tm_consults_total
2018	nurse_dens_10k	M1_levels_trend	100.892	101.633	-0.740741	tm_consults_total	nurse_dens_10k	tm_consults_total	nurse_dens_10k	levels	tm_consults_total|_t
2019	nurse_dens_10k	M1_levels_trend	100.829	100.788	0.0403721	tm_consults_total	nurse_dens_10k	tm_consults_total	nurse_dens_10k	levels	tm_consults_total|_t
2020	nurse_dens_10k	M1_levels_trend	100.91	100.107	0.803308	tm_consults_total	nurse_dens_10k	tm_consults_total	nurse_dens_10k	levels	tm_consults_total|_t
2021	nurse_dens_10k	M1_levels_trend	99.6892	99.2984	0.39081	tm_consults_total	nurse_dens_10k	tm_consults_total	nurse_dens_10k	levels	tm_consults_total|_t
2022	nurse_dens_10k	M1_levels_trend	98.1455	98.4192	-0.273699	tm_consults_total	nurse_dens_10k	tm_consults_total	nurse_dens_10k	levels	tm_consults_total|_t
2023	nurse_dens_10k	M1_levels_trend	97.9854	97.5811	0.404324	tm_consults_total	nurse_dens_10k	tm_consults_total	nurse_dens_10k	levels	tm_consults_total|_t
2024	nurse_dens_10k	M1_levels_trend	96.3142	96.9386	-0.624374	tm_consults_total	nurse_dens_10k	tm_consults_total	nurse_dens_10k	levels	tm_consults_total|_t
2019	nurse_dens_10k	M2_levels_lag_trend	100.829	101.298	-0.46918	tm_consults_total	nurse_dens_10k	tm_consults_total	nurse_dens_10k	levels	tm_consults_total|tm_consults_total_lag1|_t
2020	nurse_dens_10k	M2_levels_lag_trend	100.91	100.514	0.396186	tm_consults_total	nurse_dens_10k	tm_consults_total	nurse_dens_10k	levels	tm_consults_total|tm_consults_total_lag1|_t
2021	nurse_dens_10k	M2_levels_lag_trend	99.6892	99.4298	0.259385	tm_consults_total	nurse_dens_10k	tm_consults_total	nurse_dens_10k	levels	tm_consults_total|tm_consults_total_lag1|_t
2022	nurse_dens_10k	M2_levels_lag_trend	98.1455	98.4018	-0.256371	tm_consults_total	nurse_dens_10k	tm_consults_total	nurse_dens_10k	levels	tm_consults_total|tm_consults_total_lag1|_t
2023	nurse_dens_10k	M2_levels_lag_trend	97.9854	97.4897	0.49574	tm_consults_total	nurse_dens_10k	tm_consults_total	nurse_dens_10k	levels	tm_consults_total|tm_consults_total_lag1|_t
2024	nurse_dens_10k	M2_levels_lag_trend	96.3142	96.74	-0.42576	tm_consults_total	nurse_dens_10k	tm_consults_total	nurse_dens_10k	levels	tm_consults_total|tm_consults_total_lag1|_t
2019	d_nurse_dens_10k	M3_deltas	-0.0633736	-0.721144	0.657771	tm_consults_total	nurse_dens_10k	d_tm_consults_total	d_nurse_dens_10k	deltas	d_tm_consults_total
2020	d_nurse_dens_10k	M3_deltas	0.0813581	-0.830848	0.912206	tm_consults_total	nurse_dens_10k	d_tm_consults_total	d_nurse_dens_10k	deltas	d_tm_consults_total
2021	d_nurse_dens_10k	M3_deltas	-1.22086	-0.745468	-0.475396	tm_consults_total	nurse_dens_10k	d_tm_consults_total	d_nurse_dens_10k	deltas	d_tm_consults_total
2022	d_nurse_dens_10k	M3_deltas	-1.54369	-0.69778	-0.845911	tm_consults_total	nurse_dens_10k	d_tm_consults_total	d_nurse_dens_10k	deltas	d_tm_consults_total
2023	d_nurse_dens_10k	M3_deltas	-0.160051	-0.725463	0.565413	tm_consults_total	nurse_dens_10k	d_tm_consults_total	d_nurse_dens_10k	deltas	d_tm_consults_total
2024	d_nurse_dens_10k	M3_deltas	-1.67123	-0.857144	-0.814082	tm_consults_total	nurse_dens_10k	d_tm_consults_total	d_nurse_dens_10k	deltas	d_tm_consults_total
2018	r_nurse_dens_10k	M4_detrended	-0.737019	0.003722	-0.740741	tm_consults_total	nurse_dens_10k	r_tm_consults_total	r_nurse_dens_10k	detrended	r_tm_consults_total
2019	r_nurse_dens_10k	M4_detrended	-0.00808619	-0.0484583	0.0403721	tm_consults_total	nurse_dens_10k	r_tm_consults_total	r_nurse_dens_10k	detrended	r_tm_consults_total
2020	r_nurse_dens_10k	M4_detrended	0.865579	0.0622712	0.803308	tm_consults_total	nurse_dens_10k	r_tm_consults_total	r_nurse_dens_10k	detrended	r_tm_consults_total
2021	r_nurse_dens_10k	M4_detrended	0.437022	0.0462112	0.39081	tm_consults_total	nurse_dens_10k	r_tm_consults_total	r_nurse_dens_10k	detrended	r_tm_consults_total
2022	r_nurse_dens_10k	M4_detrended	-0.314363	-0.0406642	-0.273699	tm_consults_total	nurse_dens_10k	r_tm_consults_total	r_nurse_dens_10k	detrended	r_tm_consults_total
2023	r_nurse_dens_10k	M4_detrended	0.317894	-0.0864304	0.404324	tm_consults_total	nurse_dens_10k	r_tm_consults_total	r_nurse_dens_10k	detrended	r_tm_consults_total
2024	r_nurse_dens_10k	M4_detrended	-0.561025	0.0633485	-0.624374	tm_consults_total	nurse_dens_10k	r_tm_consults_total	r_nurse_dens_10k	detrended	r_tm_consults_total
2018	beds_dens_10k	M0_levels	79.3403	79.5687	-0.228363	tm_consults_total	beds_dens_10k	tm_consults_total	beds_dens_10k	levels	tm_consults_total
2019	beds_dens_10k	M0_levels	79.3509	79.5275	-0.176589	tm_consults_total	beds_dens_10k	tm_consults_total	beds_dens_10k	levels	tm_consults_total
2020	beds_dens_10k	M0_levels	80.4834	78.6334	1.85	tm_consults_total	beds_dens_10k	tm_consults_total	beds_dens_10k	levels	tm_consults_total
2021	beds_dens_10k	M0_levels	78.9374	78.4031	0.534336	tm_consults_total	beds_dens_10k	tm_consults_total	beds_dens_10k	levels	tm_consults_total
2022	beds_dens_10k	M0_levels	77.8318	78.5435	-0.711696	tm_consults_total	beds_dens_10k	tm_consults_total	beds_dens_10k	levels	tm_consults_total
2023	beds_dens_10k	M0_levels	77.4031	78.4688	-1.06569	tm_consults_total	beds_dens_10k	tm_consults_total	beds_dens_10k	levels	tm_consults_total
2024	beds_dens_10k	M0_levels	77.1682	77.3702	-0.202001	tm_consults_total	beds_dens_10k	tm_consults_total	beds_dens_10k	levels	tm_consults_total
2018	beds_dens_10k	M1_levels_trend	79.3403	80.0695	-0.729145	tm_consults_total	beds_dens_10k	tm_consults_total	beds_dens_10k	levels	tm_consults_total|_t
2019	beds_dens_10k	M1_levels_trend	79.3509	79.2555	0.0954051	tm_consults_total	beds_dens_10k	tm_consults_total	beds_dens_10k	levels	tm_consults_total|_t
2020	beds_dens_10k	M1_levels_trend	80.4834	79.5262	0.957208	tm_consults_total	beds_dens_10k	tm_consults_total	beds_dens_10k	levels	tm_consults_total|_t
2021	beds_dens_10k	M1_levels_trend	78.9374	78.9527	-0.0152751	tm_consults_total	beds_dens_10k	tm_consults_total	beds_dens_10k	levels	tm_consults_total|_t
2022	beds_dens_10k	M1_levels_trend	77.8318	77.9077	-0.0758857	tm_consults_total	beds_dens_10k	tm_consults_total	beds_dens_10k	levels	tm_consults_total|_t
2023	beds_dens_10k	M1_levels_trend	77.4031	77.1365	0.266614	tm_consults_total	beds_dens_10k	tm_consults_total	beds_dens_10k	levels	tm_consults_total|_t
2024	beds_dens_10k	M1_levels_trend	77.1682	77.6671	-0.49892	tm_consults_total	beds_dens_10k	tm_consults_total	beds_dens_10k	levels	tm_consults_total|_t
2019	beds_dens_10k	M2_levels_lag_trend	79.3509	79.813	-0.462054	tm_consults_total	beds_dens_10k	tm_consults_total	beds_dens_10k	levels	tm_consults_total|tm_consults_total_lag1|_t
2020	beds_dens_10k	M2_levels_lag_trend	80.4834	80.0233	0.460081	tm_consults_total	beds_dens_10k	tm_consults_total	beds_dens_10k	levels	tm_consults_total|tm_consults_total_lag1|_t
2021	beds_dens_10k	M2_levels_lag_trend	78.9374	78.9202	0.0171616	tm_consults_total	beds_dens_10k	tm_consults_total	beds_dens_10k	levels	tm_consults_total|tm_consults_total_lag1|_t
2022	beds_dens_10k	M2_levels_lag_trend	77.8318	77.7715	0.0603708	tm_consults_total	beds_dens_10k	tm_consults_total	beds_dens_10k	levels	tm_consults_total|tm_consults_total_lag1|_t
2023	beds_dens_10k	M2_levels_lag_trend	77.4031	77.1054	0.297716	tm_consults_total	beds_dens_10k	tm_consults_total	beds_dens_10k	levels	tm_consults_total|tm_consults_total_lag1|_t
2024	beds_dens_10k	M2_levels_lag_trend	77.1682	77.5415	-0.373277	tm_consults_total	beds_dens_10k	tm_consults_total	beds_dens_10k	levels	tm_consults_total|tm_consults_total_lag1|_t
2019	d_beds_dens_10k	M3_deltas	0.0105816	-0.696711	0.707293	tm_consults_total	beds_dens_10k	d_tm_consults_total	d_beds_dens_10k	deltas	d_tm_consults_total
2020	d_beds_dens_10k	M3_deltas	1.13246	0.18103	0.951433	tm_consults_total	beds_dens_10k	d_tm_consults_total	d_beds_dens_10k	deltas	d_tm_consults_total
2021	d_beds_dens_10k	M3_deltas	-1.54597	-0.502099	-1.04387	tm_consults_total	beds_dens_10k	d_tm_consults_total	d_beds_dens_10k	deltas	d_tm_consults_total
2022	d_beds_dens_10k	M3_deltas	-1.10557	-0.883644	-0.22193	tm_consults_total	beds_dens_10k	d_tm_consults_total	d_beds_dens_10k	deltas	d_tm_consults_total
2023	d_beds_dens_10k	M3_deltas	-0.428766	-0.662153	0.233387	tm_consults_total	beds_dens_10k	d_tm_consults_total	d_beds_dens_10k	deltas	d_tm_consults_total
2024	d_beds_dens_10k	M3_deltas	-0.234888	0.391424	-0.626313	tm_consults_total	beds_dens_10k	d_tm_consults_total	d_beds_dens_10k	deltas	d_tm_consults_total
2018	r_beds_dens_10k	M4_detrended	-0.704365	0.0247805	-0.729145	tm_consults_total	beds_dens_10k	r_tm_consults_total	r_beds_dens_10k	detrended	r_tm_consults_total
2019	r_beds_dens_10k	M4_detrended	-0.227223	-0.322628	0.0954051	tm_consults_total	beds_dens_10k	r_tm_consults_total	r_beds_dens_10k	detrended	r_tm_consults_total
2020	r_beds_dens_10k	M4_detrended	1.3718	0.414592	0.957208	tm_consults_total	beds_dens_10k	r_tm_consults_total	r_beds_dens_10k	detrended	r_tm_consults_total
2021	r_beds_dens_10k	M4_detrended	0.292392	0.307667	-0.0152751	tm_consults_total	beds_dens_10k	r_tm_consults_total	r_beds_dens_10k	detrended	r_tm_consults_total
2022	r_beds_dens_10k	M4_detrended	-0.346622	-0.270736	-0.0758857	tm_consults_total	beds_dens_10k	r_tm_consults_total	r_beds_dens_10k	detrended	r_tm_consults_total
2023	r_beds_dens_10k	M4_detrended	-0.308827	-0.575441	0.266614	tm_consults_total	beds_dens_10k	r_tm_consults_total	r_beds_dens_10k	detrended	r_tm_consults_total
2024	r_beds_dens_10k	M4_detrended	-0.077155	0.421765	-0.49892	tm_consults_total	beds_dens_10k	r_tm_consults_total	r_beds_dens_10k	detrended	r_tm_consults_total
2018	hospital_org_per100k	M0_levels	3.55638	3.51239	0.0439878	tm_consults_total	hospital_org_per100k	tm_consults_total	hospital_org_per100k	levels	tm_consults_total
2019	hospital_org_per100k	M0_levels	3.46856	3.51127	-0.0427136	tm_consults_total	hospital_org_per100k	tm_consults_total	hospital_org_per100k	levels	tm_consults_total
2020	hospital_org_per100k	M0_levels	3.42907	3.48701	-0.0579396	tm_consults_total	hospital_org_per100k	tm_consults_total	hospital_org_per100k	levels	tm_consults_total
2021	hospital_org_per100k	M0_levels	3.44523	3.48076	-0.0355316	tm_consults_total	hospital_org_per100k	tm_consults_total	hospital_org_per100k	levels	tm_consults_total
2022	hospital_org_per100k	M0_levels	3.52182	3.48458	0.0372483	tm_consults_total	hospital_org_per100k	tm_consults_total	hospital_org_per100k	levels	tm_consults_total
2023	hospital_org_per100k	M0_levels	3.53864	3.48255	0.0560939	tm_consults_total	hospital_org_per100k	tm_consults_total	hospital_org_per100k	levels	tm_consults_total
2024	hospital_org_per100k	M0_levels	3.45159	3.45274	-0.00114519	tm_consults_total	hospital_org_per100k	tm_consults_total	hospital_org_per100k	levels	tm_consults_total
2018	hospital_org_per100k	M1_levels_trend	3.55638	3.49389	0.0624879	tm_consults_total	hospital_org_per100k	tm_consults_total	hospital_org_per100k	levels	tm_consults_total|_t
2019	hospital_org_per100k	M1_levels_trend	3.46856	3.52132	-0.0527617	tm_consults_total	hospital_org_per100k	tm_consults_total	hospital_org_per100k	levels	tm_consults_total|_t
2020	hospital_org_per100k	M1_levels_trend	3.42907	3.45403	-0.0249578	tm_consults_total	hospital_org_per100k	tm_consults_total	hospital_org_per100k	levels	tm_consults_total|_t
2021	hospital_org_per100k	M1_levels_trend	3.44523	3.46046	-0.0152277	tm_consults_total	hospital_org_per100k	tm_consults_total	hospital_org_per100k	levels	tm_consults_total|_t
2022	hospital_org_per100k	M1_levels_trend	3.52182	3.50806	0.01376	tm_consults_total	hospital_org_per100k	tm_consults_total	hospital_org_per100k	levels	tm_consults_total|_t
2023	hospital_org_per100k	M1_levels_trend	3.53864	3.53177	0.00687561	tm_consults_total	hospital_org_per100k	tm_consults_total	hospital_org_per100k	levels	tm_consults_total|_t
2024	hospital_org_per100k	M1_levels_trend	3.45159	3.44177	0.0098237	tm_consults_total	hospital_org_per100k	tm_consults_total	hospital_org_per100k	levels	tm_consults_total|_t
2019	hospital_org_per100k	M2_levels_lag_trend	3.46856	3.47745	-0.00888921	tm_consults_total	hospital_org_per100k	tm_consults_total	hospital_org_per100k	levels	tm_consults_total|tm_consults_total_lag1|_t
2020	hospital_org_per100k	M2_levels_lag_trend	3.42907	3.41816	0.010917	tm_consults_total	hospital_org_per100k	tm_consults_total	hospital_org_per100k	levels	tm_consults_total|tm_consults_total_lag1|_t
2021	hospital_org_per100k	M2_levels_lag_trend	3.44523	3.45194	-0.0067105	tm_consults_total	hospital_org_per100k	tm_consults_total	hospital_org_per100k	levels	tm_consults_total|tm_consults_total_lag1|_t
2022	hospital_org_per100k	M2_levels_lag_trend	3.52182	3.51142	0.0104053	tm_consults_total	hospital_org_per100k	tm_consults_total	hospital_org_per100k	levels	tm_consults_total|tm_consults_total_lag1|_t
2023	hospital_org_per100k	M2_levels_lag_trend	3.53864	3.53854	9.90229e-05	tm_consults_total	hospital_org_per100k	tm_consults_total	hospital_org_per100k	levels	tm_consults_total|tm_consults_total_lag1|_t
2024	hospital_org_per100k	M2_levels_lag_trend	3.45159	3.45742	-0.00582159	tm_consults_total	hospital_org_per100k	tm_consults_total	hospital_org_per100k	levels	tm_consults_total|tm_consults_total_lag1|_t
2019	d_hospital_org_per100k	M3_deltas	-0.0878191	0.00841923	-0.0962383	tm_consults_total	hospital_org_per100k	d_tm_consults_total	d_hospital_org_per100k	deltas	d_tm_consults_total
2020	d_hospital_org_per100k	M3_deltas	-0.039486	-0.059462	0.0199759	tm_consults_total	hospital_org_per100k	d_tm_consults_total	d_hospital_org_per100k	deltas	d_tm_consults_total
2021	d_hospital_org_per100k	M3_deltas	0.0161592	-0.00663136	0.0227906	tm_consults_total	hospital_org_per100k	d_tm_consults_total	d_hospital_org_per100k	deltas	d_tm_consults_total
2022	d_hospital_org_per100k	M3_deltas	0.076591	0.022876	0.053715	tm_consults_total	hospital_org_per100k	d_tm_consults_total	d_hospital_org_per100k	deltas	d_tm_consults_total
2023	d_hospital_org_per100k	M3_deltas	0.0168168	0.00574661	0.0110702	tm_consults_total	hospital_org_per100k	d_tm_consults_total	d_hospital_org_per100k	deltas	d_tm_consults_total
2024	d_hospital_org_per100k	M3_deltas	-0.0870464	-0.0757331	-0.0113133	tm_consults_total	hospital_org_per100k	d_tm_consults_total	d_hospital_org_per100k	deltas	d_tm_consults_total
2018	r_hospital_org_per100k	M4_detrended	0.0603238	-0.00216408	0.0624879	tm_consults_total	hospital_org_per100k	r_tm_consults_total	r_hospital_org_per100k	detrended	r_tm_consults_total
2019	r_hospital_org_per100k	M4_detrended	-0.0245867	0.0281751	-0.0527617	tm_consults_total	hospital_org_per100k	r_tm_consults_total	r_hospital_org_per100k	detrended	r_tm_consults_total
2020	r_hospital_org_per100k	M4_detrended	-0.0611641	-0.0362063	-0.0249578	tm_consults_total	hospital_org_per100k	r_tm_consults_total	r_hospital_org_per100k	detrended	r_tm_consults_total
2021	r_hospital_org_per100k	M4_detrended	-0.0420962	-0.0268685	-0.0152277	tm_consults_total	hospital_org_per100k	r_tm_consults_total	r_hospital_org_per100k	detrended	r_tm_consults_total
2022	r_hospital_org_per100k	M4_detrended	0.0374034	0.0236434	0.01376	tm_consults_total	hospital_org_per100k	r_tm_consults_total	r_hospital_org_per100k	detrended	r_tm_consults_total
2023	r_hospital_org_per100k	M4_detrended	0.0571288	0.0502532	0.00687561	tm_consults_total	hospital_org_per100k	r_tm_consults_total	r_hospital_org_per100k	detrended	r_tm_consults_total
2024	r_hospital_org_per100k	M4_detrended	-0.027009	-0.0368327	0.0098237	tm_consults_total	hospital_org_per100k	r_tm_consults_total	r_hospital_org_per100k	detrended	r_tm_consults_total
2018	birth_rate_per1000	M0_levels	10.8534	10.4714	0.382057	tm_consults_total	birth_rate_per1000	tm_consults_total	birth_rate_per1000	levels	tm_consults_total
2019	birth_rate_per1000	M0_levels	10.014	10.4211	-0.407102	tm_consults_total	birth_rate_per1000	tm_consults_total	birth_rate_per1000	levels	tm_consults_total
2020	birth_rate_per1000	M0_levels	9.7254	9.33015	0.395245	tm_consults_total	birth_rate_per1000	tm_consults_total	birth_rate_per1000	levels	tm_consults_total
2021	birth_rate_per1000	M0_levels	9.49785	9.04914	0.448704	tm_consults_total	birth_rate_per1000	tm_consults_total	birth_rate_per1000	levels	tm_consults_total
2022	birth_rate_per1000	M0_levels	8.88865	9.22052	-0.331873	tm_consults_total	birth_rate_per1000	tm_consults_total	birth_rate_per1000	levels	tm_consults_total
2023	birth_rate_per1000	M0_levels	8.64225	9.12929	-0.487032	tm_consults_total	birth_rate_per1000	tm_consults_total	birth_rate_per1000	levels	tm_consults_total
2018	birth_rate_per1000	M1_levels_trend	10.8534	10.6423	0.211108	tm_consults_total	birth_rate_per1000	tm_consults_total	birth_rate_per1000	levels	tm_consults_total|_t
2019	birth_rate_per1000	M1_levels_trend	10.014	10.2044	-0.190425	tm_consults_total	birth_rate_per1000	tm_consults_total	birth_rate_per1000	levels	tm_consults_total|_t
2020	birth_rate_per1000	M1_levels_trend	9.7254	9.84507	-0.119674	tm_consults_total	birth_rate_per1000	tm_consults_total	birth_rate_per1000	levels	tm_consults_total|_t
2021	birth_rate_per1000	M1_levels_trend	9.49785	9.42459	0.0732571	tm_consults_total	birth_rate_per1000	tm_consults_total	birth_rate_per1000	levels	tm_consults_total|_t
2022	birth_rate_per1000	M1_levels_trend	8.88865	8.96998	-0.0813333	tm_consults_total	birth_rate_per1000	tm_consults_total	birth_rate_per1000	levels	tm_consults_total|_t
2023	birth_rate_per1000	M1_levels_trend	8.64225	8.53519	0.107067	tm_consults_total	birth_rate_per1000	tm_consults_total	birth_rate_per1000	levels	tm_consults_total|_t
2019	birth_rate_per1000	M2_levels_lag_trend	10.014	9.99588	0.0181459	tm_consults_total	birth_rate_per1000	tm_consults_total	birth_rate_per1000	levels	tm_consults_total|tm_consults_total_lag1|_t
2020	birth_rate_per1000	M2_levels_lag_trend	9.7254	9.76574	-0.04034	tm_consults_total	birth_rate_per1000	tm_consults_total	birth_rate_per1000	levels	tm_consults_total|tm_consults_total_lag1|_t
2021	birth_rate_per1000	M2_levels_lag_trend	9.49785	9.42261	0.0752347	tm_consults_total	birth_rate_per1000	tm_consults_total	birth_rate_per1000	levels	tm_consults_total|tm_consults_total_lag1|_t
2022	birth_rate_per1000	M2_levels_lag_trend	8.88865	8.99068	-0.102033	tm_consults_total	birth_rate_per1000	tm_consults_total	birth_rate_per1000	levels	tm_consults_total|tm_consults_total_lag1|_t
2023	birth_rate_per1000	M2_levels_lag_trend	8.64225	8.59326	0.0489924	tm_consults_total	birth_rate_per1000	tm_consults_total	birth_rate_per1000	levels	tm_consults_total|tm_consults_total_lag1|_t
2019	d_birth_rate_per1000	M3_deltas	-0.83942	-0.500717	-0.338703	tm_consults_total	birth_rate_per1000	d_tm_consults_total	d_birth_rate_per1000	deltas	d_tm_consults_total
2020	d_birth_rate_per1000	M3_deltas	-0.288628	-0.221745	-0.066883	tm_consults_total	birth_rate_per1000	d_tm_consults_total	d_birth_rate_per1000	deltas	d_tm_consults_total
2021	d_birth_rate_per1000	M3_deltas	-0.227549	-0.438864	0.211315	tm_consults_total	birth_rate_per1000	d_tm_consults_total	d_birth_rate_per1000	deltas	d_tm_consults_total
2022	d_birth_rate_per1000	M3_deltas	-0.609197	-0.56013	-0.0490666	tm_consults_total	birth_rate_per1000	d_tm_consults_total	d_birth_rate_per1000	deltas	d_tm_consults_total
2023	d_birth_rate_per1000	M3_deltas	-0.246395	-0.489734	0.243338	tm_consults_total	birth_rate_per1000	d_tm_consults_total	d_birth_rate_per1000	deltas	d_tm_consults_total
2018	r_birth_rate_per1000	M4_detrended	0.202726	0.00573305	0.196993	tm_consults_total	birth_rate_per1000	r_tm_consults_total	r_birth_rate_per1000	detrended	r_tm_consults_total
2019	r_birth_rate_per1000	M4_detrended	-0.217848	-0.0152159	-0.202632	tm_consults_total	birth_rate_per1000	r_tm_consults_total	r_birth_rate_per1000	detrended	r_tm_consults_total
2020	r_birth_rate_per1000	M4_detrended	-0.0876298	0.0292389	-0.116869	tm_consults_total	birth_rate_per1000	r_tm_consults_total	r_birth_rate_per1000	detrended	r_tm_consults_total
2021	r_birth_rate_per1000	M4_detrended	0.103667	0.0227913	0.0808761	tm_consults_total	birth_rate_per1000	r_tm_consults_total	r_birth_rate_per1000	detrended	r_tm_consults_total
2022	r_birth_rate_per1000	M4_detrended	-0.0866832	-0.0120868	-0.0745965	tm_consults_total	birth_rate_per1000	r_tm_consults_total	r_birth_rate_per1000	detrended	r_tm_consults_total
2023	r_birth_rate_per1000	M4_detrended	0.0857677	-0.0304606	0.116228	tm_consults_total	birth_rate_per1000	r_tm_consults_total	r_birth_rate_per1000	detrended	r_tm_consults_total
2018	death_rate_per1000	M0_levels	12.3726	12.1738	0.198822	tm_consults_total	death_rate_per1000	tm_consults_total	death_rate_per1000	levels	tm_consults_total
2019	death_rate_per1000	M0_levels	12.1589	12.2467	-0.0878097	tm_consults_total	death_rate_per1000	tm_consults_total	death_rate_per1000	levels	tm_consults_total
2020	death_rate_per1000	M0_levels	14.4785	13.8298	0.648763	tm_consults_total	death_rate_per1000	tm_consults_total	death_rate_per1000	levels	tm_consults_total
2021	death_rate_per1000	M0_levels	16.5849	14.2375	2.3474	tm_consults_total	death_rate_per1000	tm_consults_total	death_rate_per1000	levels	tm_consults_total
2022	death_rate_per1000	M0_levels	12.9411	13.9888	-1.04768	tm_consults_total	death_rate_per1000	tm_consults_total	death_rate_per1000	levels	tm_consults_total
2023	death_rate_per1000	M0_levels	12.0617	14.1212	-2.0595	tm_consults_total	death_rate_per1000	tm_consults_total	death_rate_per1000	levels	tm_consults_total
2018	death_rate_per1000	M1_levels_trend	12.3726	12.6982	-0.325529	tm_consults_total	death_rate_per1000	tm_consults_total	death_rate_per1000	levels	tm_consults_total|_t
2019	death_rate_per1000	M1_levels_trend	12.1589	11.5821	0.576802	tm_consults_total	death_rate_per1000	tm_consults_total	death_rate_per1000	levels	tm_consults_total|_t
2020	death_rate_per1000	M1_levels_trend	14.4785	15.4092	-0.930648	tm_consults_total	death_rate_per1000	tm_consults_total	death_rate_per1000	levels	tm_consults_total|_t
2021	death_rate_per1000	M1_levels_trend	16.5849	15.3891	1.19579	tm_consults_total	death_rate_per1000	tm_consults_total	death_rate_per1000	levels	tm_consults_total|_t
2022	death_rate_per1000	M1_levels_trend	12.9411	13.2203	-0.279199	tm_consults_total	death_rate_per1000	tm_consults_total	death_rate_per1000	levels	tm_consults_total|_t
2023	death_rate_per1000	M1_levels_trend	12.0617	12.2989	-0.237217	tm_consults_total	death_rate_per1000	tm_consults_total	death_rate_per1000	levels	tm_consults_total|_t
2019	death_rate_per1000	M2_levels_lag_trend	12.1589	12.0214	0.137543	tm_consults_total	death_rate_per1000	tm_consults_total	death_rate_per1000	levels	tm_consults_total|tm_consults_total_lag1|_t
2020	death_rate_per1000	M2_levels_lag_trend	14.4785	14.7843	-0.305771	tm_consults_total	death_rate_per1000	tm_consults_total	death_rate_per1000	levels	tm_consults_total|tm_consults_total_lag1|_t
2021	death_rate_per1000	M2_levels_lag_trend	16.5849	16.0146	0.570267	tm_consults_total	death_rate_per1000	tm_consults_total	death_rate_per1000	levels	tm_consults_total|tm_consults_total_lag1|_t
2022	death_rate_per1000	M2_levels_lag_trend	12.9411	13.7145	-0.773393	tm_consults_total	death_rate_per1000	tm_consults_total	death_rate_per1000	levels	tm_consults_total|tm_consults_total_lag1|_t
2023	death_rate_per1000	M2_levels_lag_trend	12.0617	11.6904	0.371354	tm_consults_total	death_rate_per1000	tm_consults_total	death_rate_per1000	levels	tm_consults_total|tm_consults_total_lag1|_t
2019	d_death_rate_per1000	M3_deltas	-0.213702	-0.921672	0.70797	tm_consults_total	death_rate_per1000	d_tm_consults_total	d_death_rate_per1000	deltas	d_tm_consults_total
2020	d_death_rate_per1000	M3_deltas	2.31958	3.17846	-0.858881	tm_consults_total	death_rate_per1000	d_tm_consults_total	d_death_rate_per1000	deltas	d_tm_consults_total
2021	d_death_rate_per1000	M3_deltas	2.10638	-0.0125923	2.11897	tm_consults_total	death_rate_per1000	d_tm_consults_total	d_death_rate_per1000	deltas	d_tm_consults_total
2022	d_death_rate_per1000	M3_deltas	-3.64375	-1.79488	-1.84887	tm_consults_total	death_rate_per1000	d_tm_consults_total	d_death_rate_per1000	deltas	d_tm_consults_total
2023	d_death_rate_per1000	M3_deltas	-0.879432	-0.760241	-0.119191	tm_consults_total	death_rate_per1000	d_tm_consults_total	d_death_rate_per1000	deltas	d_tm_consults_total
2018	r_death_rate_per1000	M4_detrended	-0.853309	0.360971	-1.21428	tm_consults_total	death_rate_per1000	r_tm_consults_total	r_death_rate_per1000	detrended	r_tm_consults_total
2019	r_death_rate_per1000	M4_detrended	-1.14982	-0.958037	-0.191784	tm_consults_total	death_rate_per1000	r_tm_consults_total	r_death_rate_per1000	detrended	r_tm_consults_total
2020	r_death_rate_per1000	M4_detrended	1.08695	1.84097	-0.754023	tm_consults_total	death_rate_per1000	r_tm_consults_total	r_death_rate_per1000	detrended	r_tm_consults_total
2021	r_death_rate_per1000	M4_detrended	3.11052	1.43501	1.67551	tm_consults_total	death_rate_per1000	r_tm_consults_total	r_death_rate_per1000	detrended	r_tm_consults_total
2022	r_death_rate_per1000	M4_detrended	-0.616046	-0.761019	0.144973	tm_consults_total	death_rate_per1000	r_tm_consults_total	r_death_rate_per1000	detrended	r_tm_consults_total
2023	r_death_rate_per1000	M4_detrended	-1.57829	-1.91789	0.339604	tm_consults_total	death_rate_per1000	r_tm_consults_total	r_death_rate_per1000	detrended	r_tm_consults_total
2018	natural_increase_per1000	M0_levels	-1.5192	-1.70243	0.183235	tm_consults_total	natural_increase_per1000	tm_consults_total	natural_increase_per1000	levels	tm_consults_total
2019	natural_increase_per1000	M0_levels	-2.14492	-1.82562	-0.319292	tm_consults_total	natural_increase_per1000	tm_consults_total	natural_increase_per1000	levels	tm_consults_total
2020	natural_increase_per1000	M0_levels	-4.75312	-4.49961	-0.253518	tm_consults_total	natural_increase_per1000	tm_consults_total	natural_increase_per1000	levels	tm_consults_total
2021	natural_increase_per1000	M0_levels	-7.08705	-5.18836	-1.8987	tm_consults_total	natural_increase_per1000	tm_consults_total	natural_increase_per1000	levels	tm_consults_total
2022	natural_increase_per1000	M0_levels	-4.0525	-4.7683	0.715806	tm_consults_total	natural_increase_per1000	tm_consults_total	natural_increase_per1000	levels	tm_consults_total
2023	natural_increase_per1000	M0_levels	-3.41946	-4.99192	1.57246	tm_consults_total	natural_increase_per1000	tm_consults_total	natural_increase_per1000	levels	tm_consults_total
2018	natural_increase_per1000	M1_levels_trend	-1.5192	-2.05583	0.536638	tm_consults_total	natural_increase_per1000	tm_consults_total	natural_increase_per1000	levels	tm_consults_total|_t
2019	natural_increase_per1000	M1_levels_trend	-2.14492	-1.37769	-0.767227	tm_consults_total	natural_increase_per1000	tm_consults_total	natural_increase_per1000	levels	tm_consults_total|_t
2020	natural_increase_per1000	M1_levels_trend	-4.75312	-5.5641	0.810974	tm_consults_total	natural_increase_per1000	tm_consults_total	natural_increase_per1000	levels	tm_consults_total|_t
2021	natural_increase_per1000	M1_levels_trend	-7.08705	-5.96452	-1.12253	tm_consults_total	natural_increase_per1000	tm_consults_total	natural_increase_per1000	levels	tm_consults_total|_t
2022	natural_increase_per1000	M1_levels_trend	-4.0525	-4.25036	0.197866	tm_consults_total	natural_increase_per1000	tm_consults_total	natural_increase_per1000	levels	tm_consults_total|_t
2023	natural_increase_per1000	M1_levels_trend	-3.41946	-3.76374	0.344284	tm_consults_total	natural_increase_per1000	tm_consults_total	natural_increase_per1000	levels	tm_consults_total|_t
2019	natural_increase_per1000	M2_levels_lag_trend	-2.14492	-2.02552	-0.119397	tm_consults_total	natural_increase_per1000	tm_consults_total	natural_increase_per1000	levels	tm_consults_total|tm_consults_total_lag1|_t
2020	natural_increase_per1000	M2_levels_lag_trend	-4.75312	-5.01855	0.265431	tm_consults_total	natural_increase_per1000	tm_consults_total	natural_increase_per1000	levels	tm_consults_total|tm_consults_total_lag1|_t
2021	natural_increase_per1000	M2_levels_lag_trend	-7.08705	-6.59202	-0.495032	tm_consults_total	natural_increase_per1000	tm_consults_total	natural_increase_per1000	levels	tm_consults_total|tm_consults_total_lag1|_t
2022	natural_increase_per1000	M2_levels_lag_trend	-4.0525	-4.72386	0.67136	tm_consults_total	natural_increase_per1000	tm_consults_total	natural_increase_per1000	levels	tm_consults_total|tm_consults_total_lag1|_t
2023	natural_increase_per1000	M2_levels_lag_trend	-3.41946	-3.0971	-0.322362	tm_consults_total	natural_increase_per1000	tm_consults_total	natural_increase_per1000	levels	tm_consults_total|tm_consults_total_lag1|_t
2019	d_natural_increase_per1000	M3_deltas	-0.625719	0.420954	-1.04667	tm_consults_total	natural_increase_per1000	d_tm_consults_total	d_natural_increase_per1000	deltas	d_tm_consults_total
2020	d_natural_increase_per1000	M3_deltas	-2.60821	-3.40021	0.791998	tm_consults_total	natural_increase_per1000	d_tm_consults_total	d_natural_increase_per1000	deltas	d_tm_consults_total
2021	d_natural_increase_per1000	M3_deltas	-2.33393	-0.426271	-1.90766	tm_consults_total	natural_increase_per1000	d_tm_consults_total	d_natural_increase_per1000	deltas	d_tm_consults_total
2022	d_natural_increase_per1000	M3_deltas	3.03456	1.23475	1.7998	tm_consults_total	natural_increase_per1000	d_tm_consults_total	d_natural_increase_per1000	deltas	d_tm_consults_total
2023	d_natural_increase_per1000	M3_deltas	0.633037	0.270508	0.362529	tm_consults_total	natural_increase_per1000	d_tm_consults_total	d_natural_increase_per1000	deltas	d_tm_consults_total
2018	r_natural_increase_per1000	M4_detrended	1.05604	-0.355237	1.41127	tm_consults_total	natural_increase_per1000	r_tm_consults_total	r_natural_increase_per1000	detrended	r_tm_consults_total
2019	r_natural_increase_per1000	M4_detrended	0.931973	0.942822	-0.0108483	tm_consults_total	natural_increase_per1000	r_tm_consults_total	r_natural_increase_per1000	detrended	r_tm_consults_total
2020	r_natural_increase_per1000	M4_detrended	-1.17458	-1.81173	0.637155	tm_consults_total	natural_increase_per1000	r_tm_consults_total	r_natural_increase_per1000	detrended	r_tm_consults_total
2021	r_natural_increase_per1000	M4_detrended	-3.00685	-1.41222	-1.59463	tm_consults_total	natural_increase_per1000	r_tm_consults_total	r_natural_increase_per1000	detrended	r_tm_consults_total
2022	r_natural_increase_per1000	M4_detrended	0.529363	0.748932	-0.21957	tm_consults_total	natural_increase_per1000	r_tm_consults_total	r_natural_increase_per1000	detrended	r_tm_consults_total
2023	r_natural_increase_per1000	M4_detrended	1.66406	1.88743	-0.223376	tm_consults_total	natural_increase_per1000	r_tm_consults_total	r_natural_increase_per1000	detrended	r_tm_consults_total
2018	morbidity_per1000	M0_levels	0.776902	0.78611	-0.00920755	tm_consults_total	morbidity_per1000	tm_consults_total	morbidity_per1000	levels	tm_consults_total
2019	morbidity_per1000	M0_levels	0.774254	0.787278	-0.0130237	tm_consults_total	morbidity_per1000	tm_consults_total	morbidity_per1000	levels	tm_consults_total
2020	morbidity_per1000	M0_levels	0.753478	0.812639	-0.0591611	tm_consults_total	morbidity_per1000	tm_consults_total	morbidity_per1000	levels	tm_consults_total
2021	morbidity_per1000	M0_levels	0.849234	0.819171	0.0300627	tm_consults_total	morbidity_per1000	tm_consults_total	morbidity_per1000	levels	tm_consults_total
2022	morbidity_per1000	M0_levels	0.889096	0.815187	0.0739089	tm_consults_total	morbidity_per1000	tm_consults_total	morbidity_per1000	levels	tm_consults_total
2023	morbidity_per1000	M0_levels	0.822131	0.817308	0.00482352	tm_consults_total	morbidity_per1000	tm_consults_total	morbidity_per1000	levels	tm_consults_total
2024	morbidity_per1000	M0_levels	0.821065	0.848468	-0.0274027	tm_consults_total	morbidity_per1000	tm_consults_total	morbidity_per1000	levels	tm_consults_total
2018	morbidity_per1000	M1_levels_trend	0.776902	0.77269	0.00421217	tm_consults_total	morbidity_per1000	tm_consults_total	morbidity_per1000	levels	tm_consults_total|_t
2019	morbidity_per1000	M1_levels_trend	0.774254	0.794567	-0.0203125	tm_consults_total	morbidity_per1000	tm_consults_total	morbidity_per1000	levels	tm_consults_total|_t
2020	morbidity_per1000	M1_levels_trend	0.753478	0.788714	-0.0352365	tm_consults_total	morbidity_per1000	tm_consults_total	morbidity_per1000	levels	tm_consults_total|_t
2021	morbidity_per1000	M1_levels_trend	0.849234	0.804443	0.0447909	tm_consults_total	morbidity_per1000	tm_consults_total	morbidity_per1000	levels	tm_consults_total|_t
2022	morbidity_per1000	M1_levels_trend	0.889096	0.832225	0.0568708	tm_consults_total	morbidity_per1000	tm_consults_total	morbidity_per1000	levels	tm_consults_total|_t
2023	morbidity_per1000	M1_levels_trend	0.822131	0.85301	-0.0308788	tm_consults_total	morbidity_per1000	tm_consults_total	morbidity_per1000	levels	tm_consults_total|_t
2024	morbidity_per1000	M1_levels_trend	0.821065	0.840511	-0.019446	tm_consults_total	morbidity_per1000	tm_consults_total	morbidity_per1000	levels	tm_consults_total|_t
2019	morbidity_per1000	M2_levels_lag_trend	0.774254	0.771958	0.00229594	tm_consults_total	morbidity_per1000	tm_consults_total	morbidity_per1000	levels	tm_consults_total|tm_consults_total_lag1|_t
2020	morbidity_per1000	M2_levels_lag_trend	0.753478	0.752405	0.00107235	tm_consults_total	morbidity_per1000	tm_consults_total	morbidity_per1000	levels	tm_consults_total|tm_consults_total_lag1|_t
2021	morbidity_per1000	M2_levels_lag_trend	0.849234	0.860766	-0.0115321	tm_consults_total	morbidity_per1000	tm_consults_total	morbidity_per1000	levels	tm_consults_total|tm_consults_total_lag1|_t
2022	morbidity_per1000	M2_levels_lag_trend	0.889096	0.874367	0.0147288	tm_consults_total	morbidity_per1000	tm_consults_total	morbidity_per1000	levels	tm_consults_total|tm_consults_total_lag1|_t
2023	morbidity_per1000	M2_levels_lag_trend	0.822131	0.832762	-0.0106304	tm_consults_total	morbidity_per1000	tm_consults_total	morbidity_per1000	levels	tm_consults_total|tm_consults_total_lag1|_t
2024	morbidity_per1000	M2_levels_lag_trend	0.821065	0.816999	0.00406541	tm_consults_total	morbidity_per1000	tm_consults_total	morbidity_per1000	levels	tm_consults_total|tm_consults_total_lag1|_t
2019	d_morbidity_per1000	M3_deltas	-0.00264781	0.0136052	-0.016253	tm_consults_total	morbidity_per1000	d_tm_consults_total	d_morbidity_per1000	deltas	d_tm_consults_total
2020	d_morbidity_per1000	M3_deltas	-0.0207767	-0.00277217	-0.0180045	tm_consults_total	morbidity_per1000	d_tm_consults_total	d_morbidity_per1000	deltas	d_tm_consults_total
2021	d_morbidity_per1000	M3_deltas	0.0957561	0.00997402	0.0857821	tm_consults_total	morbidity_per1000	d_tm_consults_total	d_morbidity_per1000	deltas	d_tm_consults_total
2022	d_morbidity_per1000	M3_deltas	0.0398623	0.0170931	0.0227692	tm_consults_total	morbidity_per1000	d_tm_consults_total	d_morbidity_per1000	deltas	d_tm_consults_total
2023	d_morbidity_per1000	M3_deltas	-0.0669645	0.0129604	-0.0799249	tm_consults_total	morbidity_per1000	d_tm_consults_total	d_morbidity_per1000	deltas	d_tm_consults_total
2024	d_morbidity_per1000	M3_deltas	-0.00106667	-0.00669783	0.00563116	tm_consults_total	morbidity_per1000	d_tm_consults_total	d_morbidity_per1000	deltas	d_tm_consults_total
2018	r_morbidity_per1000	M4_detrended	0.00357864	-0.000633538	0.00421217	tm_consults_total	morbidity_per1000	r_tm_consults_total	r_morbidity_per1000	detrended	r_tm_consults_total
2019	r_morbidity_per1000	M4_detrended	-0.0120642	0.0082483	-0.0203125	tm_consults_total	morbidity_per1000	r_tm_consults_total	r_morbidity_per1000	detrended	r_tm_consults_total
2020	r_morbidity_per1000	M4_detrended	-0.0458359	-0.0105995	-0.0352365	tm_consults_total	morbidity_per1000	r_tm_consults_total	r_morbidity_per1000	detrended	r_tm_consults_total
2021	r_morbidity_per1000	M4_detrended	0.0369251	-0.00786581	0.0447909	tm_consults_total	morbidity_per1000	r_tm_consults_total	r_morbidity_per1000	detrended	r_tm_consults_total
2022	r_morbidity_per1000	M4_detrended	0.0637924	0.00692163	0.0568708	tm_consults_total	morbidity_per1000	r_tm_consults_total	r_morbidity_per1000	detrended	r_tm_consults_total
2023	r_morbidity_per1000	M4_detrended	-0.0161671	0.0147117	-0.0308788	tm_consults_total	morbidity_per1000	r_tm_consults_total	r_morbidity_per1000	detrended	r_tm_consults_total
2024	r_morbidity_per1000	M4_detrended	-0.0302289	-0.0107828	-0.019446	tm_consults_total	morbidity_per1000	r_tm_consults_total	r_morbidity_per1000	detrended	r_tm_consults_total
2018	primary_disability_per100k	M0_levels	433.639	430.386	3.25268	tm_consults_total	primary_disability_per100k	tm_consults_total	primary_disability_per100k	levels	tm_consults_total
2019	primary_disability_per100k	M0_levels	430.02	429.471	0.549088	tm_consults_total	primary_disability_per100k	tm_consults_total	primary_disability_per100k	levels	tm_consults_total
2020	primary_disability_per100k	M0_levels	378.451	409.613	-31.1625	tm_consults_total	primary_disability_per100k	tm_consults_total	primary_disability_per100k	levels	tm_consults_total
2021	primary_disability_per100k	M0_levels	364.086	404.498	-40.412	tm_consults_total	primary_disability_per100k	tm_consults_total	primary_disability_per100k	levels	tm_consults_total
2022	primary_disability_per100k	M0_levels	385.104	407.618	-22.514	tm_consults_total	primary_disability_per100k	tm_consults_total	primary_disability_per100k	levels	tm_consults_total
2023	primary_disability_per100k	M0_levels	496.244	405.957	90.2867	tm_consults_total	primary_disability_per100k	tm_consults_total	primary_disability_per100k	levels	tm_consults_total
2018	primary_disability_per100k	M1_levels_trend	433.639	415.389	18.2498	tm_consults_total	primary_disability_per100k	tm_consults_total	primary_disability_per100k	levels	tm_consults_total|_t
2019	primary_disability_per100k	M1_levels_trend	430.02	448.48	-18.4597	tm_consults_total	primary_disability_per100k	tm_consults_total	primary_disability_per100k	levels	tm_consults_total|_t
2020	primary_disability_per100k	M1_levels_trend	378.451	364.44	14.0107	tm_consults_total	primary_disability_per100k	tm_consults_total	primary_disability_per100k	levels	tm_consults_total|_t
2021	primary_disability_per100k	M1_levels_trend	364.086	371.561	-7.47449	tm_consults_total	primary_disability_per100k	tm_consults_total	primary_disability_per100k	levels	tm_consults_total|_t
2022	primary_disability_per100k	M1_levels_trend	385.104	429.597	-44.4935	tm_consults_total	primary_disability_per100k	tm_consults_total	primary_disability_per100k	levels	tm_consults_total|_t
2023	primary_disability_per100k	M1_levels_trend	496.244	458.076	38.1671	tm_consults_total	primary_disability_per100k	tm_consults_total	primary_disability_per100k	levels	tm_consults_total|_t
2019	primary_disability_per100k	M2_levels_lag_trend	430.02	425.626	4.39457	tm_consults_total	primary_disability_per100k	tm_consults_total	primary_disability_per100k	levels	tm_consults_total|tm_consults_total_lag1|_t
2020	primary_disability_per100k	M2_levels_lag_trend	378.451	388.22	-9.76953	tm_consults_total	primary_disability_per100k	tm_consults_total	primary_disability_per100k	levels	tm_consults_total|tm_consults_total_lag1|_t
2021	primary_disability_per100k	M2_levels_lag_trend	364.086	345.866	18.2203	tm_consults_total	primary_disability_per100k	tm_consults_total	primary_disability_per100k	levels	tm_consults_total|tm_consults_total_lag1|_t
2022	primary_disability_per100k	M2_levels_lag_trend	385.104	409.814	-24.7103	tm_consults_total	primary_disability_per100k	tm_consults_total	primary_disability_per100k	levels	tm_consults_total|tm_consults_total_lag1|_t
2023	primary_disability_per100k	M2_levels_lag_trend	496.244	484.379	11.865	tm_consults_total	primary_disability_per100k	tm_consults_total	primary_disability_per100k	levels	tm_consults_total|tm_consults_total_lag1|_t
2019	d_primary_disability_per100k	M3_deltas	-3.61846	28.7814	-32.3999	tm_consults_total	primary_disability_per100k	d_tm_consults_total	d_primary_disability_per100k	deltas	d_tm_consults_total
2020	d_primary_disability_per100k	M3_deltas	-51.5697	-48.788	-2.78165	tm_consults_total	primary_disability_per100k	d_tm_consults_total	d_primary_disability_per100k	deltas	d_tm_consults_total
2021	d_primary_disability_per100k	M3_deltas	-14.3645	11.5827	-25.9472	tm_consults_total	primary_disability_per100k	d_tm_consults_total	d_primary_disability_per100k	deltas	d_tm_consults_total
2022	d_primary_disability_per100k	M3_deltas	21.0175	45.3014	-24.2839	tm_consults_total	primary_disability_per100k	d_tm_consults_total	d_primary_disability_per100k	deltas	d_tm_consults_total
2023	d_primary_disability_per100k	M3_deltas	111.14	25.7273	85.4126	tm_consults_total	primary_disability_per100k	d_tm_consults_total	d_primary_disability_per100k	deltas	d_tm_consults_total
2018	r_primary_disability_per100k	M4_detrended	30.7561	-8.55358	39.3097	tm_consults_total	primary_disability_per100k	r_tm_consults_total	r_primary_disability_per100k	detrended	r_tm_consults_total
2019	r_primary_disability_per100k	M4_detrended	22.4545	22.7017	-0.247213	tm_consults_total	primary_disability_per100k	r_tm_consults_total	r_primary_disability_per100k	detrended	r_tm_consults_total
2020	r_primary_disability_per100k	M4_detrended	-33.7983	-43.6237	9.8254	tm_consults_total	primary_disability_per100k	r_tm_consults_total	r_primary_disability_per100k	detrended	r_tm_consults_total
2021	r_primary_disability_per100k	M4_detrended	-52.8459	-34.004	-18.8419	tm_consults_total	primary_disability_per100k	r_tm_consults_total	r_primary_disability_per100k	detrended	r_tm_consults_total
2022	r_primary_disability_per100k	M4_detrended	-36.5116	18.0331	-54.5447	tm_consults_total	primary_disability_per100k	r_tm_consults_total	r_primary_disability_per100k	detrended	r_tm_consults_total
2023	r_primary_disability_per100k	M4_detrended	69.9453	45.4465	24.4988	tm_consults_total	primary_disability_per100k	r_tm_consults_total	r_primary_disability_per100k	detrended	r_tm_consults_total
2018	ln_grp_pc	M0_levels	-5.48991	-5.48562	-0.00429692	tm_consults_total	ln_grp_pc	tm_consults_total	ln_grp_pc	levels	tm_consults_total
2019	ln_grp_pc	M0_levels	-5.43856	-5.472	0.0334411	tm_consults_total	ln_grp_pc	tm_consults_total	ln_grp_pc	levels	tm_consults_total
2020	ln_grp_pc	M0_levels	-5.44282	-5.17639	-0.266425	tm_consults_total	ln_grp_pc	tm_consults_total	ln_grp_pc	levels	tm_consults_total
2021	ln_grp_pc	M0_levels	-5.17817	-5.10025	-0.0779182	tm_consults_total	ln_grp_pc	tm_consults_total	ln_grp_pc	levels	tm_consults_total
2022	ln_grp_pc	M0_levels	-5.03887	-5.14669	0.107819	tm_consults_total	ln_grp_pc	tm_consults_total	ln_grp_pc	levels	tm_consults_total
2023	ln_grp_pc	M0_levels	-4.91459	-5.12197	0.20738	tm_consults_total	ln_grp_pc	tm_consults_total	ln_grp_pc	levels	tm_consults_total
2018	ln_grp_pc	M1_levels_trend	-5.48991	-5.54742	0.0575035	tm_consults_total	ln_grp_pc	tm_consults_total	ln_grp_pc	levels	tm_consults_total|_t
2019	ln_grp_pc	M1_levels_trend	-5.43856	-5.39367	-0.0448906	tm_consults_total	ln_grp_pc	tm_consults_total	ln_grp_pc	levels	tm_consults_total|_t
2020	ln_grp_pc	M1_levels_trend	-5.44282	-5.36254	-0.0802745	tm_consults_total	ln_grp_pc	tm_consults_total	ln_grp_pc	levels	tm_consults_total|_t
2021	ln_grp_pc	M1_levels_trend	-5.17817	-5.23598	0.0578114	tm_consults_total	ln_grp_pc	tm_consults_total	ln_grp_pc	levels	tm_consults_total|_t
2022	ln_grp_pc	M1_levels_trend	-5.03887	-5.05612	0.0172454	tm_consults_total	ln_grp_pc	tm_consults_total	ln_grp_pc	levels	tm_consults_total|_t
2023	ln_grp_pc	M1_levels_trend	-4.91459	-4.90719	-0.00739523	tm_consults_total	ln_grp_pc	tm_consults_total	ln_grp_pc	levels	tm_consults_total|_t
2019	ln_grp_pc	M2_levels_lag_trend	-5.43856	-5.44269	0.00413164	tm_consults_total	ln_grp_pc	tm_consults_total	ln_grp_pc	levels	tm_consults_total|tm_consults_total_lag1|_t
2020	ln_grp_pc	M2_levels_lag_trend	-5.44282	-5.43363	-0.00918501	tm_consults_total	ln_grp_pc	tm_consults_total	ln_grp_pc	levels	tm_consults_total|tm_consults_total_lag1|_t
2021	ln_grp_pc	M2_levels_lag_trend	-5.17817	-5.1953	0.0171302	tm_consults_total	ln_grp_pc	tm_consults_total	ln_grp_pc	levels	tm_consults_total|tm_consults_total_lag1|_t
2022	ln_grp_pc	M2_levels_lag_trend	-5.03887	-5.01564	-0.0232319	tm_consults_total	ln_grp_pc	tm_consults_total	ln_grp_pc	levels	tm_consults_total|tm_consults_total_lag1|_t
2023	ln_grp_pc	M2_levels_lag_trend	-4.91459	-4.92574	0.0111551	tm_consults_total	ln_grp_pc	tm_consults_total	ln_grp_pc	levels	tm_consults_total|tm_consults_total_lag1|_t
2019	d_ln_grp_pc	M3_deltas	0.0513566	0.136823	-0.0854661	tm_consults_total	ln_grp_pc	d_tm_consults_total	d_ln_grp_pc	deltas	d_tm_consults_total
2020	d_ln_grp_pc	M3_deltas	-0.00426151	0.0330293	-0.0372908	tm_consults_total	ln_grp_pc	d_tm_consults_total	d_ln_grp_pc	deltas	d_tm_consults_total
2021	d_ln_grp_pc	M3_deltas	0.264648	0.11381	0.150838	tm_consults_total	ln_grp_pc	d_tm_consults_total	d_ln_grp_pc	deltas	d_tm_consults_total
2022	d_ln_grp_pc	M3_deltas	0.139301	0.158928	-0.0196268	tm_consults_total	ln_grp_pc	d_tm_consults_total	d_ln_grp_pc	deltas	d_tm_consults_total
2023	d_ln_grp_pc	M3_deltas	0.124282	0.132736	-0.00845417	tm_consults_total	ln_grp_pc	d_tm_consults_total	d_ln_grp_pc	deltas	d_tm_consults_total
2018	r_ln_grp_pc	M4_detrended	0.0705968	-0.00895502	0.0795518	tm_consults_total	ln_grp_pc	r_tm_consults_total	r_ln_grp_pc	detrended	r_tm_consults_total
2019	r_ln_grp_pc	M4_detrended	-0.00205622	0.0237672	-0.0258234	tm_consults_total	ln_grp_pc	r_tm_consults_total	r_ln_grp_pc	detrended	r_tm_consults_total
2020	r_ln_grp_pc	M4_detrended	-0.130327	-0.0456711	-0.0846562	tm_consults_total	ln_grp_pc	r_tm_consults_total	r_ln_grp_pc	detrended	r_tm_consults_total
2021	r_ln_grp_pc	M4_detrended	0.0103105	-0.0355999	0.0459105	tm_consults_total	ln_grp_pc	r_tm_consults_total	r_ln_grp_pc	detrended	r_tm_consults_total
2022	r_ln_grp_pc	M4_detrended	0.0256019	0.0188795	0.00672243	tm_consults_total	ln_grp_pc	r_tm_consults_total	r_ln_grp_pc	detrended	r_tm_consults_total
2023	r_ln_grp_pc	M4_detrended	0.0258743	0.0475794	-0.0217051	tm_consults_total	ln_grp_pc	r_tm_consults_total	r_ln_grp_pc	detrended	r_tm_consults_total
2018	dii	M0_levels	-1.06273	-0.941207	-0.121521	tm_consults_total	dii	tm_consults_total	dii	levels	tm_consults_total
2019	dii	M0_levels	-0.630296	-0.897303	0.267008	tm_consults_total	dii	tm_consults_total	dii	levels	tm_consults_total
2020	dii	M0_levels	-0.249712	0.0556715	-0.305383	tm_consults_total	dii	tm_consults_total	dii	levels	tm_consults_total
2021	dii	M0_levels	0.0639624	0.301134	-0.237172	tm_consults_total	dii	tm_consults_total	dii	levels	tm_consults_total
2022	dii	M0_levels	0.27237	0.151432	0.120938	tm_consults_total	dii	tm_consults_total	dii	levels	tm_consults_total
2023	dii	M0_levels	0.394952	0.231128	0.163824	tm_consults_total	dii	tm_consults_total	dii	levels	tm_consults_total
2024	dii	M0_levels	1.51431	1.40201	0.112306	tm_consults_total	dii	tm_consults_total	dii	levels	tm_consults_total
2018	dii	M1_levels_trend	-1.06273	-1.04951	-0.0132223	tm_consults_total	dii	tm_consults_total	dii	levels	tm_consults_total|_t
2019	dii	M1_levels_trend	-0.630296	-0.838482	0.208187	tm_consults_total	dii	tm_consults_total	dii	levels	tm_consults_total|_t
2020	dii	M1_levels_trend	-0.249712	-0.137402	-0.112309	tm_consults_total	dii	tm_consults_total	dii	levels	tm_consults_total|_t
2021	dii	M1_levels_trend	0.0639624	0.182276	-0.118314	tm_consults_total	dii	tm_consults_total	dii	levels	tm_consults_total|_t
2022	dii	M1_levels_trend	0.27237	0.288932	-0.0165616	tm_consults_total	dii	tm_consults_total	dii	levels	tm_consults_total|_t
2023	dii	M1_levels_trend	0.394952	0.519249	-0.124297	tm_consults_total	dii	tm_consults_total	dii	levels	tm_consults_total|_t
2024	dii	M1_levels_trend	1.51431	1.3378	0.176518	tm_consults_total	dii	tm_consults_total	dii	levels	tm_consults_total|_t
2019	dii	M2_levels_lag_trend	-0.630296	-0.805243	0.174947	tm_consults_total	dii	tm_consults_total	dii	levels	tm_consults_total|tm_consults_total_lag1|_t
2020	dii	M2_levels_lag_trend	-0.249712	-0.0884962	-0.161216	tm_consults_total	dii	tm_consults_total	dii	levels	tm_consults_total|tm_consults_total_lag1|_t
2021	dii	M2_levels_lag_trend	0.0639624	0.114717	-0.0507541	tm_consults_total	dii	tm_consults_total	dii	levels	tm_consults_total|tm_consults_total_lag1|_t
2022	dii	M2_levels_lag_trend	0.27237	0.237123	0.0352468	tm_consults_total	dii	tm_consults_total	dii	levels	tm_consults_total|tm_consults_total_lag1|_t
2023	dii	M2_levels_lag_trend	0.394952	0.543057	-0.148104	tm_consults_total	dii	tm_consults_total	dii	levels	tm_consults_total|tm_consults_total_lag1|_t
2024	dii	M2_levels_lag_trend	1.51431	1.36443	0.14988	tm_consults_total	dii	tm_consults_total	dii	levels	tm_consults_total|tm_consults_total_lag1|_t
2019	d_dii	M3_deltas	0.432432	0.252862	0.17957	tm_consults_total	dii	d_tm_consults_total	d_dii	deltas	d_tm_consults_total
2020	d_dii	M3_deltas	0.380584	0.716127	-0.335544	tm_consults_total	dii	d_tm_consults_total	d_dii	deltas	d_tm_consults_total
2021	d_dii	M3_deltas	0.313674	0.355577	-0.041903	tm_consults_total	dii	d_tm_consults_total	d_dii	deltas	d_tm_consults_total
2022	d_dii	M3_deltas	0.208408	0.1542	0.0542074	tm_consults_total	dii	d_tm_consults_total	d_dii	deltas	d_tm_consults_total
2023	d_dii	M3_deltas	0.122582	0.271102	-0.14852	tm_consults_total	dii	d_tm_consults_total	d_dii	deltas	d_tm_consults_total
2024	d_dii	M3_deltas	1.11936	0.827172	0.292189	tm_consults_total	dii	d_tm_consults_total	d_dii	deltas	d_tm_consults_total
2018	r_dii	M4_detrended	-0.00202602	0.0111963	-0.0132223	tm_consults_total	dii	r_tm_consults_total	r_dii	detrended	r_tm_consults_total
2019	r_dii	M4_detrended	0.0624169	-0.14577	0.208187	tm_consults_total	dii	r_tm_consults_total	r_dii	detrended	r_tm_consults_total
2020	r_dii	M4_detrended	0.0750114	0.187321	-0.112309	tm_consults_total	dii	r_tm_consults_total	r_dii	detrended	r_tm_consults_total
2021	r_dii	M4_detrended	0.0206963	0.13901	-0.118314	tm_consults_total	dii	r_tm_consults_total	r_dii	detrended	r_tm_consults_total
2022	r_dii	M4_detrended	-0.138885	-0.122324	-0.0165616	tm_consults_total	dii	r_tm_consults_total	r_dii	detrended	r_tm_consults_total
2023	r_dii	M4_detrended	-0.384292	-0.259995	-0.124297	tm_consults_total	dii	r_tm_consults_total	r_dii	detrended	r_tm_consults_total
2024	r_dii	M4_detrended	0.367079	0.190562	0.176518	tm_consults_total	dii	r_tm_consults_total	r_dii	detrended	r_tm_consults_total
2018	visit_per1000	M0_levels	9718.38	9486.34	232.043	tm_consults_total_per1000	visit_per1000	tm_consults_total_per1000	visit_per1000	levels	tm_consults_total_per1000
2019	visit_per1000	M0_levels	9833.55	9495.78	337.769	tm_consults_total_per1000	visit_per1000	tm_consults_total_per1000	visit_per1000	levels	tm_consults_total_per1000
2020	visit_per1000	M0_levels	8315.2	9701.26	-1386.06	tm_consults_total_per1000	visit_per1000	tm_consults_total_per1000	visit_per1000	levels	tm_consults_total_per1000
2021	visit_per1000	M0_levels	9638.93	9755.11	-116.184	tm_consults_total_per1000	visit_per1000	tm_consults_total_per1000	visit_per1000	levels	tm_consults_total_per1000
2022	visit_per1000	M0_levels	9917.51	9723.59	193.923	tm_consults_total_per1000	visit_per1000	tm_consults_total_per1000	visit_per1000	levels	tm_consults_total_per1000
2023	visit_per1000	M0_levels	10122.4	9741.64	380.774	tm_consults_total_per1000	visit_per1000	tm_consults_total_per1000	visit_per1000	levels	tm_consults_total_per1000
2024	visit_per1000	M0_levels	10354.8	9997.09	357.738	tm_consults_total_per1000	visit_per1000	tm_consults_total_per1000	visit_per1000	levels	tm_consults_total_per1000
2018	visit_per1000	M1_levels_trend	9718.38	9241.44	476.94	tm_consults_total_per1000	visit_per1000	tm_consults_total_per1000	visit_per1000	levels	tm_consults_total_per1000|_t
2019	visit_per1000	M1_levels_trend	9833.55	9626.46	207.093	tm_consults_total_per1000	visit_per1000	tm_consults_total_per1000	visit_per1000	levels	tm_consults_total_per1000|_t
2020	visit_per1000	M1_levels_trend	8315.2	9275.32	-960.122	tm_consults_total_per1000	visit_per1000	tm_consults_total_per1000	visit_per1000	levels	tm_consults_total_per1000|_t
2021	visit_per1000	M1_levels_trend	9638.93	9493.59	145.344	tm_consults_total_per1000	visit_per1000	tm_consults_total_per1000	visit_per1000	levels	tm_consults_total_per1000|_t
2022	visit_per1000	M1_levels_trend	9917.51	10032.5	-114.955	tm_consults_total_per1000	visit_per1000	tm_consults_total_per1000	visit_per1000	levels	tm_consults_total_per1000|_t
2023	visit_per1000	M1_levels_trend	10122.4	10385.2	-262.739	tm_consults_total_per1000	visit_per1000	tm_consults_total_per1000	visit_per1000	levels	tm_consults_total_per1000|_t
2024	visit_per1000	M1_levels_trend	10354.8	9846.39	508.439	tm_consults_total_per1000	visit_per1000	tm_consults_total_per1000	visit_per1000	levels	tm_consults_total_per1000|_t
2019	visit_per1000	M2_levels_lag_trend	9833.55	9251.69	581.866	tm_consults_total_per1000	visit_per1000	tm_consults_total_per1000	visit_per1000	levels	tm_consults_total_per1000|tm_consults_total_per1000_lag1|_t
2020	visit_per1000	M2_levels_lag_trend	8315.2	8926.98	-611.786	tm_consults_total_per1000	visit_per1000	tm_consults_total_per1000	visit_per1000	levels	tm_consults_total_per1000|tm_consults_total_per1000_lag1|_t
2021	visit_per1000	M2_levels_lag_trend	9638.93	9548.38	90.5535	tm_consults_total_per1000	visit_per1000	tm_consults_total_per1000	visit_per1000	levels	tm_consults_total_per1000|tm_consults_total_per1000_lag1|_t
2022	visit_per1000	M2_levels_lag_trend	9917.51	10148.5	-230.992	tm_consults_total_per1000	visit_per1000	tm_consults_total_per1000	visit_per1000	levels	tm_consults_total_per1000|tm_consults_total_per1000_lag1|_t
2023	visit_per1000	M2_levels_lag_trend	10122.4	10394.3	-271.863	tm_consults_total_per1000	visit_per1000	tm_consults_total_per1000	visit_per1000	levels	tm_consults_total_per1000|tm_consults_total_per1000_lag1|_t
2024	visit_per1000	M2_levels_lag_trend	10354.8	9912.6	442.221	tm_consults_total_per1000	visit_per1000	tm_consults_total_per1000	visit_per1000	levels	tm_consults_total_per1000|tm_consults_total_per1000_lag1|_t
2019	d_visit_per1000	M3_deltas	115.172	371.442	-256.269	tm_consults_total_per1000	visit_per1000	d_tm_consults_total_per1000	d_visit_per1000	deltas	d_tm_consults_total_per1000
2020	d_visit_per1000	M3_deltas	-1518.35	-315.947	-1202.41	tm_consults_total_per1000	visit_per1000	d_tm_consults_total_per1000	d_visit_per1000	deltas	d_tm_consults_total_per1000
2021	d_visit_per1000	M3_deltas	1323.73	215.734	1108	tm_consults_total_per1000	visit_per1000	d_tm_consults_total_per1000	d_visit_per1000	deltas	d_tm_consults_total_per1000
2022	d_visit_per1000	M3_deltas	278.581	515.109	-236.528	tm_consults_total_per1000	visit_per1000	d_tm_consults_total_per1000	d_visit_per1000	deltas	d_tm_consults_total_per1000
2023	d_visit_per1000	M3_deltas	204.906	341.254	-136.348	tm_consults_total_per1000	visit_per1000	d_tm_consults_total_per1000	d_visit_per1000	deltas	d_tm_consults_total_per1000
2024	d_visit_per1000	M3_deltas	232.407	-491.148	723.556	tm_consults_total_per1000	visit_per1000	d_tm_consults_total_per1000	d_visit_per1000	deltas	d_tm_consults_total_per1000
2018	r_visit_per1000	M4_detrended	456.411	-20.529	476.94	tm_consults_total_per1000	visit_per1000	r_tm_consults_total_per1000	r_visit_per1000	detrended	r_tm_consults_total_per1000
2019	r_visit_per1000	M4_detrended	425.535	218.442	207.093	tm_consults_total_per1000	visit_per1000	r_tm_consults_total_per1000	r_visit_per1000	detrended	r_tm_consults_total_per1000
2020	r_visit_per1000	M4_detrended	-1238.87	-278.746	-960.122	tm_consults_total_per1000	visit_per1000	r_tm_consults_total_per1000	r_visit_per1000	detrended	r_tm_consults_total_per1000
2021	r_visit_per1000	M4_detrended	-61.1866	-206.531	145.344	tm_consults_total_per1000	visit_per1000	r_tm_consults_total_per1000	r_visit_per1000	detrended	r_tm_consults_total_per1000
2022	r_visit_per1000	M4_detrended	71.3454	186.3	-114.955	tm_consults_total_per1000	visit_per1000	r_tm_consults_total_per1000	r_visit_per1000	detrended	r_tm_consults_total_per1000
2023	r_visit_per1000	M4_detrended	130.203	392.942	-262.739	tm_consults_total_per1000	visit_per1000	r_tm_consults_total_per1000	r_visit_per1000	detrended	r_tm_consults_total_per1000
2024	r_visit_per1000	M4_detrended	216.561	-291.878	508.439	tm_consults_total_per1000	visit_per1000	r_tm_consults_total_per1000	r_visit_per1000	detrended	r_tm_consults_total_per1000
2018	phys_dens_10k	M0_levels	47.6088	48.4116	-0.802771	tm_consults_total_per1000	phys_dens_10k	tm_consults_total_per1000	phys_dens_10k	levels	tm_consults_total_per1000
2019	phys_dens_10k	M0_levels	48.3185	48.4826	-0.16415	tm_consults_total_per1000	phys_dens_10k	tm_consults_total_per1000	phys_dens_10k	levels	tm_consults_total_per1000
2020	phys_dens_10k	M0_levels	49.921	50.0279	-0.106912	tm_consults_total_per1000	phys_dens_10k	tm_consults_total_per1000	phys_dens_10k	levels	tm_consults_total_per1000
2021	phys_dens_10k	M0_levels	50.3918	50.4329	-0.0410947	tm_consults_total_per1000	phys_dens_10k	tm_consults_total_per1000	phys_dens_10k	levels	tm_consults_total_per1000
2022	phys_dens_10k	M0_levels	50.716	50.1958	0.520204	tm_consults_total_per1000	phys_dens_10k	tm_consults_total_per1000	phys_dens_10k	levels	tm_consults_total_per1000
2023	phys_dens_10k	M0_levels	51.8646	50.3316	1.53302	tm_consults_total_per1000	phys_dens_10k	tm_consults_total_per1000	phys_dens_10k	levels	tm_consults_total_per1000
2024	phys_dens_10k	M0_levels	51.3144	52.2527	-0.938294	tm_consults_total_per1000	phys_dens_10k	tm_consults_total_per1000	phys_dens_10k	levels	tm_consults_total_per1000
2018	phys_dens_10k	M1_levels_trend	47.6088	47.9783	-0.369467	tm_consults_total_per1000	phys_dens_10k	tm_consults_total_per1000	phys_dens_10k	levels	tm_consults_total_per1000|_t
2019	phys_dens_10k	M1_levels_trend	48.3185	48.7138	-0.39536	tm_consults_total_per1000	phys_dens_10k	tm_consults_total_per1000	phys_dens_10k	levels	tm_consults_total_per1000|_t
2020	phys_dens_10k	M1_levels_trend	49.921	49.2743	0.646718	tm_consults_total_per1000	phys_dens_10k	tm_consults_total_per1000	phys_dens_10k	levels	tm_consults_total_per1000|_t
2021	phys_dens_10k	M1_levels_trend	50.3918	49.9702	0.421635	tm_consults_total_per1000	phys_dens_10k	tm_consults_total_per1000	phys_dens_10k	levels	tm_consults_total_per1000|_t
2022	phys_dens_10k	M1_levels_trend	50.716	50.7423	-0.0263021	tm_consults_total_per1000	phys_dens_10k	tm_consults_total_per1000	phys_dens_10k	levels	tm_consults_total_per1000|_t
2023	phys_dens_10k	M1_levels_trend	51.8646	51.4702	0.394431	tm_consults_total_per1000	phys_dens_10k	tm_consults_total_per1000	phys_dens_10k	levels	tm_consults_total_per1000|_t
2024	phys_dens_10k	M1_levels_trend	51.3144	51.9861	-0.671654	tm_consults_total_per1000	phys_dens_10k	tm_consults_total_per1000	phys_dens_10k	levels	tm_consults_total_per1000|_t
2019	phys_dens_10k	M2_levels_lag_trend	48.3185	48.911	-0.592503	tm_consults_total_per1000	phys_dens_10k	tm_consults_total_per1000	phys_dens_10k	levels	tm_consults_total_per1000|tm_consults_total_per1000_lag1|_t
2020	phys_dens_10k	M2_levels_lag_trend	49.921	49.3816	0.539374	tm_consults_total_per1000	phys_dens_10k	tm_consults_total_per1000	phys_dens_10k	levels	tm_consults_total_per1000|tm_consults_total_per1000_lag1|_t
2021	phys_dens_10k	M2_levels_lag_trend	50.3918	50.2	0.191816	tm_consults_total_per1000	phys_dens_10k	tm_consults_total_per1000	phys_dens_10k	levels	tm_consults_total_per1000|tm_consults_total_per1000_lag1|_t
2022	phys_dens_10k	M2_levels_lag_trend	50.716	50.8526	-0.136515	tm_consults_total_per1000	phys_dens_10k	tm_consults_total_per1000	phys_dens_10k	levels	tm_consults_total_per1000|tm_consults_total_per1000_lag1|_t
2023	phys_dens_10k	M2_levels_lag_trend	51.8646	51.362	0.5026	tm_consults_total_per1000	phys_dens_10k	tm_consults_total_per1000	phys_dens_10k	levels	tm_consults_total_per1000|tm_consults_total_per1000_lag1|_t
2024	phys_dens_10k	M2_levels_lag_trend	51.3144	51.8192	-0.504772	tm_consults_total_per1000	phys_dens_10k	tm_consults_total_per1000	phys_dens_10k	levels	tm_consults_total_per1000|tm_consults_total_per1000_lag1|_t
2019	d_phys_dens_10k	M3_deltas	0.70966	0.710808	-0.00114889	tm_consults_total_per1000	phys_dens_10k	d_tm_consults_total_per1000	d_phys_dens_10k	deltas	d_tm_consults_total_per1000
2020	d_phys_dens_10k	M3_deltas	1.60256	0.469373	1.13319	tm_consults_total_per1000	phys_dens_10k	d_tm_consults_total_per1000	d_phys_dens_10k	deltas	d_tm_consults_total_per1000
2021	d_phys_dens_10k	M3_deltas	0.470813	0.656118	-0.185306	tm_consults_total_per1000	phys_dens_10k	d_tm_consults_total_per1000	d_phys_dens_10k	deltas	d_tm_consults_total_per1000
2022	d_phys_dens_10k	M3_deltas	0.324206	0.761269	-0.437063	tm_consults_total_per1000	phys_dens_10k	d_tm_consults_total_per1000	d_phys_dens_10k	deltas	d_tm_consults_total_per1000
2023	d_phys_dens_10k	M3_deltas	1.1486	0.700206	0.448392	tm_consults_total_per1000	phys_dens_10k	d_tm_consults_total_per1000	d_phys_dens_10k	deltas	d_tm_consults_total_per1000
2024	d_phys_dens_10k	M3_deltas	-0.550225	0.407836	-0.958061	tm_consults_total_per1000	phys_dens_10k	d_tm_consults_total_per1000	d_phys_dens_10k	deltas	d_tm_consults_total_per1000
2018	r_phys_dens_10k	M4_detrended	-0.374349	-0.00488214	-0.369467	tm_consults_total_per1000	phys_dens_10k	r_tm_consults_total_per1000	r_phys_dens_10k	detrended	r_tm_consults_total_per1000
2019	r_phys_dens_10k	M4_detrended	-0.343411	0.0519491	-0.39536	tm_consults_total_per1000	phys_dens_10k	r_tm_consults_total_per1000	r_phys_dens_10k	detrended	r_tm_consults_total_per1000
2020	r_phys_dens_10k	M4_detrended	0.580427	-0.0662905	0.646718	tm_consults_total_per1000	phys_dens_10k	r_tm_consults_total_per1000	r_phys_dens_10k	detrended	r_tm_consults_total_per1000
2021	r_phys_dens_10k	M4_detrended	0.372518	-0.0491165	0.421635	tm_consults_total_per1000	phys_dens_10k	r_tm_consults_total_per1000	r_phys_dens_10k	detrended	r_tm_consults_total_per1000
2022	r_phys_dens_10k	M4_detrended	0.0180032	0.0443053	-0.0263021	tm_consults_total_per1000	phys_dens_10k	r_tm_consults_total_per1000	r_phys_dens_10k	detrended	r_tm_consults_total_per1000
2023	r_phys_dens_10k	M4_detrended	0.487879	0.0934481	0.394431	tm_consults_total_per1000	phys_dens_10k	r_tm_consults_total_per1000	r_phys_dens_10k	detrended	r_tm_consults_total_per1000
2024	r_phys_dens_10k	M4_detrended	-0.741068	-0.0694134	-0.671654	tm_consults_total_per1000	phys_dens_10k	r_tm_consults_total_per1000	r_phys_dens_10k	detrended	r_tm_consults_total_per1000
2018	nurse_dens_10k	M0_levels	100.892	101.14	-0.247866	tm_consults_total_per1000	nurse_dens_10k	tm_consults_total_per1000	nurse_dens_10k	levels	tm_consults_total_per1000
2019	nurse_dens_10k	M0_levels	100.829	101.056	-0.227828	tm_consults_total_per1000	nurse_dens_10k	tm_consults_total_per1000	nurse_dens_10k	levels	tm_consults_total_per1000
2020	nurse_dens_10k	M0_levels	100.91	99.242	1.668	tm_consults_total_per1000	nurse_dens_10k	tm_consults_total_per1000	nurse_dens_10k	levels	tm_consults_total_per1000
2021	nurse_dens_10k	M0_levels	99.6892	98.7665	0.922675	tm_consults_total_per1000	nurse_dens_10k	tm_consults_total_per1000	nurse_dens_10k	levels	tm_consults_total_per1000
2022	nurse_dens_10k	M0_levels	98.1455	99.0449	-0.899404	tm_consults_total_per1000	nurse_dens_10k	tm_consults_total_per1000	nurse_dens_10k	levels	tm_consults_total_per1000
2023	nurse_dens_10k	M0_levels	97.9854	98.8854	-0.900021	tm_consults_total_per1000	nurse_dens_10k	tm_consults_total_per1000	nurse_dens_10k	levels	tm_consults_total_per1000
2024	nurse_dens_10k	M0_levels	96.3142	96.6298	-0.315561	tm_consults_total_per1000	nurse_dens_10k	tm_consults_total_per1000	nurse_dens_10k	levels	tm_consults_total_per1000
2018	nurse_dens_10k	M1_levels_trend	100.892	101.633	-0.741103	tm_consults_total_per1000	nurse_dens_10k	tm_consults_total_per1000	nurse_dens_10k	levels	tm_consults_total_per1000|_t
2019	nurse_dens_10k	M1_levels_trend	100.829	100.793	0.0353621	tm_consults_total_per1000	nurse_dens_10k	tm_consults_total_per1000	nurse_dens_10k	levels	tm_consults_total_per1000|_t
2020	nurse_dens_10k	M1_levels_trend	100.91	100.1	0.810136	tm_consults_total_per1000	nurse_dens_10k	tm_consults_total_per1000	nurse_dens_10k	levels	tm_consults_total_per1000|_t
2021	nurse_dens_10k	M1_levels_trend	99.6892	99.2932	0.395942	tm_consults_total_per1000	nurse_dens_10k	tm_consults_total_per1000	nurse_dens_10k	levels	tm_consults_total_per1000|_t
2022	nurse_dens_10k	M1_levels_trend	98.1455	98.4228	-0.277307	tm_consults_total_per1000	nurse_dens_10k	tm_consults_total_per1000	nurse_dens_10k	levels	tm_consults_total_per1000|_t
2023	nurse_dens_10k	M1_levels_trend	97.9854	97.5894	0.39605	tm_consults_total_per1000	nurse_dens_10k	tm_consults_total_per1000	nurse_dens_10k	levels	tm_consults_total_per1000|_t
2024	nurse_dens_10k	M1_levels_trend	96.3142	96.9333	-0.61908	tm_consults_total_per1000	nurse_dens_10k	tm_consults_total_per1000	nurse_dens_10k	levels	tm_consults_total_per1000|_t
2019	nurse_dens_10k	M2_levels_lag_trend	100.829	101.302	-0.473107	tm_consults_total_per1000	nurse_dens_10k	tm_consults_total_per1000	nurse_dens_10k	levels	tm_consults_total_per1000|tm_consults_total_per1000_lag1|_t
2020	nurse_dens_10k	M2_levels_lag_trend	100.91	100.512	0.397705	tm_consults_total_per1000	nurse_dens_10k	tm_consults_total_per1000	nurse_dens_10k	levels	tm_consults_total_per1000|tm_consults_total_per1000_lag1|_t
2021	nurse_dens_10k	M2_levels_lag_trend	99.6892	99.424	0.265212	tm_consults_total_per1000	nurse_dens_10k	tm_consults_total_per1000	nurse_dens_10k	levels	tm_consults_total_per1000|tm_consults_total_per1000_lag1|_t
2022	nurse_dens_10k	M2_levels_lag_trend	98.1455	98.4011	-0.255654	tm_consults_total_per1000	nurse_dens_10k	tm_consults_total_per1000	nurse_dens_10k	levels	tm_consults_total_per1000|tm_consults_total_per1000_lag1|_t
2023	nurse_dens_10k	M2_levels_lag_trend	97.9854	97.495	0.490387	tm_consults_total_per1000	nurse_dens_10k	tm_consults_total_per1000	nurse_dens_10k	levels	tm_consults_total_per1000|tm_consults_total_per1000_lag1|_t
2024	nurse_dens_10k	M2_levels_lag_trend	96.3142	96.7387	-0.424543	tm_consults_total_per1000	nurse_dens_10k	tm_consults_total_per1000	nurse_dens_10k	levels	tm_consults_total_per1000|tm_consults_total_per1000_lag1|_t
2019	d_nurse_dens_10k	M3_deltas	-0.0633736	-0.717475	0.654102	tm_consults_total_per1000	nurse_dens_10k	d_tm_consults_total_per1000	d_nurse_dens_10k	deltas	d_tm_consults_total_per1000
2020	d_nurse_dens_10k	M3_deltas	0.0813581	-0.835333	0.916691	tm_consults_total_per1000	nurse_dens_10k	d_tm_consults_total_per1000	d_nurse_dens_10k	deltas	d_tm_consults_total_per1000
2021	d_nurse_dens_10k	M3_deltas	-1.22086	-0.744173	-0.476691	tm_consults_total_per1000	nurse_dens_10k	d_tm_consults_total_per1000	d_nurse_dens_10k	deltas	d_tm_consults_total_per1000
2022	d_nurse_dens_10k	M3_deltas	-1.54369	-0.692843	-0.850849	tm_consults_total_per1000	nurse_dens_10k	d_tm_consults_total_per1000	d_nurse_dens_10k	deltas	d_tm_consults_total_per1000
2023	d_nurse_dens_10k	M3_deltas	-0.160051	-0.722651	0.562601	tm_consults_total_per1000	nurse_dens_10k	d_tm_consults_total_per1000	d_nurse_dens_10k	deltas	d_tm_consults_total_per1000
2024	d_nurse_dens_10k	M3_deltas	-1.67123	-0.865372	-0.805853	tm_consults_total_per1000	nurse_dens_10k	d_tm_consults_total_per1000	d_nurse_dens_10k	deltas	d_tm_consults_total_per1000
2018	r_nurse_dens_10k	M4_detrended	-0.737019	0.00408324	-0.741103	tm_consults_total_per1000	nurse_dens_10k	r_tm_consults_total_per1000	r_nurse_dens_10k	detrended	r_tm_consults_total_per1000
2019	r_nurse_dens_10k	M4_detrended	-0.00808619	-0.0434483	0.0353621	tm_consults_total_per1000	nurse_dens_10k	r_tm_consults_total_per1000	r_nurse_dens_10k	detrended	r_tm_consults_total_per1000
2020	r_nurse_dens_10k	M4_detrended	0.865579	0.0554429	0.810136	tm_consults_total_per1000	nurse_dens_10k	r_tm_consults_total_per1000	r_nurse_dens_10k	detrended	r_tm_consults_total_per1000
2021	r_nurse_dens_10k	M4_detrended	0.437022	0.0410792	0.395942	tm_consults_total_per1000	nurse_dens_10k	r_tm_consults_total_per1000	r_nurse_dens_10k	detrended	r_tm_consults_total_per1000
2022	r_nurse_dens_10k	M4_detrended	-0.314363	-0.0370553	-0.277307	tm_consults_total_per1000	nurse_dens_10k	r_tm_consults_total_per1000	r_nurse_dens_10k	detrended	r_tm_consults_total_per1000
2023	r_nurse_dens_10k	M4_detrended	0.317894	-0.0781565	0.39605	tm_consults_total_per1000	nurse_dens_10k	r_tm_consults_total_per1000	r_nurse_dens_10k	detrended	r_tm_consults_total_per1000
2024	r_nurse_dens_10k	M4_detrended	-0.561025	0.0580548	-0.61908	tm_consults_total_per1000	nurse_dens_10k	r_tm_consults_total_per1000	r_nurse_dens_10k	detrended	r_tm_consults_total_per1000
2018	beds_dens_10k	M0_levels	79.3403	79.5712	-0.23086	tm_consults_total_per1000	beds_dens_10k	tm_consults_total_per1000	beds_dens_10k	levels	tm_consults_total_per1000
2019	beds_dens_10k	M0_levels	79.3509	79.5303	-0.179355	tm_consults_total_per1000	beds_dens_10k	tm_consults_total_per1000	beds_dens_10k	levels	tm_consults_total_per1000
2020	beds_dens_10k	M0_levels	80.4834	78.6401	1.84332	tm_consults_total_per1000	beds_dens_10k	tm_consults_total_per1000	beds_dens_10k	levels	tm_consults_total_per1000
2021	beds_dens_10k	M0_levels	78.9374	78.4067	0.530663	tm_consults_total_per1000	beds_dens_10k	tm_consults_total_per1000	beds_dens_10k	levels	tm_consults_total_per1000
2022	beds_dens_10k	M0_levels	77.8318	78.5433	-0.711493	tm_consults_total_per1000	beds_dens_10k	tm_consults_total_per1000	beds_dens_10k	levels	tm_consults_total_per1000
2023	beds_dens_10k	M0_levels	77.4031	78.4651	-1.06204	tm_consults_total_per1000	beds_dens_10k	tm_consults_total_per1000	beds_dens_10k	levels	tm_consults_total_per1000
2024	beds_dens_10k	M0_levels	77.1682	77.3584	-0.190241	tm_consults_total_per1000	beds_dens_10k	tm_consults_total_per1000	beds_dens_10k	levels	tm_consults_total_per1000
2018	beds_dens_10k	M1_levels_trend	79.3403	80.0744	-0.7341	tm_consults_total_per1000	beds_dens_10k	tm_consults_total_per1000	beds_dens_10k	levels	tm_consults_total_per1000|_t
2019	beds_dens_10k	M1_levels_trend	79.3509	79.2617	0.0891719	tm_consults_total_per1000	beds_dens_10k	tm_consults_total_per1000	beds_dens_10k	levels	tm_consults_total_per1000|_t
2020	beds_dens_10k	M1_levels_trend	80.4834	79.5153	0.968059	tm_consults_total_per1000	beds_dens_10k	tm_consults_total_per1000	beds_dens_10k	levels	tm_consults_total_per1000|_t
2021	beds_dens_10k	M1_levels_trend	78.9374	78.9442	-0.00675087	tm_consults_total_per1000	beds_dens_10k	tm_consults_total_per1000	beds_dens_10k	levels	tm_consults_total_per1000|_t
2022	beds_dens_10k	M1_levels_trend	77.8318	77.9086	-0.0767812	tm_consults_total_per1000	beds_dens_10k	tm_consults_total_per1000	beds_dens_10k	levels	tm_consults_total_per1000|_t
2023	beds_dens_10k	M1_levels_trend	77.4031	77.1428	0.260317	tm_consults_total_per1000	beds_dens_10k	tm_consults_total_per1000	beds_dens_10k	levels	tm_consults_total_per1000|_t
2024	beds_dens_10k	M1_levels_trend	77.1682	77.6681	-0.499916	tm_consults_total_per1000	beds_dens_10k	tm_consults_total_per1000	beds_dens_10k	levels	tm_consults_total_per1000|_t
2019	beds_dens_10k	M2_levels_lag_trend	79.3509	79.8197	-0.468794	tm_consults_total_per1000	beds_dens_10k	tm_consults_total_per1000	beds_dens_10k	levels	tm_consults_total_per1000|tm_consults_total_per1000_lag1|_t
2020	beds_dens_10k	M2_levels_lag_trend	80.4834	80.0186	0.464828	tm_consults_total_per1000	beds_dens_10k	tm_consults_total_per1000	beds_dens_10k	levels	tm_consults_total_per1000|tm_consults_total_per1000_lag1|_t
2021	beds_dens_10k	M2_levels_lag_trend	78.9374	78.915	0.022418	tm_consults_total_per1000	beds_dens_10k	tm_consults_total_per1000	beds_dens_10k	levels	tm_consults_total_per1000|tm_consults_total_per1000_lag1|_t
2022	beds_dens_10k	M2_levels_lag_trend	77.8318	77.7706	0.0612789	tm_consults_total_per1000	beds_dens_10k	tm_consults_total_per1000	beds_dens_10k	levels	tm_consults_total_per1000|tm_consults_total_per1000_lag1|_t
2023	beds_dens_10k	M2_levels_lag_trend	77.4031	77.1082	0.294844	tm_consults_total_per1000	beds_dens_10k	tm_consults_total_per1000	beds_dens_10k	levels	tm_consults_total_per1000|tm_consults_total_per1000_lag1|_t
2024	beds_dens_10k	M2_levels_lag_trend	77.1682	77.5428	-0.374576	tm_consults_total_per1000	beds_dens_10k	tm_consults_total_per1000	beds_dens_10k	levels	tm_consults_total_per1000|tm_consults_total_per1000_lag1|_t
2019	d_beds_dens_10k	M3_deltas	0.0105816	-0.696143	0.706724	tm_consults_total_per1000	beds_dens_10k	d_tm_consults_total_per1000	d_beds_dens_10k	deltas	d_tm_consults_total_per1000
2020	d_beds_dens_10k	M3_deltas	1.13246	0.16933	0.963133	tm_consults_total_per1000	beds_dens_10k	d_tm_consults_total_per1000	d_beds_dens_10k	deltas	d_tm_consults_total_per1000
2021	d_beds_dens_10k	M3_deltas	-1.54597	-0.500095	-1.04587	tm_consults_total_per1000	beds_dens_10k	d_tm_consults_total_per1000	d_beds_dens_10k	deltas	d_tm_consults_total_per1000
2022	d_beds_dens_10k	M3_deltas	-1.10557	-0.87703	-0.228544	tm_consults_total_per1000	beds_dens_10k	d_tm_consults_total_per1000	d_beds_dens_10k	deltas	d_tm_consults_total_per1000
2023	d_beds_dens_10k	M3_deltas	-0.428766	-0.658135	0.229369	tm_consults_total_per1000	beds_dens_10k	d_tm_consults_total_per1000	d_beds_dens_10k	deltas	d_tm_consults_total_per1000
2024	d_beds_dens_10k	M3_deltas	-0.234888	0.389921	-0.624809	tm_consults_total_per1000	beds_dens_10k	d_tm_consults_total_per1000	d_beds_dens_10k	deltas	d_tm_consults_total_per1000
2018	r_beds_dens_10k	M4_detrended	-0.704365	0.0297345	-0.7341	tm_consults_total_per1000	beds_dens_10k	r_tm_consults_total_per1000	r_beds_dens_10k	detrended	r_tm_consults_total_per1000
2019	r_beds_dens_10k	M4_detrended	-0.227223	-0.316395	0.0891719	tm_consults_total_per1000	beds_dens_10k	r_tm_consults_total_per1000	r_beds_dens_10k	detrended	r_tm_consults_total_per1000
2020	r_beds_dens_10k	M4_detrended	1.3718	0.403741	0.968059	tm_consults_total_per1000	beds_dens_10k	r_tm_consults_total_per1000	r_beds_dens_10k	detrended	r_tm_consults_total_per1000
2021	r_beds_dens_10k	M4_detrended	0.292392	0.299143	-0.00675087	tm_consults_total_per1000	beds_dens_10k	r_tm_consults_total_per1000	r_beds_dens_10k	detrended	r_tm_consults_total_per1000
2022	r_beds_dens_10k	M4_detrended	-0.346622	-0.269841	-0.0767812	tm_consults_total_per1000	beds_dens_10k	r_tm_consults_total_per1000	r_beds_dens_10k	detrended	r_tm_consults_total_per1000
2023	r_beds_dens_10k	M4_detrended	-0.308827	-0.569144	0.260317	tm_consults_total_per1000	beds_dens_10k	r_tm_consults_total_per1000	r_beds_dens_10k	detrended	r_tm_consults_total_per1000
2024	r_beds_dens_10k	M4_detrended	-0.077155	0.422761	-0.499916	tm_consults_total_per1000	beds_dens_10k	r_tm_consults_total_per1000	r_beds_dens_10k	detrended	r_tm_consults_total_per1000
2018	hospital_org_per100k	M0_levels	3.55638	3.51212	0.044263	tm_consults_total_per1000	hospital_org_per100k	tm_consults_total_per1000	hospital_org_per100k	levels	tm_consults_total_per1000
2019	hospital_org_per100k	M0_levels	3.46856	3.51102	-0.0424609	tm_consults_total_per1000	hospital_org_per100k	tm_consults_total_per1000	hospital_org_per100k	levels	tm_consults_total_per1000
2020	hospital_org_per100k	M0_levels	3.42907	3.4872	-0.0581226	tm_consults_total_per1000	hospital_org_per100k	tm_consults_total_per1000	hospital_org_per100k	levels	tm_consults_total_per1000
2021	hospital_org_per100k	M0_levels	3.44523	3.48095	-0.0357195	tm_consults_total_per1000	hospital_org_per100k	tm_consults_total_per1000	hospital_org_per100k	levels	tm_consults_total_per1000
2022	hospital_org_per100k	M0_levels	3.52182	3.48461	0.0372162	tm_consults_total_per1000	hospital_org_per100k	tm_consults_total_per1000	hospital_org_per100k	levels	tm_consults_total_per1000
2023	hospital_org_per100k	M0_levels	3.53864	3.48251	0.0561263	tm_consults_total_per1000	hospital_org_per100k	tm_consults_total_per1000	hospital_org_per100k	levels	tm_consults_total_per1000
2024	hospital_org_per100k	M0_levels	3.45159	3.4529	-0.00130258	tm_consults_total_per1000	hospital_org_per100k	tm_consults_total_per1000	hospital_org_per100k	levels	tm_consults_total_per1000
2018	hospital_org_per100k	M1_levels_trend	3.55638	3.49344	0.0629402	tm_consults_total_per1000	hospital_org_per100k	tm_consults_total_per1000	hospital_org_per100k	levels	tm_consults_total_per1000|_t
2019	hospital_org_per100k	M1_levels_trend	3.46856	3.52099	-0.052427	tm_consults_total_per1000	hospital_org_per100k	tm_consults_total_per1000	hospital_org_per100k	levels	tm_consults_total_per1000|_t
2020	hospital_org_per100k	M1_levels_trend	3.42907	3.45471	-0.025638	tm_consults_total_per1000	hospital_org_per100k	tm_consults_total_per1000	hospital_org_per100k	levels	tm_consults_total_per1000|_t
2021	hospital_org_per100k	M1_levels_trend	3.44523	3.46101	-0.015774	tm_consults_total_per1000	hospital_org_per100k	tm_consults_total_per1000	hospital_org_per100k	levels	tm_consults_total_per1000|_t
2022	hospital_org_per100k	M1_levels_trend	3.52182	3.50816	0.0136595	tm_consults_total_per1000	hospital_org_per100k	tm_consults_total_per1000	hospital_org_per100k	levels	tm_consults_total_per1000|_t
2023	hospital_org_per100k	M1_levels_trend	3.53864	3.53159	0.00704857	tm_consults_total_per1000	hospital_org_per100k	tm_consults_total_per1000	hospital_org_per100k	levels	tm_consults_total_per1000|_t
2024	hospital_org_per100k	M1_levels_trend	3.45159	3.4414	0.0101907	tm_consults_total_per1000	hospital_org_per100k	tm_consults_total_per1000	hospital_org_per100k	levels	tm_consults_total_per1000|_t
2019	hospital_org_per100k	M2_levels_lag_trend	3.46856	3.47713	-0.00856541	tm_consults_total_per1000	hospital_org_per100k	tm_consults_total_per1000	hospital_org_per100k	levels	tm_consults_total_per1000|tm_consults_total_per1000_lag1|_t
2020	hospital_org_per100k	M2_levels_lag_trend	3.42907	3.4185	0.0105718	tm_consults_total_per1000	hospital_org_per100k	tm_consults_total_per1000	hospital_org_per100k	levels	tm_consults_total_per1000|tm_consults_total_per1000_lag1|_t
2021	hospital_org_per100k	M2_levels_lag_trend	3.44523	3.45189	-0.0066535	tm_consults_total_per1000	hospital_org_per100k	tm_consults_total_per1000	hospital_org_per100k	levels	tm_consults_total_per1000|tm_consults_total_per1000_lag1|_t
2022	hospital_org_per100k	M2_levels_lag_trend	3.52182	3.51146	0.0103638	tm_consults_total_per1000	hospital_org_per100k	tm_consults_total_per1000	hospital_org_per100k	levels	tm_consults_total_per1000|tm_consults_total_per1000_lag1|_t
2023	hospital_org_per100k	M2_levels_lag_trend	3.53864	3.53887	-0.000227209	tm_consults_total_per1000	hospital_org_per100k	tm_consults_total_per1000	hospital_org_per100k	levels	tm_consults_total_per1000|tm_consults_total_per1000_lag1|_t
2024	hospital_org_per100k	M2_levels_lag_trend	3.45159	3.45708	-0.00548945	tm_consults_total_per1000	hospital_org_per100k	tm_consults_total_per1000	hospital_org_per100k	levels	tm_consults_total_per1000|tm_consults_total_per1000_lag1|_t
2019	d_hospital_org_per100k	M3_deltas	-0.0878191	0.00857247	-0.0963916	tm_consults_total_per1000	hospital_org_per100k	d_tm_consults_total_per1000	d_hospital_org_per100k	deltas	d_tm_consults_total_per1000
2020	d_hospital_org_per100k	M3_deltas	-0.039486	-0.0588707	0.0193847	tm_consults_total_per1000	hospital_org_per100k	d_tm_consults_total_per1000	d_hospital_org_per100k	deltas	d_tm_consults_total_per1000
2021	d_hospital_org_per100k	M3_deltas	0.0161592	-0.00670481	0.022864	tm_consults_total_per1000	hospital_org_per100k	d_tm_consults_total_per1000	d_hospital_org_per100k	deltas	d_tm_consults_total_per1000
2022	d_hospital_org_per100k	M3_deltas	0.076591	0.0226684	0.0539226	tm_consults_total_per1000	hospital_org_per100k	d_tm_consults_total_per1000	d_hospital_org_per100k	deltas	d_tm_consults_total_per1000
2023	d_hospital_org_per100k	M3_deltas	0.0168168	0.00561063	0.0112061	tm_consults_total_per1000	hospital_org_per100k	d_tm_consults_total_per1000	d_hospital_org_per100k	deltas	d_tm_consults_total_per1000
2024	d_hospital_org_per100k	M3_deltas	-0.0870464	-0.0760606	-0.0109859	tm_consults_total_per1000	hospital_org_per100k	d_tm_consults_total_per1000	d_hospital_org_per100k	deltas	d_tm_consults_total_per1000
2018	r_hospital_org_per100k	M4_detrended	0.0603238	-0.00261641	0.0629402	tm_consults_total_per1000	hospital_org_per100k	r_tm_consults_total_per1000	r_hospital_org_per100k	detrended	r_tm_consults_total_per1000
2019	r_hospital_org_per100k	M4_detrended	-0.0245867	0.0278403	-0.052427	tm_consults_total_per1000	hospital_org_per100k	r_tm_consults_total_per1000	r_hospital_org_per100k	detrended	r_tm_consults_total_per1000
2020	r_hospital_org_per100k	M4_detrended	-0.0611641	-0.035526	-0.025638	tm_consults_total_per1000	hospital_org_per100k	r_tm_consults_total_per1000	r_hospital_org_per100k	detrended	r_tm_consults_total_per1000
2021	r_hospital_org_per100k	M4_detrended	-0.0420962	-0.0263222	-0.015774	tm_consults_total_per1000	hospital_org_per100k	r_tm_consults_total_per1000	r_hospital_org_per100k	detrended	r_tm_consults_total_per1000
2022	r_hospital_org_per100k	M4_detrended	0.0374034	0.0237439	0.0136595	tm_consults_total_per1000	hospital_org_per100k	r_tm_consults_total_per1000	r_hospital_org_per100k	detrended	r_tm_consults_total_per1000
2023	r_hospital_org_per100k	M4_detrended	0.0571288	0.0500802	0.00704857	tm_consults_total_per1000	hospital_org_per100k	r_tm_consults_total_per1000	r_hospital_org_per100k	detrended	r_tm_consults_total_per1000
2024	r_hospital_org_per100k	M4_detrended	-0.027009	-0.0371997	0.0101907	tm_consults_total_per1000	hospital_org_per100k	r_tm_consults_total_per1000	r_hospital_org_per100k	detrended	r_tm_consults_total_per1000
2018	birth_rate_per1000	M0_levels	10.8534	10.4737	0.379698	tm_consults_total_per1000	birth_rate_per1000	tm_consults_total_per1000	birth_rate_per1000	levels	tm_consults_total_per1000
2019	birth_rate_per1000	M0_levels	10.014	10.4237	-0.409691	tm_consults_total_per1000	birth_rate_per1000	tm_consults_total_per1000	birth_rate_per1000	levels	tm_consults_total_per1000
2020	birth_rate_per1000	M0_levels	9.7254	9.33538	0.390018	tm_consults_total_per1000	birth_rate_per1000	tm_consults_total_per1000	birth_rate_per1000	levels	tm_consults_total_per1000
2021	birth_rate_per1000	M0_levels	9.49785	9.05015	0.447698	tm_consults_total_per1000	birth_rate_per1000	tm_consults_total_per1000	birth_rate_per1000	levels	tm_consults_total_per1000
2022	birth_rate_per1000	M0_levels	8.88865	9.21713	-0.328478	tm_consults_total_per1000	birth_rate_per1000	tm_consults_total_per1000	birth_rate_per1000	levels	tm_consults_total_per1000
2023	birth_rate_per1000	M0_levels	8.64225	9.1215	-0.479244	tm_consults_total_per1000	birth_rate_per1000	tm_consults_total_per1000	birth_rate_per1000	levels	tm_consults_total_per1000
2018	birth_rate_per1000	M1_levels_trend	10.8534	10.6423	0.211161	tm_consults_total_per1000	birth_rate_per1000	tm_consults_total_per1000	birth_rate_per1000	levels	tm_consults_total_per1000|_t
2019	birth_rate_per1000	M1_levels_trend	10.014	10.2036	-0.18957	tm_consults_total_per1000	birth_rate_per1000	tm_consults_total_per1000	birth_rate_per1000	levels	tm_consults_total_per1000|_t
2020	birth_rate_per1000	M1_levels_trend	9.7254	9.84579	-0.120396	tm_consults_total_per1000	birth_rate_per1000	tm_consults_total_per1000	birth_rate_per1000	levels	tm_consults_total_per1000|_t
2021	birth_rate_per1000	M1_levels_trend	9.49785	9.42542	0.0724217	tm_consults_total_per1000	birth_rate_per1000	tm_consults_total_per1000	birth_rate_per1000	levels	tm_consults_total_per1000|_t
2022	birth_rate_per1000	M1_levels_trend	8.88865	8.96983	-0.0811793	tm_consults_total_per1000	birth_rate_per1000	tm_consults_total_per1000	birth_rate_per1000	levels	tm_consults_total_per1000|_t
2023	birth_rate_per1000	M1_levels_trend	8.64225	8.53469	0.107563	tm_consults_total_per1000	birth_rate_per1000	tm_consults_total_per1000	birth_rate_per1000	levels	tm_consults_total_per1000|_t
2019	birth_rate_per1000	M2_levels_lag_trend	10.014	9.99578	0.0182435	tm_consults_total_per1000	birth_rate_per1000	tm_consults_total_per1000	birth_rate_per1000	levels	tm_consults_total_per1000|tm_consults_total_per1000_lag1|_t
2020	birth_rate_per1000	M2_levels_lag_trend	9.7254	9.76586	-0.0404619	tm_consults_total_per1000	birth_rate_per1000	tm_consults_total_per1000	birth_rate_per1000	levels	tm_consults_total_per1000|tm_consults_total_per1000_lag1|_t
2021	birth_rate_per1000	M2_levels_lag_trend	9.49785	9.42271	0.0751409	tm_consults_total_per1000	birth_rate_per1000	tm_consults_total_per1000	birth_rate_per1000	levels	tm_consults_total_per1000|tm_consults_total_per1000_lag1|_t
2022	birth_rate_per1000	M2_levels_lag_trend	8.88865	8.99052	-0.10187	tm_consults_total_per1000	birth_rate_per1000	tm_consults_total_per1000	birth_rate_per1000	levels	tm_consults_total_per1000|tm_consults_total_per1000_lag1|_t
2023	birth_rate_per1000	M2_levels_lag_trend	8.64225	8.59331	0.0489477	tm_consults_total_per1000	birth_rate_per1000	tm_consults_total_per1000	birth_rate_per1000	levels	tm_consults_total_per1000|tm_consults_total_per1000_lag1|_t
2019	d_birth_rate_per1000	M3_deltas	-0.83942	-0.50209	-0.33733	tm_consults_total_per1000	birth_rate_per1000	d_tm_consults_total_per1000	d_birth_rate_per1000	deltas	d_tm_consults_total_per1000
2020	d_birth_rate_per1000	M3_deltas	-0.288628	-0.22015	-0.0684777	tm_consults_total_per1000	birth_rate_per1000	d_tm_consults_total_per1000	d_birth_rate_per1000	deltas	d_tm_consults_total_per1000
2021	d_birth_rate_per1000	M3_deltas	-0.227549	-0.438225	0.210676	tm_consults_total_per1000	birth_rate_per1000	d_tm_consults_total_per1000	d_birth_rate_per1000	deltas	d_tm_consults_total_per1000
2022	d_birth_rate_per1000	M3_deltas	-0.609197	-0.561017	-0.0481804	tm_consults_total_per1000	birth_rate_per1000	d_tm_consults_total_per1000	d_birth_rate_per1000	deltas	d_tm_consults_total_per1000
2023	d_birth_rate_per1000	M3_deltas	-0.246395	-0.489708	0.243313	tm_consults_total_per1000	birth_rate_per1000	d_tm_consults_total_per1000	d_birth_rate_per1000	deltas	d_tm_consults_total_per1000
2018	r_birth_rate_per1000	M4_detrended	0.202726	0.00628095	0.196445	tm_consults_total_per1000	birth_rate_per1000	r_tm_consults_total_per1000	r_birth_rate_per1000	detrended	r_tm_consults_total_per1000
2019	r_birth_rate_per1000	M4_detrended	-0.217848	-0.015417	-0.202431	tm_consults_total_per1000	birth_rate_per1000	r_tm_consults_total_per1000	r_birth_rate_per1000	detrended	r_tm_consults_total_per1000
2020	r_birth_rate_per1000	M4_detrended	-0.0876298	0.0297264	-0.117356	tm_consults_total_per1000	birth_rate_per1000	r_tm_consults_total_per1000	r_birth_rate_per1000	detrended	r_tm_consults_total_per1000
2021	r_birth_rate_per1000	M4_detrended	0.103667	0.0231695	0.0804979	tm_consults_total_per1000	birth_rate_per1000	r_tm_consults_total_per1000	r_birth_rate_per1000	detrended	r_tm_consults_total_per1000
2022	r_birth_rate_per1000	M4_detrended	-0.0866832	-0.0124986	-0.0741846	tm_consults_total_per1000	birth_rate_per1000	r_tm_consults_total_per1000	r_birth_rate_per1000	detrended	r_tm_consults_total_per1000
2023	r_birth_rate_per1000	M4_detrended	0.0857677	-0.0312612	0.117029	tm_consults_total_per1000	birth_rate_per1000	r_tm_consults_total_per1000	r_birth_rate_per1000	detrended	r_tm_consults_total_per1000
2018	death_rate_per1000	M0_levels	12.3726	12.1848	0.187876	tm_consults_total_per1000	death_rate_per1000	tm_consults_total_per1000	death_rate_per1000	levels	tm_consults_total_per1000
2019	death_rate_per1000	M0_levels	12.1589	12.2565	-0.0975951	tm_consults_total_per1000	death_rate_per1000	tm_consults_total_per1000	death_rate_per1000	levels	tm_consults_total_per1000
2020	death_rate_per1000	M0_levels	14.4785	13.8177	0.660777	tm_consults_total_per1000	death_rate_per1000	tm_consults_total_per1000	death_rate_per1000	levels	tm_consults_total_per1000
2021	death_rate_per1000	M0_levels	16.5849	14.2269	2.358	tm_consults_total_per1000	death_rate_per1000	tm_consults_total_per1000	death_rate_per1000	levels	tm_consults_total_per1000
2022	death_rate_per1000	M0_levels	12.9411	13.9874	-1.04622	tm_consults_total_per1000	death_rate_per1000	tm_consults_total_per1000	death_rate_per1000	levels	tm_consults_total_per1000
2023	death_rate_per1000	M0_levels	12.0617	14.1245	-2.06283	tm_consults_total_per1000	death_rate_per1000	tm_consults_total_per1000	death_rate_per1000	levels	tm_consults_total_per1000
2018	death_rate_per1000	M1_levels_trend	12.3726	12.7082	-0.335547	tm_consults_total_per1000	death_rate_per1000	tm_consults_total_per1000	death_rate_per1000	levels	tm_consults_total_per1000|_t
2019	death_rate_per1000	M1_levels_trend	12.1589	11.5729	0.586034	tm_consults_total_per1000	death_rate_per1000	tm_consults_total_per1000	death_rate_per1000	levels	tm_consults_total_per1000|_t
2020	death_rate_per1000	M1_levels_trend	14.4785	15.4029	-0.924409	tm_consults_total_per1000	death_rate_per1000	tm_consults_total_per1000	death_rate_per1000	levels	tm_consults_total_per1000|_t
2021	death_rate_per1000	M1_levels_trend	16.5849	15.3924	1.19251	tm_consults_total_per1000	death_rate_per1000	tm_consults_total_per1000	death_rate_per1000	levels	tm_consults_total_per1000|_t
2022	death_rate_per1000	M1_levels_trend	12.9411	13.2193	-0.27819	tm_consults_total_per1000	death_rate_per1000	tm_consults_total_per1000	death_rate_per1000	levels	tm_consults_total_per1000|_t
2023	death_rate_per1000	M1_levels_trend	12.0617	12.3021	-0.240396	tm_consults_total_per1000	death_rate_per1000	tm_consults_total_per1000	death_rate_per1000	levels	tm_consults_total_per1000|_t
2019	death_rate_per1000	M2_levels_lag_trend	12.1589	12.0209	0.138036	tm_consults_total_per1000	death_rate_per1000	tm_consults_total_per1000	death_rate_per1000	levels	tm_consults_total_per1000|tm_consults_total_per1000_lag1|_t
2020	death_rate_per1000	M2_levels_lag_trend	14.4785	14.7847	-0.306146	tm_consults_total_per1000	death_rate_per1000	tm_consults_total_per1000	death_rate_per1000	levels	tm_consults_total_per1000|tm_consults_total_per1000_lag1|_t
2021	death_rate_per1000	M2_levels_lag_trend	16.5849	16.0164	0.568537	tm_consults_total_per1000	death_rate_per1000	tm_consults_total_per1000	death_rate_per1000	levels	tm_consults_total_per1000|tm_consults_total_per1000_lag1|_t
2022	death_rate_per1000	M2_levels_lag_trend	12.9411	13.7119	-0.770779	tm_consults_total_per1000	death_rate_per1000	tm_consults_total_per1000	death_rate_per1000	levels	tm_consults_total_per1000|tm_consults_total_per1000_lag1|_t
2023	death_rate_per1000	M2_levels_lag_trend	12.0617	11.6914	0.370353	tm_consults_total_per1000	death_rate_per1000	tm_consults_total_per1000	death_rate_per1000	levels	tm_consults_total_per1000|tm_consults_total_per1000_lag1|_t
2019	d_death_rate_per1000	M3_deltas	-0.213702	-0.935513	0.721811	tm_consults_total_per1000	death_rate_per1000	d_tm_consults_total_per1000	d_death_rate_per1000	deltas	d_tm_consults_total_per1000
2020	d_death_rate_per1000	M3_deltas	2.31958	3.1784	-0.858816	tm_consults_total_per1000	death_rate_per1000	d_tm_consults_total_per1000	d_death_rate_per1000	deltas	d_tm_consults_total_per1000
2021	d_death_rate_per1000	M3_deltas	2.10638	-0.00362667	2.11001	tm_consults_total_per1000	death_rate_per1000	d_tm_consults_total_per1000	d_death_rate_per1000	deltas	d_tm_consults_total_per1000
2022	d_death_rate_per1000	M3_deltas	-3.64375	-1.79534	-1.84842	tm_consults_total_per1000	death_rate_per1000	d_tm_consults_total_per1000	d_death_rate_per1000	deltas	d_tm_consults_total_per1000
2023	d_death_rate_per1000	M3_deltas	-0.879432	-0.754846	-0.124586	tm_consults_total_per1000	death_rate_per1000	d_tm_consults_total_per1000	d_death_rate_per1000	deltas	d_tm_consults_total_per1000
2018	r_death_rate_per1000	M4_detrended	-0.853309	0.385554	-1.23886	tm_consults_total_per1000	death_rate_per1000	r_tm_consults_total_per1000	r_death_rate_per1000	detrended	r_tm_consults_total_per1000
2019	r_death_rate_per1000	M4_detrended	-1.14982	-0.946369	-0.203452	tm_consults_total_per1000	death_rate_per1000	r_tm_consults_total_per1000	r_death_rate_per1000	detrended	r_tm_consults_total_per1000
2020	r_death_rate_per1000	M4_detrended	1.08695	1.82475	-0.737803	tm_consults_total_per1000	death_rate_per1000	r_tm_consults_total_per1000	r_death_rate_per1000	detrended	r_tm_consults_total_per1000
2021	r_death_rate_per1000	M4_detrended	3.11052	1.42225	1.68827	tm_consults_total_per1000	death_rate_per1000	r_tm_consults_total_per1000	r_death_rate_per1000	detrended	r_tm_consults_total_per1000
2022	r_death_rate_per1000	M4_detrended	-0.616046	-0.767226	0.15118	tm_consults_total_per1000	death_rate_per1000	r_tm_consults_total_per1000	r_death_rate_per1000	detrended	r_tm_consults_total_per1000
2023	r_death_rate_per1000	M4_detrended	-1.57829	-1.91896	0.340672	tm_consults_total_per1000	death_rate_per1000	r_tm_consults_total_per1000	r_death_rate_per1000	detrended	r_tm_consults_total_per1000
2018	natural_increase_per1000	M0_levels	-1.5192	-1.71102	0.191822	tm_consults_total_per1000	natural_increase_per1000	tm_consults_total_per1000	natural_increase_per1000	levels	tm_consults_total_per1000
2019	natural_increase_per1000	M0_levels	-2.14492	-1.83282	-0.312096	tm_consults_total_per1000	natural_increase_per1000	tm_consults_total_per1000	natural_increase_per1000	levels	tm_consults_total_per1000
2020	natural_increase_per1000	M0_levels	-4.75312	-4.48236	-0.27076	tm_consults_total_per1000	natural_increase_per1000	tm_consults_total_per1000	natural_increase_per1000	levels	tm_consults_total_per1000
2021	natural_increase_per1000	M0_levels	-7.08705	-5.17675	-1.9103	tm_consults_total_per1000	natural_increase_per1000	tm_consults_total_per1000	natural_increase_per1000	levels	tm_consults_total_per1000
2022	natural_increase_per1000	M0_levels	-4.0525	-4.77024	0.717745	tm_consults_total_per1000	natural_increase_per1000	tm_consults_total_per1000	natural_increase_per1000	levels	tm_consults_total_per1000
2023	natural_increase_per1000	M0_levels	-3.41946	-5.00305	1.58359	tm_consults_total_per1000	natural_increase_per1000	tm_consults_total_per1000	natural_increase_per1000	levels	tm_consults_total_per1000
2018	natural_increase_per1000	M1_levels_trend	-1.5192	-2.0659	0.546708	tm_consults_total_per1000	natural_increase_per1000	tm_consults_total_per1000	natural_increase_per1000	levels	tm_consults_total_per1000|_t
2019	natural_increase_per1000	M1_levels_trend	-2.14492	-1.36931	-0.775604	tm_consults_total_per1000	natural_increase_per1000	tm_consults_total_per1000	natural_increase_per1000	levels	tm_consults_total_per1000|_t
2020	natural_increase_per1000	M1_levels_trend	-4.75312	-5.55714	0.804013	tm_consults_total_per1000	natural_increase_per1000	tm_consults_total_per1000	natural_increase_per1000	levels	tm_consults_total_per1000|_t
2021	natural_increase_per1000	M1_levels_trend	-7.08705	-5.96697	-1.12009	tm_consults_total_per1000	natural_increase_per1000	tm_consults_total_per1000	natural_increase_per1000	levels	tm_consults_total_per1000|_t
2022	natural_increase_per1000	M1_levels_trend	-4.0525	-4.24951	0.197011	tm_consults_total_per1000	natural_increase_per1000	tm_consults_total_per1000	natural_increase_per1000	levels	tm_consults_total_per1000|_t
2023	natural_increase_per1000	M1_levels_trend	-3.41946	-3.76742	0.347959	tm_consults_total_per1000	natural_increase_per1000	tm_consults_total_per1000	natural_increase_per1000	levels	tm_consults_total_per1000|_t
2019	natural_increase_per1000	M2_levels_lag_trend	-2.14492	-2.02512	-0.119792	tm_consults_total_per1000	natural_increase_per1000	tm_consults_total_per1000	natural_increase_per1000	levels	tm_consults_total_per1000|tm_consults_total_per1000_lag1|_t
2020	natural_increase_per1000	M2_levels_lag_trend	-4.75312	-5.01881	0.265684	tm_consults_total_per1000	natural_increase_per1000	tm_consults_total_per1000	natural_increase_per1000	levels	tm_consults_total_per1000|tm_consults_total_per1000_lag1|_t
2021	natural_increase_per1000	M2_levels_lag_trend	-7.08705	-6.59366	-0.493396	tm_consults_total_per1000	natural_increase_per1000	tm_consults_total_per1000	natural_increase_per1000	levels	tm_consults_total_per1000|tm_consults_total_per1000_lag1|_t
2022	natural_increase_per1000	M2_levels_lag_trend	-4.0525	-4.72141	0.668909	tm_consults_total_per1000	natural_increase_per1000	tm_consults_total_per1000	natural_increase_per1000	levels	tm_consults_total_per1000|tm_consults_total_per1000_lag1|_t
2023	natural_increase_per1000	M2_levels_lag_trend	-3.41946	-3.09806	-0.321405	tm_consults_total_per1000	natural_increase_per1000	tm_consults_total_per1000	natural_increase_per1000	levels	tm_consults_total_per1000|tm_consults_total_per1000_lag1|_t
2019	d_natural_increase_per1000	M3_deltas	-0.625719	0.433423	-1.05914	tm_consults_total_per1000	natural_increase_per1000	d_tm_consults_total_per1000	d_natural_increase_per1000	deltas	d_tm_consults_total_per1000
2020	d_natural_increase_per1000	M3_deltas	-2.60821	-3.39855	0.790338	tm_consults_total_per1000	natural_increase_per1000	d_tm_consults_total_per1000	d_natural_increase_per1000	deltas	d_tm_consults_total_per1000
2021	d_natural_increase_per1000	M3_deltas	-2.33393	-0.434598	-1.89933	tm_consults_total_per1000	natural_increase_per1000	d_tm_consults_total_per1000	d_natural_increase_per1000	deltas	d_tm_consults_total_per1000
2022	d_natural_increase_per1000	M3_deltas	3.03456	1.23432	1.80024	tm_consults_total_per1000	natural_increase_per1000	d_tm_consults_total_per1000	d_natural_increase_per1000	deltas	d_tm_consults_total_per1000
2023	d_natural_increase_per1000	M3_deltas	0.633037	0.265138	0.367899	tm_consults_total_per1000	natural_increase_per1000	d_tm_consults_total_per1000	d_natural_increase_per1000	deltas	d_tm_consults_total_per1000
2018	r_natural_increase_per1000	M4_detrended	1.05604	-0.379273	1.43531	tm_consults_total_per1000	natural_increase_per1000	r_tm_consults_total_per1000	r_natural_increase_per1000	detrended	r_tm_consults_total_per1000
2019	r_natural_increase_per1000	M4_detrended	0.931973	0.930952	0.00102089	tm_consults_total_per1000	natural_increase_per1000	r_tm_consults_total_per1000	r_natural_increase_per1000	detrended	r_tm_consults_total_per1000
2020	r_natural_increase_per1000	M4_detrended	-1.17458	-1.79502	0.620446	tm_consults_total_per1000	natural_increase_per1000	r_tm_consults_total_per1000	r_natural_increase_per1000	detrended	r_tm_consults_total_per1000
2021	r_natural_increase_per1000	M4_detrended	-3.00685	-1.39908	-1.60777	tm_consults_total_per1000	natural_increase_per1000	r_tm_consults_total_per1000	r_natural_increase_per1000	detrended	r_tm_consults_total_per1000
2022	r_natural_increase_per1000	M4_detrended	0.529363	0.754727	-0.225365	tm_consults_total_per1000	natural_increase_per1000	r_tm_consults_total_per1000	r_natural_increase_per1000	detrended	r_tm_consults_total_per1000
2023	r_natural_increase_per1000	M4_detrended	1.66406	1.8877	-0.223643	tm_consults_total_per1000	natural_increase_per1000	r_tm_consults_total_per1000	r_natural_increase_per1000	detrended	r_tm_consults_total_per1000
2018	morbidity_per1000	M0_levels	0.776902	0.786176	-0.00927413	tm_consults_total_per1000	morbidity_per1000	tm_consults_total_per1000	morbidity_per1000	levels	tm_consults_total_per1000
2019	morbidity_per1000	M0_levels	0.774254	0.787331	-0.0130766	tm_consults_total_per1000	morbidity_per1000	tm_consults_total_per1000	morbidity_per1000	levels	tm_consults_total_per1000
2020	morbidity_per1000	M0_levels	0.753478	0.812449	-0.0589711	tm_consults_total_per1000	morbidity_per1000	tm_consults_total_per1000	morbidity_per1000	levels	tm_consults_total_per1000
2021	morbidity_per1000	M0_levels	0.849234	0.819031	0.0302022	tm_consults_total_per1000	morbidity_per1000	tm_consults_total_per1000	morbidity_per1000	levels	tm_consults_total_per1000
2022	morbidity_per1000	M0_levels	0.889096	0.815178	0.0739183	tm_consults_total_per1000	morbidity_per1000	tm_consults_total_per1000	morbidity_per1000	levels	tm_consults_total_per1000
2023	morbidity_per1000	M0_levels	0.822131	0.817385	0.00474672	tm_consults_total_per1000	morbidity_per1000	tm_consults_total_per1000	morbidity_per1000	levels	tm_consults_total_per1000
2024	morbidity_per1000	M0_levels	0.821065	0.84861	-0.0275454	tm_consults_total_per1000	morbidity_per1000	tm_consults_total_per1000	morbidity_per1000	levels	tm_consults_total_per1000
2018	morbidity_per1000	M1_levels_trend	0.776902	0.772545	0.00435736	tm_consults_total_per1000	morbidity_per1000	tm_consults_total_per1000	morbidity_per1000	levels	tm_consults_total_per1000|_t
2019	morbidity_per1000	M1_levels_trend	0.774254	0.794605	-0.0203503	tm_consults_total_per1000	morbidity_per1000	tm_consults_total_per1000	morbidity_per1000	levels	tm_consults_total_per1000|_t
2020	morbidity_per1000	M1_levels_trend	0.753478	0.78874	-0.0352623	tm_consults_total_per1000	morbidity_per1000	tm_consults_total_per1000	morbidity_per1000	levels	tm_consults_total_per1000|_t
2021	morbidity_per1000	M1_levels_trend	0.849234	0.804474	0.0447594	tm_consults_total_per1000	morbidity_per1000	tm_consults_total_per1000	morbidity_per1000	levels	tm_consults_total_per1000|_t
2022	morbidity_per1000	M1_levels_trend	0.889096	0.83237	0.0567255	tm_consults_total_per1000	morbidity_per1000	tm_consults_total_per1000	morbidity_per1000	levels	tm_consults_total_per1000|_t
2023	morbidity_per1000	M1_levels_trend	0.822131	0.853204	-0.0310726	tm_consults_total_per1000	morbidity_per1000	tm_consults_total_per1000	morbidity_per1000	levels	tm_consults_total_per1000|_t
2024	morbidity_per1000	M1_levels_trend	0.821065	0.840222	-0.0191571	tm_consults_total_per1000	morbidity_per1000	tm_consults_total_per1000	morbidity_per1000	levels	tm_consults_total_per1000|_t
2019	morbidity_per1000	M2_levels_lag_trend	0.774254	0.772089	0.00216531	tm_consults_total_per1000	morbidity_per1000	tm_consults_total_per1000	morbidity_per1000	levels	tm_consults_total_per1000|tm_consults_total_per1000_lag1|_t
2020	morbidity_per1000	M2_levels_lag_trend	0.753478	0.752263	0.0012148	tm_consults_total_per1000	morbidity_per1000	tm_consults_total_per1000	morbidity_per1000	levels	tm_consults_total_per1000|tm_consults_total_per1000_lag1|_t
2021	morbidity_per1000	M2_levels_lag_trend	0.849234	0.860759	-0.0115256	tm_consults_total_per1000	morbidity_per1000	tm_consults_total_per1000	morbidity_per1000	levels	tm_consults_total_per1000|tm_consults_total_per1000_lag1|_t
2022	morbidity_per1000	M2_levels_lag_trend	0.889096	0.87443	0.014666	tm_consults_total_per1000	morbidity_per1000	tm_consults_total_per1000	morbidity_per1000	levels	tm_consults_total_per1000|tm_consults_total_per1000_lag1|_t
2023	morbidity_per1000	M2_levels_lag_trend	0.822131	0.832573	-0.0104411	tm_consults_total_per1000	morbidity_per1000	tm_consults_total_per1000	morbidity_per1000	levels	tm_consults_total_per1000|tm_consults_total_per1000_lag1|_t
2024	morbidity_per1000	M2_levels_lag_trend	0.821065	0.817144	0.00392052	tm_consults_total_per1000	morbidity_per1000	tm_consults_total_per1000	morbidity_per1000	levels	tm_consults_total_per1000|tm_consults_total_per1000_lag1|_t
2019	d_morbidity_per1000	M3_deltas	-0.00264781	0.013604	-0.0162518	tm_consults_total_per1000	morbidity_per1000	d_tm_consults_total_per1000	d_morbidity_per1000	deltas	d_tm_consults_total_per1000
2020	d_morbidity_per1000	M3_deltas	-0.0207767	-0.00256874	-0.018208	tm_consults_total_per1000	morbidity_per1000	d_tm_consults_total_per1000	d_morbidity_per1000	deltas	d_tm_consults_total_per1000
2021	d_morbidity_per1000	M3_deltas	0.0957561	0.0099405	0.0858156	tm_consults_total_per1000	morbidity_per1000	d_tm_consults_total_per1000	d_morbidity_per1000	deltas	d_tm_consults_total_per1000
2022	d_morbidity_per1000	M3_deltas	0.0398623	0.0169841	0.0228782	tm_consults_total_per1000	morbidity_per1000	d_tm_consults_total_per1000	d_morbidity_per1000	deltas	d_tm_consults_total_per1000
2023	d_morbidity_per1000	M3_deltas	-0.0669645	0.0128937	-0.0798582	tm_consults_total_per1000	morbidity_per1000	d_tm_consults_total_per1000	d_morbidity_per1000	deltas	d_tm_consults_total_per1000
2024	d_morbidity_per1000	M3_deltas	-0.00106667	-0.00669082	0.00562415	tm_consults_total_per1000	morbidity_per1000	d_tm_consults_total_per1000	d_morbidity_per1000	deltas	d_tm_consults_total_per1000
2018	r_morbidity_per1000	M4_detrended	0.00357864	-0.000778724	0.00435736	tm_consults_total_per1000	morbidity_per1000	r_tm_consults_total_per1000	r_morbidity_per1000	detrended	r_tm_consults_total_per1000
2019	r_morbidity_per1000	M4_detrended	-0.0120642	0.00828613	-0.0203503	tm_consults_total_per1000	morbidity_per1000	r_tm_consults_total_per1000	r_morbidity_per1000	detrended	r_tm_consults_total_per1000
2020	r_morbidity_per1000	M4_detrended	-0.0458359	-0.0105737	-0.0352623	tm_consults_total_per1000	morbidity_per1000	r_tm_consults_total_per1000	r_morbidity_per1000	detrended	r_tm_consults_total_per1000
2021	r_morbidity_per1000	M4_detrended	0.0369251	-0.00783431	0.0447594	tm_consults_total_per1000	morbidity_per1000	r_tm_consults_total_per1000	r_morbidity_per1000	detrended	r_tm_consults_total_per1000
2022	r_morbidity_per1000	M4_detrended	0.0637924	0.00706691	0.0567255	tm_consults_total_per1000	morbidity_per1000	r_tm_consults_total_per1000	r_morbidity_per1000	detrended	r_tm_consults_total_per1000
2023	r_morbidity_per1000	M4_detrended	-0.0161671	0.0149054	-0.0310726	tm_consults_total_per1000	morbidity_per1000	r_tm_consults_total_per1000	r_morbidity_per1000	detrended	r_tm_consults_total_per1000
2024	r_morbidity_per1000	M4_detrended	-0.0302289	-0.0110718	-0.0191571	tm_consults_total_per1000	morbidity_per1000	r_tm_consults_total_per1000	r_morbidity_per1000	detrended	r_tm_consults_total_per1000
2018	primary_disability_per100k	M0_levels	433.639	430.05	3.58874	tm_consults_total_per1000	primary_disability_per100k	tm_consults_total_per1000	primary_disability_per100k	levels	tm_consults_total_per1000
2019	primary_disability_per100k	M0_levels	430.02	429.161	0.859159	tm_consults_total_per1000	primary_disability_per100k	tm_consults_total_per1000	primary_disability_per100k	levels	tm_consults_total_per1000
2020	primary_disability_per100k	M0_levels	378.451	409.825	-31.3745	tm_consults_total_per1000	primary_disability_per100k	tm_consults_total_per1000	primary_disability_per100k	levels	tm_consults_total_per1000
2021	primary_disability_per100k	M0_levels	364.086	404.758	-40.6714	tm_consults_total_per1000	primary_disability_per100k	tm_consults_total_per1000	primary_disability_per100k	levels	tm_consults_total_per1000
2022	primary_disability_per100k	M0_levels	385.104	407.724	-22.6205	tm_consults_total_per1000	primary_disability_per100k	tm_consults_total_per1000	primary_disability_per100k	levels	tm_consults_total_per1000
2023	primary_disability_per100k	M0_levels	496.244	406.025	90.2185	tm_consults_total_per1000	primary_disability_per100k	tm_consults_total_per1000	primary_disability_per100k	levels	tm_consults_total_per1000
2018	primary_disability_per100k	M1_levels_trend	433.639	415.135	18.5042	tm_consults_total_per1000	primary_disability_per100k	tm_consults_total_per1000	primary_disability_per100k	levels	tm_consults_total_per1000|_t
2019	primary_disability_per100k	M1_levels_trend	430.02	448.642	-18.6215	tm_consults_total_per1000	primary_disability_per100k	tm_consults_total_per1000	primary_disability_per100k	levels	tm_consults_total_per1000|_t
2020	primary_disability_per100k	M1_levels_trend	378.451	364.654	13.7969	tm_consults_total_per1000	primary_disability_per100k	tm_consults_total_per1000	primary_disability_per100k	levels	tm_consults_total_per1000|_t
2021	primary_disability_per100k	M1_levels_trend	364.086	371.546	-7.45962	tm_consults_total_per1000	primary_disability_per100k	tm_consults_total_per1000	primary_disability_per100k	levels	tm_consults_total_per1000|_t
2022	primary_disability_per100k	M1_levels_trend	385.104	429.61	-44.5063	tm_consults_total_per1000	primary_disability_per100k	tm_consults_total_per1000	primary_disability_per100k	levels	tm_consults_total_per1000|_t
2023	primary_disability_per100k	M1_levels_trend	496.244	457.957	38.2864	tm_consults_total_per1000	primary_disability_per100k	tm_consults_total_per1000	primary_disability_per100k	levels	tm_consults_total_per1000|_t
2019	primary_disability_per100k	M2_levels_lag_trend	430.02	425.592	4.42848	tm_consults_total_per1000	primary_disability_per100k	tm_consults_total_per1000	primary_disability_per100k	levels	tm_consults_total_per1000|tm_consults_total_per1000_lag1|_t
2020	primary_disability_per100k	M2_levels_lag_trend	378.451	388.272	-9.82181	tm_consults_total_per1000	primary_disability_per100k	tm_consults_total_per1000	primary_disability_per100k	levels	tm_consults_total_per1000|tm_consults_total_per1000_lag1|_t
2021	primary_disability_per100k	M2_levels_lag_trend	364.086	345.846	18.2399	tm_consults_total_per1000	primary_disability_per100k	tm_consults_total_per1000	primary_disability_per100k	levels	tm_consults_total_per1000|tm_consults_total_per1000_lag1|_t
2022	primary_disability_per100k	M2_levels_lag_trend	385.104	409.832	-24.7282	tm_consults_total_per1000	primary_disability_per100k	tm_consults_total_per1000	primary_disability_per100k	levels	tm_consults_total_per1000|tm_consults_total_per1000_lag1|_t
2023	primary_disability_per100k	M2_levels_lag_trend	496.244	484.362	11.8817	tm_consults_total_per1000	primary_disability_per100k	tm_consults_total_per1000	primary_disability_per100k	levels	tm_consults_total_per1000|tm_consults_total_per1000_lag1|_t
2019	d_primary_disability_per100k	M3_deltas	-3.61846	28.9919	-32.6104	tm_consults_total_per1000	primary_disability_per100k	d_tm_consults_total_per1000	d_primary_disability_per100k	deltas	d_tm_consults_total_per1000
2020	d_primary_disability_per100k	M3_deltas	-51.5697	-48.5964	-2.97328	tm_consults_total_per1000	primary_disability_per100k	d_tm_consults_total_per1000	d_primary_disability_per100k	deltas	d_tm_consults_total_per1000
2021	d_primary_disability_per100k	M3_deltas	-14.3645	11.4166	-25.781	tm_consults_total_per1000	primary_disability_per100k	d_tm_consults_total_per1000	d_primary_disability_per100k	deltas	d_tm_consults_total_per1000
2022	d_primary_disability_per100k	M3_deltas	21.0175	45.2082	-24.1907	tm_consults_total_per1000	primary_disability_per100k	d_tm_consults_total_per1000	d_primary_disability_per100k	deltas	d_tm_consults_total_per1000
2023	d_primary_disability_per100k	M3_deltas	111.14	25.5846	85.5554	tm_consults_total_per1000	primary_disability_per100k	d_tm_consults_total_per1000	d_primary_disability_per100k	deltas	d_tm_consults_total_per1000
2018	r_primary_disability_per100k	M4_detrended	30.7561	-9.12347	39.8796	tm_consults_total_per1000	primary_disability_per100k	r_tm_consults_total_per1000	r_primary_disability_per100k	detrended	r_tm_consults_total_per1000
2019	r_primary_disability_per100k	M4_detrended	22.4545	22.3942	0.0603149	tm_consults_total_per1000	primary_disability_per100k	r_tm_consults_total_per1000	r_primary_disability_per100k	detrended	r_tm_consults_total_per1000
2020	r_primary_disability_per100k	M4_detrended	-33.7983	-43.1795	9.38118	tm_consults_total_per1000	primary_disability_per100k	r_tm_consults_total_per1000	r_primary_disability_per100k	detrended	r_tm_consults_total_per1000
2021	r_primary_disability_per100k	M4_detrended	-52.8459	-33.6551	-19.1909	tm_consults_total_per1000	primary_disability_per100k	r_tm_consults_total_per1000	r_primary_disability_per100k	detrended	r_tm_consults_total_per1000
2022	r_primary_disability_per100k	M4_detrended	-36.5116	18.1551	-54.6666	tm_consults_total_per1000	primary_disability_per100k	r_tm_consults_total_per1000	r_primary_disability_per100k	detrended	r_tm_consults_total_per1000
2023	r_primary_disability_per100k	M4_detrended	69.9453	45.4088	24.5364	tm_consults_total_per1000	primary_disability_per100k	r_tm_consults_total_per1000	r_primary_disability_per100k	detrended	r_tm_consults_total_per1000
2018	ln_grp_pc	M0_levels	-5.48991	-5.48681	-0.00310051	tm_consults_total_per1000	ln_grp_pc	tm_consults_total_per1000	ln_grp_pc	levels	tm_consults_total_per1000
2019	ln_grp_pc	M0_levels	-5.43856	-5.47323	0.0346679	tm_consults_total_per1000	ln_grp_pc	tm_consults_total_per1000	ln_grp_pc	levels	tm_consults_total_per1000
2020	ln_grp_pc	M0_levels	-5.44282	-5.17764	-0.265181	tm_consults_total_per1000	ln_grp_pc	tm_consults_total_per1000	ln_grp_pc	levels	tm_consults_total_per1000
2021	ln_grp_pc	M0_levels	-5.17817	-5.10017	-0.0779999	tm_consults_total_per1000	ln_grp_pc	tm_consults_total_per1000	ln_grp_pc	levels	tm_consults_total_per1000
2022	ln_grp_pc	M0_levels	-5.03887	-5.14552	0.106652	tm_consults_total_per1000	ln_grp_pc	tm_consults_total_per1000	ln_grp_pc	levels	tm_consults_total_per1000
2023	ln_grp_pc	M0_levels	-4.91459	-5.11955	0.204961	tm_consults_total_per1000	ln_grp_pc	tm_consults_total_per1000	ln_grp_pc	levels	tm_consults_total_per1000
2018	ln_grp_pc	M1_levels_trend	-5.48991	-5.54773	0.0578185	tm_consults_total_per1000	ln_grp_pc	tm_consults_total_per1000	ln_grp_pc	levels	tm_consults_total_per1000|_t
2019	ln_grp_pc	M1_levels_trend	-5.43856	-5.39366	-0.0448968	tm_consults_total_per1000	ln_grp_pc	tm_consults_total_per1000	ln_grp_pc	levels	tm_consults_total_per1000|_t
2020	ln_grp_pc	M1_levels_trend	-5.44282	-5.36213	-0.0806874	tm_consults_total_per1000	ln_grp_pc	tm_consults_total_per1000	ln_grp_pc	levels	tm_consults_total_per1000|_t
2021	ln_grp_pc	M1_levels_trend	-5.17817	-5.23582	0.0576467	tm_consults_total_per1000	ln_grp_pc	tm_consults_total_per1000	ln_grp_pc	levels	tm_consults_total_per1000|_t
2022	ln_grp_pc	M1_levels_trend	-5.03887	-5.05613	0.0172637	tm_consults_total_per1000	ln_grp_pc	tm_consults_total_per1000	ln_grp_pc	levels	tm_consults_total_per1000|_t
2023	ln_grp_pc	M1_levels_trend	-4.91459	-4.90744	-0.00714464	tm_consults_total_per1000	ln_grp_pc	tm_consults_total_per1000	ln_grp_pc	levels	tm_consults_total_per1000|_t
2019	ln_grp_pc	M2_levels_lag_trend	-5.43856	-5.44273	0.00417752	tm_consults_total_per1000	ln_grp_pc	tm_consults_total_per1000	ln_grp_pc	levels	tm_consults_total_per1000|tm_consults_total_per1000_lag1|_t
2020	ln_grp_pc	M2_levels_lag_trend	-5.44282	-5.43355	-0.00926522	tm_consults_total_per1000	ln_grp_pc	tm_consults_total_per1000	ln_grp_pc	levels	tm_consults_total_per1000|tm_consults_total_per1000_lag1|_t
2021	ln_grp_pc	M2_levels_lag_trend	-5.17817	-5.19538	0.0172062	tm_consults_total_per1000	ln_grp_pc	tm_consults_total_per1000	ln_grp_pc	levels	tm_consults_total_per1000|tm_consults_total_per1000_lag1|_t
2022	ln_grp_pc	M2_levels_lag_trend	-5.03887	-5.01554	-0.0233269	tm_consults_total_per1000	ln_grp_pc	tm_consults_total_per1000	ln_grp_pc	levels	tm_consults_total_per1000|tm_consults_total_per1000_lag1|_t
2023	ln_grp_pc	M2_levels_lag_trend	-4.91459	-4.9258	0.0112084	tm_consults_total_per1000	ln_grp_pc	tm_consults_total_per1000	ln_grp_pc	levels	tm_consults_total_per1000|tm_consults_total_per1000_lag1|_t
2019	d_ln_grp_pc	M3_deltas	0.0513566	0.137011	-0.0856543	tm_consults_total_per1000	ln_grp_pc	d_tm_consults_total_per1000	d_ln_grp_pc	deltas	d_tm_consults_total_per1000
2020	d_ln_grp_pc	M3_deltas	-0.00426151	0.0336329	-0.0378944	tm_consults_total_per1000	ln_grp_pc	d_tm_consults_total_per1000	d_ln_grp_pc	deltas	d_tm_consults_total_per1000
2021	d_ln_grp_pc	M3_deltas	0.264648	0.113594	0.151054	tm_consults_total_per1000	ln_grp_pc	d_tm_consults_total_per1000	d_ln_grp_pc	deltas	d_tm_consults_total_per1000
2022	d_ln_grp_pc	M3_deltas	0.139301	0.158617	-0.0193163	tm_consults_total_per1000	ln_grp_pc	d_tm_consults_total_per1000	d_ln_grp_pc	deltas	d_tm_consults_total_per1000
2023	d_ln_grp_pc	M3_deltas	0.124282	0.132471	-0.00818891	tm_consults_total_per1000	ln_grp_pc	d_tm_consults_total_per1000	d_ln_grp_pc	deltas	d_tm_consults_total_per1000
2018	r_ln_grp_pc	M4_detrended	0.0705968	-0.00951542	0.0801122	tm_consults_total_per1000	ln_grp_pc	r_tm_consults_total_per1000	r_ln_grp_pc	detrended	r_tm_consults_total_per1000
2019	r_ln_grp_pc	M4_detrended	-0.00205622	0.0233562	-0.0254125	tm_consults_total_per1000	ln_grp_pc	r_tm_consults_total_per1000	r_ln_grp_pc	detrended	r_tm_consults_total_per1000
2020	r_ln_grp_pc	M4_detrended	-0.130327	-0.0450345	-0.0852928	tm_consults_total_per1000	ln_grp_pc	r_tm_consults_total_per1000	r_ln_grp_pc	detrended	r_tm_consults_total_per1000
2021	r_ln_grp_pc	M4_detrended	0.0103105	-0.0351009	0.0454115	tm_consults_total_per1000	ln_grp_pc	r_tm_consults_total_per1000	r_ln_grp_pc	detrended	r_tm_consults_total_per1000
2022	r_ln_grp_pc	M4_detrended	0.0256019	0.018935	0.00666692	tm_consults_total_per1000	ln_grp_pc	r_tm_consults_total_per1000	r_ln_grp_pc	detrended	r_tm_consults_total_per1000
2023	r_ln_grp_pc	M4_detrended	0.0258743	0.0473596	-0.0214853	tm_consults_total_per1000	ln_grp_pc	r_tm_consults_total_per1000	r_ln_grp_pc	detrended	r_tm_consults_total_per1000
2018	dii	M0_levels	-1.06273	-0.939359	-0.123369	tm_consults_total_per1000	dii	tm_consults_total_per1000	dii	levels	tm_consults_total_per1000
2019	dii	M0_levels	-0.630296	-0.895941	0.265645	tm_consults_total_per1000	dii	tm_consults_total_per1000	dii	levels	tm_consults_total_per1000
2020	dii	M0_levels	-0.249712	0.0485333	-0.298245	tm_consults_total_per1000	dii	tm_consults_total_per1000	dii	levels	tm_consults_total_per1000
2021	dii	M0_levels	0.0639624	0.296059	-0.232097	tm_consults_total_per1000	dii	tm_consults_total_per1000	dii	levels	tm_consults_total_per1000
2022	dii	M0_levels	0.27237	0.151152	0.121217	tm_consults_total_per1000	dii	tm_consults_total_per1000	dii	levels	tm_consults_total_per1000
2023	dii	M0_levels	0.394952	0.234141	0.160811	tm_consults_total_per1000	dii	tm_consults_total_per1000	dii	levels	tm_consults_total_per1000
2024	dii	M0_levels	1.51431	1.40828	0.106037	tm_consults_total_per1000	dii	tm_consults_total_per1000	dii	levels	tm_consults_total_per1000
2018	dii	M1_levels_trend	-1.06273	-1.047	-0.0157274	tm_consults_total_per1000	dii	tm_consults_total_per1000	dii	levels	tm_consults_total_per1000|_t
2019	dii	M1_levels_trend	-0.630296	-0.838504	0.208208	tm_consults_total_per1000	dii	tm_consults_total_per1000	dii	levels	tm_consults_total_per1000|_t
2020	dii	M1_levels_trend	-0.249712	-0.138684	-0.111028	tm_consults_total_per1000	dii	tm_consults_total_per1000	dii	levels	tm_consults_total_per1000|_t
2021	dii	M1_levels_trend	0.0639624	0.181108	-0.117145	tm_consults_total_per1000	dii	tm_consults_total_per1000	dii	levels	tm_consults_total_per1000|_t
2022	dii	M1_levels_trend	0.27237	0.286916	-0.0145459	tm_consults_total_per1000	dii	tm_consults_total_per1000	dii	levels	tm_consults_total_per1000|_t
2023	dii	M1_levels_trend	0.394952	0.51699	-0.122037	tm_consults_total_per1000	dii	tm_consults_total_per1000	dii	levels	tm_consults_total_per1000|_t
2024	dii	M1_levels_trend	1.51431	1.34204	0.172276	tm_consults_total_per1000	dii	tm_consults_total_per1000	dii	levels	tm_consults_total_per1000|_t
2019	dii	M2_levels_lag_trend	-0.630296	-0.804718	0.174422	tm_consults_total_per1000	dii	tm_consults_total_per1000	dii	levels	tm_consults_total_per1000|tm_consults_total_per1000_lag1|_t
2020	dii	M2_levels_lag_trend	-0.249712	-0.0898295	-0.159882	tm_consults_total_per1000	dii	tm_consults_total_per1000	dii	levels	tm_consults_total_per1000|tm_consults_total_per1000_lag1|_t
2021	dii	M2_levels_lag_trend	0.0639624	0.116692	-0.0527296	tm_consults_total_per1000	dii	tm_consults_total_per1000	dii	levels	tm_consults_total_per1000|tm_consults_total_per1000_lag1|_t
2022	dii	M2_levels_lag_trend	0.27237	0.237074	0.0352956	tm_consults_total_per1000	dii	tm_consults_total_per1000	dii	levels	tm_consults_total_per1000|tm_consults_total_per1000_lag1|_t
2023	dii	M2_levels_lag_trend	0.394952	0.539938	-0.144986	tm_consults_total_per1000	dii	tm_consults_total_per1000	dii	levels	tm_consults_total_per1000|tm_consults_total_per1000_lag1|_t
2024	dii	M2_levels_lag_trend	1.51431	1.36643	0.147879	tm_consults_total_per1000	dii	tm_consults_total_per1000	dii	levels	tm_consults_total_per1000|tm_consults_total_per1000_lag1|_t
2019	d_dii	M3_deltas	0.432432	0.250699	0.181734	tm_consults_total_per1000	dii	d_tm_consults_total_per1000	d_dii	deltas	d_tm_consults_total_per1000
2020	d_dii	M3_deltas	0.380584	0.71387	-0.333286	tm_consults_total_per1000	dii	d_tm_consults_total_per1000	d_dii	deltas	d_tm_consults_total_per1000
2021	d_dii	M3_deltas	0.313674	0.355617	-0.0419424	tm_consults_total_per1000	dii	d_tm_consults_total_per1000	d_dii	deltas	d_tm_consults_total_per1000
2022	d_dii	M3_deltas	0.208408	0.153894	0.0545137	tm_consults_total_per1000	dii	d_tm_consults_total_per1000	d_dii	deltas	d_tm_consults_total_per1000
2023	d_dii	M3_deltas	0.122582	0.271039	-0.148457	tm_consults_total_per1000	dii	d_tm_consults_total_per1000	d_dii	deltas	d_tm_consults_total_per1000
2024	d_dii	M3_deltas	1.11936	0.831923	0.287438	tm_consults_total_per1000	dii	d_tm_consults_total_per1000	d_dii	deltas	d_tm_consults_total_per1000
2018	r_dii	M4_detrended	-0.00202602	0.0137013	-0.0157274	tm_consults_total_per1000	dii	r_tm_consults_total_per1000	r_dii	detrended	r_tm_consults_total_per1000
2019	r_dii	M4_detrended	0.0624169	-0.145791	0.208208	tm_consults_total_per1000	dii	r_tm_consults_total_per1000	r_dii	detrended	r_tm_consults_total_per1000
2020	r_dii	M4_detrended	0.0750114	0.186039	-0.111028	tm_consults_total_per1000	dii	r_tm_consults_total_per1000	r_dii	detrended	r_tm_consults_total_per1000
2021	r_dii	M4_detrended	0.0206963	0.137842	-0.117145	tm_consults_total_per1000	dii	r_tm_consults_total_per1000	r_dii	detrended	r_tm_consults_total_per1000
2022	r_dii	M4_detrended	-0.138885	-0.124339	-0.0145459	tm_consults_total_per1000	dii	r_tm_consults_total_per1000	r_dii	detrended	r_tm_consults_total_per1000
2023	r_dii	M4_detrended	-0.384292	-0.262255	-0.122037	tm_consults_total_per1000	dii	r_tm_consults_total_per1000	r_dii	detrended	r_tm_consults_total_per1000
2024	r_dii	M4_detrended	0.367079	0.194803	0.172276	tm_consults_total_per1000	dii	r_tm_consults_total_per1000	r_dii	detrended	r_tm_consults_total_per1000
2018	visit_per1000	M0_levels	9718.38	9679.96	38.4207	tm_consults_patients_total	visit_per1000	tm_consults_patients_total	visit_per1000	levels	tm_consults_patients_total
2019	visit_per1000	M0_levels	9833.55	9680.75	152.804	tm_consults_patients_total	visit_per1000	tm_consults_patients_total	visit_per1000	levels	tm_consults_patients_total
2020	visit_per1000	M0_levels	8315.2	9705.19	-1389.99	tm_consults_patients_total	visit_per1000	tm_consults_patients_total	visit_per1000	levels	tm_consults_patients_total
2021	visit_per1000	M0_levels	9638.93	9709.88	-70.9526	tm_consults_patients_total	visit_per1000	tm_consults_patients_total	visit_per1000	levels	tm_consults_patients_total
[truncated: 1,109 more rows]

## Sheet: LEAVE2020_SENS
tm_var	outcome	model	beta_full	beta_wo2020	delta_beta	sign_full	sign_wo2020	n_full	n_wo2020	y_var	x_term	y_term	transform	x_cols
[truncated: 120 more rows]

[truncated: 3 more sheets: LOO_DETAIL, LOO_SUMMARY, INFLUENCE_DIAG]
