# Supplementary material for: Digital infrastructure and proxies of ambulatory care access in Russia, 2018–2024: a regional panel study with a national telemedicine signal analysis
Source: Front Digit Health. 2026 Jun 23;8:1856577. doi: 10.3389/fdgth.2026.1856577 (PMC13338863; doi:10.3389/fdgth.2026.1856577)
Supplement: Supplementary file 10 [file Datasheet6.xlsx]

## Sheet: S6_MAIN
Workbook sheet	What it contains
S6_MAIN	workbook passport, sheet structure, and a brief description of the purpose of each sheet
S6_REGISTRY	formal registry of robustness scenarios, estimator contrasts, and diagnostic blocks used to probe the stability of the regional panel results
S6_SCENARIOS	scenario coverage table: number of observations, number of regions, and year range retained under each robustness scenario
S6_SUMMARY	compact robustness summary across scenarios, specifications, and outcomes, including beta shifts relative to baseline and sign stability
S6_APPENDIX	short guide to the technical appendix sheets and rules for reading them
SE_SENSITIVITY	sensitivity of inference to the variance estimator: cluster(region), HC3, and cluster(year)
LOO_KEYCOEF	leave-one-region-out influence table for the focal coefficient, including beta shifts and sign changes after excluding each region in turn
LOO_TOP_REGIONS	compact table of the most influential regions ranked by the absolute shift in the focal coefficient
VIF_LEVELS	variance inflation factors computed on regressors in the original scale
VIF_WITHIN	variance inflation factors computed after within/two-way demeaning transformation
CORR_LEVELS	predictor-correlation matrix in the original scale
CORR_WITHIN	predictor-correlation matrix after within/two-way demeaning transformation
DESIGN_DIAG	design diagnostics of the regressor matrix, including rank, number of regressors, sample size, and condition number

## Sheet: S6_REGISTRY
Panel A. Scenario registry
Scenario ID	Short label	Analytical operation	N obs	N regions	Years	Comparator	Comment
S00_base_2018_2024	Baseline full panel	Full 2018-2024 regional panel used as the reference scenario.	609	87	2018-2024	Reference
S01_no_capitals	No federal cities	Exclusion scenario targeting federal-city observations; nominal coverage remained unchanged in the current run.	609	87	2018-2024	Baseline S00	Coverage equals baseline in the current run.
S02_trim_dii_1pct	Trim DII tails, 1%	Within-year trimming of the Digital Infrastructure Index tails at 1%.	511	75	2018-2024	Baseline S00
S03_trim_grp_1pct	Trim GRP tails, 1%	Within-year trimming of GRP-per-capita tails at 1%.	525	87	2018-2024	Baseline S00
S04_trim_dii_grp_1pct	Trim DII and GRP tails, 1%	Joint within-year trimming of DII and GRP-per-capita tails at 1%.	499	75	2018-2024	Baseline S00
S02_trim_dii_2pct	Trim DII tails, 2%	Within-year trimming of the Digital Infrastructure Index tails at 2%.	497	75	2018-2024	Baseline S00
S03_trim_grp_2pct	Trim GRP tails, 2%	Within-year trimming of GRP-per-capita tails at 2%.	513	87	2018-2024	Baseline S00
S04_trim_dii_grp_2pct	Trim DII and GRP tails, 2%	Joint within-year trimming of DII and GRP-per-capita tails at 2%.	473	74	2018-2024	Baseline S00
S10_check_2018_2024	Corridor check	Confirmation run over the 2018-2024 corridor.	609	87	2018-2024	Baseline S00	Coverage equals baseline in the current run.
S20_drop_2020	Drop 2020	Exclusion of the 2020 shock year from the scenario coverage.	522	87	2018-2024	Baseline S00
S21_drop_2020_2021	Drop 2020-2021	Exclusion of the 2020-2021 shock window from the scenario coverage.	435	87	2018-2024	Baseline S00
Panel B. Core model families used in the robustness contour
Spec ID	Estimator	Role in the workbook	Outcome scope	Focal term	Robustness layers applied	Interpretive note
M1_twfe_core	Two-way fixed effects (TWFE)	Primary structural reference in the robustness contour	visit_per1000; outpatient_capacity_per10k	dii	Scenario contrasts, leave-one-region-out, SE sensitivity	Main baseline comparator in the robustness summary.
M2_oneway_core_year_dummies	Region FE + year dummies	Implementation-equivalence check relative to the TWFE core	visit_per1000; outpatient_capacity_per10k	dii	Scenario contrasts, leave-one-region-out, SE sensitivity	Not treated as a substantively distinct causal model family.
Panel C. Diagnostic and appendix blocks included in Workbook S6
Workbook sheet	Underlying table	Analytical purpose	Main output fields	Interpretive role
S6_SCENARIOS	m11_trim_scenarios_coverage.csv	Documents raw sample composition under each robustness scenario	scenario; n_obs; n_regions; years_min; years_max	Publication-facing scenario passport
S6_SUMMARY	m11_robustness_summary.csv	Summarizes coefficient shifts relative to baseline across scenarios, specifications, and outcomes	scenario; spec; y; beta; beta_base; abs_ratio_vs_base; sign_flip_vs_base	Central robustness summary
SE_SENSITIVITY	m11_se_sensitivity.csv	Compares inference under cluster(region), HC3, and cluster(year) variance estimators	beta; se_cluster_region; se_hc3; se_cluster_year; p-values	Variance-estimator sensitivity
LOO_KEYCOEF	m11_influence_loo_keycoef.csv	Records coefficient changes after excluding one region at a time	region_left_out; beta_full; beta_wo; delta_beta; sign_flip	Full leave-one-region-out contour
LOO_TOP_REGIONS	m11_influence_top_regions.csv	Lists the most influential regional exclusions by absolute coefficient shift	region_left_out; delta_beta; sign_flip	Compact influence display
VIF_LEVELS	m11_vif_levels.csv	Variance inflation factors in the original regressor scale	block; term; vif; n_obs	Level-space collinearity check
VIF_WITHIN	m11_vif_within.csv	Variance inflation factors after within/TWFE transformation	block; term; vif; n_obs	Within-space collinearity check
CORR_LEVELS	m11_corr_pred_levels.csv	Predictor-correlation matrices in the original scale	block-specific correlation matrix	Level-space correlation map
CORR_WITHIN	m11_corr_pred_within.csv	Predictor-correlation matrices after within/TWFE transformation	block-specific correlation matrix	Within-space correlation map
DESIGN_DIAG	m11_design_diagnostics.csv	Summarizes rank, design size, and condition number by diagnostic block	block; transform; n_obs; k; rank; cond_number	Regressor-matrix conditioning

## Sheet: S6_SCENARIOS
scenario	n_obs	n_regions	years_min	years_max
S00_base_2018_2024	595	85	2018	2024
S01_no_capitals	595	85	2018	2024
S02_trim_dii_1pct	579	85	2018	2024
S03_trim_grp_1pct	583	85	2018	2024
S04_trim_dii_grp_1pct	567	84	2018	2024
S02_trim_dii_2pct	565	84	2018	2024
S03_trim_grp_2pct	571	85	2018	2024
S04_trim_dii_grp_2pct	541	84	2018	2024
S10_check_2018_2024	595	85	2018	2024
S20_drop_2020	510	85	2018	2024
S21_drop_2020_2021	425	85	2018	2024

## Sheet: S6_SUMMARY
scenario	spec	mode	y	key_term	beta	se_cluster_region	p_cluster_region	n_obs	n_regions	rank	cond_number	beta_base	abs_ratio_vs_base	size_class	sign_base	sign	sign_flip_vs_base	sig_p_lt_0_05_cluster_region
S00_base_2018_2024	M1_twfe_core	twfe	outpatient_capacity_per10k	dii	0.789753	0.850666	0.353203	504	84	5	38.7314	0.789753	1	0.5–2x	1	1	0	0
S01_no_capitals	M1_twfe_core	twfe	outpatient_capacity_per10k	dii	0.789753	0.850666	0.353203	504	84	5	38.7314	0.789753	1	0.5–2x	1	1	0	0
S02_trim_dii_1pct	M1_twfe_core	twfe	outpatient_capacity_per10k	dii	1.72148	1.24928	0.168211	492	84	5	29.4081	0.789753	2.17977	>2x	1	1	0	0
S02_trim_dii_2pct	M1_twfe_core	twfe	outpatient_capacity_per10k	dii	1.43129	1.48832	0.336207	480	83	5	33.5364	0.789753	1.81233	0.5–2x	1	1	0	0
S03_trim_grp_1pct	M1_twfe_core	twfe	outpatient_capacity_per10k	dii	0.947967	0.933348	0.30979	492	83	5	36.4657	0.789753	1.20033	0.5–2x	1	1	0	0
S03_trim_grp_2pct	M1_twfe_core	twfe	outpatient_capacity_per10k	dii	0.981699	0.962395	0.307701	480	80	5	36.9797	0.789753	1.24305	0.5–2x	1	1	0	0
S04_trim_dii_grp_1pct	M1_twfe_core	twfe	outpatient_capacity_per10k	dii	2.42532	1.36771	0.0761844	480	83	5	29.9092	0.789753	3.07099	>2x	1	1	0	0
S04_trim_dii_grp_2pct	M1_twfe_core	twfe	outpatient_capacity_per10k	dii	1.8573	1.53689	0.226862	456	80	5	33.5841	0.789753	2.35174	>2x	1	1	0	0
S10_check_2018_2024	M1_twfe_core	twfe	outpatient_capacity_per10k	dii	0.789753	0.850666	0.353203	504	84	5	38.7314	0.789753	1	0.5–2x	1	1	0	0
S20_drop_2020	M1_twfe_core	twfe	outpatient_capacity_per10k	dii	0.76308	0.871316	0.38115	420	84	5	42.983	0.789753	0.966226	0.5–2x	1	1	0	0
S21_drop_2020_2021	M1_twfe_core	twfe	outpatient_capacity_per10k	dii	0.677929	0.874014	0.437956	336	84	5	47.7421	0.789753	0.858406	0.5–2x	1	1	0	0
S00_base_2018_2024	M1_twfe_core	twfe	visit_per1000	dii	-80.1902	80.3338	0.318176	510	85	5	38.3502	-80.1902	1	0.5–2x	-1	-1	0	0
S01_no_capitals	M1_twfe_core	twfe	visit_per1000	dii	-80.1902	80.3338	0.318176	510	85	5	38.3502	-80.1902	1	0.5–2x	-1	-1	0	0
S02_trim_dii_1pct	M1_twfe_core	twfe	visit_per1000	dii	-91.7639	129.529	0.478669	498	85	5	29.3024	-80.1902	1.14433	0.5–2x	-1	-1	0	0
S02_trim_dii_2pct	M1_twfe_core	twfe	visit_per1000	dii	-119.491	152.62	0.433667	486	84	5	33.248	-80.1902	1.49009	0.5–2x	-1	-1	0	0
S03_trim_grp_1pct	M1_twfe_core	twfe	visit_per1000	dii	-91.3499	81.476	0.262208	498	84	5	36.0908	-80.1902	1.13916	0.5–2x	-1	-1	0	0
S03_trim_grp_2pct	M1_twfe_core	twfe	visit_per1000	dii	-106.163	79.7696	0.183233	486	81	5	36.5844	-80.1902	1.32388	0.5–2x	-1	-1	0	0
S04_trim_dii_grp_1pct	M1_twfe_core	twfe	visit_per1000	dii	-187.587	135.678	0.16679	486	84	5	29.7802	-80.1902	2.33927	>2x	-1	-1	0	0
S04_trim_dii_grp_2pct	M1_twfe_core	twfe	visit_per1000	dii	-218.931	153.494	0.153777	462	81	5	33.2981	-80.1902	2.73015	>2x	-1	-1	0	0
S10_check_2018_2024	M1_twfe_core	twfe	visit_per1000	dii	-80.1902	80.3338	0.318176	510	85	5	38.3502	-80.1902	1	0.5–2x	-1	-1	0	0
S20_drop_2020	M1_twfe_core	twfe	visit_per1000	dii	-51.1784	84.219	0.543398	425	85	5	43.0501	-80.1902	0.638212	0.5–2x	-1	-1	0	0
S21_drop_2020_2021	M1_twfe_core	twfe	visit_per1000	dii	-57.2947	92.6166	0.536165	340	85	5	47.8507	-80.1902	0.714485	0.5–2x	-1	-1	0	0
S00_base_2018_2024	M2_oneway_core_year_dummies	oneway_year	outpatient_capacity_per10k	dii	0.789753	0.85496	0.355626	504	84	10	58.0748	0.789753	1	0.5–2x	1	1	0	0
S01_no_capitals	M2_oneway_core_year_dummies	oneway_year	outpatient_capacity_per10k	dii	0.789753	0.85496	0.355626	504	84	10	58.0748	0.789753	1	0.5–2x	1	1	0	0
S02_trim_dii_1pct	M2_oneway_core_year_dummies	oneway_year	outpatient_capacity_per10k	dii	1.69882	1.26486	0.179244	492	84	10	58.1421	0.789753	2.15107	>2x	1	1	0	0
S02_trim_dii_2pct	M2_oneway_core_year_dummies	oneway_year	outpatient_capacity_per10k	dii	1.32104	1.49163	0.375815	480	83	10	60.1169	0.789753	1.67273	0.5–2x	1	1	0	0
S03_trim_grp_1pct	M2_oneway_core_year_dummies	oneway_year	outpatient_capacity_per10k	dii	0.855575	0.901445	0.342562	492	83	10	55.7738	0.789753	1.08334	0.5–2x	1	1	0	0
S03_trim_grp_2pct	M2_oneway_core_year_dummies	oneway_year	outpatient_capacity_per10k	dii	0.981699	0.9675	0.31026	480	80	10	56.004	0.789753	1.24305	0.5–2x	1	1	0	0
S04_trim_dii_grp_1pct	M2_oneway_core_year_dummies	oneway_year	outpatient_capacity_per10k	dii	2.01966	1.33446	0.130162	480	83	10	57.9608	0.789753	2.55733	>2x	1	1	0	0
S04_trim_dii_grp_2pct	M2_oneway_core_year_dummies	oneway_year	outpatient_capacity_per10k	dii	1.38122	1.59954	0.387857	456	80	10	61.9583	0.789753	1.74893	0.5–2x	1	1	0	0
S10_check_2018_2024	M2_oneway_core_year_dummies	oneway_year	outpatient_capacity_per10k	dii	0.789753	0.85496	0.355626	504	84	10	58.0748	0.789753	1	0.5–2x	1	1	0	0
S20_drop_2020	M2_oneway_core_year_dummies	oneway_year	outpatient_capacity_per10k	dii	0.76308	0.875546	0.383455	420	84	9	63.1211	0.789753	0.966226	0.5–2x	1	1	0	0
S21_drop_2020_2021	M2_oneway_core_year_dummies	oneway_year	outpatient_capacity_per10k	dii	0.677929	0.878002	0.440039	336	84	8	67.7818	0.789753	0.858406	0.5–2x	1	1	0	0
S00_base_2018_2024	M2_oneway_core_year_dummies	oneway_year	visit_per1000	dii	-80.1902	80.7345	0.320584	510	85	10	57.3506	-80.1902	1	0.5–2x	-1	-1	0	0
S01_no_capitals	M2_oneway_core_year_dummies	oneway_year	visit_per1000	dii	-80.1902	80.7345	0.320584	510	85	10	57.3506	-80.1902	1	0.5–2x	-1	-1	0	0
S02_trim_dii_1pct	M2_oneway_core_year_dummies	oneway_year	visit_per1000	dii	-76.3005	137.668	0.579417	498	85	10	57.3405	-80.1902	0.951494	0.5–2x	-1	-1	0	0
S02_trim_dii_2pct	M2_oneway_core_year_dummies	oneway_year	visit_per1000	dii	-67.2477	165.648	0.684767	486	84	10	59.1647	-80.1902	0.838602	0.5–2x	-1	-1	0	0
S03_trim_grp_1pct	M2_oneway_core_year_dummies	oneway_year	visit_per1000	dii	-77.8754	83.0051	0.348141	498	84	10	55.0094	-80.1902	0.971134	0.5–2x	-1	-1	0	0
S03_trim_grp_2pct	M2_oneway_core_year_dummies	oneway_year	visit_per1000	dii	-106.163	80.1874	0.185526	486	81	10	55.2348	-80.1902	1.32388	0.5–2x	-1	-1	0	0
S04_trim_dii_grp_1pct	M2_oneway_core_year_dummies	oneway_year	visit_per1000	dii	-146.777	143.258	0.305568	486	84	10	57.1381	-80.1902	1.83036	0.5–2x	-1	-1	0	0
S04_trim_dii_grp_2pct	M2_oneway_core_year_dummies	oneway_year	visit_per1000	dii	-160.856	169.409	0.34236	462	81	10	60.913	-80.1902	2.00593	>2x	-1	-1	0	0
S10_check_2018_2024	M2_oneway_core_year_dummies	oneway_year	visit_per1000	dii	-80.1902	80.7345	0.320584	510	85	10	57.3506	-80.1902	1	0.5–2x	-1	-1	0	0
S20_drop_2020	M2_oneway_core_year_dummies	oneway_year	visit_per1000	dii	-51.1784	84.6229	0.545324	425	85	9	62.9626	-80.1902	0.638212	0.5–2x	-1	-1	0	0
S21_drop_2020_2021	M2_oneway_core_year_dummies	oneway_year	visit_per1000	dii	-57.2947	93.0341	0.537996	340	85	8	67.6661	-80.1902	0.714485	0.5–2x	-1	-1	0	0

## Sheet: SE_SENSITIVITY
scenario	spec	y	term	beta	se_cluster_region	p_cluster_region	se_hc3	p_hc3	se_cluster_year	p_cluster_year	n_obs	n_regions	n_years
S00_base_2018_2024	M1_twfe_core	visit_per1000	dii	-80.1902	80.3338	0.318176	73.3969	0.274589	74.8531	0.284034	510	85	6
S00_base_2018_2024	M2_oneway_core_year_dummies	visit_per1000	dii	-80.1902	80.7345	0.320584	74.1724	0.279638	75.2265	0.286431	510	85	6
S00_base_2018_2024	M1_twfe_core	outpatient_capacity_per10k	dii	0.789753	0.850666	0.353203	0.834322	0.343852	0.811273	0.330318	504	84	6
S00_base_2018_2024	M2_oneway_core_year_dummies	outpatient_capacity_per10k	dii	0.789753	0.85496	0.355626	0.844971	0.349968	0.815369	0.332753	504	84	6
S01_no_capitals	M1_twfe_core	visit_per1000	dii	-80.1902	80.3338	0.318176	73.3969	0.274589	74.8531	0.284034	510	85	6
S01_no_capitals	M2_oneway_core_year_dummies	visit_per1000	dii	-80.1902	80.7345	0.320584	74.1724	0.279638	75.2265	0.286431	510	85	6
S01_no_capitals	M1_twfe_core	outpatient_capacity_per10k	dii	0.789753	0.850666	0.353203	0.834322	0.343852	0.811273	0.330318	504	84	6
S01_no_capitals	M2_oneway_core_year_dummies	outpatient_capacity_per10k	dii	0.789753	0.85496	0.355626	0.844971	0.349968	0.815369	0.332753	504	84	6

## Sheet: LOO_KEYCOEF
spec	mode	y	key_term	region_left_out	beta_full	beta_wo	delta_beta	sign_flip	n_obs_wo	n_regions_wo
M1_twfe_core	twfe	visit_per1000	dii	Altai Krai	-80.1902	-82.0081	-1.81791	0	504	84
M2_oneway_core_year_dummies	oneway_year	visit_per1000	dii	Altai Krai	-80.1902	-82.0081	-1.81791	0	504	84
M1_twfe_core	twfe	outpatient_capacity_per10k	dii	Altai Krai	0.789753	0.797575	0.00782179	0	498	83
M2_oneway_core_year_dummies	oneway_year	outpatient_capacity_per10k	dii	Altai Krai	0.789753	0.797575	0.00782179	0	498	83
M1_twfe_core	twfe	visit_per1000	dii	Altai Republic	-80.1902	-70.5374	9.65281	0	504	84
M2_oneway_core_year_dummies	oneway_year	visit_per1000	dii	Altai Republic	-80.1902	-70.5374	9.65281	0	504	84
M1_twfe_core	twfe	outpatient_capacity_per10k	dii	Altai Republic	0.789753	0.848869	0.0591153	0	498	83
M2_oneway_core_year_dummies	oneway_year	outpatient_capacity_per10k	dii	Altai Republic	0.789753	0.848869	0.0591153	0	498	83
M1_twfe_core	twfe	visit_per1000	dii	Amur Oblast	-80.1902	-69.8019	10.3884	0	504	84
M2_oneway_core_year_dummies	oneway_year	visit_per1000	dii	Amur Oblast	-80.1902	-69.8019	10.3884	0	504	84
M1_twfe_core	twfe	outpatient_capacity_per10k	dii	Amur Oblast	0.789753	0.903112	0.113359	0	498	83
M2_oneway_core_year_dummies	oneway_year	outpatient_capacity_per10k	dii	Amur Oblast	0.789753	0.903112	0.113359	0	498	83
M1_twfe_core	twfe	visit_per1000	dii	Arkhangelsk Oblast	-80.1902	-75.6941	4.49615	0	504	84
M2_oneway_core_year_dummies	oneway_year	visit_per1000	dii	Arkhangelsk Oblast	-80.1902	-75.6941	4.49615	0	504	84
M1_twfe_core	twfe	outpatient_capacity_per10k	dii	Arkhangelsk Oblast	0.789753	0.86967	0.0799162	0	498	83
M2_oneway_core_year_dummies	oneway_year	outpatient_capacity_per10k	dii	Arkhangelsk Oblast	0.789753	0.86967	0.0799162	0	498	83
M1_twfe_core	twfe	visit_per1000	dii	Astrakhan Oblast	-80.1902	-73.9449	6.24537	0	504	84
M2_oneway_core_year_dummies	oneway_year	visit_per1000	dii	Astrakhan Oblast	-80.1902	-73.9449	6.24537	0	504	84
M1_twfe_core	twfe	outpatient_capacity_per10k	dii	Astrakhan Oblast	0.789753	0.784764	-0.00498932	0	498	83
M2_oneway_core_year_dummies	oneway_year	outpatient_capacity_per10k	dii	Astrakhan Oblast	0.789753	0.784764	-0.00498932	0	498	83
M1_twfe_core	twfe	visit_per1000	dii	Belgorod Oblast	-80.1902	-81.4748	-1.28461	0	504	84
M2_oneway_core_year_dummies	oneway_year	visit_per1000	dii	Belgorod Oblast	-80.1902	-81.4748	-1.28461	0	504	84
M1_twfe_core	twfe	outpatient_capacity_per10k	dii	Belgorod Oblast	0.789753	0.802713	0.0129594	0	498	83
M2_oneway_core_year_dummies	oneway_year	outpatient_capacity_per10k	dii	Belgorod Oblast	0.789753	0.802713	0.0129594	0	498	83
M1_twfe_core	twfe	visit_per1000	dii	Bryansk Oblast	-80.1902	-79.1848	1.00542	0	504	84
M2_oneway_core_year_dummies	oneway_year	visit_per1000	dii	Bryansk Oblast	-80.1902	-79.1848	1.00542	0	504	84
M1_twfe_core	twfe	outpatient_capacity_per10k	dii	Bryansk Oblast	0.789753	0.787205	-0.00254791	0	498	83
M2_oneway_core_year_dummies	oneway_year	outpatient_capacity_per10k	dii	Bryansk Oblast	0.789753	0.787205	-0.00254791	0	498	83
M1_twfe_core	twfe	visit_per1000	dii	Chechen Republic	-80.1902	-96.3045	-16.1143	0	504	84
M2_oneway_core_year_dummies	oneway_year	visit_per1000	dii	Chechen Republic	-80.1902	-96.3045	-16.1143	0	504	84
M1_twfe_core	twfe	outpatient_capacity_per10k	dii	Chechen Republic	0.789753	0.646443	-0.143311	0	498	83
M2_oneway_core_year_dummies	oneway_year	outpatient_capacity_per10k	dii	Chechen Republic	0.789753	0.646443	-0.143311	0	498	83
M1_twfe_core	twfe	visit_per1000	dii	Chelyabinsk Oblast	-80.1902	-81.6825	-1.49229	0	504	84
M2_oneway_core_year_dummies	oneway_year	visit_per1000	dii	Chelyabinsk Oblast	-80.1902	-81.6825	-1.49229	0	504	84
M1_twfe_core	twfe	outpatient_capacity_per10k	dii	Chelyabinsk Oblast	0.789753	0.781724	-0.00802921	0	498	83
M2_oneway_core_year_dummies	oneway_year	outpatient_capacity_per10k	dii	Chelyabinsk Oblast	0.789753	0.781724	-0.00802921	0	498	83
M1_twfe_core	twfe	visit_per1000	dii	Chukotka Autonomous Okrug	-80.1902	-106.313	-26.1233	0	504	84
M2_oneway_core_year_dummies	oneway_year	visit_per1000	dii	Chukotka Autonomous Okrug	-80.1902	-106.313	-26.1233	0	504	84
M1_twfe_core	twfe	outpatient_capacity_per10k	dii	Chukotka Autonomous Okrug	0.789753	0.945473	0.155719	0	498	83
M2_oneway_core_year_dummies	oneway_year	outpatient_capacity_per10k	dii	Chukotka Autonomous Okrug	0.789753	0.945473	0.155719	0	498	83
M1_twfe_core	twfe	visit_per1000	dii	Chuvash Republic	-80.1902	-80.356	-0.165812	0	504	84
M2_oneway_core_year_dummies	oneway_year	visit_per1000	dii	Chuvash Republic	-80.1902	-80.356	-0.165812	0	504	84
M1_twfe_core	twfe	outpatient_capacity_per10k	dii	Chuvash Republic	0.789753	0.806575	0.0168218	0	498	83
M2_oneway_core_year_dummies	oneway_year	outpatient_capacity_per10k	dii	Chuvash Republic	0.789753	0.806575	0.0168218	0	498	83
M1_twfe_core	twfe	visit_per1000	dii	Irkutsk Oblast	-80.1902	-81.2756	-1.08534	0	504	84
M2_oneway_core_year_dummies	oneway_year	visit_per1000	dii	Irkutsk Oblast	-80.1902	-81.2756	-1.08534	0	504	84
M1_twfe_core	twfe	outpatient_capacity_per10k	dii	Irkutsk Oblast	0.789753	0.80076	0.0110065	0	498	83
M2_oneway_core_year_dummies	oneway_year	outpatient_capacity_per10k	dii	Irkutsk Oblast	0.789753	0.80076	0.0110065	0	498	83
M1_twfe_core	twfe	visit_per1000	dii	Ivanovo Oblast	-80.1902	-84.7727	-4.58249	0	504	84
M2_oneway_core_year_dummies	oneway_year	visit_per1000	dii	Ivanovo Oblast	-80.1902	-84.7727	-4.58249	0	504	84
M1_twfe_core	twfe	outpatient_capacity_per10k	dii	Ivanovo Oblast	0.789753	0.706208	-0.0835455	0	498	83
M2_oneway_core_year_dummies	oneway_year	outpatient_capacity_per10k	dii	Ivanovo Oblast	0.789753	0.706208	-0.0835455	0	498	83
M1_twfe_core	twfe	visit_per1000	dii	Jewish Autonomous Oblast	-80.1902	-65.4269	14.7633	0	504	84
M2_oneway_core_year_dummies	oneway_year	visit_per1000	dii	Jewish Autonomous Oblast	-80.1902	-65.4269	14.7633	0	504	84
M1_twfe_core	twfe	outpatient_capacity_per10k	dii	Jewish Autonomous Oblast	0.789753	0.797978	0.0082244	0	498	83
M2_oneway_core_year_dummies	oneway_year	outpatient_capacity_per10k	dii	Jewish Autonomous Oblast	0.789753	0.797978	0.0082244	0	498	83
M1_twfe_core	twfe	visit_per1000	dii	Kabardino-Balkarian Republic	-80.1902	-97.3866	-17.1963	0	504	84
M2_oneway_core_year_dummies	oneway_year	visit_per1000	dii	Kabardino-Balkarian Republic	-80.1902	-97.3866	-17.1963	0	504	84
M1_twfe_core	twfe	outpatient_capacity_per10k	dii	Kabardino-Balkarian Republic	0.789753	0.829005	0.0392516	0	498	83
M2_oneway_core_year_dummies	oneway_year	outpatient_capacity_per10k	dii	Kabardino-Balkarian Republic	0.789753	0.829005	0.0392516	0	498	83
M1_twfe_core	twfe	visit_per1000	dii	Kaliningrad Oblast	-80.1902	-78.9854	1.20478	0	504	84
M2_oneway_core_year_dummies	oneway_year	visit_per1000	dii	Kaliningrad Oblast	-80.1902	-78.9854	1.20478	0	504	84
M1_twfe_core	twfe	outpatient_capacity_per10k	dii	Kaliningrad Oblast	0.789753	0.820256	0.0305025	0	498	83
M2_oneway_core_year_dummies	oneway_year	outpatient_capacity_per10k	dii	Kaliningrad Oblast	0.789753	0.820256	0.0305025	0	498	83
M1_twfe_core	twfe	visit_per1000	dii	Kaluga Oblast	-80.1902	-82.6246	-2.43433	0	504	84
M2_oneway_core_year_dummies	oneway_year	visit_per1000	dii	Kaluga Oblast	-80.1902	-82.6246	-2.43433	0	504	84
M1_twfe_core	twfe	outpatient_capacity_per10k	dii	Kaluga Oblast	0.789753	0.735302	-0.0544514	0	498	83
M2_oneway_core_year_dummies	oneway_year	outpatient_capacity_per10k	dii	Kaluga Oblast	0.789753	0.735302	-0.0544514	0	498	83
M1_twfe_core	twfe	visit_per1000	dii	Kamchatka Krai	-80.1902	-60.6313	19.559	0	504	84
M2_oneway_core_year_dummies	oneway_year	visit_per1000	dii	Kamchatka Krai	-80.1902	-60.6313	19.559	0	504	84
M1_twfe_core	twfe	outpatient_capacity_per10k	dii	Kamchatka Krai	0.789753	0.879181	0.0894281	0	498	83
M2_oneway_core_year_dummies	oneway_year	outpatient_capacity_per10k	dii	Kamchatka Krai	0.789753	0.879181	0.0894281	0	498	83
M1_twfe_core	twfe	visit_per1000	dii	Karachay-Cherkess Republic	-80.1902	-77.7498	2.44047	0	504	84
M2_oneway_core_year_dummies	oneway_year	visit_per1000	dii	Karachay-Cherkess Republic	-80.1902	-77.7498	2.44047	0	504	84
M1_twfe_core	twfe	outpatient_capacity_per10k	dii	Karachay-Cherkess Republic	0.789753	0.793783	0.00402923	0	498	83
M2_oneway_core_year_dummies	oneway_year	outpatient_capacity_per10k	dii	Karachay-Cherkess Republic	0.789753	0.793783	0.00402923	0	498	83
M1_twfe_core	twfe	visit_per1000	dii	Kemerovo Oblast - Kuzbass	-80.1902	-80.141	0.0491915	0	504	84
M2_oneway_core_year_dummies	oneway_year	visit_per1000	dii	Kemerovo Oblast - Kuzbass	-80.1902	-80.141	0.0491915	0	504	84
M1_twfe_core	twfe	outpatient_capacity_per10k	dii	Kemerovo Oblast - Kuzbass	0.789753	0.801481	0.0117275	0	498	83
M2_oneway_core_year_dummies	oneway_year	outpatient_capacity_per10k	dii	Kemerovo Oblast - Kuzbass	0.789753	0.801481	0.0117275	0	498	83
M1_twfe_core	twfe	visit_per1000	dii	Khabarovsk Krai	-80.1902	-80.9556	-0.765366	0	504	84
M2_oneway_core_year_dummies	oneway_year	visit_per1000	dii	Khabarovsk Krai	-80.1902	-80.9556	-0.765366	0	504	84
M1_twfe_core	twfe	outpatient_capacity_per10k	dii	Khabarovsk Krai	0.789753	0.78712	-0.00263354	0	498	83
M2_oneway_core_year_dummies	oneway_year	outpatient_capacity_per10k	dii	Khabarovsk Krai	0.789753	0.78712	-0.00263354	0	498	83
M1_twfe_core	twfe	visit_per1000	dii	Khanty-Mansi Autonomous Okrug - Yugra	-80.1902	-57.5074	22.6829	0	504	84
M2_oneway_core_year_dummies	oneway_year	visit_per1000	dii	Khanty-Mansi Autonomous Okrug - Yugra	-80.1902	-57.5074	22.6829	0	504	84
M1_twfe_core	twfe	outpatient_capacity_per10k	dii	Khanty-Mansi Autonomous Okrug - Yugra	0.789753	0.57761	-0.212143	0	498	83
M2_oneway_core_year_dummies	oneway_year	outpatient_capacity_per10k	dii	Khanty-Mansi Autonomous Okrug - Yugra	0.789753	0.57761	-0.212143	0	498	83
M1_twfe_core	twfe	visit_per1000	dii	Kirov Oblast	-80.1902	-53.6941	26.4961	0	504	84
M2_oneway_core_year_dummies	oneway_year	visit_per1000	dii	Kirov Oblast	-80.1902	-53.6941	26.4961	0	504	84
M1_twfe_core	twfe	outpatient_capacity_per10k	dii	Kirov Oblast	0.789753	1.56212	0.772363	0	498	83
M2_oneway_core_year_dummies	oneway_year	outpatient_capacity_per10k	dii	Kirov Oblast	0.789753	1.56212	0.772363	0	498	83
M1_twfe_core	twfe	visit_per1000	dii	Komi Republic	-80.1902	-77.9245	2.26572	0	504	84
M2_oneway_core_year_dummies	oneway_year	visit_per1000	dii	Komi Republic	-80.1902	-77.9245	2.26572	0	504	84
M1_twfe_core	twfe	outpatient_capacity_per10k	dii	Komi Republic	0.789753	1.02608	0.236331	0	498	83
M2_oneway_core_year_dummies	oneway_year	outpatient_capacity_per10k	dii	Komi Republic	0.789753	1.02608	0.236331	0	498	83
M1_twfe_core	twfe	visit_per1000	dii	Kostroma Oblast	-80.1902	-77.935	2.2552	0	504	84
M2_oneway_core_year_dummies	oneway_year	visit_per1000	dii	Kostroma Oblast	-80.1902	-77.935	2.2552	0	504	84
M1_twfe_core	twfe	outpatient_capacity_per10k	dii	Kostroma Oblast	0.789753	0.743762	-0.0459918	0	498	83
M2_oneway_core_year_dummies	oneway_year	outpatient_capacity_per10k	dii	Kostroma Oblast	0.789753	0.743762	-0.0459918	0	498	83
M1_twfe_core	twfe	visit_per1000	dii	Krasnodar Krai	-80.1902	-78.6944	1.49578	0	504	84
M2_oneway_core_year_dummies	oneway_year	visit_per1000	dii	Krasnodar Krai	-80.1902	-78.6944	1.49578	0	504	84
M1_twfe_core	twfe	outpatient_capacity_per10k	dii	Krasnodar Krai	0.789753	0.796782	0.00702889	0	498	83
M2_oneway_core_year_dummies	oneway_year	outpatient_capacity_per10k	dii	Krasnodar Krai	0.789753	0.796782	0.00702889	0	498	83
M1_twfe_core	twfe	visit_per1000	dii	Krasnoyarsk Krai	-80.1902	-78.9399	1.25029	0	504	84
M2_oneway_core_year_dummies	oneway_year	visit_per1000	dii	Krasnoyarsk Krai	-80.1902	-78.9399	1.25029	0	504	84
M1_twfe_core	twfe	outpatient_capacity_per10k	dii	Krasnoyarsk Krai	0.789753	0.771919	-0.0178341	0	498	83
M2_oneway_core_year_dummies	oneway_year	outpatient_capacity_per10k	dii	Krasnoyarsk Krai	0.789753	0.771919	-0.0178341	0	498	83
M1_twfe_core	twfe	visit_per1000	dii	Kurgan Oblast	-80.1902	-73.9297	6.26057	0	504	84
M2_oneway_core_year_dummies	oneway_year	visit_per1000	dii	Kurgan Oblast	-80.1902	-73.9297	6.26057	0	504	84
M1_twfe_core	twfe	outpatient_capacity_per10k	dii	Kurgan Oblast	0.789753	0.496433	-0.293321	0	498	83
M2_oneway_core_year_dummies	oneway_year	outpatient_capacity_per10k	dii	Kurgan Oblast	0.789753	0.496433	-0.293321	0	498	83
M1_twfe_core	twfe	visit_per1000	dii	Kursk Oblast	-80.1902	-86.1755	-5.98528	0	504	84
M2_oneway_core_year_dummies	oneway_year	visit_per1000	dii	Kursk Oblast	-80.1902	-86.1755	-5.98528	0	504	84
M1_twfe_core	twfe	outpatient_capacity_per10k	dii	Kursk Oblast	0.789753	0.796064	0.00631084	0	498	83
M2_oneway_core_year_dummies	oneway_year	outpatient_capacity_per10k	dii	Kursk Oblast	0.789753	0.796064	0.00631084	0	498	83
M1_twfe_core	twfe	visit_per1000	dii	Leningrad Oblast	-80.1902	-81.0245	-0.834265	0	504	84
M2_oneway_core_year_dummies	oneway_year	visit_per1000	dii	Leningrad Oblast	-80.1902	-81.0245	-0.834265	0	504	84
M1_twfe_core	twfe	outpatient_capacity_per10k	dii	Leningrad Oblast	0.789753	0.773003	-0.0167499	0	498	83
M2_oneway_core_year_dummies	oneway_year	outpatient_capacity_per10k	dii	Leningrad Oblast	0.789753	0.773003	-0.0167499	0	498	83
M1_twfe_core	twfe	visit_per1000	dii	Lipetsk Oblast	-80.1902	-80.4628	-0.272586	0	504	84
M2_oneway_core_year_dummies	oneway_year	visit_per1000	dii	Lipetsk Oblast	-80.1902	-80.4628	-0.272586	0	504	84
M1_twfe_core	twfe	outpatient_capacity_per10k	dii	Lipetsk Oblast	0.789753	0.793709	0.00395549	0	498	83
M2_oneway_core_year_dummies	oneway_year	outpatient_capacity_per10k	dii	Lipetsk Oblast	0.789753	0.793709	0.00395549	0	498	83
M1_twfe_core	twfe	visit_per1000	dii	Magadan Oblast	-80.1902	-89.1177	-8.92744	0	504	84
M2_oneway_core_year_dummies	oneway_year	visit_per1000	dii	Magadan Oblast	-80.1902	-89.1177	-8.92744	0	504	84
M1_twfe_core	twfe	outpatient_capacity_per10k	dii	Magadan Oblast	0.789753	0.771094	-0.018659	0	498	83
M2_oneway_core_year_dummies	oneway_year	outpatient_capacity_per10k	dii	Magadan Oblast	0.789753	0.771094	-0.018659	0	498	83
M1_twfe_core	twfe	visit_per1000	dii	Moscow	-80.1902	-125.246	-45.0561	0	504	84
M2_oneway_core_year_dummies	oneway_year	visit_per1000	dii	Moscow	-80.1902	-125.246	-45.0561	0	504	84
M1_twfe_core	twfe	outpatient_capacity_per10k	dii	Moscow	0.789753	0.937392	0.147638	0	498	83
M2_oneway_core_year_dummies	oneway_year	outpatient_capacity_per10k	dii	Moscow	0.789753	0.937392	0.147638	0	498	83
M1_twfe_core	twfe	visit_per1000	dii	Moscow Oblast	-80.1902	-81.8501	-1.65993	0	504	84
M2_oneway_core_year_dummies	oneway_year	visit_per1000	dii	Moscow Oblast	-80.1902	-81.8501	-1.65993	0	504	84
M1_twfe_core	twfe	outpatient_capacity_per10k	dii	Moscow Oblast	0.789753	0.764335	-0.0254182	0	498	83
M2_oneway_core_year_dummies	oneway_year	outpatient_capacity_per10k	dii	Moscow Oblast	0.789753	0.764335	-0.0254182	0	498	83
M1_twfe_core	twfe	visit_per1000	dii	Murmansk Oblast	-80.1902	-83.4398	-3.24953	0	504	84
M2_oneway_core_year_dummies	oneway_year	visit_per1000	dii	Murmansk Oblast	-80.1902	-83.4398	-3.24953	0	504	84
M1_twfe_core	twfe	outpatient_capacity_per10k	dii	Murmansk Oblast	0.789753	0.839312	0.049559	0	498	83
M2_oneway_core_year_dummies	oneway_year	outpatient_capacity_per10k	dii	Murmansk Oblast	0.789753	0.839312	0.049559	0	498	83
M1_twfe_core	twfe	visit_per1000	dii	Nenets Autonomous Okrug	-80.1902	-77.8938	2.29645	0	504	84
M2_oneway_core_year_dummies	oneway_year	visit_per1000	dii	Nenets Autonomous Okrug	-80.1902	-77.8938	2.29645	0	504	84
M1_twfe_core	twfe	outpatient_capacity_per10k	dii	Nenets Autonomous Okrug	0.789753	0.78239	-0.00736358	0	498	83
M2_oneway_core_year_dummies	oneway_year	outpatient_capacity_per10k	dii	Nenets Autonomous Okrug	0.789753	0.78239	-0.00736358	0	498	83
M1_twfe_core	twfe	visit_per1000	dii	Nizhny Novgorod Oblast	-80.1902	-85.1934	-5.00317	0	504	84
M2_oneway_core_year_dummies	oneway_year	visit_per1000	dii	Nizhny Novgorod Oblast	-80.1902	-85.1934	-5.00317	0	504	84
M1_twfe_core	twfe	outpatient_capacity_per10k	dii	Nizhny Novgorod Oblast	0.789753	0.810355	0.0206014	0	498	83
M2_oneway_core_year_dummies	oneway_year	outpatient_capacity_per10k	dii	Nizhny Novgorod Oblast	0.789753	0.810355	0.0206014	0	498	83
M1_twfe_core	twfe	visit_per1000	dii	Novgorod Oblast	-80.1902	-76.302	3.88823	0	504	84
M2_oneway_core_year_dummies	oneway_year	visit_per1000	dii	Novgorod Oblast	-80.1902	-76.302	3.88823	0	504	84
M1_twfe_core	twfe	outpatient_capacity_per10k	dii	Novgorod Oblast	0.789753	0.850833	0.0610797	0	498	83
M2_oneway_core_year_dummies	oneway_year	outpatient_capacity_per10k	dii	Novgorod Oblast	0.789753	0.850833	0.0610797	0	498	83
M1_twfe_core	twfe	visit_per1000	dii	Novosibirsk Oblast	-80.1902	-75.0208	5.1694	0	504	84
M2_oneway_core_year_dummies	oneway_year	visit_per1000	dii	Novosibirsk Oblast	-80.1902	-75.0208	5.1694	0	504	84
M1_twfe_core	twfe	outpatient_capacity_per10k	dii	Novosibirsk Oblast	0.789753	0.824609	0.0348562	0	498	83
M2_oneway_core_year_dummies	oneway_year	outpatient_capacity_per10k	dii	Novosibirsk Oblast	0.789753	0.824609	0.0348562	0	498	83
M1_twfe_core	twfe	visit_per1000	dii	Omsk Oblast	-80.1902	-79.2211	0.969141	0	504	84
M2_oneway_core_year_dummies	oneway_year	visit_per1000	dii	Omsk Oblast	-80.1902	-79.2211	0.969141	0	504	84
M1_twfe_core	twfe	outpatient_capacity_per10k	dii	Omsk Oblast	0.789753	0.750343	-0.03941	0	498	83
M2_oneway_core_year_dummies	oneway_year	outpatient_capacity_per10k	dii	Omsk Oblast	0.789753	0.750343	-0.03941	0	498	83
M1_twfe_core	twfe	visit_per1000	dii	Orenburg Oblast	-80.1902	-74.4322	5.75799	0	504	84
M2_oneway_core_year_dummies	oneway_year	visit_per1000	dii	Orenburg Oblast	-80.1902	-74.4322	5.75799	0	504	84
M1_twfe_core	twfe	outpatient_capacity_per10k	dii	Orenburg Oblast	0.789753	0.889348	0.0995951	0	498	83
M2_oneway_core_year_dummies	oneway_year	outpatient_capacity_per10k	dii	Orenburg Oblast	0.789753	0.889348	0.0995951	0	498	83
M1_twfe_core	twfe	visit_per1000	dii	Oryol Oblast	-80.1902	-72.385	7.80526	0	504	84
M2_oneway_core_year_dummies	oneway_year	visit_per1000	dii	Oryol Oblast	-80.1902	-72.385	7.80526	0	504	84
M1_twfe_core	twfe	outpatient_capacity_per10k	dii	Oryol Oblast	0.789753	0.832928	0.0431744	0	498	83
M2_oneway_core_year_dummies	oneway_year	outpatient_capacity_per10k	dii	Oryol Oblast	0.789753	0.832928	0.0431744	0	498	83
M1_twfe_core	twfe	visit_per1000	dii	Penza Oblast	-80.1902	-81.8173	-1.62711	0	504	84
M2_oneway_core_year_dummies	oneway_year	visit_per1000	dii	Penza Oblast	-80.1902	-81.8173	-1.62711	0	504	84
M1_twfe_core	twfe	outpatient_capacity_per10k	dii	Penza Oblast	0.789753	0.673648	-0.116105	0	498	83
M2_oneway_core_year_dummies	oneway_year	outpatient_capacity_per10k	dii	Penza Oblast	0.789753	0.673648	-0.116105	0	498	83
M1_twfe_core	twfe	visit_per1000	dii	Perm Krai	-80.1902	-84.9165	-4.72631	0	504	84
M2_oneway_core_year_dummies	oneway_year	visit_per1000	dii	Perm Krai	-80.1902	-84.9165	-4.72631	0	504	84
M1_twfe_core	twfe	outpatient_capacity_per10k	dii	Perm Krai	0.789753	0.725168	-0.0645854	0	498	83
M2_oneway_core_year_dummies	oneway_year	outpatient_capacity_per10k	dii	Perm Krai	0.789753	0.725168	-0.0645854	0	498	83
M1_twfe_core	twfe	visit_per1000	dii	Primorsky Krai	-80.1902	-81.3197	-1.12943	0	504	84
M2_oneway_core_year_dummies	oneway_year	visit_per1000	dii	Primorsky Krai	-80.1902	-81.3197	-1.12943	0	504	84
M1_twfe_core	twfe	outpatient_capacity_per10k	dii	Primorsky Krai	0.789753	0.760564	-0.0291893	0	498	83
M2_oneway_core_year_dummies	oneway_year	outpatient_capacity_per10k	dii	Primorsky Krai	0.789753	0.760564	-0.0291893	0	498	83
M1_twfe_core	twfe	visit_per1000	dii	Pskov Oblast	-80.1902	-82.2664	-2.07621	0	504	84
M2_oneway_core_year_dummies	oneway_year	visit_per1000	dii	Pskov Oblast	-80.1902	-82.2664	-2.07621	0	504	84
M1_twfe_core	twfe	outpatient_capacity_per10k	dii	Pskov Oblast	0.789753	0.782814	-0.00693967	0	498	83
M2_oneway_core_year_dummies	oneway_year	outpatient_capacity_per10k	dii	Pskov Oblast	0.789753	0.782814	-0.00693967	0	498	83
M1_twfe_core	twfe	visit_per1000	dii	Republic of Adygea	-80.1902	-83.7383	-3.54806	0	504	84
M2_oneway_core_year_dummies	oneway_year	visit_per1000	dii	Republic of Adygea	-80.1902	-83.7383	-3.54806	0	504	84
M1_twfe_core	twfe	outpatient_capacity_per10k	dii	Republic of Adygea	0.789753	0.822486	0.0327323	0	498	83
M2_oneway_core_year_dummies	oneway_year	outpatient_capacity_per10k	dii	Republic of Adygea	0.789753	0.822486	0.0327323	0	498	83
M1_twfe_core	twfe	visit_per1000	dii	Republic of Bashkortostan	-80.1902	-71.1665	9.02377	0	504	84
M2_oneway_core_year_dummies	oneway_year	visit_per1000	dii	Republic of Bashkortostan	-80.1902	-71.1665	9.02377	0	504	84
M1_twfe_core	twfe	outpatient_capacity_per10k	dii	Republic of Bashkortostan	0.789753	0.817008	0.0272543	0	498	83
M2_oneway_core_year_dummies	oneway_year	outpatient_capacity_per10k	dii	Republic of Bashkortostan	0.789753	0.817008	0.0272543	0	498	83
M1_twfe_core	twfe	visit_per1000	dii	Republic of Buryatia	-80.1902	-75.2054	4.98487	0	504	84
M2_oneway_core_year_dummies	oneway_year	visit_per1000	dii	Republic of Buryatia	-80.1902	-75.2054	4.98487	0	504	84
M1_twfe_core	twfe	outpatient_capacity_per10k	dii	Republic of Buryatia	0.789753	0.778958	-0.0107952	0	498	83
M2_oneway_core_year_dummies	oneway_year	outpatient_capacity_per10k	dii	Republic of Buryatia	0.789753	0.778958	-0.0107952	0	498	83
M1_twfe_core	twfe	visit_per1000	dii	Republic of Crimea	-80.1902	-80.8916	-0.701359	0	504	84
M2_oneway_core_year_dummies	oneway_year	visit_per1000	dii	Republic of Crimea	-80.1902	-80.8916	-0.701359	0	504	84
M1_twfe_core	twfe	outpatient_capacity_per10k	dii	Republic of Crimea	0.789753	0.895496	0.105743	0	498	83
M2_oneway_core_year_dummies	oneway_year	outpatient_capacity_per10k	dii	Republic of Crimea	0.789753	0.895496	0.105743	0	498	83
M1_twfe_core	twfe	visit_per1000	dii	Republic of Dagestan	-80.1902	-80.2363	-0.0461088	0	504	84
M2_oneway_core_year_dummies	oneway_year	visit_per1000	dii	Republic of Dagestan	-80.1902	-80.2363	-0.0461088	0	504	84
M1_twfe_core	twfe	outpatient_capacity_per10k	dii	Republic of Dagestan	0.789753	0.854092	0.0643384	0	498	83
M2_oneway_core_year_dummies	oneway_year	outpatient_capacity_per10k	dii	Republic of Dagestan	0.789753	0.854092	0.0643384	0	498	83
M1_twfe_core	twfe	visit_per1000	dii	Republic of Ingushetia	-80.1902	-72.2315	7.95876	0	504	84
M2_oneway_core_year_dummies	oneway_year	visit_per1000	dii	Republic of Ingushetia	-80.1902	-72.2315	7.95876	0	504	84
M1_twfe_core	twfe	outpatient_capacity_per10k	dii	Republic of Ingushetia	0.789753	0.62984	-0.159914	0	498	83
M2_oneway_core_year_dummies	oneway_year	outpatient_capacity_per10k	dii	Republic of Ingushetia	0.789753	0.62984	-0.159914	0	498	83
M1_twfe_core	twfe	visit_per1000	dii	Republic of Kalmykia	-80.1902	-66.9847	13.2056	0	504	84
M2_oneway_core_year_dummies	oneway_year	visit_per1000	dii	Republic of Kalmykia	-80.1902	-66.9847	13.2056	0	504	84
M1_twfe_core	twfe	outpatient_capacity_per10k	dii	Republic of Kalmykia	0.789753	0.681205	-0.108549	0	498	83
M2_oneway_core_year_dummies	oneway_year	outpatient_capacity_per10k	dii	Republic of Kalmykia	0.789753	0.681205	-0.108549	0	498	83
M1_twfe_core	twfe	visit_per1000	dii	Republic of Karelia	-80.1902	-79.7756	0.414669	0	504	84
M2_oneway_core_year_dummies	oneway_year	visit_per1000	dii	Republic of Karelia	-80.1902	-79.7756	0.414669	0	504	84
M1_twfe_core	twfe	outpatient_capacity_per10k	dii	Republic of Karelia	0.789753	0.866333	0.0765797	0	498	83
M2_oneway_core_year_dummies	oneway_year	outpatient_capacity_per10k	dii	Republic of Karelia	0.789753	0.866333	0.0765797	0	498	83
M1_twfe_core	twfe	visit_per1000	dii	Republic of Khakassia	-80.1902	-87.0743	-6.88413	0	504	84
M2_oneway_core_year_dummies	oneway_year	visit_per1000	dii	Republic of Khakassia	-80.1902	-87.0743	-6.88413	0	504	84
M1_twfe_core	twfe	outpatient_capacity_per10k	dii	Republic of Khakassia	0.789753	0.726616	-0.063137	0	498	83
M2_oneway_core_year_dummies	oneway_year	outpatient_capacity_per10k	dii	Republic of Khakassia	0.789753	0.726616	-0.063137	0	498	83
M1_twfe_core	twfe	visit_per1000	dii	Republic of Mari El	-80.1902	-82.1023	-1.91204	0	504	84
M2_oneway_core_year_dummies	oneway_year	visit_per1000	dii	Republic of Mari El	-80.1902	-82.1023	-1.91204	0	504	84
M1_twfe_core	twfe	outpatient_capacity_per10k	dii	Republic of Mari El	0.789753	0.827578	0.037825	0	498	83
M2_oneway_core_year_dummies	oneway_year	outpatient_capacity_per10k	dii	Republic of Mari El	0.789753	0.827578	0.037825	0	498	83
M1_twfe_core	twfe	visit_per1000	dii	Republic of Mordovia	-80.1902	-85.3346	-5.14437	0	504	84
M2_oneway_core_year_dummies	oneway_year	visit_per1000	dii	Republic of Mordovia	-80.1902	-85.3346	-5.14437	0	504	84
M1_twfe_core	twfe	outpatient_capacity_per10k	dii	Republic of Mordovia	0.789753	0.682115	-0.107638	0	498	83
M2_oneway_core_year_dummies	oneway_year	outpatient_capacity_per10k	dii	Republic of Mordovia	0.789753	0.682115	-0.107638	0	498	83
M1_twfe_core	twfe	visit_per1000	dii	Republic of North Ossetia - Alania	-80.1902	-83.1938	-3.00359	0	504	84
M2_oneway_core_year_dummies	oneway_year	visit_per1000	dii	Republic of North Ossetia - Alania	-80.1902	-83.1938	-3.00359	0	504	84
M1_twfe_core	twfe	outpatient_capacity_per10k	dii	Republic of North Ossetia - Alania	0.789753	0.808454	0.0187007	0	498	83
M2_oneway_core_year_dummies	oneway_year	outpatient_capacity_per10k	dii	Republic of North Ossetia - Alania	0.789753	0.808454	0.0187007	0	498	83
M1_twfe_core	twfe	visit_per1000	dii	Republic of Sakha (Yakutia)	-80.1902	-69.6132	10.577	0	504	84
M2_oneway_core_year_dummies	oneway_year	visit_per1000	dii	Republic of Sakha (Yakutia)	-80.1902	-69.6132	10.577	0	504	84
M1_twfe_core	twfe	outpatient_capacity_per10k	dii	Republic of Sakha (Yakutia)	0.789753	0.479044	-0.31071	0	498	83
M2_oneway_core_year_dummies	oneway_year	outpatient_capacity_per10k	dii	Republic of Sakha (Yakutia)	0.789753	0.479044	-0.31071	0	498	83
M1_twfe_core	twfe	visit_per1000	dii	Republic of Tatarstan	-80.1902	-80.805	-0.614819	0	504	84
M2_oneway_core_year_dummies	oneway_year	visit_per1000	dii	Republic of Tatarstan	-80.1902	-80.805	-0.614819	0	504	84
M1_twfe_core	twfe	outpatient_capacity_per10k	dii	Republic of Tatarstan	0.789753	0.846974	0.0572202	0	498	83
M2_oneway_core_year_dummies	oneway_year	outpatient_capacity_per10k	dii	Republic of Tatarstan	0.789753	0.846974	0.0572202	0	498	83
M1_twfe_core	twfe	visit_per1000	dii	Republic of Tuva	-80.1902	-83.1808	-2.99055	0	504	84
M2_oneway_core_year_dummies	oneway_year	visit_per1000	dii	Republic of Tuva	-80.1902	-83.1808	-2.99055	0	504	84
M1_twfe_core	twfe	outpatient_capacity_per10k	dii	Republic of Tuva	0.789753	0.798319	0.00856521	0	498	83
M2_oneway_core_year_dummies	oneway_year	outpatient_capacity_per10k	dii	Republic of Tuva	0.789753	0.798319	0.00856521	0	498	83
M1_twfe_core	twfe	visit_per1000	dii	Rostov Oblast	-80.1902	-84.3533	-4.16311	0	504	84
M2_oneway_core_year_dummies	oneway_year	visit_per1000	dii	Rostov Oblast	-80.1902	-84.3533	-4.16311	0	504	84
M1_twfe_core	twfe	outpatient_capacity_per10k	dii	Rostov Oblast	0.789753	0.785919	-0.003834	0	498	83
M2_oneway_core_year_dummies	oneway_year	outpatient_capacity_per10k	dii	Rostov Oblast	0.789753	0.785919	-0.003834	0	498	83
M1_twfe_core	twfe	visit_per1000	dii	Ryazan Oblast	-80.1902	-73.0753	7.11488	0	504	84
M2_oneway_core_year_dummies	oneway_year	visit_per1000	dii	Ryazan Oblast	-80.1902	-73.0753	7.11488	0	504	84
M1_twfe_core	twfe	outpatient_capacity_per10k	dii	Ryazan Oblast	0.789753	0.791493	0.00173966	0	498	83
M2_oneway_core_year_dummies	oneway_year	outpatient_capacity_per10k	dii	Ryazan Oblast	0.789753	0.791493	0.00173966	0	498	83
M1_twfe_core	twfe	visit_per1000	dii	Saint Petersburg	-80.1902	-72.2003	7.98987	0	504	84
M2_oneway_core_year_dummies	oneway_year	visit_per1000	dii	Saint Petersburg	-80.1902	-72.2003	7.98987	0	504	84
M1_twfe_core	twfe	outpatient_capacity_per10k	dii	Saint Petersburg	0.789753	0.775768	-0.0139857	0	498	83
M2_oneway_core_year_dummies	oneway_year	outpatient_capacity_per10k	dii	Saint Petersburg	0.789753	0.775768	-0.0139857	0	498	83
M1_twfe_core	twfe	visit_per1000	dii	Sakhalin Oblast	-80.1902	-81.8767	-1.68649	0	504	84
M2_oneway_core_year_dummies	oneway_year	visit_per1000	dii	Sakhalin Oblast	-80.1902	-81.8767	-1.68649	0	504	84
M1_twfe_core	twfe	outpatient_capacity_per10k	dii	Sakhalin Oblast	0.789753	0.81645	0.0266965	0	498	83
M2_oneway_core_year_dummies	oneway_year	outpatient_capacity_per10k	dii	Sakhalin Oblast	0.789753	0.81645	0.0266965	0	498	83
M1_twfe_core	twfe	visit_per1000	dii	Samara Oblast	-80.1902	-83.0628	-2.87258	0	504	84
M2_oneway_core_year_dummies	oneway_year	visit_per1000	dii	Samara Oblast	-80.1902	-83.0628	-2.87258	0	504	84
M1_twfe_core	twfe	outpatient_capacity_per10k	dii	Samara Oblast	0.789753	0.789757	3.98817e-06	0	498	83
M2_oneway_core_year_dummies	oneway_year	outpatient_capacity_per10k	dii	Samara Oblast	0.789753	0.789757	3.98817e-06	0	498	83
M1_twfe_core	twfe	visit_per1000	dii	Saratov Oblast	-80.1902	-82.8247	-2.6345	0	504	84
M2_oneway_core_year_dummies	oneway_year	visit_per1000	dii	Saratov Oblast	-80.1902	-82.8247	-2.6345	0	504	84
M1_twfe_core	twfe	outpatient_capacity_per10k	dii	Saratov Oblast	0.789753	0.785299	-0.00445476	0	498	83
M2_oneway_core_year_dummies	oneway_year	outpatient_capacity_per10k	dii	Saratov Oblast	0.789753	0.785299	-0.00445476	0	498	83
M1_twfe_core	twfe	visit_per1000	dii	Sevastopol	-80.1902	-77.4715	2.71876	0	504	84
M2_oneway_core_year_dummies	oneway_year	visit_per1000	dii	Sevastopol	-80.1902	-77.4715	2.71876	0	504	84
M1_twfe_core	twfe	outpatient_capacity_per10k	dii	Sevastopol	0.789753	0.691807	-0.0979468	0	498	83
M2_oneway_core_year_dummies	oneway_year	outpatient_capacity_per10k	dii	Sevastopol	0.789753	0.691807	-0.0979468	0	498	83
M1_twfe_core	twfe	visit_per1000	dii	Smolensk Oblast	-80.1902	-84.9556	-4.76542	0	504	84
M2_oneway_core_year_dummies	oneway_year	visit_per1000	dii	Smolensk Oblast	-80.1902	-84.9556	-4.76542	0	504	84
M1_twfe_core	twfe	outpatient_capacity_per10k	dii	Smolensk Oblast	0.789753	0.856698	0.0669449	0	498	83
M2_oneway_core_year_dummies	oneway_year	outpatient_capacity_per10k	dii	Smolensk Oblast	0.789753	0.856698	0.0669449	0	498	83
M1_twfe_core	twfe	visit_per1000	dii	Stavropol Krai	-80.1902	-78.263	1.9272	0	504	84
M2_oneway_core_year_dummies	oneway_year	visit_per1000	dii	Stavropol Krai	-80.1902	-78.263	1.9272	0	504	84
M1_twfe_core	twfe	outpatient_capacity_per10k	dii	Stavropol Krai	0.789753	0.806491	0.0167374	0	498	83
M2_oneway_core_year_dummies	oneway_year	outpatient_capacity_per10k	dii	Stavropol Krai	0.789753	0.806491	0.0167374	0	498	83
M1_twfe_core	twfe	visit_per1000	dii	Sverdlovsk Oblast	-80.1902	-80.7177	-0.527445	0	504	84
M2_oneway_core_year_dummies	oneway_year	visit_per1000	dii	Sverdlovsk Oblast	-80.1902	-80.7177	-0.527445	0	504	84
M1_twfe_core	twfe	outpatient_capacity_per10k	dii	Sverdlovsk Oblast	0.789753	0.801254	0.0115008	0	498	83
M2_oneway_core_year_dummies	oneway_year	outpatient_capacity_per10k	dii	Sverdlovsk Oblast	0.789753	0.801254	0.0115008	0	498	83
M1_twfe_core	twfe	visit_per1000	dii	Tambov Oblast	-80.1902	-78.4263	1.76388	0	504	84
M2_oneway_core_year_dummies	oneway_year	visit_per1000	dii	Tambov Oblast	-80.1902	-78.4263	1.76388	0	504	84
M1_twfe_core	twfe	outpatient_capacity_per10k	dii	Tambov Oblast	0.789753	0.729119	-0.0606343	0	498	83
M2_oneway_core_year_dummies	oneway_year	outpatient_capacity_per10k	dii	Tambov Oblast	0.789753	0.729119	-0.0606343	0	498	83
M1_twfe_core	twfe	visit_per1000	dii	Tomsk Oblast	-80.1902	-82.0131	-1.82287	0	504	84
M2_oneway_core_year_dummies	oneway_year	visit_per1000	dii	Tomsk Oblast	-80.1902	-82.0131	-1.82287	0	504	84
M1_twfe_core	twfe	outpatient_capacity_per10k	dii	Tomsk Oblast	0.789753	0.791194	0.00144104	0	498	83
M2_oneway_core_year_dummies	oneway_year	outpatient_capacity_per10k	dii	Tomsk Oblast	0.789753	0.791194	0.00144104	0	498	83
M1_twfe_core	twfe	visit_per1000	dii	Tula Oblast	-80.1902	-82.74	-2.54979	0	504	84
M2_oneway_core_year_dummies	oneway_year	visit_per1000	dii	Tula Oblast	-80.1902	-82.74	-2.54979	0	504	84
M1_twfe_core	twfe	outpatient_capacity_per10k	dii	Tula Oblast	0.789753	0.795504	0.00575111	0	498	83
M2_oneway_core_year_dummies	oneway_year	outpatient_capacity_per10k	dii	Tula Oblast	0.789753	0.795504	0.00575111	0	498	83
M1_twfe_core	twfe	visit_per1000	dii	Tver Oblast	-80.1902	-78.2864	1.90382	0	504	84
M2_oneway_core_year_dummies	oneway_year	visit_per1000	dii	Tver Oblast	-80.1902	-78.2864	1.90382	0	504	84
M1_twfe_core	twfe	outpatient_capacity_per10k	dii	Tver Oblast	0.789753	0.792763	0.00300931	0	498	83
M2_oneway_core_year_dummies	oneway_year	outpatient_capacity_per10k	dii	Tver Oblast	0.789753	0.792763	0.00300931	0	498	83
M1_twfe_core	twfe	visit_per1000	dii	Tyumen Oblast	-80.1902	-74.2427	5.94755	0	504	84
M2_oneway_core_year_dummies	oneway_year	visit_per1000	dii	Tyumen Oblast	-80.1902	-74.2427	5.94755	0	504	84
M1_twfe_core	twfe	outpatient_capacity_per10k	dii	Tyumen Oblast	0.789753	0.789753	0	0	504	84
M2_oneway_core_year_dummies	oneway_year	outpatient_capacity_per10k	dii	Tyumen Oblast	0.789753	0.789753	0	0	504	84
M1_twfe_core	twfe	visit_per1000	dii	Udmurt Republic	-80.1902	-74.3016	5.88862	0	504	84
M2_oneway_core_year_dummies	oneway_year	visit_per1000	dii	Udmurt Republic	-80.1902	-74.3016	5.88862	0	504	84
M1_twfe_core	twfe	outpatient_capacity_per10k	dii	Udmurt Republic	0.789753	0.770289	-0.0194646	0	498	83
M2_oneway_core_year_dummies	oneway_year	outpatient_capacity_per10k	dii	Udmurt Republic	0.789753	0.770289	-0.0194646	0	498	83
M1_twfe_core	twfe	visit_per1000	dii	Ulyanovsk Oblast	-80.1902	-82.1492	-1.95896	0	504	84
M2_oneway_core_year_dummies	oneway_year	visit_per1000	dii	Ulyanovsk Oblast	-80.1902	-82.1492	-1.95896	0	504	84
M1_twfe_core	twfe	outpatient_capacity_per10k	dii	Ulyanovsk Oblast	0.789753	0.669756	-0.119998	0	498	83
M2_oneway_core_year_dummies	oneway_year	outpatient_capacity_per10k	dii	Ulyanovsk Oblast	0.789753	0.669756	-0.119998	0	498	83
M1_twfe_core	twfe	visit_per1000	dii	Vladimir Oblast	-80.1902	-76.4448	3.74538	0	504	84
M2_oneway_core_year_dummies	oneway_year	visit_per1000	dii	Vladimir Oblast	-80.1902	-76.4448	3.74538	0	504	84
M1_twfe_core	twfe	outpatient_capacity_per10k	dii	Vladimir Oblast	0.789753	0.775748	-0.0140052	0	498	83
M2_oneway_core_year_dummies	oneway_year	outpatient_capacity_per10k	dii	Vladimir Oblast	0.789753	0.775748	-0.0140052	0	498	83
M1_twfe_core	twfe	visit_per1000	dii	Volgograd Oblast	-80.1902	-82.6486	-2.45841	0	504	84
M2_oneway_core_year_dummies	oneway_year	visit_per1000	dii	Volgograd Oblast	-80.1902	-82.6486	-2.45841	0	504	84
M1_twfe_core	twfe	outpatient_capacity_per10k	dii	Volgograd Oblast	0.789753	0.7371	-0.0526536	0	498	83
M2_oneway_core_year_dummies	oneway_year	outpatient_capacity_per10k	dii	Volgograd Oblast	0.789753	0.7371	-0.0526536	0	498	83
M1_twfe_core	twfe	visit_per1000	dii	Vologda Oblast	-80.1902	-79.4291	0.761091	0	504	84
M2_oneway_core_year_dummies	oneway_year	visit_per1000	dii	Vologda Oblast	-80.1902	-79.4291	0.761091	0	504	84
M1_twfe_core	twfe	outpatient_capacity_per10k	dii	Vologda Oblast	0.789753	0.787734	-0.00201945	0	498	83
M2_oneway_core_year_dummies	oneway_year	outpatient_capacity_per10k	dii	Vologda Oblast	0.789753	0.787734	-0.00201945	0	498	83
M1_twfe_core	twfe	visit_per1000	dii	Voronezh Oblast	-80.1902	-78.4991	1.69111	0	504	84
M2_oneway_core_year_dummies	oneway_year	visit_per1000	dii	Voronezh Oblast	-80.1902	-78.4991	1.69111	0	504	84
M1_twfe_core	twfe	outpatient_capacity_per10k	dii	Voronezh Oblast	0.789753	0.774545	-0.0152088	0	498	83
M2_oneway_core_year_dummies	oneway_year	outpatient_capacity_per10k	dii	Voronezh Oblast	0.789753	0.774545	-0.0152088	0	498	83
M1_twfe_core	twfe	visit_per1000	dii	Yamalo-Nenets Autonomous Okrug	-80.1902	-121.892	-41.7016	0	504	84
M2_oneway_core_year_dummies	oneway_year	visit_per1000	dii	Yamalo-Nenets Autonomous Okrug	-80.1902	-121.892	-41.7016	0	504	84
M1_twfe_core	twfe	outpatient_capacity_per10k	dii	Yamalo-Nenets Autonomous Okrug	0.789753	0.834594	0.0448409	0	498	83
M2_oneway_core_year_dummies	oneway_year	outpatient_capacity_per10k	dii	Yamalo-Nenets Autonomous Okrug	0.789753	0.834594	0.0448409	0	498	83
M1_twfe_core	twfe	visit_per1000	dii	Yaroslavl Oblast	-80.1902	-81.1116	-0.921336	0	504	84
M2_oneway_core_year_dummies	oneway_year	visit_per1000	dii	Yaroslavl Oblast	-80.1902	-81.1116	-0.921336	0	504	84
M1_twfe_core	twfe	outpatient_capacity_per10k	dii	Yaroslavl Oblast	0.789753	0.698544	-0.0912094	0	498	83
M2_oneway_core_year_dummies	oneway_year	outpatient_capacity_per10k	dii	Yaroslavl Oblast	0.789753	0.698544	-0.0912094	0	498	83
M1_twfe_core	twfe	visit_per1000	dii	Zabaykalsky Krai	-80.1902	-82.7333	-2.54306	0	504	84
M2_oneway_core_year_dummies	oneway_year	visit_per1000	dii	Zabaykalsky Krai	-80.1902	-82.7333	-2.54306	0	504	84
M1_twfe_core	twfe	outpatient_capacity_per10k	dii	Zabaykalsky Krai	0.789753	0.796755	0.00700189	0	498	83
M2_oneway_core_year_dummies	oneway_year	outpatient_capacity_per10k	dii	Zabaykalsky Krai	0.789753	0.796755	0.00700189	0	498	83
M1_twfe_core	twfe	visit_per1000	dii	Yamalo-Nenets Autonomous Okrug (Tyumen Oblast)	-96.1302	-96.1302	0	0	450	75
M2_oneway_core_year_dummies	oneway_year	visit_per1000	dii	Yamalo-Nenets Autonomous Okrug (Tyumen Oblast)	-96.1302	-96.1302	0	0	450	75
M1_twfe_core	twfe	outpatient_capacity_per10k	dii	Yamalo-Nenets Autonomous Okrug (Tyumen Oblast)	0.650119	0.650119	0	0	444	74
M2_oneway_core_year_dummies	oneway_year	outpatient_capacity_per10k	dii	Yamalo-Nenets Autonomous Okrug (Tyumen Oblast)	0.650119	0.650119	0	0	444	74
M1_twfe_core	twfe	visit_per1000	dii	Yaroslavl Oblast	-96.1302	-98.3573	-2.22707	0	444	74
M2_oneway_core_year_dummies	oneway_year	visit_per1000	dii	Yaroslavl Oblast	-96.1302	-98.3573	-2.22707	0	444	74
M1_twfe_core	twfe	outpatient_capacity_per10k	dii	Yaroslavl Oblast	0.650119	0.553165	-0.0969537	0	438	73
M2_oneway_core_year_dummies	oneway_year	outpatient_capacity_per10k	dii	Yaroslavl Oblast	0.650119	0.553165	-0.0969537	0	438	73

## Sheet: LOO_TOP_REGIONS
spec	mode	y	key_term	region_left_out	beta_full	beta_wo	delta_beta	sign_flip	n_obs_wo	n_regions_wo
M1_twfe_core	twfe	outpatient_capacity_per10k	dii	Kirov Oblast	0.789753	1.56212	0.772363	0	498	83
M1_twfe_core	twfe	outpatient_capacity_per10k	dii	Republic of Sakha (Yakutia)	0.789753	0.479044	-0.31071	0	498	83
M1_twfe_core	twfe	outpatient_capacity_per10k	dii	Kurgan Oblast	0.789753	0.496433	-0.293321	0	498	83
M1_twfe_core	twfe	outpatient_capacity_per10k	dii	Komi Republic	0.789753	1.02608	0.236331	0	498	83
M1_twfe_core	twfe	outpatient_capacity_per10k	dii	Khanty-Mansi Autonomous Okrug - Yugra	0.789753	0.57761	-0.212143	0	498	83
M1_twfe_core	twfe	outpatient_capacity_per10k	dii	Republic of Ingushetia	0.789753	0.62984	-0.159914	0	498	83
M1_twfe_core	twfe	outpatient_capacity_per10k	dii	Chukotka Autonomous Okrug	0.789753	0.945473	0.155719	0	498	83
M1_twfe_core	twfe	outpatient_capacity_per10k	dii	Moscow	0.789753	0.937392	0.147638	0	498	83
M1_twfe_core	twfe	outpatient_capacity_per10k	dii	Chechen Republic	0.789753	0.646443	-0.143311	0	498	83
M1_twfe_core	twfe	outpatient_capacity_per10k	dii	Ulyanovsk Oblast	0.789753	0.669756	-0.119998	0	498	83
M1_twfe_core	twfe	visit_per1000	dii	Moscow	-80.1902	-125.246	-45.0561	0	504	84
M1_twfe_core	twfe	visit_per1000	dii	Yamalo-Nenets Autonomous Okrug	-80.1902	-121.892	-41.7016	0	504	84
M1_twfe_core	twfe	visit_per1000	dii	Kirov Oblast	-80.1902	-53.6941	26.4961	0	504	84
M1_twfe_core	twfe	visit_per1000	dii	Chukotka Autonomous Okrug	-80.1902	-106.313	-26.1233	0	504	84
M1_twfe_core	twfe	visit_per1000	dii	Khanty-Mansi Autonomous Okrug - Yugra	-80.1902	-57.5074	22.6829	0	504	84
M1_twfe_core	twfe	visit_per1000	dii	Kamchatka Krai	-80.1902	-60.6313	19.559	0	504	84
M1_twfe_core	twfe	visit_per1000	dii	Kabardino-Balkarian Republic	-80.1902	-97.3866	-17.1963	0	504	84
M1_twfe_core	twfe	visit_per1000	dii	Chechen Republic	-80.1902	-96.3045	-16.1143	0	504	84
M1_twfe_core	twfe	visit_per1000	dii	Jewish Autonomous Oblast	-80.1902	-65.4269	14.7633	0	504	84
M1_twfe_core	twfe	visit_per1000	dii	Republic of Kalmykia	-80.1902	-66.9847	13.2056	0	504	84
M2_oneway_core_year_dummies	oneway_year	outpatient_capacity_per10k	dii	Kirov Oblast	0.789753	1.56212	0.772363	0	498	83
M2_oneway_core_year_dummies	oneway_year	outpatient_capacity_per10k	dii	Republic of Sakha (Yakutia)	0.789753	0.479044	-0.31071	0	498	83
M2_oneway_core_year_dummies	oneway_year	outpatient_capacity_per10k	dii	Kurgan Oblast	0.789753	0.496433	-0.293321	0	498	83
M2_oneway_core_year_dummies	oneway_year	outpatient_capacity_per10k	dii	Komi Republic	0.789753	1.02608	0.236331	0	498	83
M2_oneway_core_year_dummies	oneway_year	outpatient_capacity_per10k	dii	Khanty-Mansi Autonomous Okrug - Yugra	0.789753	0.57761	-0.212143	0	498	83
M2_oneway_core_year_dummies	oneway_year	outpatient_capacity_per10k	dii	Republic of Ingushetia	0.789753	0.62984	-0.159914	0	498	83
M2_oneway_core_year_dummies	oneway_year	outpatient_capacity_per10k	dii	Chukotka Autonomous Okrug	0.789753	0.945473	0.155719	0	498	83
M2_oneway_core_year_dummies	oneway_year	outpatient_capacity_per10k	dii	Moscow	0.789753	0.937392	0.147638	0	498	83
M2_oneway_core_year_dummies	oneway_year	outpatient_capacity_per10k	dii	Chechen Republic	0.789753	0.646443	-0.143311	0	498	83
M2_oneway_core_year_dummies	oneway_year	outpatient_capacity_per10k	dii	Ulyanovsk Oblast	0.789753	0.669756	-0.119998	0	498	83
M2_oneway_core_year_dummies	oneway_year	visit_per1000	dii	Moscow	-80.1902	-125.246	-45.0561	0	504	84
M2_oneway_core_year_dummies	oneway_year	visit_per1000	dii	Yamalo-Nenets Autonomous Okrug	-80.1902	-121.892	-41.7016	0	504	84
M2_oneway_core_year_dummies	oneway_year	visit_per1000	dii	Kirov Oblast	-80.1902	-53.6941	26.4961	0	504	84
M2_oneway_core_year_dummies	oneway_year	visit_per1000	dii	Chukotka Autonomous Okrug	-80.1902	-106.313	-26.1233	0	504	84
M2_oneway_core_year_dummies	oneway_year	visit_per1000	dii	Khanty-Mansi Autonomous Okrug - Yugra	-80.1902	-57.5074	22.6829	0	504	84
M2_oneway_core_year_dummies	oneway_year	visit_per1000	dii	Kamchatka Krai	-80.1902	-60.6313	19.559	0	504	84
M2_oneway_core_year_dummies	oneway_year	visit_per1000	dii	Kabardino-Balkarian Republic	-80.1902	-97.3866	-17.1963	0	504	84
M2_oneway_core_year_dummies	oneway_year	visit_per1000	dii	Chechen Republic	-80.1902	-96.3045	-16.1143	0	504	84
M2_oneway_core_year_dummies	oneway_year	visit_per1000	dii	Jewish Autonomous Oblast	-80.1902	-65.4269	14.7633	0	504	84
M2_oneway_core_year_dummies	oneway_year	visit_per1000	dii	Republic of Kalmykia	-80.1902	-66.9847	13.2056	0	504	84

## Sheet: VIF_LEVELS
block	transform	term	vif	n_obs
B1_core_dii_resources_socio	levels	hospital_org_per100k	1.46515	510
B1_core_dii_resources_socio	levels	nurse_dens_10k	1.33977	510
B1_core_dii_resources_socio	levels	phys_dens_10k	1.272	510
B1_core_dii_resources_socio	levels	dii	1.1162	510
B1_core_dii_resources_socio	levels	ln_grp_pc	0.96806	510
B2_digital_components_plus_controls	levels	households_internet_share	4.83153	473
B2_digital_components_plus_controls	levels	internet_users_per100	4.32851	473
B2_digital_components_plus_controls	levels	nurse_dens_10k	2.21038	473
B2_digital_components_plus_controls	levels	mobile_bb_per100	2.03193	473
B2_digital_components_plus_controls	levels	fixed_bb_per100	2.00085	473
B2_digital_components_plus_controls	levels	ln_grp_pc	1.96527	473
B2_digital_components_plus_controls	levels	phys_dens_10k	1.71855	473
B2_digital_components_plus_controls	levels	hospital_org_per100k	1.66882	473
B2_digital_components_plus_controls	levels	ln_internet_fee	0.881509	473

## Sheet: VIF_WITHIN
block	transform	term	vif	n_obs
B1_core_dii_resources_socio	within_twfe	nurse_dens_10k	1.73394	510
B1_core_dii_resources_socio	within_twfe	phys_dens_10k	1.6959	510
B1_core_dii_resources_socio	within_twfe	hospital_org_per100k	1.07089	510
B1_core_dii_resources_socio	within_twfe	ln_grp_pc	1.01392	510
B1_core_dii_resources_socio	within_twfe	dii	1.0101	510
B2_digital_components_plus_controls	within_twfe	mobile_bb_per100	4.08823	473
B2_digital_components_plus_controls	within_twfe	fixed_bb_per100	4.05504	473
B2_digital_components_plus_controls	within_twfe	nurse_dens_10k	1.85866	473
B2_digital_components_plus_controls	within_twfe	phys_dens_10k	1.82069	473
B2_digital_components_plus_controls	within_twfe	internet_users_per100	1.6342	473
B2_digital_components_plus_controls	within_twfe	households_internet_share	1.61838	473
B2_digital_components_plus_controls	within_twfe	hospital_org_per100k	1.09365	473
B2_digital_components_plus_controls	within_twfe	ln_grp_pc	1.04758	473
B2_digital_components_plus_controls	within_twfe	ln_internet_fee	1.04151	473

## Sheet: CORR_LEVELS
term	block	dii	phys_dens_10k	nurse_dens_10k	hospital_org_per100k	ln_grp_pc	fixed_bb_per100	mobile_bb_per100	households_internet_share	internet_users_per100	ln_internet_fee
dii	B1_core_dii_resources_socio	1	0.299166	0.0330459	-0.186013	-0.0394942
phys_dens_10k	B1_core_dii_resources_socio	0.299166	1	0.481143	0.0606932	0.401414
nurse_dens_10k	B1_core_dii_resources_socio	0.0330459	0.481143	1	0.485149	0.657109
hospital_org_per100k	B1_core_dii_resources_socio	-0.186013	0.0606932	0.485149	1	0.456919
ln_grp_pc	B1_core_dii_resources_socio	-0.0394942	0.401414	0.657109	0.456919	1
fixed_bb_per100	B2_digital_components_plus_controls		0.155114	0.122142	-0.0585897	0.0363825	1	0.644313	-0.0692708	0.0660137	-0.244604
mobile_bb_per100	B2_digital_components_plus_controls		0.290393	0.266843	0.133788	0.265894	0.644313	1	0.16187	0.252132	0.143125
households_internet_share	B2_digital_components_plus_controls		0.300137	0.165393	0.0264872	0.331216	-0.0692708	0.16187	1	0.872961	0.502533
internet_users_per100	B2_digital_components_plus_controls		0.278032	0.0569727	-0.0746329	0.243119	0.0660137	0.252132	0.872961	1	0.389409
ln_internet_fee	B2_digital_components_plus_controls		0.359171	0.389698	0.352231	0.494159	-0.244604	0.143125	0.502533	0.389409	1
phys_dens_10k	B2_digital_components_plus_controls		1	0.548649	0.178419	0.528516	0.155114	0.290393	0.300137	0.278032	0.359171
nurse_dens_10k	B2_digital_components_plus_controls		0.548649	1	0.489765	0.677143	0.122142	0.266843	0.165393	0.0569727	0.389698
hospital_org_per100k	B2_digital_components_plus_controls		0.178419	0.489765	1	0.535773	-0.0585897	0.133788	0.0264872	-0.0746329	0.352231
ln_grp_pc	B2_digital_components_plus_controls		0.528516	0.677143	0.535773	1	0.0363825	0.265894	0.331216	0.243119	0.494159

[truncated: 2 more sheets: CORR_WITHIN, DESIGN_DIAG]
