# Supplementary material for: Digital infrastructure and proxies of ambulatory care access in Russia, 2018–2024: a regional panel study with a national telemedicine signal analysis
Source: Front Digit Health. 2026 Jun 23;8:1856577. doi: 10.3389/fdgth.2026.1856577 (PMC13338863; doi:10.3389/fdgth.2026.1856577)
Supplement: Supplementary file 11 [file Datasheet7.xlsx]

## Sheet: S7_MAIN
Workbook sheet	What it contains
S7_MAIN	Workbook passport, sheet structure, and a brief description of the purpose of each sheet.
S7_ENVIRONMENT	Computing environment, hardware/software stack, package versions, and the role of each component in the workflow.
S7_DATA_ACCESS	Auditable data packages, public DOI links, and the scope of materials released for inspection.
S7_WORKFLOW	Stage-separated reproducible workflow, primary tools, and operational guardrails for provenance and non-manual processing.
S7_APPENDIX	Compact appendix on reproducibility conventions, provenance rules, and interpretation notes for this workbook.

## Sheet: S7_ENVIRONMENT
Category	Component	Version / configuration	Developer / manufacturer	Role in workflow
Hardware	Local laptop	Intel Core i7; 16 GB RAM; 500 GB SSD	Honor, China	Local computing environment
Operating system	Windows	11 Pro	Microsoft Corporation	Primary operating system
Programming language	Python	3.12.1	Python Software Foundation	Data preparation and statistical workflow
Programming language	R	4.3.1	R Foundation for Statistical Computing	Statistical analysis and validation
IDE / editor	Visual Studio Code	1.88.x (March 2024 Stable)	Microsoft Corporation	Script development and project editing
Version control	Git	2.44.0	Software Freedom Conservancy / Git community	Version control
Containerization	Docker	Docker Engine 26.0.x (26.0 branch, 2024)	Docker Inc.	Reproducible environments
Reference management	Zotero	7.0.1	Corporation for Digital Scholarship	Literature management
Spreadsheet software	Microsoft Office / Microsoft 365 Apps	Version 2402 (Build 17328.20184, Current Channel, 2024)	Microsoft Corporation	Spreadsheet-based standardization and inspection
Python environment	Python virtual environment	venv (Python 3.12.1); pip 24.2	Python Software Foundation / PyPA	Isolated package management
Repository platform	GitHub	Web service	GitHub, Inc. (Microsoft)	Code/version synchronization
Python package	NumPy	2.3.4	NumPy Developers	Numerical operations
Python package	pandas	2.3.3	pandas Development Team	Data manipulation
Python package	matplotlib	3.10.7	Matplotlib Development Team	Visualization
Python package	openpyxl	3.1.5	openpyxl Developers	Excel input/output

## Sheet: S7_DATA_ACCESS
Official Statistics of the Russian Federation package	Inventory of primary sources and data exports; panel dataset; final calculation tables	https://doi.org/10.5281/zenodo.18276019	RF panel and RF-year series	Public package for inspection and reuse.

## Sheet: S7_WORKFLOW
Workflow layer	Description	Primary tools	Reproducibility guardrail
Raw source acquisition	Official statistical exports, survey instruments, and source files were retained as auditable inputs.	Official downloads; Excel; survey platform	Source files archived before analytical transformation.
Standardization	Excel extracts were converted into machine-readable canonical tables without manual rewriting of analytic values.	Python; pandas; openpyxl; Microsoft Excel	Separate standardization stage preserved from downstream analysis.
Derived indicators	Rates, logarithmic transforms, composite indices, and harmonised variables were computed from standardised tables.	Python; R	Derived values produced by scripted transformations rather than manual editing.
Analytical dataset assembly	Intermediate analytical layers were assembled separately for panel analysis, RF-year signal models, and survey analysis.	Python; pandas	Intermediate datasets preserved as separate reproducible layers.
Statistical modelling	Panel models, RF-year signal models, survey models, and robustness analyses were estimated within script-controlled workflows.	Python; R	Model estimation separated from data standardization and dataset construction.
Output production	Final tables, supplementary artefacts, and machine-readable outputs were exported after model estimation.	Python; R; Excel	Outputs retained separately from raw and intermediate layers.
Version control	Code and key workflow artefacts were maintained in a version-controlled project structure.	Git; GitHub	Version tracking preserved the computational history of the project.
Non-manual processing rule	The workflow explicitly avoided manual value editing after export and after construction of analytical layers.	Project workflow rule	Value changes were expected to occur only through tracked scripts or controlled spreadsheet operations.
